# Supplementary material for: Skeletal muscle methylome and transcriptome integration reveals profound sex differences related to muscle function and substrate metabolism
Source: Clin Epigenetics. 2021 Nov 3;13:202. doi: 10.1186/s13148-021-01188-1 (PMC8567658; doi:10.1186/s13148-021-01188-1)
Supplement: Supplementary file 2 — Additional file 2. Study descriptions. Description of participants, study design, muscle collection, and data pre-processing/analysis. [file 13148_2021_1188_MOESM2_ESM.xlsx]

## Sheet: Sheet1
	Participant characteristics						Study design and muscle collection								Data preprocessing						Data analysis
Dataset ID	n	Health status	Age (mean ± SD)	Age range (min-max)	% male	Ethnicity	Design	Muscle	Time of biopsy collection	Control diet before biopsy	Exercise before biopsy	Fasted before biopsies	Stimulus	Timepoints	Array	Data preprocessed by us	Probes left after filtering	Sample filtering	Adjustment of Type I and Type II probe designs	Batch correction	Covariates included in the model
FUSION	282	Healthy/T2D	59.4 ± 7.9	20-77	0.54	Caucasian	Cross-sectional	Vastus lateralis	Morning	No	No strenuous exercise for 1 day	Yes	N/A	N/A	HMEPIC	YES	656914	YES (39 removed)	YES	YES	Age, BMI, diabetes status, smoking status
Gene SMART	130	Healthy	32± 8.1	18-45	0.8	Caucasian + one mixed Aborigial/Caucasian	Pre/post	Vastus lateralis	7am-10am	2 days control diet	No strenuous exercise for 2 days	Yes	HIIT training	Pre, post (after acute HIIE, after 4, 8 and 12 weeks of HIIT, after a control period)	HMEPIC	YES	641715	YES (2 removed)	YES	YES	Age, timepoint, batch, random intercept
GSE38291	22	Healthy/T2D (twins)	68 ± 8	53-80	0.45	Caucasian	Cross-sectional	Vastus lateralis	Unknown	Unknown	Unknown	Unknown	N/A	N/A	HM27	YES	26129	YES (0 removed)	N/A (no need for the HM27 array)	NO (no information)	Age, diabetes, random intercept
