# Supplementary material for: Skeletal muscle methylome and transcriptome integration reveals profound sex differences related to muscle function and substrate metabolism
Source: Clin Epigenetics. 2021 Nov 3;13:202. doi: 10.1186/s13148-021-01188-1 (PMC8567658; doi:10.1186/s13148-021-01188-1)
Supplement: Supplementary file 3 — Additional file 3. DMPs. Differentially methylated positions between males and females in the meta-analysis FDR<0.005. Corresponding chromosome, genomic location, annotated genes, male and female chromatin states from the Roadmaps Epigenomics Project, and genes annotated by GeneHancer. Positive effect size indicates higher DNA methylation in males compared to females. [file 13148_2021_1188_MOESM3_ESM.xlsx]

## Sheet: Sheet1
	CpG	Effect	StdErr (M value)	P.value	Direction in each study	Number of studies which the CpG did not appear in	t_stat	BetaEffectSize	FDR	Chromosome	CpG start	CpG end	probe_strand	Annotated Genes	transcriptTypes	transcriptIDs	distToTSS	CGI	CGIposition	Male Chromatin State Roadmap Epigenomics Project	Female Chromatin State Roadmap Epigenomics Project	Genes unique with genehancer
1	cg11099555	-0.3688	0.056	4.378e-11	--?	1	-6.58571	-6.0668	2.28002e-09	chr7	136698939	136698941	-	AC009264.1	antisense	ENST00000586239.4	465334	CGI:chr7:136869107-136871447		15_Quies	15_Quies	AC009264.1
2	cg11405300	-0.3064	0.0473	9.038e-11	--?	1	-6.4778	-5.2384	4.47973e-09	chr11	133952151	133952153	-	IGSF9B;IGSF9B;IGSF9B	protein_coding;protein_coding;protein_coding	ENST00000321016.11;ENST00000526663.1;ENST00000533871.5	4603;65;4834	CGI:chr11:133955442-133957562	N_Shelf	12_EnhBiv	2_TssAFlnk	IGSF9B
3	cg13921251	-0.1593	0.0398	6.173e-05	--?	1	-4.00251	-2.7422	0.000890027	chr9	35036080	35036082	-					CGI:chr9:35071759-35072888		3_TxFlnk	3_TxFlnk
4	cg03983220	-0.3989	0.0554	5.738e-13	--?	1	-7.20036	-4.7502	3.93235e-11	chr16	85534800	85534802	+					CGI:chr16:85517776-85518103		7_Enh	7_Enh	GSE1
5	cg14764176	-0.2409	0.0352	7.937e-12	--?	1	-6.84375	-3.6164	4.64038e-10	chr17	54172600	54172602	+					CGI:chr17:53757289-53757539		15_Quies	15_Quies
6	cg00908004	-0.1755	0.0392	7.512e-06	--?	1	-4.47704	-2.9676	0.000138262	chr13	113178280	113178282	+	PCID2;PCID2;PCID2;PCID2;PCID2;PCID2;PCID2;PCID2;PCID2;PCID2;PCID2	protein_coding;protein_coding;protein_coding;protein_coding;protein_coding;protein_coding;protein_coding;protein_coding;protein_coding;protein_coding;protein_coding	ENST00000246505.8;ENST00000337344.7;ENST00000375457.2;ENST00000375459.4;ENST00000375477.4;ENST00000375479.5;ENST00000462653.1;ENST00000463102.4;ENST00000473462.4;ENST00000493650.4;ENST00000622406.3	30389;30431;30370;29826;30386;30435;198;95;9119;10328;30435	CGI:chr13:113152974-113154469		4_Tx	4_Tx	PCID2
7	cg16313875	-0.1636	0.0422	0.0001074	--?	1	-3.87678	-2.8922	0.00144343	chr17	73014022	73014024	+	SLC39A11;SLC39A11;SLC39A11;SLC39A11;SLC39A11;SLC39A11	protein_coding;protein_coding;protein_coding;protein_coding;protein_coding;protein_coding	ENST00000255559.6;ENST00000542342.5;ENST00000579732.4;ENST00000580557.4;ENST00000582179.4;ENST00000583146.4	78671;78666;78659;78654;78665;75742	CGI:chr17:73164783-73166211		7_Enh	15_Quies	SLC39A11
8	cg08819647	-0.1496	0.0362	3.517e-05	--?	1	-4.1326	-2.6836	0.000542948	chr8	22228927	22228929	+	PHYHIP;PHYHIP;PHYHIP;PHYHIP;PHYHIP	protein_coding;protein_coding;protein_coding;protein_coding;protein_coding	ENST00000321613.6;ENST00000454243.5;ENST00000518274.1;ENST00000522869.4;ENST00000523252.1	3174;3414;-249;-674;-1234	CGI:chr8:22221587-22221833		13_ReprPC	13_ReprPC	PHYHIP
9	cg07884152	0.1243	0.029	1.855e-05	++?	1	4.28621	1.7087	0.000308564	chr3	50348328	50348330	-	NPRL2;NPRL2;NPRL2;NPRL2;NPRL2;NPRL2;NPRL2;NPRL2;NPRL2;NPRL2;NPRL2;NPRL2;NPRL2;NPRL2;NPRL2;ZMYND10	protein_coding;protein_coding;protein_coding;protein_coding;protein_coding;protein_coding;protein_coding;protein_coding;protein_coding;protein_coding;protein_coding;protein_coding;protein_coding;protein_coding;protein_coding;protein_coding	ENST00000232501.6;ENST00000418825.4;ENST00000429366.4;ENST00000433381.4;ENST00000433999.4;ENST00000448302.1;ENST00000451194.4;ENST00000461020.4;ENST00000467294.1;ENST00000476064.4;ENST00000479512.4;ENST00000480296.4;ENST00000487632.4;ENST00000492805.1;ENST00000493465.4;ENST00000231749.6	2763;2453;2376;2453;2417;2453;2426;2454;2454;2451;2438;2037;2439;801;458;-1476	CGI:chr3:50350528-50351250	N_Shelf	6_EnhG	6_EnhG
10	cg06993307	-0.2605	0.0593	1.111e-05	--?	1	-4.39292	-2.7092	0.000195789	chr16	54935138	54935140	+	CTD-3032H12.2	lincRNA	ENST00000560487.1	225	CGI:chr16:54928510-54933893	S_Shore	10_TssBiv	10_TssBiv	CTD-3032H12.2
11	cg12423493	-0.1173	0.0328	0.0003491	--?	1	-3.57622	-1.8873	0.00402719	chr11	64240340	64240342	+	FKBP2;FKBP2;FKBP2;FKBP2;FKBP2;FKBP2	protein_coding;protein_coding;protein_coding;protein_coding;protein_coding;protein_coding	ENST00000309366.7;ENST00000394540.3;ENST00000449942.5;ENST00000535135.4;ENST00000536642.4;ENST00000541388.1	-664;-1408;-816;-1326;-663;-734	CGI:chr11:64240811-64242015	N_Shore	2_TssAFlnk	2_TssAFlnk	FKBP2
12	cg22074675	-0.1236	0.0312	7.449e-05	--?	1	-3.96154	-0.9769	0.00104924	chr11	68121205	68121207	+	CHKA;CHKA;CHKA;CTD-2655K5.1	protein_coding;protein_coding;protein_coding;antisense	ENST00000265689.7;ENST00000356135.8;ENST00000531341.1;ENST00000527519.2	-1;239;-377;-848	CGI:chr11:68121047-68122301	Island	1_TssA	1_TssA	CHKA;CTD-2655K5.1
13	cg02990368	-0.1789	0.0361	7.223e-07	--?	1	-4.95568	-1.2402	1.70009e-05	chr1	204151520	204151522	-	ETNK2;ETNK2;ETNK2	protein_coding;protein_coding;protein_coding	ENST00000367201.6;ENST00000367202.7;ENST00000429525.1	374;483;-92	CGI:chr1:204151270-204152433	Island	11_BivFlnk	10_TssBiv	ETNK2
14	cg06480224	-0.2106	0.0248	2.018e-17	--?	1	-8.49194	-3.6914	2.34193e-15	chr2	202149015	202149017	+	KIAA2012;KIAA2012;KIAA2012;KIAA2012	protein_coding;protein_coding;protein_coding;protein_coding	ENST00000409515.3;ENST00000469462.1;ENST00000498697.1;ENST00000541917.4	75726;13299;48580;75760	CGI:chr2:202171328-202171573		7_Enh	7_Enh
15	cg24215175	-0.1481	0.0393	0.0001609	--?	1	-3.76845	-2.4125	0.00205365	chr22	40179564	40179566	-	TNRC6B;TNRC6B;TNRC6B;TNRC6B;TNRC6B	protein_coding;protein_coding;protein_coding;protein_coding;protein_coding	ENST00000301923.12;ENST00000335727.12;ENST00000402203.4;ENST00000454349.5;ENST00000489500.1	134747;1622;134090;1639;1639	CGI:chr22:40044848-40045806		2_TssAFlnk	2_TssAFlnk	TNRC6B
16	cg00232091	-0.493	0.0492	1.285e-23	--?	1	-10.0203	-8.4692	2.59145e-21	chr20	44553710	44553712	+	PKIG;PKIG;PKIG;PKIG;PKIG	protein_coding;protein_coding;protein_coding;protein_coding;protein_coding	ENST00000372887.4;ENST00000372889.4;ENST00000372891.6;ENST00000372892.6;ENST00000372894.6	21794;21801;21925;21925;21925	CGI:chr20:44531698-44532176		2_TssAFlnk	7_Enh	PKIG
17	cg27596068	-0.2986	0.0385	8.244e-15	---	2	-7.75584	-3.7767	7.12267e-13	chr11	75561255	75561257	+	SERPINH1;SERPINH1;SERPINH1;SERPINH1;SERPINH1;SERPINH1;SERPINH1;SERPINH1;SERPINH1	protein_coding;protein_coding;protein_coding;protein_coding;protein_coding;protein_coding;protein_coding;protein_coding;protein_coding	ENST00000358171.6;ENST00000524558.4;ENST00000525492.4;ENST00000526242.1;ENST00000526397.4;ENST00000529643.1;ENST00000530284.4;ENST00000532356.4;ENST00000533603.4	-831;-1115;-998;-882;-988;-998;-998;-1091;-801	CGI:chr11:75561905-75562571	N_Shore	7_Enh	7_Enh	SERPINH1
18	cg10137821	-0.2675	0.034	3.824e-15	--?	1	-7.86765	-4.6858	3.43989e-13	chr3	50230776	50230778	+	GNAI2;GNAI2;GNAI2;GNAI2;GNAI2	protein_coding;protein_coding;protein_coding;protein_coding;protein_coding	ENST00000266027.8;ENST00000422163.4;ENST00000446079.4;ENST00000480090.1;ENST00000491100.4	0;4484;4039;-34;1711	CGI:chr3:50226970-50227669	S_Shelf	15_Quies	7_Enh	GNAI2
19	cg03431108	-0.1788	0.0497	0.000319	--?	1	-3.59759	-1.208	0.00372046	chr8	40343480	40343482	+	CTA-392C11.1;CTA-392C11.1	lincRNA;lincRNA	ENST00000521030.1;ENST00000522486.1	-117;-78	CGI:chr8:40897645-40897885		15_Quies	15_Quies	CTA-392C11.1
20	cg22563246	-0.2806	0.0576	1.098e-06	--?	1	-4.87153	-1.8	2.47507e-05	chr3	187702216	187702218	-	RP11-211G3.3;RP11-211G3.3;RTP2	antisense;antisense;protein_coding	ENST00000437407.1;ENST00000449623.4;ENST00000358241.1	-150;-97;341	CGI:chr3:187698723-187698938	S_Shelf	7_Enh	7_Enh
21	cg04835995	-0.1453	0.034	1.973e-05	--?	1	-4.27353	-2.597	0.00032584	chr8	101137609	101137611	-	RN7SKP249	misc_RNA	ENST00000365490.1	-350	CGI:chr8:101126365-101126880		7_Enh	2_TssAFlnk	RN7SKP249
22	cg21635588	-0.2358	0.0498	2.164e-06	--?	1	-4.73494	-3.9937	4.55142e-05	chr6	154301563	154301565	+	CNKSR3;IPCEF1;IPCEF1;IPCEF1;IPCEF1	protein_coding;protein_coding;protein_coding;protein_coding;protein_coding	ENST00000616478.3;ENST00000265198.7;ENST00000367220.7;ENST00000422970.5;ENST00000520261.1	208551;55203;55172;28518;55229	CGI:chr6:154509426-154510867		15_Quies	15_Quies	IPCEF1;CNKSR3
23	cg23146310	-0.143	0.0355	5.551e-05	--?	1	-4.02817	-2.2976	0.000811312	chr2	239746964	239746966	+					CGI:chr2:239728304-239728511		13_ReprPC	14_ReprPCWk
24	cg27318087	-0.212	0.0382	2.943e-08	--?	1	-5.54974	-3.7799	9.35214e-07	chr16	12803037	12803039	+	CPPED1;CPPED1;CPPED1;CPPED1	protein_coding;protein_coding;protein_coding;protein_coding	ENST00000261660.4;ENST00000381774.7;ENST00000433677.5;ENST00000539677.1	814;980;814;807	CGI:chr16:12803508-12804032	N_Shore	2_TssAFlnk	2_TssAFlnk	CPPED1
25	cg03350299	-0.1405	0.0336	2.919e-05	--?	1	-4.18155	-1.9944	0.000460973	chr2	21044087	21044089	-	APOB;APOB;APOB	protein_coding;protein_coding;protein_coding	ENST00000233242.4;ENST00000399256.4;ENST00000616098.3	-14;-125;-142	CGI:chr2:21043797-21044089	Island	13_ReprPC	14_ReprPCWk	APOB
26	cg06911753	-0.1397	0.0244	1.099e-08	--?	1	-5.72541	-2.4849	3.79828e-07	chr11	47589683	47589685	+	C1QTNF4	protein_coding	ENST00000302514.3	4976	CGI:chr11:47589586-47590875	Island	12_EnhBiv	12_EnhBiv
27	cg10825710	-0.221	0.0538	4.035e-05	--?	1	-4.10781	-3.6743	0.00061319	chr12	1629170	1629172	+	WNT5B;WNT5B;WNT5B;WNT5B;WNT5B;WNT5B;WNT5B	protein_coding;protein_coding;protein_coding;protein_coding;protein_coding;protein_coding;protein_coding	ENST00000310594.6;ENST00000397196.5;ENST00000537031.4;ENST00000538854.1;ENST00000539198.4;ENST00000543563.1;ENST00000545811.4	12114;-27;54513;12510;99279;-727;98351	CGI:chr12:1630120-1630667	N_Shore	13_ReprPC	13_ReprPC	WNT5B
28	cg10543500	-1.0813	0.0949	4.704e-30	--?	1	-11.3941	-10.8617	1.48292e-27	chr13	44161399	44161401	-	SMIM2;SMIM2;SMIM2-AS1;SMIM2-AS1	protein_coding;protein_coding;antisense;antisense	ENST00000400419.1;ENST00000617002.1;ENST00000437867.4;ENST00000618753.3	-142;-544;17806;50948	CGI:chr13:44141737-44142106		7_Enh	7_Enh
29	cg18334620	-0.209	0.0445	2.648e-06	--?	1	-4.69663	-3.5941	5.4516e-05	chr2	71601162	71601164	-	DYSF;DYSF;DYSF;DYSF;DYSF;DYSF;DYSF;DYSF;DYSF;DYSF;DYSF;DYSF;DYSF;DYSF	protein_coding;protein_coding;protein_coding;protein_coding;protein_coding;protein_coding;protein_coding;protein_coding;protein_coding;protein_coding;protein_coding;protein_coding;protein_coding;protein_coding	ENST00000258104.6;ENST00000394120.5;ENST00000409366.4;ENST00000409582.6;ENST00000409651.4;ENST00000409744.4;ENST00000409762.4;ENST00000410020.6;ENST00000410041.1;ENST00000413539.5;ENST00000429174.5;ENST00000472873.4;ENST00000479049.5;ENST00000494501.4	147440;134460;134460;147440;134460;134460;147440;134460;134460;147440;147440;-110;24263;-134	CGI:chr2:71560300-71560767		4_Tx	4_Tx	DYSF
30	cg05796704	-0.1959	0.0375	1.713e-07	--?	1	-5.224	-3.2027	4.63385e-06	chr1	11654160	11654162	-	FBXO2;FBXO2;FBXO2;FBXO2;FBXO44;FBXO44;FBXO44;FBXO44;FBXO44;FBXO44;FBXO44	protein_coding;protein_coding;protein_coding;protein_coding;protein_coding;protein_coding;protein_coding;protein_coding;protein_coding;protein_coding;protein_coding	ENST00000354287.4;ENST00000465901.1;ENST00000466919.1;ENST00000475961.1;ENST00000251546.7;ENST00000251547.8;ENST00000376760.4;ENST00000376762.7;ENST00000376768.4;ENST00000376770.4;ENST00000425796.4	522;1625;37;-631;-215;-741;-750;-750;-721;-697;-697	CGI:chr1:11654160-11655249	Island	7_Enh	2_TssAFlnk	FBXO2;FBXO44
31	cg25088991	-0.1293	0.0284	5.277e-06	--?	1	-4.55282	-1.9294	0.000100952	chr7	955490	955492	+	ADAP1;ADAP1;ADAP1;ADAP1;COX19	protein_coding;protein_coding;protein_coding;protein_coding;protein_coding	ENST00000265846.8;ENST00000435943.1;ENST00000477906.4;ENST00000539900.4;ENST00000457254.4	-793;-84;-140;-83;20059	CGI:chr7:953765-954938	S_Shore	13_ReprPC	13_ReprPC	ADAP1;COX19
32	cg19342711	-0.2514	0.057	1.019e-05	--?	1	-4.41053	-1.6426	0.000181397	chr17	17074366	17074368	+	MPRIP;MPRIP;MPRIP;MPRIP	protein_coding;protein_coding;protein_coding;protein_coding	ENST00000341712.7;ENST00000395807.2;ENST00000395811.8;ENST00000577514.4	31517;31606;31606;31821	CGI:chr17:17042070-17043107		2_TssAFlnk	7_Enh	MPRIP
33	cg05686323	-0.2626	0.0407	1.112e-10	--?	1	-6.45209	-4.3839	5.42636e-09	chr6	31865384	31865386	+	SLC44A4;SLC44A4;SLC44A4;SLC44A4	protein_coding;protein_coding;protein_coding;protein_coding	ENST00000229729.9;ENST00000375562.7;ENST00000487680.1;ENST00000544672.4	13617;13662;-704;12287	CGI:chr6:31862522-31863171	S_Shelf	14_ReprPCWk	14_ReprPCWk	SLC44A4
34	cg20366545	-0.1891	0.0293	1.024e-10	--?	1	-6.45392	-2.8157	5.03455e-09	chr9	121676145	121676147	-	DAB2IP;DAB2IP;DAB2IP;DAB2IP;DAB2IP;DAB2IP	protein_coding;protein_coding;protein_coding;protein_coding;protein_coding;protein_coding	ENST00000259371.5;ENST00000394340.6;ENST00000408936.6;ENST00000436835.4;ENST00000465078.1;ENST00000489314.1	109043;109088;24551;109043;24460;77877	CGI:chr9:121698688-121699911		7_Enh	7_Enh
35	cg13712686	-0.2736	0.0482	1.35e-08	--?	1	-5.67635	-4.1626	4.57959e-07	chr11	77046484	77046486	-					CGI:chr11:77046005-77046236	S_Shore	12_EnhBiv	14_ReprPCWk
36	cg25757345	-0.1463	0.0331	1e-05	--?	1	-4.41994	-2.6136	0.000178416	chr5	171537458	171537460	-					CGI:chr5:171456596-171456832		14_ReprPCWk	15_Quies
37	cg16508068	-0.1349	0.0314	1.765e-05	--?	1	-4.29618	-2.3141	0.000295213	chr10	92691978	92691980	-	HHEX;HHEX;HHEX;HHEX	protein_coding;protein_coding;protein_coding;protein_coding	ENST00000282728.8;ENST00000472590.5;ENST00000492654.3;ENST00000551454.1	2027;158;-54;2023	CGI:chr10:92691572-92691980	Island	10_TssBiv	10_TssBiv	HHEX
38	cg10893604	-0.2511	0.0438	9.984e-09	--?	1	-5.73288	-4.2953	3.47772e-07	chr8	28118859	28118861	+	ELP3;ELP3;ELP3;ELP3;ELP3;ELP3;ELP3;ELP3;ELP3	protein_coding;protein_coding;protein_coding;protein_coding;protein_coding;protein_coding;protein_coding;protein_coding;protein_coding	ENST00000256398.11;ENST00000380353.7;ENST00000518112.4;ENST00000519261.4;ENST00000520110.4;ENST00000521015.4;ENST00000523687.4;ENST00000524103.4;ENST00000537665.2	26021;25792;25720;25719;-39;28628;25757;25747;25792	CGI:chr8:28092953-28093351		5_TxWk	7_Enh	ELP3
39	cg10950615	-1.0688	0.0704	4.558e-52	--?	1	-15.1818	-14.698	4.16161e-49	chr2	121562217	121562219	-	CLASP1;CLASP1;CLASP1;CLASP1;CLASP1	protein_coding;protein_coding;protein_coding;protein_coding;protein_coding	ENST00000263710.7;ENST00000397587.6;ENST00000409078.6;ENST00000455322.5;ENST00000541377.4	87259;87259;87370;87221;87259	CGI:chr2:121530044-121530756		7_Enh	7_Enh
40	cg25410220	-0.1349	0.033	4.429e-05	--?	1	-4.08788	-2.3653	0.000665689	chr7	69801822	69801824	-	AUTS2;AUTS2;AUTS2	protein_coding;protein_coding;protein_coding	ENST00000342771.7;ENST00000403018.2;ENST00000406775.5	202489;202211;202903	CGI:chr7:69597388-69600051		15_Quies	15_Quies	AUTS2
41	cg05193430	-0.1138	0.03	0.0001494	--?	1	-3.79333	-0.4109	0.00192439	chr14	67619524	67619526	+	ARG2;ARG2;ARG2	protein_coding;protein_coding;protein_coding	ENST00000261783.3;ENST00000556491.1;ENST00000557120.4	-274;-456;-412	CGI:chr14:67619560-67620240	N_Shore	2_TssAFlnk	2_TssAFlnk	ARG2
42	cg25897519	-0.5675	0.0596	1.726e-21	--?	1	-9.52181	-4.3692	2.91723e-19	chr8	41569895	41569897	+	RP11-360L9.4	antisense	ENST00000523081.1	8473	CGI:chr8:41566822-41567781	S_Shelf	14_ReprPCWk	14_ReprPCWk	RP11-360L9.4
43	cg06601579	-0.1962	0.0505	0.0001015	--?	1	-3.88515	-0.7448	0.00137384	chr7	142965	142967	-	AC093627.9	lincRNA	ENST00000462565.1	6397	CGI:chr7:149270-150038		7_Enh	7_Enh	ENSG00000242474
44	cg09529016	-0.1981	0.0479	3.483e-05	--?	1	-4.1357	-3.5406	0.000538237	chr17	76944157	76944159	+	MGAT5B;MGAT5B;MGAT5B;MGAT5B;MGAT5B	protein_coding;protein_coding;protein_coding;protein_coding;protein_coding	ENST00000301618.7;ENST00000428789.5;ENST00000563153.4;ENST00000565043.4;ENST00000569840.5	75701;71510;209;71446;75701	CGI:chr17:76948663-76948889		12_EnhBiv	12_EnhBiv
45	cg25885280	-0.262	0.0493	1.04e-07	--?	1	-5.3144	-3.539	2.9526e-06	chr11	70914060	70914062	+	SHANK2;SHANK2;SHANK2;SHANK2	protein_coding;protein_coding;protein_coding;protein_coding	ENST00000460048.1;ENST00000601538.4;ENST00000608988.4;ENST00000618363.3	37011;310702;338517;178417	CGI:chr11:70826729-70826950		13_ReprPC	14_ReprPCWk	SHANK2
46	cg10614144	-0.9952	0.0961	3.847e-25	--?	1	-10.3559	-7.8987	8.67794e-23	chr12	121409390	121409392	-	RNF34;RNF34;RNF34;RNF34;RNF34;RNF34;RNF34;RNF34;RNF34;RNF34	protein_coding;protein_coding;protein_coding;protein_coding;protein_coding;protein_coding;protein_coding;protein_coding;protein_coding;protein_coding	ENST00000361234.8;ENST00000392464.3;ENST00000392465.6;ENST00000553407.4;ENST00000554606.4;ENST00000554868.1;ENST00000555076.1;ENST00000556562.1;ENST00000557402.1;ENST00000613529.3	9349;9246;9271;9261;9248;-65;9243;9262;-85;9307	CGI:chr12:121399577-121400593		5_TxWk	7_Enh	RNF34
47	cg09566069	-0.1542	0.0393	8.61e-05	--?	1	-3.92366	-1.5754	0.00119073	chr9	35676367	35676369	-	ARHGEF39;CA9;CA9;CA9	protein_coding;protein_coding;protein_coding;protein_coding	ENST00000490638.4;ENST00000378357.7;ENST00000493245.1;ENST00000617161.1	-501;2511;204;2449	CGI:chr9:35675651-35676378	Island	11_BivFlnk	2_TssAFlnk	CA9;ARHGEF39
48	cg12337143	-0.4598	0.0732	3.36e-10	--?	1	-6.28142	-5.4891	1.51869e-08	chr2	69652533	69652535	-	AAK1;ANXA4	protein_coding;protein_coding	ENST00000461002.1;ENST00000418066.2	21816;8108	CGI:chr2:69642854-69644584		5_TxWk	5_TxWk	ANXA4;AAK1
49	cg02956388	-0.2136	0.0339	3.138e-10	--?	1	-6.30088	-3.495	1.42516e-08	chr8	66486481	66486483	-	C8orf46;C8orf46;C8orf46	protein_coding;protein_coding;protein_coding	ENST00000470796.4;ENST00000482608.5;ENST00000519702.4	12697;26478;26177	CGI:chr8:66505353-66505641		15_Quies	15_Quies	C8orf46
50	cg25439374	-0.1974	0.0296	2.536e-11	--?	1	-6.66892	-3.1397	1.36876e-09	chr1	174998877	174998879	+	CACYBP;CACYBP;CACYBP;CACYBP;CACYBP;CACYBP;CACYBP;CACYBP	protein_coding;protein_coding;protein_coding;protein_coding;protein_coding;protein_coding;protein_coding;protein_coding	ENST00000367679.5;ENST00000405362.1;ENST00000406752.1;ENST00000426793.1;ENST00000461977.1;ENST00000473925.1;ENST00000483307.1;ENST00000613570.3	-856;-1336;-1304;-558;-594;-1078;-1068;-286	CGI:chr1:174999353-175000488	N_Shore	2_TssAFlnk	2_TssAFlnk	CACYBP
51	cg13910479	-0.1424	0.0366	9.803e-05	--?	1	-3.89071	-2.0567	0.00133328	chr1	231642934	231642936	-	DISC1;DISC1;DISC1;DISC1;DISC1;DISC1;DISC1;DISC1;DISC1;DISC1;DISC1;DISC1;DISC1;DISC1;DISC1;DISC1;DISC1;DISC1;DISC1;DISC1;DISC1;TSNAX-DISC1;TSNAX-DISC1;TSNAX-DISC1;TSNAX-DISC1;TSNAX-DISC1	protein_coding;protein_coding;protein_coding;protein_coding;protein_coding;protein_coding;protein_coding;protein_coding;protein_coding;protein_coding;protein_coding;protein_coding;protein_coding;protein_coding;protein_coding;protein_coding;protein_coding;protein_coding;protein_coding;protein_coding;protein_coding;protein_coding;protein_coding;protein_coding;protein_coding;protein_coding	ENST00000295051.10;ENST00000317586.7;ENST00000366632.5;ENST00000366633.6;ENST00000366636.7;ENST00000366637.6;ENST00000422590.5;ENST00000439617.5;ENST00000468399.2;ENST00000535944.4;ENST00000535983.4;ENST00000537876.4;ENST00000539444.4;ENST00000602281.4;ENST00000602700.4;ENST00000602713.4;ENST00000602822.4;ENST00000602873.4;ENST00000620189.3;ENST00000622252.3;ENST00000628350.1;ENST00000602567.1;EN…	16119;16119;16119;16119;16119;16119;16097;16119;13544;16119;16119;16119;16119;16119;16119;16119;16119;16119;16119;16119;16119;114281;114281;114281;114281;114281	CGI:chr1:231626712-231627369		5_TxWk	7_Enh	DISC1;TSNAX-DISC1
52	cg13177374	-0.2616	0.0418	4.001e-10	--?	1	-6.25837	-4.4375	1.78498e-08	chr3	182619115	182619117	-					CGI:chr3:182682290-182683052		15_Quies	15_Quies
53	cg24983752	0.207	0.0463	7.598e-06	++?	1	4.47084	2.8691	0.000139686	chr11	116060615	116060617	+					CGI:chr11:115759680-115760399		14_ReprPCWk	14_ReprPCWk
54	cg14377703	-0.1634	0.038	1.685e-05	--?	1	-4.3	-1.947	0.00028326	chr17	19744659	19744661	+	ALDH3A1;ALDH3A1;ALDH3A1;ALDH3A1;ALDH3A1;ALDH3A1;ALDH3A1;ALDH3A1;ALDH3A1;ALDH3A1;ALDH3A1;ALDH3A1;ALDH3A1;ALDH3A1;ALDH3A1	protein_coding;protein_coding;protein_coding;protein_coding;protein_coding;protein_coding;protein_coding;protein_coding;protein_coding;protein_coding;protein_coding;protein_coding;protein_coding;protein_coding;protein_coding	ENST00000225740.9;ENST00000395555.6;ENST00000426645.2;ENST00000439102.5;ENST00000444455.4;ENST00000457500.5;ENST00000468746.4;ENST00000479677.5;ENST00000485231.1;ENST00000485472.3;ENST00000494157.5;ENST00000570414.1;ENST00000573368.4;ENST00000574162.4;ENST00000575860.1	3774;3682;474;1021;953;800;3682;3705;3639;-1159;3734;3634;753;4284;487	CGI:chr17:19744728-19745179	N_Shore	2_TssAFlnk	1_TssA	ALDH3A1
55	cg27311970	0.1932	0.0495	9.519e-05	++?	1	3.90303	1.1386	0.0012994	chr1	53730156	53730158	+	GLIS1;GLIS1	protein_coding;protein_coding	ENST00000312233.3;ENST00000628545.1	4048;7950	CGI:chr1:53737729-53739637		14_ReprPCWk	14_ReprPCWk	GLIS1
56	cg13473691	-0.1487	0.0397	0.0001786	--?	1	-3.74559	-2.7021	0.00224805	chr9	135779803	135779805	+	KCNT1;KCNT1;KCNT1;KCNT1;KCNT1;KCNT1;KCNT1;KCNT1;KCNT1;KCNT1;KCNT1;KCNT1;KCNT1	protein_coding;protein_coding;protein_coding;protein_coding;protein_coding;protein_coding;protein_coding;protein_coding;protein_coding;protein_coding;protein_coding;protein_coding;protein_coding	ENST00000263604.4;ENST00000371757.5;ENST00000460750.4;ENST00000486577.5;ENST00000487664.4;ENST00000488444.5;ENST00000490355.5;ENST00000490363.2;ENST00000491806.5;ENST00000628528.1;ENST00000630792.1;ENST00000631073.1;ENST00000631193.1	43286;77611;77590;65283;77618;43173;43170;26052;43188;77618;65177;43178;6945	CGI:chr9:135778762-135778991	S_Shore	5_TxWk	5_TxWk	KCNT1
57	cg24998848	-0.4213	0.0642	5.144e-11	--?	1	-6.56231	-6.854	2.65148e-09	chr15	25346539	25346541	-	RP13-487P22.1;SNHG14;SNHG14;UBE3A;UBE3A;UBE3A;UBE3A;UBE3A;UBE3A;UBE3A;UBE3A;UBE3A	sense_intronic;processed_transcript;processed_transcript;protein_coding;protein_coding;protein_coding;protein_coding;protein_coding;protein_coding;protein_coding;protein_coding;protein_coding	ENST00000565581.1;ENST00000453082.4;ENST00000554726.1;ENST00000232165.6;ENST00000397954.5;ENST00000428984.5;ENST00000438097.4;ENST00000566215.4;ENST00000604860.2;ENST00000614096.3;ENST00000626176.1;ENST00000630424.1	696;128187;76852;92517;91974;91985;60586;92002;10226;92498;9443;92155	CGI:chr15:25438248-25439268		5_TxWk	5_TxWk	SNHG14;UBE3A;RP13-487P22.1
58	cg10788107	-0.1727	0.0471	0.0002484	--?	1	-3.66667	-0.7901	0.00299633	chr11	121303053	121303055	-	SC5D;SC5D;SC5D;SC5D;SC5D;SC5D;SC5D;SC5D	protein_coding;protein_coding;protein_coding;protein_coding;protein_coding;protein_coding;protein_coding;protein_coding	ENST00000264027.7;ENST00000392789.2;ENST00000524683.4;ENST00000527762.4;ENST00000528991.1;ENST00000531140.1;ENST00000534230.4;ENST00000534455.4	10600;10201;10282;10282;-1332;10294;10282;10372	CGI:chr11:121292535-121293243		5_TxWk	5_TxWk	SC5D
59	cg19602308	-0.2452	0.0476	2.65e-07	--?	1	-5.15126	-3.8697	6.88067e-06	chr1	39720450	39720452	-	PPIE	protein_coding	ENST00000470018.4	28268	CGI:chr1:39738640-39739067		14_ReprPCWk	15_Quies	PPIE
60	cg27168042	-0.2264	0.0501	6.261e-06	--?	1	-4.51896	-3.8741	0.0001176	chr8	140799298	140799300	+	PTK2;PTK2;PTK2;PTK2;PTK2;PTK2;PTK2;PTK2;PTK2;PTK2;PTK2;PTK2;PTK2;PTK2	protein_coding;protein_coding;protein_coding;protein_coding;protein_coding;protein_coding;protein_coding;protein_coding;protein_coding;protein_coding;protein_coding;protein_coding;protein_coding;protein_coding	ENST00000340930.6;ENST00000395218.3;ENST00000517887.4;ENST00000519419.4;ENST00000519654.4;ENST00000519993.4;ENST00000521059.4;ENST00000521250.4;ENST00000521981.4;ENST00000521986.4;ENST00000522684.4;ENST00000523539.4;ENST00000523746.4;ENST00000524202.4	201860;202015;121921;155537;91470;202081;201898;1251;1245;1245;201935;1248;-1;46992	CGI:chr8:140634742-140636415		7_Enh	5_TxWk	PTK2
61	cg16614335	-0.3081	0.0573	7.734e-08	--?	1	-5.37696	-1.8122	2.25398e-06	chr11	69516689	69516691	-					CGI:chr11:69470956-69471711		14_ReprPCWk	14_ReprPCWk
62	cg11588048	0.1904	0.0515	0.000218	++?	1	3.69709	2.0329	0.00267469	chr14	37577513	37577515	+	RP11-356O9.1	lincRNA	ENST00000554829.1	13466	CGI:chr14:37583440-37584961		14_ReprPCWk	14_ReprPCWk	RP11-356O9.1
63	cg20395094	-0.302	0.0462	6.522e-11	--?	1	-6.5368	-4.2822	3.30531e-09	chr8	96767209	96767211	-	CPQ;CPQ;CPQ;CPQ;CPQ;CPQ	protein_coding;protein_coding;protein_coding;protein_coding;protein_coding;protein_coding	ENST00000220763.8;ENST00000517742.1;ENST00000519484.1;ENST00000519900.1;ENST00000521142.1;ENST00000525310.1	121982;121834;6235;121838;5969;34917	CGI:chr8:96644946-96645715		7_Enh	15_Quies	CPQ
64	cg06789190	-0.1467	0.0395	0.0002007	--?	1	-3.71392	-1.5862	0.00248992	chr15	101082799	101082801	+	RP11-505E24.2	antisense	ENST00000559857.1	3267	CGI:chr15:101086129-101086647	N_Shelf	14_ReprPCWk	15_Quies	RP11-505E24.2
65	cg24105096	-0.2167	0.0514	2.466e-05	--?	1	-4.21595	-2.1688	0.000397095	chr2	231621837	231621839	+					CGI:chr2:231613648-231615214		15_Quies	5_TxWk
66	cg02296376	-0.1527	0.0246	5.366e-10	--?	1	-6.20732	-2.6413	2.33879e-08	chr22	20249234	20249236	+	MIR1286;RTN4R;RTN4R;RTN4R;RTN4R;RTN4R	miRNA;protein_coding;protein_coding;protein_coding;protein_coding;protein_coding	ENST00000408112.2;ENST00000043402.7;ENST00000416372.4;ENST00000463936.1;ENST00000469601.1;ENST00000474642.1	1;19297;18455;20131;22513;34012	CGI:chr22:20241438-20242752		12_EnhBiv	7_Enh
67	cg08736813	-0.3371	0.0545	6.322e-10	--?	1	-6.18532	-5.7148	2.72436e-08	chr2	178531486	178531488	+	TTN;TTN;TTN;TTN;TTN;TTN;TTN;TTN-AS1;TTN-AS1;TTN-AS1;TTN-AS1;TTN-AS1;TTN-AS1;TTN-AS1;TTN-AS1;TTN-AS1;TTN-AS1;TTN-AS1;TTN-AS1;TTN-AS1;TTN-AS1;TTN-AS1;TTN-AS1;TTN-AS1;TTN-AS1;TTN-AS1;TTN-AS1;TTN-AS1;TTN-AS1;TTN-AS1;TTN-AS1;TTN-AS1;TTN-AS1;TTN-AS1;TTN-AS1;TTN-AS1;TTN-AS1;TTN-AS1;TTN-AS1;TTN-AS1;TTN-AS1;TTN-AS1;TTN-AS1;TTN-AS1;TTN-AS1;TTN-AS1;TTN-AS1;TTN-AS1;TTN-AS1;TTN-AS1;TTN-AS1	protein_coding;protein_coding;protein_coding;protein_coding;protein_coding;protein_coding;protein_coding;antisense;antisense;antisense;antisense;antisense;antisense;antisense;antisense;antisense;antisense;antisense;antisense;antisense;antisense;antisense;antisense;antisense;antisense;antisense;antisense;antisense;antisense;antisense;antisense;antisense;antisense;antisense;antisense;antisense;anti…	ENST00000342175.9;ENST00000342992.9;ENST00000359218.8;ENST00000460472.5;ENST00000589042.4;ENST00000591111.4;ENST00000615779.3;ENST00000419746.4;ENST00000431259.5;ENST00000442329.5;ENST00000450692.5;ENST00000456053.4;ENST00000585358.4;ENST00000585451.4;ENST00000585487.4;ENST00000585625.4;ENST00000586452.4;ENST00000586707.4;ENST00000586831.4;ENST00000587568.4;ENST00000587944.4;ENST00000588244.4;ENS…	275937;275935;275937;275937;275937;275937;275937;8659;8319;8319;2746;8262;2746;8047;8194;10303;2746;8194;2746;8471;2875;2746;2746;2746;8194;671;2746;8271;2746;8194;2746;8194;2746;2746;3493;8194;8194;2746;8194;2746;7582;3129;2746;2721;8194;2746;2721;2746;2721;2721;8310	CGI:chr2:178480125-178481030		6_EnhG	6_EnhG
68	cg26047313	-0.3846	0.0533	5.263e-13	--?	1	-7.21576	-2.0977	3.62486e-11	chr8	79765655	79765657	-	HEY1;HEY1;HEY1;HEY1;HEY1	protein_coding;protein_coding;protein_coding;protein_coding;protein_coding	ENST00000337919.8;ENST00000354724.6;ENST00000435063.2;ENST00000518733.1;ENST00000523976.1	2202;2208;838;1817;820	CGI:chr8:79765346-79765761	Island	3_TxFlnk	2_TssAFlnk	HEY1
69	cg21974102	-0.1313	0.0266	7.899e-07	--?	1	-4.93609	-1.3443	1.84264e-05	chr2	96117390	96117392	+	ADRA2B	protein_coding	ENST00000620793.1	-1145	CGI:chr2:96115667-96117187	S_Shore	11_BivFlnk	11_BivFlnk	ADRA2B
70	cg13900919	-0.3002	0.0654	4.469e-06	--?	1	-4.59021	-4.2371	8.70721e-05	chr20	48724063	48724065	-	PREX1	protein_coding	ENST00000371941.3	103820	CGI:chr20:48664759-48665105		2_TssAFlnk	7_Enh	PREX1
71	cg11270364	-0.333	0.0492	1.349e-11	--?	1	-6.76829	-4.5773	7.61096e-10	chr8	79760239	79760241	-					CGI:chr8:79765346-79765761		15_Quies	14_ReprPCWk
72	cg21813050	-0.219	0.0605	0.0002921	--?	1	-3.61983	-1.885	0.00344715	chr19	55549513	55549515	+					CGI:chr19:55549903-55550150	N_Shore	2_TssAFlnk	7_Enh
73	cg00595695	-0.2776	0.0622	7.954e-06	--?	1	-4.46302	-2.007	0.000145514	chr1	201498620	201498622	-	CSRP1;CSRP1;CSRP1;CSRP1;CSRP1;CSRP1;CSRP1;CSRP1;CSRP1;CSRP1;CSRP1;CSRP1;CSRP1;CSRP1;CSRP1	protein_coding;protein_coding;protein_coding;protein_coding;protein_coding;protein_coding;protein_coding;protein_coding;protein_coding;protein_coding;protein_coding;protein_coding;protein_coding;protein_coding;protein_coding	ENST00000340006.5;ENST00000367306.4;ENST00000458271.5;ENST00000471596.1;ENST00000481851.1;ENST00000524951.4;ENST00000526256.4;ENST00000526317.4;ENST00000526723.4;ENST00000527573.4;ENST00000529975.4;ENST00000530120.4;ENST00000531916.4;ENST00000533188.1;ENST00000533432.4	8639;10836;8503;8483;8484;8503;8503;8503;8503;8503;8083;8503;10836;8503;8219	CGI:chr1:201506757-201507388		6_EnhG	7_Enh	CSRP1
74	cg12871507	-0.2382	0.0433	3.82e-08	--?	1	-5.50115	-1.1987	1.18572e-06	chr1	109620804	109620806	+	AMPD2;AMPD2;AMPD2;AMPD2;AMPD2;AMPD2;AMPD2;AMPD2;AMPD2;AMPD2;AMPD2;AMPD2;AMPD2;GNAT2	protein_coding;protein_coding;protein_coding;protein_coding;protein_coding;protein_coding;protein_coding;protein_coding;protein_coding;protein_coding;protein_coding;protein_coding;protein_coding;protein_coding	ENST00000256578.6;ENST00000342115.7;ENST00000358729.7;ENST00000369840.5;ENST00000469039.2;ENST00000474459.4;ENST00000486282.5;ENST00000526301.4;ENST00000527846.4;ENST00000528270.4;ENST00000528667.4;ENST00000531203.4;ENST00000531734.4;ENST00000622865.1	150;967;-270;-299;958;957;-311;1300;-465;-348;919;196;4700;-875	CGI:chr1:109619842-109620094	S_Shore	2_TssAFlnk	1_TssA	GNAT2;AMPD2
75	cg22373225	-1.0407	0.0615	3.846e-64	--?	1	-16.922	-12.2481	5.50113e-61	chr11	45212782	45212784	+	PRDM11;PRDM11;PRDM11;PRDM11;PRDM11	protein_coding;protein_coding;protein_coding;protein_coding;protein_coding	ENST00000424263.5;ENST00000528980.1;ENST00000530656.4;ENST00000534751.2;ENST00000622142.3	65439;29865;116976;30905;65439	CGI:chr11:45180232-45181177		4_Tx	5_TxWk	PRDM11
76	cg04684105	-0.0984	0.0256	0.0001192	--?	1	-3.84375	-1.1127	0.0015809	chr9	127914795	127914797	+	ST6GALNAC4;ST6GALNAC4;ST6GALNAC4;ST6GALNAC4;ST6GALNAC4	protein_coding;protein_coding;protein_coding;protein_coding;protein_coding	ENST00000335791.8;ENST00000361444.3;ENST00000467674.4;ENST00000483438.1;ENST00000495983.1	2231;2201;2223;71;-33	CGI:chr9:127916841-127917333	N_Shelf	4_Tx	7_Enh	ST6GALNAC4
77	cg10139508	-0.2299	0.0653	0.0004299	--?	1	-3.52067	-2.5575	0.00482182	chr14	92539572	92539574	+	RIN3;RIN3;RIN3	protein_coding;protein_coding;protein_coding	ENST00000216487.10;ENST00000555589.4;ENST00000620541.3	25798;25779;25779	CGI:chr14:92513382-92514884		12_EnhBiv	7_Enh	RIN3
78	cg15473218	-0.1122	0.0283	7.419e-05	--?	1	-3.96466	-1.829	0.00104544	chr19	17998235	17998237	-	KCNN1;KCNN1	protein_coding;protein_coding	ENST00000222249.12;ENST00000615435.1	46942;24366	CGI:chr19:17998085-17998463	Island	14_ReprPCWk	14_ReprPCWk	KCNN1
79	cg03261155	-0.1709	0.0335	3.481e-07	--?	1	-5.10149	-2.818	8.80561e-06	chr1	153441463	153441465	-					CGI:chr1:153535948-153536364		7_Enh	14_ReprPCWk
80	cg25262105	-0.4553	0.0682	2.407e-11	--?	1	-6.67595	-6.4625	1.30536e-09	chr19	2319505	2319507	+	LLfos-48D6.2	protein_coding	ENST00000621615.1	49980	CGI:chr19:2321582-2321991	N_Shelf	5_TxWk	5_TxWk	LLfos-48D6.2
81	cg03245733	-0.1712	0.0454	0.0001605	--?	1	-3.77093	-0.8604	0.00204908	chr8	123395584	123395586	+	ATAD2;ATAD2;ATAD2;ATAD2;ATAD2	protein_coding;protein_coding;protein_coding;protein_coding;protein_coding	ENST00000287394.8;ENST00000517666.4;ENST00000519124.4;ENST00000521496.4;ENST00000521903.4	881;850;795;817;20766	CGI:chr8:123395852-123396798	N_Shore	2_TssAFlnk	2_TssAFlnk	ATAD2
82	cg18514629	-0.2066	0.0559	0.0002189	--?	1	-3.69589	-2.6621	0.00268413	chr9	16277088	16277090	+	C9orf92	protein_coding	ENST00000380685.4	-775	CGI:chr9:16726861-16727105		15_Quies	15_Quies	C9orf92
83	cg14301190	-0.1934	0.0465	3.218e-05	--?	1	-4.15914	-1.5679	0.000502271	chr16	31148382	31148384	-	PRSS36;PRSS36;PRSS36;PRSS36	protein_coding;protein_coding;protein_coding;protein_coding	ENST00000268281.7;ENST00000418068.5;ENST00000562368.4;ENST00000569305.1	1712;1684;1152;1679	CGI:chr16:31148255-31148688	Island	13_ReprPC	13_ReprPC	PRSS36
84	cg26568031	-0.2022	0.0496	4.515e-05	--?	1	-4.07661	-3.5626	0.000676897	chr10	89553622	89553624	-	SLC16A12	protein_coding	ENST00000475682.1	3019	CGI:chr10:89535190-89536168		15_Quies	15_Quies	SLC16A12
85	cg04246236	0.167	0.0442	0.0001573	++?	1	3.77828	1.7049	0.00201362	chr1	51793839	51793841	-	NRD1;NRD1;NRD1;NRD1;NRD1;NRD1;NRD1;OSBPL9;RP4-657D16.3;RP4-657D16.3;RP4-657D16.3;RP4-657D16.3	protein_coding;protein_coding;protein_coding;protein_coding;protein_coding;protein_coding;protein_coding;protein_coding;antisense;antisense;antisense;antisense	ENST00000352171.10;ENST00000354831.10;ENST00000440943.4;ENST00000485608.4;ENST00000539524.4;ENST00000544028.4;ENST00000615102.1;ENST00000625138.1;ENST00000586761.2;ENST00000588291.1;ENST00000591675.1;ENST00000629102.1	84966;84966;20232;46615;84201;85098;84871;9264;-146;-126;-1372;-95	CGI:chr1:51729356-51730149		4_Tx	4_Tx	RP4-657D16.3;NRD1;OSBPL9
86	cg16911296	-0.3553	0.0595	2.388e-09	--?	1	-5.97143	-6.0247	9.30879e-08	chr2	23691041	23691043	+	KLHL29;KLHL29;KLHL29	protein_coding;protein_coding;protein_coding	ENST00000288548.5;ENST00000471654.1;ENST00000486442.4	48649;2256;305824	CGI:chr2:23690438-23690699	S_Shore	6_EnhG	7_Enh
87	cg02131639	-0.0788	0.0216	0.0002689	--?	1	-3.64815	-1.3625	0.00320843	chr3	57169281	57169283	+	IL17RD;IL17RD;IL17RD	protein_coding;protein_coding;protein_coding	ENST00000320057.8;ENST00000467210.4;ENST00000469841.4	1025;1014;1014	CGI:chr3:57170141-57170389	N_Shore	13_ReprPC	14_ReprPCWk	IL17RD
88	cg11116396	-0.3153	0.0514	8.705e-10	--?	1	-6.13424	-5.4707	3.66479e-08	chr16	84932940	84932942	+	RP11-254F19.3	lincRNA	ENST00000569104.1	4587	CGI:chr16:85011124-85011830		7_Enh	7_Enh
89	cg18594671	-0.2027	0.0567	0.0003486	--?	1	-3.57496	-2.0711	0.00402215	chr7	116355422	116355424	-	AC002066.1;CAV2;CAV2;CAV2;CAV2;CAV2;CAV2;CAV2;CAV2	antisense;protein_coding;protein_coding;protein_coding;protein_coding;protein_coding;protein_coding;protein_coding;protein_coding	ENST00000446355.2;ENST00000462876.4;ENST00000467035.4;ENST00000472470.4;ENST00000477018.4;ENST00000478226.4;ENST00000484871.4;ENST00000485561.4;ENST00000498493.4	144043;65544;67349;67349;67349;65544;67349;67349;65545	CGI:chr7:116499485-116500298		7_Enh	2_TssAFlnk	CAV2;AC002066.1
90	cg03601836	-0.2306	0.0514	7.264e-06	--?	1	-4.48638	-2.0827	0.000134165	chr3	190319905	190319907	+	CLDN1	protein_coding	ENST00000295522.3	2570	CGI:chr3:190322028-190322676	N_Shelf	14_ReprPCWk	14_ReprPCWk	CLDN1
91	cg01615114	-0.1818	0.0377	1.392e-06	--?	1	-4.82228	-2.3076	3.06177e-05	chr7	1139437	1139439	-	C7orf50;C7orf50;C7orf50;C7orf50	protein_coding;protein_coding;protein_coding;protein_coding	ENST00000357429.9;ENST00000397098.6;ENST00000397100.5;ENST00000491163.1	-1180;-1197;-1180;-1177	CGI:chr7:1137943-1138619	S_Shore	7_Enh	5_TxWk	C7orf50
92	cg15509461	-0.5099	0.0463	2.944e-28	--?	1	-11.013	-7.3339	8.32048e-26	chr9	84946246	84946248	+	NTRK2;NTRK2;NTRK2;NTRK2	protein_coding;protein_coding;protein_coding;protein_coding	ENST00000277120.6;ENST00000323115.7;ENST00000376213.4;ENST00000376214.4	276468;275850;277695;277695	CGI:chr9:84668263-84670789		15_Quies	15_Quies	NTRK2
93	cg21015582	-0.271	0.062	1.254e-05	--?	1	-4.37097	-4.0454	0.000217977	chr4	173243478	173243480	-	GALNT7;GALNT7	protein_coding;protein_coding	ENST00000265000.7;ENST00000512285.4	74725;74667	CGI:chr4:173168792-173170272		15_Quies	7_Enh	GALNT7
94	cg19455016	-0.3128	0.0486	1.185e-10	--?	1	-6.43621	-3.7887	5.75599e-09	chr16	75256577	75256579	-	BCAR1;BCAR1;BCAR1;BCAR1;BCAR1;BCAR1;BCAR1;BCAR1;BCAR1	protein_coding;protein_coding;protein_coding;protein_coding;protein_coding;protein_coding;protein_coding;protein_coding;protein_coding	ENST00000393422.5;ENST00000418647.6;ENST00000420641.6;ENST00000535626.5;ENST00000538440.5;ENST00000562556.4;ENST00000563323.1;ENST00000568864.1;ENST00000569006.1	11476;9430;10204;9371;9430;8638;9805;7839;-297	CGI:chr16:75250782-75251764		2_TssAFlnk	7_Enh	BCAR1
95	cg09895653	-0.1204	0.0279	1.62e-05	--?	1	-4.31541	-2.1311	0.000273458	chr22	50486771	50486773	+	MIOX;MIOX;MIOX;MIOX	protein_coding;protein_coding;protein_coding;protein_coding	ENST00000216075.9;ENST00000395732.6;ENST00000395733.6;ENST00000451761.1	-53;-105;-13;-614	CGI:chr22:50481024-50482044		13_ReprPC	14_ReprPCWk	MIOX
96	cg11308335	-0.1919	0.0432	8.872e-06	--?	1	-4.44213	-3.3086	0.000160395	chr8	109229340	109229342	+					CGI:chr8:109333687-109334675		5_TxWk	5_TxWk
97	cg09803359	-0.3569	0.0534	2.328e-11	--?	1	-6.68352	-5.8833	1.2662e-09	chr8	125177535	125177537	+	NSMCE2;NSMCE2;NSMCE2;NSMCE2;NSMCE2;NSMCE2;NSMCE2;NSMCE2;NSMCE2	protein_coding;protein_coding;protein_coding;protein_coding;protein_coding;protein_coding;protein_coding;protein_coding;protein_coding	ENST00000287437.6;ENST00000517315.1;ENST00000517532.4;ENST00000518146.4;ENST00000519010.4;ENST00000519712.1;ENST00000520866.4;ENST00000522563.4;ENST00000523741.4	85682;53391;85691;85656;85691;75177;85691;85665;85856	CGI:chr8:125091518-125091880		5_TxWk	5_TxWk	NSMCE2
98	cg15101245	-0.2856	0.0575	6.942e-07	--?	1	-4.96696	-2.1858	1.64096e-05	chr1	156661449	156661451	+	RP11-284F21.7	antisense	ENST00000448869.1	-25	CGI:chr1:156657550-156657784	S_Shelf	2_TssAFlnk	7_Enh	RP11-284F21.7
99	cg17005273	-0.2159	0.0412	1.613e-07	--?	1	-5.24029	-3.6747	4.38807e-06	chr17	76528155	76528157	-	CYGB;CYGB;PRCD;PRCD	protein_coding;protein_coding;protein_coding;protein_coding	ENST00000293230.8;ENST00000586160.1;ENST00000397633.6;ENST00000592432.4	9750;838;366;569	CGI:chr17:76537851-76538484		12_EnhBiv	7_Enh	CYGB
100	cg00978814	-0.0926	0.0237	9.335e-05	--?	1	-3.90717	-1.2307	0.00127755	chr7	151061172	151061174	+	SLC4A2;SLC4A2;SLC4A2;SLC4A2;SLC4A2;SLC4A2;SLC4A2;SLC4A2;SLC4A2;SLC4A2;SLC4A2;SLC4A2	protein_coding;protein_coding;protein_coding;protein_coding;protein_coding;protein_coding;protein_coding;protein_coding;protein_coding;protein_coding;protein_coding;protein_coding	ENST00000310317.8;ENST00000392826.5;ENST00000413384.5;ENST00000461735.1;ENST00000463414.4;ENST00000466368.1;ENST00000482950.4;ENST00000483786.4;ENST00000485713.4;ENST00000488420.1;ENST00000490898.4;ENST00000494125.1	-79;-1375;1602;-1462;-72;2972;-45;3962;2960;-417;1102;1581	CGI:chr7:151059304-151060210	S_Shore	7_Enh	7_Enh	ABCB8, SLC4A2
101	cg00366716	-0.821	0.0844	2.176e-22	--?	1	-9.72749	-10.6537	3.97123e-20	chr7	128021438	128021440	+	SND1;SND1;SND1;SND1	protein_coding;protein_coding;protein_coding;protein_coding	ENST00000354725.6;ENST00000470723.4;ENST00000484767.4;ENST00000486037.1	369258;72322;117083;133526	CGI:chr7:128031105-128032800		15_Quies	5_TxWk	SND1
102	cg18182548	-0.1732	0.0474	0.000254	--?	1	-3.65401	-2.4868	0.00305441	chr7	116250229	116250231	-	AC002066.1;AC073130.2;AC073130.3;TES;TES;TES;TES;TES;TES;TES	antisense;protein_coding;antisense;protein_coding;protein_coding;protein_coding;protein_coding;protein_coding;protein_coding;protein_coding	ENST00000446355.2;ENST00000628802.1;ENST00000444244.1;ENST00000358204.7;ENST00000393481.5;ENST00000393484.2;ENST00000455989.1;ENST00000492891.4;ENST00000494384.1;ENST00000496912.1	249236;-807;77667;39736;27425;-206;39690;39680;-220;-1278	CGI:chr7:116210316-116210974		15_Quies	15_Quies	TES;AC073130.3;AC002066.1;AC073130.2
103	cg04189320	-0.1828	0.0389	2.616e-06	--?	1	-4.69923	-2.9274	5.39571e-05	chr15	31399010	31399012	-	KLF13;KLF13;KLF13	protein_coding;protein_coding;protein_coding	ENST00000500533.3;ENST00000558225.1;ENST00000558921.1	6167;5435;71443	CGI:chr15:31397297-31397504	S_Shore	7_Enh	7_Enh
104	cg04297105	-0.2039	0.0542	0.0001677	--?	1	-3.76199	-2.0857	0.00212793	chr2	102618798	102618800	+	SLC9A2	protein_coding	ENST00000233969.2	-909	CGI:chr2:102618917-102620095	N_Shore	2_TssAFlnk	2_TssAFlnk	SLC9A2
105	cg17575567	-0.2449	0.0583	2.661e-05	--?	1	-4.20069	-4.2111	0.000424803	chr1	9893387	9893389	-	CTNNBIP1;CTNNBIP1;CTNNBIP1	protein_coding;protein_coding;protein_coding	ENST00000377258.4;ENST00000377263.4;ENST00000400904.6	-150;16876;16949	CGI:chr1:9909787-9910631		5_TxWk	5_TxWk	CTNNBIP1
106	cg01591190	-0.2768	0.0499	2.841e-08	--?	1	-5.54709	-4.6419	9.05708e-07	chr12	25348029	25348031	+					CGI:chr12:25385198-25385410		15_Quies	7_Enh
107	cg06727629	-0.3924	0.0601	6.615e-11	--?	1	-6.52912	-4.5732	3.35084e-09	chr5	31749369	31749371	-	PDZD2;PDZD2;PDZD2;RP11-5N11.6	protein_coding;protein_coding;protein_coding;lincRNA	ENST00000438447.1;ENST00000502824.1;ENST00000513910.1;ENST00000509629.1	109959;56482;37330;-1291	CGI:chr5:31854897-31855320		15_Quies	15_Quies	PDZD2;RP11-5N11.6
108	cg04594691	-0.2852	0.0585	1.09e-06	--?	1	-4.87521	-2.4093	2.45905e-05	chr7	139427617	139427619	-					CGI:chr7:139482734-139483966		5_TxWk	5_TxWk
109	cg16879574	-0.15	0.0412	0.0002709	--?	1	-3.64078	-0.6713	0.00322968	chr6	18122815	18122817	-	NHLRC1	protein_coding	ENST00000340650.4	-209	CGI:chr6:18122019-18122763	S_Shore	2_TssAFlnk	2_TssAFlnk	NHLRC1
110	cg07959046	-0.2771	0.0479	7.082e-09	--?	1	-5.78497	-1.7022	2.5363e-07	chr1	30909177	30909179	-	SDC3	protein_coding	ENST00000339394.6	-416	CGI:chr1:30907997-30909119	S_Shore	11_BivFlnk	11_BivFlnk	SDC3
111	cg26312108	-0.5484	0.0837	5.596e-11	--?	1	-6.55197	-6.4128	2.86814e-09	chr15	95989729	95989731	+	RP11-759A24.3	lincRNA	ENST00000619812.1	-853	CGI:chr15:96321652-96323558		7_Enh	7_Enh
112	cg11313251	-0.2827	0.0426	3.21e-11	--?	1	-6.63615	-4.4234	1.70423e-09	chr12	39606198	39606200	-	ABCD2	protein_coding	ENST00000308666.3	13553	CGI:chr12:39442409-39443697		15_Quies	15_Quies	ABCD2
113	cg23922645	-0.1825	0.0356	2.932e-07	--?	1	-5.1264	-1.767	7.53507e-06	chr18	8707332	8707334	-	GACAT2;MTCL1;MTCL1	antisense;protein_coding;protein_coding	ENST00000579368.1;ENST00000306329.14;ENST00000517570.4	289;1671;-79	CGI:chr18:8704723-8707559	Island	2_TssAFlnk	2_TssAFlnk	GACAT2;MTCL1
114	cg03048622	0.2854	0.0384	1.012e-13	++?	1	7.43229	3.419	7.64939e-12	chr6	125202015	125202017	-	TPD52L1;TPD52L1;TPD52L1;TPD52L1;TPD52L1;TPD52L1;TPD52L1;TPD52L1;TPD52L1;TPD52L1;TPD52L1	protein_coding;protein_coding;protein_coding;protein_coding;protein_coding;protein_coding;protein_coding;protein_coding;protein_coding;protein_coding;protein_coding	ENST00000304877.16;ENST00000368388.5;ENST00000368402.8;ENST00000392483.5;ENST00000527711.4;ENST00000528193.4;ENST00000532429.4;ENST00000532978.4;ENST00000534000.4;ENST00000534199.4;ENST00000534368.4	48366;48250;48282;48166;48222;48115;47826;47826;48359;47634;82966	CGI:chr6:125153658-125154598		7_Enh	7_Enh	HDDC2
115	cg01098612	-0.2132	0.0586	0.000277	--?	1	-3.63823	-2.6773	0.00329108	chr5	112914731	112914733	-	REEP5;REEP5;REEP5;REEP5;REEP5;REEP5;REEP5	protein_coding;protein_coding;protein_coding;protein_coding;protein_coding;protein_coding;protein_coding	ENST00000261482.7;ENST00000379638.7;ENST00000474542.2;ENST00000497856.5;ENST00000504247.1;ENST00000511865.5;ENST00000513339.4	7266;7808;6773;6783;7558;7499;7496	CGI:chr5:112921283-112922213		7_Enh	7_Enh
116	cg22042302	-0.2454	0.0511	1.549e-06	--?	1	-4.80235	-4.1138	3.37152e-05	chr4	143420435	143420437	+	GAB1;GAB1;GAB1;GAB1;GAB1;GAB1;GAB1	protein_coding;protein_coding;protein_coding;protein_coding;protein_coding;protein_coding;protein_coding	ENST00000262994.7;ENST00000262995.7;ENST00000505913.4;ENST00000509992.1;ENST00000511836.1;ENST00000514639.4;ENST00000515366.4	83548;83673;38490;28925;4926;83257;43610	CGI:chr4:143337709-143337934		5_TxWk	5_TxWk	GAB1
117	cg10003623	-0.798	0.0698	2.97e-30	--?	1	-11.4327	-11.6106	9.48551e-28	chr7	19561262	19561264	+	AC007091.1	lincRNA	ENST00000412563.1	207728	CGI:chr7:19708774-19709238		1_TssA	15_Quies	AC007091.1
118	cg09312740	-0.2818	0.042	1.86e-11	--?	1	-6.70952	-1.3039	1.02646e-09	chr1	9182087	9182089	-	RP3-510D11.1;RP3-510D11.2	lincRNA;lincRNA	ENST00000437157.2;ENST00000412639.2	20532;-117	CGI:chr1:9182108-9183768	N_Shore	11_BivFlnk	11_BivFlnk	RP3-510D11.1;RP3-510D11.2
119	cg04752748	0.2312	0.0526	1.117e-05	++?	1	4.39544	2.4862	0.000196721	chr7	35753013	35753015	-	SEPT7-AS1	lincRNA	ENST00000437235.6	47593	CGI:chr7:35800522-35801981		5_TxWk	7_Enh	SEPT7-AS1
120	cg27103624	-0.3445	0.0394	2.258e-18	--?	1	-8.74365	-3.863	2.86211e-16	chr12	28963680	28963682	+					CGI:chr12:29149042-29150021		15_Quies	5_TxWk
121	cg03066080	-0.1427	0.0374	0.0001367	--?	1	-3.81551	-2.5442	0.00178082	chr17	79543341	79543343	-					CGI:chr17:79512613-79512896		13_ReprPC	13_ReprPC
122	cg19451564	-0.1606	0.0411	9.224e-05	--?	1	-3.90754	-2.8195	0.00126414	chr20	25407203	25407205	+	GINS1;GINS1	protein_coding;protein_coding	ENST00000262460.4;ENST00000484893.1	-524;-528	CGI:chr20:25407596-25408006	N_Shore	2_TssAFlnk	1_TssA	GINS1
123	cg06784218	-0.6049	0.0589	9.44e-25	--?	1	-10.2699	-6.2287	2.07623e-22	chr1	45624131	45624133	-	CCDC17;CCDC17;CCDC17;CCDC17;CCDC17;CCDC17;CCDC17;CCDC17;CCDC17	protein_coding;protein_coding;protein_coding;protein_coding;protein_coding;protein_coding;protein_coding;protein_coding;protein_coding	ENST00000372044.6;ENST00000421127.5;ENST00000445048.2;ENST00000464739.4;ENST00000479529.2;ENST00000482416.4;ENST00000491755.4;ENST00000525599.1;ENST00000528266.4	-130;-78;-164;-1358;-74;-94;-91;-82;-74	CGI:chr1:45622522-45623470	S_Shore	6_EnhG	6_EnhG
124	cg24418589	-0.2676	0.0544	8.576e-07	--?	1	-4.91912	-4.2728	1.98268e-05	chr22	28029349	28029351	-	TTC28;TTC28;TTC28	protein_coding;protein_coding;protein_coding	ENST00000397906.5;ENST00000442232.1;ENST00000612946.3	650516;64786;277296	CGI:chr22:27918600-27919970		7_Enh	7_Enh	TTC28
125	cg17937101	-0.4182	0.0842	6.845e-07	--?	1	-4.96675	-4.3388	1.62106e-05	chr8	1816899	1816901	-	MIR596	miRNA	ENST00000385091.1	-332	CGI:chr8:1816162-1817312	Island	11_BivFlnk	11_BivFlnk	MIR596
126	cg01544725	-0.3388	0.0698	1.223e-06	--?	1	-4.85387	-4.0954	2.72696e-05	chr12	56646701	56646703	-	ATP5B;ATP5B;ATP5B;ATP5B;ATP5B;ATP5B;ATP5B	protein_coding;protein_coding;protein_coding;protein_coding;protein_coding;protein_coding;protein_coding	ENST00000262030.6;ENST00000547808.4;ENST00000548474.2;ENST00000548647.1;ENST00000551020.4;ENST00000552959.4;ENST00000553007.2	-633;-717;-1422;-773;-734;-746;-734	CGI:chr12:56645263-56646039	S_Shore	2_TssAFlnk	2_TssAFlnk	ATP5B
127	cg02981734	-0.6331	0.0861	2e-13	--?	1	-7.35308	-4.7423	1.45615e-11	chr4	168882812	168882814	-	CBR4;CBR4;PALLD;PALLD;PALLD;PALLD;PALLD;PALLD	protein_coding;protein_coding;protein_coding;protein_coding;protein_coding;protein_coding;protein_coding;protein_coding	ENST00000509108.1;ENST00000510042.4;ENST00000261509.9;ENST00000393726.6;ENST00000505667.4;ENST00000507735.4;ENST00000510998.4;ENST00000512127.4	123976;127446;385746;50807;385708;50771;170653;251195	CGI:chr4:168877759-168878474		5_TxWk	5_TxWk	PALLD;CBR4
128	cg20750215	-0.2087	0.0349	2.318e-09	---	2	-5.97994	-0.7181	9.05765e-08	chr19	12791151	12791153	-	HOOK2;HOOK2;JUNB	protein_coding;protein_coding;protein_coding	ENST00000589765.1;ENST00000593143.4;ENST00000302754.5	81589;1431;-345	CGI:chr19:12789590-12794140	Island	2_TssAFlnk	2_TssAFlnk	JUNB;HOOK2
129	cg08343295	-0.2211	0.0519	2.075e-05	--?	1	-4.26012	-3.6721	0.000340899	chr4	41160261	41160263	-	APBB2;APBB2;APBB2;APBB2;APBB2;APBB2;APBB2;APBB2;APBB2;APBB2;APBB2;APBB2;APBB2	protein_coding;protein_coding;protein_coding;protein_coding;protein_coding;protein_coding;protein_coding;protein_coding;protein_coding;protein_coding;protein_coding;protein_coding;protein_coding	ENST00000295974.11;ENST00000502682.1;ENST00000503264.4;ENST00000503503.4;ENST00000503555.4;ENST00000506352.4;ENST00000506999.4;ENST00000508593.4;ENST00000508676.4;ENST00000508707.4;ENST00000509446.4;ENST00000511572.4;ENST00000513140.4	54357;56453;54257;54224;47647;54354;54308;54271;54347;54259;54232;54308;54197	CGI:chr4:41213854-41214796		7_Enh	5_TxWk	APBB2
130	cg02694817	-0.2654	0.0414	1.519e-10	--?	1	-6.41063	-4.5545	7.24397e-09	chr11	47160968	47160970	+	C11orf49;C11orf49;C11orf49;C11orf49;C11orf49;C11orf49;C11orf49;C11orf49;C11orf49;C11orf49;C11orf49	protein_coding;protein_coding;protein_coding;protein_coding;protein_coding;protein_coding;protein_coding;protein_coding;protein_coding;protein_coding;protein_coding	ENST00000278460.10;ENST00000378615.6;ENST00000378618.5;ENST00000395460.5;ENST00000525895.4;ENST00000527234.4;ENST00000527784.4;ENST00000528488.4;ENST00000534249.4;ENST00000534581.1;ENST00000624693.1	224221;224190;224214;224200;224189;224220;224188;224271;108514;6024;863	CGI:chr11:47176476-47177334		6_EnhG	7_Enh
131	cg02694847	-0.2137	0.0385	2.923e-08	--?	1	-5.55065	-3.6943	9.29418e-07	chr7	44062472	44062474	-	DBNL	protein_coding	ENST00000432854.4	12228	CGI:chr7:44065147-44065517	N_Shelf	3_TxFlnk	3_TxFlnk	DBNL
132	cg18301703	-0.1648	0.0358	4.253e-06	--?	1	-4.60335	-1.0503	8.32836e-05	chr14	61462008	61462010	-	PRKCH;PRKCH;PRKCH;PRKCH;PRKCH	protein_coding;protein_coding;protein_coding;protein_coding;protein_coding	ENST00000332981.8;ENST00000555082.4;ENST00000555185.4;ENST00000555233.4;ENST00000555604.1	140291;139344;274449;-1061;4502	CGI:chr14:61321162-61322749		7_Enh	5_TxWk	PRKCH
133	cg04028950	-0.2214	0.0386	9.608e-09	--?	1	-5.73575	-3.3834	3.35967e-07	chr11	43920900	43920902	+	ALKBH3-AS1;ALKBH3-AS1;ALKBH3-AS1;ALKBH3-AS1;RP11-613D13.4;RP11-613D13.4	antisense;antisense;antisense;antisense;sense_overlapping;sense_overlapping	ENST00000499194.4;ENST00000527960.1;ENST00000528285.4;ENST00000534287.1;ENST00000526408.1;ENST00000528226.1	26;-6;44;-41;-176;-159	CGI:chr11:43942076-43944498		6_EnhG	6_EnhG	ALKBH3
134	cg24055855	-0.2067	0.0468	9.846e-06	--?	1	-4.41667	-2.6603	0.000175931	chr17	1631998	1632000	-					CGI:chr17:1627816-1629935	S_Shelf	7_Enh	7_Enh
135	cg21446345	-0.3729	0.0559	2.549e-11	--?	1	-6.67084	-2.2694	1.37531e-09	chr15	70098645	70098647	+	TLE3;TLE3;TLE3;TLE3;TLE3;TLE3;TLE3;TLE3	protein_coding;protein_coding;protein_coding;protein_coding;protein_coding;protein_coding;protein_coding;protein_coding	ENST00000317509.11;ENST00000557919.4;ENST00000557997.4;ENST00000558939.4;ENST00000559191.4;ENST00000559574.1;ENST00000561453.4;ENST00000627388.1	-745;-1074;-757;-469;-779;-797;-728;-728	CGI:chr15:70095590-70100867	Island	2_TssAFlnk	2_TssAFlnk	TLE3
136	cg26753781	-0.5795	0.0456	5.963e-37	--?	1	-12.7083	-9.9855	2.77417e-34	chr9	128479764	128479766	-	ODF2;ODF2;ODF2;ODF2;ODF2;ODF2;ODF2;ODF2;ODF2;ODF2;ODF2;ODF2	protein_coding;protein_coding;protein_coding;protein_coding;protein_coding;protein_coding;protein_coding;protein_coding;protein_coding;protein_coding;protein_coding;protein_coding	ENST00000351030.6;ENST00000372791.6;ENST00000372807.8;ENST00000372814.6;ENST00000393527.6;ENST00000393533.5;ENST00000421776.5;ENST00000434106.6;ENST00000444119.5;ENST00000448249.6;ENST00000546203.4;ENST00000604420.4	23758;22845;19205;23707;23556;24577;23314;23342;19205;23597;23340;23612	CGI:chr9:128455821-128457119		4_Tx	5_TxWk	ODF2
137	cg05233902	-0.1007	0.0275	0.0002529	--?	1	-3.66182	-1.8291	0.0030428	chr9	132945459	132945461	+	GFI1B;GFI1B;MIR548AW;TSC1;TSC1;TSC1;TSC1;TSC1	protein_coding;protein_coding;miRNA;protein_coding;protein_coding;protein_coding;protein_coding;protein_coding	ENST00000339463.6;ENST00000631293.1;ENST00000584899.1;ENST00000298552.6;ENST00000403810.4;ENST00000475903.4;ENST00000490179.2;ENST00000493467.4	-92;-74;-248;-838;-826;-840;-838;-864	CGI:chr9:132944139-132945142	S_Shore	2_TssAFlnk	2_TssAFlnk	GFI1B;MIR548AW;TSC1
138	cg16415878	-0.1609	0.036	7.852e-06	--?	1	-4.46944	-2.4891	0.000143868	chr9	35675389	35675391	-	ARHGEF39;CA9;CA9;CA9	protein_coding;protein_coding;protein_coding;protein_coding	ENST00000490638.4;ENST00000378357.7;ENST00000493245.1;ENST00000617161.1	477;1533;-774;1471	CGI:chr9:35675651-35676378	N_Shore	14_ReprPCWk	5_TxWk	CA9;ARHGEF39
139	cg14384960	-0.2946	0.0647	5.24e-06	--?	1	-4.55332	-4.1276	0.000100335	chr4	145886138	145886140	-	ZNF827;ZNF827;ZNF827;ZNF827;ZNF827	protein_coding;protein_coding;protein_coding;protein_coding;protein_coding	ENST00000379448.7;ENST00000508784.4;ENST00000508995.1;ENST00000513320.4;ENST00000513840.1	52333;52497;6277;52351;-390	CGI:chr4:145936182-145937930		7_Enh	6_EnhG
140	cg02165556	-0.3265	0.0633	2.458e-07	--?	1	-5.15798	-3.1966	6.42665e-06	chr4	120763205	120763207	-	PRDM5;PRDM5;PRDM5;PRDM5;PRDM5	protein_coding;protein_coding;protein_coding;protein_coding;protein_coding	ENST00000264808.6;ENST00000428209.5;ENST00000505484.4;ENST00000506065.1;ENST00000515109.4	159644;159653;159476;-439;159660	CGI:chr4:120921993-120923038		15_Quies	15_Quies	PRDM5
141	cg01782711	-0.2204	0.0529	3.124e-05	--?	1	-4.16635	-2.7145	0.00048942	chr12	98938721	98938723	+	ANKS1B;ANKS1B;ANKS1B;ANKS1B;ANKS1B;ANKS1B;ANKS1B;ANKS1B;ANKS1B;ANKS1B;ANKS1B;RP11-473C19.1	protein_coding;protein_coding;protein_coding;protein_coding;protein_coding;protein_coding;protein_coding;protein_coding;protein_coding;protein_coding;protein_coding;antisense	ENST00000546568.4;ENST00000546960.4;ENST00000547010.4;ENST00000547446.4;ENST00000547776.5;ENST00000549025.5;ENST00000549493.5;ENST00000549558.5;ENST00000550693.5;ENST00000550778.4;ENST00000552245.4;ENST00000551372.1	215771;215771;1045550;216369;1045516;216146;216043;216025;216025;307714;215994;7039	CGI:chr12:98894444-98895596		15_Quies	15_Quies	ANKS1B;RP11-473C19.1
142	cg11420827	-0.5981	0.0784	2.281e-14	--?	1	-7.62883	-7.6033	1.87197e-12	chr2	235862329	235862331	-	AGAP1;AGAP1;AGAP1;AGAP1;AGAP1	protein_coding;protein_coding;protein_coding;protein_coding;protein_coding	ENST00000304032.11;ENST00000336665.8;ENST00000409538.4;ENST00000428334.5;ENST00000614409.3	368222;368222;192725;153151;153152	CGI:chr2:235865239-235865440	N_Shelf	5_TxWk	5_TxWk	AGAP1
143	cg02913168	-0.166	0.0254	6.148e-11	--?	1	-6.53543	-2.7622	3.12778e-09	chr9	120895031	120895033	+	PHF19	protein_coding	ENST00000616568.3	-135	CGI:chr9:120894472-120894811	S_Shore	11_BivFlnk	11_BivFlnk	PHF19
144	cg00247870	-0.6586	0.0543	6.688e-34	--?	1	-12.1289	-11.0625	2.66529e-31	chr2	9699635	9699637	-	RP11-521D12.2	lincRNA	ENST00000483023.1	25612	CGI:chr2:9630060-9631433		15_Quies	5_TxWk	RP11-521D12.2
145	cg03335125	-0.1547	0.0355	1.295e-05	--?	1	-4.35775	-2.6726	0.000224193	chr1	45622868	45622870	+	CCDC17;CCDC17;CCDC17;CCDC17;CCDC17;CCDC17;CCDC17;CCDC17;CCDC17	protein_coding;protein_coding;protein_coding;protein_coding;protein_coding;protein_coding;protein_coding;protein_coding;protein_coding	ENST00000372044.6;ENST00000421127.5;ENST00000445048.2;ENST00000464739.4;ENST00000479529.2;ENST00000482416.4;ENST00000491755.4;ENST00000525599.1;ENST00000528266.4	1133;1185;1099;-95;1189;1169;1172;1181;1189	CGI:chr1:45622522-45623470	Island	2_TssAFlnk	1_TssA	CCDC17
146	cg23861127	-0.1752	0.0446	8.69e-05	--?	1	-3.92825	-3.1368	0.00120022	chr11	71997535	71997537	-	IL18BP;IL18BP;IL18BP;IL18BP;IL18BP;IL18BP;IL18BP;IL18BP;IL18BP;IL18BP;RNF121;RNF121;RNF121;RNF121	protein_coding;protein_coding;protein_coding;protein_coding;protein_coding;protein_coding;protein_coding;protein_coding;protein_coding;protein_coding;protein_coding;protein_coding;protein_coding;protein_coding	ENST00000337131.8;ENST00000343898.8;ENST00000393703.7;ENST00000393705.7;ENST00000414358.2;ENST00000497194.5;ENST00000525932.4;ENST00000531053.4;ENST00000531777.1;ENST00000620017.3;ENST00000361756.6;ENST00000393713.6;ENST00000526549.4;ENST00000530137.1	-1377;-1394;-1006;-1357;-1374;-1078;-1374;-1390;-1376;-1377;68834;68501;68484;68453	CGI:chr11:72080339-72080914		7_Enh	7_Enh
147	cg20209525	-0.3541	0.0399	7.636e-19	--?	1	-8.87469	-6.1435	1.01407e-16	chr5	10534855	10534857	-					CGI:chr5:10562704-10565568		13_ReprPC	14_ReprPCWk
148	cg12882189	-0.1316	0.0366	0.0003179	--?	1	-3.59563	-1.499	0.00370934	chr17	82445014	82445016	-	C17orf62;C17orf62;C17orf62;C17orf62;C17orf62;C17orf62;C17orf62;C17orf62;C17orf62;C17orf62;C17orf62;C17orf62;C17orf62;C17orf62;C17orf62;C17orf62;C17orf62;C17orf62;C17orf62;C17orf62;C17orf62;C17orf62;C17orf62;C17orf62;C17orf62;C17orf62;C17orf62;C17orf62;C17orf62;C17orf62	protein_coding;protein_coding;protein_coding;protein_coding;protein_coding;protein_coding;protein_coding;protein_coding;protein_coding;protein_coding;protein_coding;protein_coding;protein_coding;protein_coding;protein_coding;protein_coding;protein_coding;protein_coding;protein_coding;protein_coding;protein_coding;protein_coding;protein_coding;protein_coding;protein_coding;protein_coding;protein_c…	ENST00000306645.8;ENST00000336995.8;ENST00000342572.11;ENST00000434650.5;ENST00000437807.5;ENST00000536759.2;ENST00000577436.4;ENST00000577471.4;ENST00000577696.4;ENST00000577707.4;ENST00000577732.4;ENST00000577834.4;ENST00000577888.4;ENST00000578895.4;ENST00000578913.4;ENST00000578919.4;ENST00000579444.4;ENST00000579751.4;ENST00000580560.4;ENST00000581196.4;ENST00000582438.1;ENST00000582725.4;EN…	5815;172;5756;5815;5695;172;4591;5694;5694;5735;4712;5728;5761;3039;5709;5762;2667;916;5714;5815;-486;4306;5703;5762;5729;5723;5736;5095;5756;5761	CGI:chr17:82444493-82444875	S_Shore	6_EnhG	6_EnhG
149	cg00209355	-0.3946	0.0695	1.395e-08	--?	1	-5.6777	-4.6414	4.71759e-07	chr1	23044093	23044095	+	KDM1A;KDM1A;MIR3115;RP1-184J9.2	protein_coding;protein_coding;miRNA;antisense	ENST00000356634.6;ENST00000400181.7;ENST00000577915.1;ENST00000427154.1	24645;24600;-212;43965	CGI:chr1:23019321-23020184		5_TxWk	5_TxWk	KDM1A;MIR3115;RP1-184J9.2
150	cg17583307	-0.1528	0.0405	0.0001648	--?	1	-3.77284	-2.321	0.00209612	chr7	73351754	73351756	-	FKBP6;FKBP6;FKBP6;FKBP6	protein_coding;protein_coding;protein_coding;protein_coding	ENST00000252037.4;ENST00000413573.5;ENST00000431982.5;ENST00000445032.4	23394;23479;23590;23442	CGI:chr7:73327801-73328707		7_Enh	7_Enh
151	cg25433552	-0.2295	0.051	6.909e-06	--?	1	-4.5	-2.4359	0.00012836	chr5	160133540	160133542	+					CGI:chr5:160118599-160119527		7_Enh	1_TssA
152	cg06917935	-0.4274	0.0489	2.321e-18	--?	1	-8.74029	-4.5949	2.93844e-16	chr8	105781861	105781863	+	ZFPM2;ZFPM2;ZFPM2;ZFPM2;ZFPM2;ZFPM2-AS1	protein_coding;protein_coding;protein_coding;protein_coding;protein_coding;processed_transcript	ENST00000407775.5;ENST00000511341.5;ENST00000517361.1;ENST00000520492.4;ENST00000522296.1;ENST00000520433.4	463169;394715;252977;462318;90971;278663	CGI:chr8:106215557-106215779		15_Quies	5_TxWk	ZFPM2-AS1;ZFPM2
153	cg25673642	-0.2591	0.0437	3.121e-09	--?	1	-5.92906	-4.5408	1.19241e-07	chr19	49925670	49925672	+	CTC-326K19.6;IL4I1;IL4I1;IL4I1;IL4I1;IL4I1;IL4I1;NUP62;NUP62;NUP62;NUP62;NUP62;NUP62;NUP62;NUP62;NUP62;NUP62;NUP62;NUP62;NUP62;NUP62;NUP62;NUP62;NUP62;NUP62;NUP62;NUP62;NUP62	protein_coding;protein_coding;protein_coding;protein_coding;protein_coding;protein_coding;protein_coding;protein_coding;protein_coding;protein_coding;protein_coding;protein_coding;protein_coding;protein_coding;protein_coding;protein_coding;protein_coding;protein_coding;protein_coding;protein_coding;protein_coding;protein_coding;protein_coding;protein_coding;protein_coding;protein_coding;protein_c…	ENST00000451973.1;ENST00000341114.6;ENST00000595948.4;ENST00000596011.1;ENST00000596022.4;ENST00000597295.4;ENST00000601717.4;ENST00000352066.6;ENST00000413454.2;ENST00000422090.2;ENST00000593652.4;ENST00000594673.4;ENST00000595463.4;ENST00000596217.1;ENST00000596437.4;ENST00000596680.4;ENST00000597029.4;ENST00000597723.4;ENST00000597814.1;ENST00000598301.1;ENST00000599186.4;ENST00000599560.4;ENS…	32721;3869;3869;3822;3826;3826;3746;4061;2576;4074;3834;3765;3834;3834;3861;3759;3773;3805;3739;3844;3795;4093;3834;3805;3812;3834;3834;3795	CGI:chr19:49929097-49929881	N_Shelf	6_EnhG	6_EnhG
154	cg22788908	-0.3189	0.0537	2.843e-09	--?	1	-5.93855	-5.5203	1.09365e-07	chr1	167225258	167225260	+	POU2F1;POU2F1;POU2F1;POU2F1;POU2F1;POU2F1;POU2F1;POU2F1;POU2F1;POU2F1	protein_coding;protein_coding;protein_coding;protein_coding;protein_coding;protein_coding;protein_coding;protein_coding;protein_coding;protein_coding	ENST00000271411.7;ENST00000367865.4;ENST00000367866.5;ENST00000429375.5;ENST00000442313.4;ENST00000492850.4;ENST00000541643.6;ENST00000557909.4;ENST00000559038.4;ENST00000560232.5	4368;4363;4429;4367;4367;4363;4360;4372;4382;4367	CGI:chr1:167219893-167222124	S_Shelf	7_Enh	5_TxWk	POU2F1
155	cg05898960	-0.1462	0.0302	1.247e-06	--?	1	-4.84106	-2.5761	2.77413e-05	chr1	228337120	228337122	+	OBSCN;OBSCN;OBSCN;OBSCN;OBSCN	protein_coding;protein_coding;protein_coding;protein_coding;protein_coding	ENST00000284548.14;ENST00000366707.7;ENST00000422127.4;ENST00000483539.2;ENST00000570156.5	128990;128990;128990;56347;128990	CGI:chr1:228321852-228322062		6_EnhG	6_EnhG
156	cg11594137	-0.2572	0.0408	3.005e-10	---	2	-6.30392	-2.1889	1.36966e-08	chr9	88991065	88991067	+	C9orf47;C9orf47;C9orf47;S1PR3	protein_coding;protein_coding;protein_coding;protein_coding	ENST00000334490.5;ENST00000375850.3;ENST00000375851.5;ENST00000358157.2	137;144;202;-382	CGI:chr9:88990849-88991908	Island	13_ReprPC	14_ReprPCWk	C9orf47;S1PR3
157	cg20477147	-0.3191	0.0394	5.182e-16	--?	1	-8.09898	-4.3	5.18319e-14	chr20	58690934	58690936	+	NPEPL1;NPEPL1;STX16-NPEPL1;STX16-NPEPL1	protein_coding;protein_coding;protein_coding;protein_coding	ENST00000525817.4;ENST00000525967.4;ENST00000413559.1;ENST00000530122.1	1799;1803;17296;39500	CGI:chr20:58692471-58693364	N_Shore	5_TxWk	7_Enh	NPEPL1;STX16-NPEPL1
158	cg19372602	-0.2414	0.0442	4.768e-08	--?	1	-5.46154	-1.6272	1.45056e-06	chr1	156146415	156146417	+	SEMA4A	protein_coding	ENST00000435124.4	-951	CGI:chr1:156135916-156136380		12_EnhBiv	7_Enh	LMNA, SLC25A44
159	cg22417343	-0.5992	0.0533	2.559e-29	--?	1	-11.242	-6.7756	7.73985e-27	chr1	7121356	7121358	-	CAMTA1	protein_coding	ENST00000303635.10	336032	CGI:chr1:7062459-7062667		7_Enh	7_Enh
160	cg12100791	-0.1655	0.0327	4.083e-07	---	2	-5.06116	-2.0877	1.01785e-05	chr16	31203095	31203097	+	PYCARD;PYCARD;PYCARD;PYCARD;PYCARD-AS1	protein_coding;protein_coding;protein_coding;protein_coding;antisense	ENST00000247470.9;ENST00000350605.4;ENST00000561508.1;ENST00000565022.1;ENST00000561916.2	-103;-339;355;-655;1210	CGI:chr16:31202245-31202966	S_Shore	2_TssAFlnk	1_TssA	PYCARD;PYCARD-AS1
161	cg13928566	-0.458	0.0331	1.721e-43	--?	1	-13.8369	-7.9512	1.08833e-40	chr12	130140050	130140052	-	RP11-143E21.3	lincRNA	ENST00000611525.1	1357	CGI:chr12:130138597-130138947	S_Shore	14_ReprPCWk	14_ReprPCWk	RP11-143E21.3
162	cg06572563	-0.107	0.0294	0.00028	--?	1	-3.63946	-1.8348	0.00332211	chr19	1132966	1132968	+	SBNO2;SBNO2;SBNO2;SBNO2;SBNO2;SBNO2;SBNO2	protein_coding;protein_coding;protein_coding;protein_coding;protein_coding;protein_coding;protein_coding	ENST00000361757.6;ENST00000438103.5;ENST00000587024.4;ENST00000587655.2;ENST00000590176.4;ENST00000590998.4;ENST00000592222.4	41317;-745;41290;36180;40808;22170;-745	CGI:chr19:1140838-1141120		2_TssAFlnk	2_TssAFlnk	SBNO2
163	cg09935998	-0.1464	0.0301	1.191e-06	--?	1	-4.86379	-0.7156	2.66142e-05	chr16	3004325	3004327	-	LA16c-380H5.2	sense_overlapping	ENST00000570515.1	776	CGI:chr16:3003829-3004928	Island	1_TssA	7_Enh	LA16c-380H5.2
164	cg27117828	-0.1727	0.0366	2.452e-06	--?	1	-4.71858	-2.095	5.09008e-05	chr2	174634648	174634650	-	AC018890.6;AC018890.6;WIPF1;WIPF1;WIPF1;WIPF1;WIPF1;WIPF1;WIPF1	antisense;antisense;protein_coding;protein_coding;protein_coding;protein_coding;protein_coding;protein_coding;protein_coding	ENST00000412835.1;ENST00000442996.1;ENST00000272746.8;ENST00000359761.6;ENST00000392547.5;ENST00000409415.6;ENST00000470752.4;ENST00000488830.5;ENST00000490887.1	87274;87507;48251;48235;-69;48223;-43;-112;-69	CGI:chr2:174682134-174683152		7_Enh	7_Enh	WIPF1
165	cg03454250	-0.2435	0.054	6.408e-06	--?	1	-4.50926	-3.0891	0.000120052	chr16	73544407	73544409	+	CTD-2009A10.1	lincRNA	ENST00000567227.1	466	CGI:chr16:73065913-73066892		13_ReprPC	14_ReprPCWk	CTD-2009A10.1
166	cg15744134	-0.2358	0.0418	1.658e-08	--?	1	-5.64115	-4.134	5.52532e-07	chr15	32641633	32641635	+	SCG5;SCG5;SCG5;SCG5	protein_coding;protein_coding;protein_coding;protein_coding	ENST00000300175.7;ENST00000413748.5;ENST00000494364.4;ENST00000497208.4	-43;-43;-66;-69	CGI:chr15:32615457-32615749		13_ReprPC	13_ReprPC	SCG5
167	cg00684702	-0.3482	0.0595	4.976e-09	--?	1	-5.8521	-3.4765	1.83422e-07	chr15	63677777	63677779	+	HERC1;HERC1;RP11-317G6.1	protein_coding;protein_coding;antisense	ENST00000443617.5;ENST00000559715.1;ENST00000559303.2	156111;209;2631	CGI:chr15:63600590-63601712		4_Tx	4_Tx	RP11-317G6.1;HERC1
168	cg27222523	-0.1659	0.0436	0.0001435	--?	1	-3.80505	-2.5514	0.00185825	chr1	28892287	28892289	-	EPB41;EPB41;EPB41;EPB41;EPB41;EPB41;EPB41	protein_coding;protein_coding;protein_coding;protein_coding;protein_coding;protein_coding;protein_coding	ENST00000343067.7;ENST00000347529.6;ENST00000349460.7;ENST00000356093.5;ENST00000373798.4;ENST00000373800.6;ENST00000482464.4	5196;5115;5163;5196;-1454;5163;5166	CGI:chr1:28886926-28887788		5_TxWk	5_TxWk	EPB41
169	cg01009427	-0.0839	0.0224	0.0001793	--?	1	-3.74554	-1.5142	0.00225543	chr6	35506078	35506080	+	TULP1;TULP1;TULP1;TULP1;TULP1	protein_coding;protein_coding;protein_coding;protein_coding;protein_coding	ENST00000229771.9;ENST00000322263.7;ENST00000373892.4;ENST00000496434.4;ENST00000614066.3	6860;6798;5889;-60;6791	CGI:chr6:35511611-35512377		13_ReprPC	14_ReprPCWk	TULP1
170	cg16426459	-0.1093	0.0267	4.185e-05	---	2	-4.09363	-1.2329	0.000633509	chr2	237487511	237487513	+	MLPH;MLPH;MLPH;MLPH;MLPH;MLPH;MLPH;MLPH;MLPH	protein_coding;protein_coding;protein_coding;protein_coding;protein_coding;protein_coding;protein_coding;protein_coding;protein_coding	ENST00000264605.6;ENST00000338530.7;ENST00000409373.4;ENST00000410032.4;ENST00000422695.4;ENST00000429898.4;ENST00000468178.4;ENST00000469619.4;ENST00000477222.4	343;260;235;1101;2083;1102;260;236;260	CGI:chr2:237486418-237487598	Island	2_TssAFlnk	11_BivFlnk	MLPH
171	cg12008151	-0.1206	0.0331	0.0002666	--?	1	-3.6435	-1.9337	0.00318417	chr6	126529735	126529737	-					CGI:chr6:126643503-126643842		15_Quies	15_Quies
172	cg15073665	-0.239	0.055	1.381e-05	--?	1	-4.34545	-2.9757	0.000237363	chr11	66892402	66892404	-	PC;PC;PC;PC;PC;PC	protein_coding;protein_coding;protein_coding;protein_coding;protein_coding;protein_coding	ENST00000393955.5;ENST00000393958.5;ENST00000393960.4;ENST00000524491.4;ENST00000528403.4;ENST00000531614.4	15499;65974;65974;65974;65968;65500	CGI:chr11:66863783-66863999		7_Enh	7_Enh
173	cg19514554	-0.2098	0.0404	2.044e-07	--?	1	-5.19307	-3.2887	5.43801e-06	chr12	119704445	119704447	+	CIT;CIT;CIT;CIT;CIT;CIT;CIT;CIT	protein_coding;protein_coding;protein_coding;protein_coding;protein_coding;protein_coding;protein_coding;protein_coding	ENST00000261833.10;ENST00000392520.2;ENST00000392521.5;ENST00000537607.4;ENST00000538073.4;ENST00000543324.1;ENST00000545913.4;ENST00000612548.3	172843;98938;172846;79916;6287;6649;100033;172843	CGI:chr12:119690168-119690486		7_Enh	7_Enh
174	cg17738521	-0.1822	0.0486	0.0001784	--?	1	-3.74897	-3.1384	0.0022458	chr6	142903041	142903043	+	HIVEP2	protein_coding	ENST00000367603.5	42160	CGI:chr6:142926672-142927301		7_Enh	7_Enh	ENSG00000232618
175	cg00969738	-0.2457	0.0501	9.264e-07	--?	1	-4.90419	-3.2919	2.12623e-05	chr10	30488413	30488415	-					CGI:chr10:30433449-30434778		15_Quies	7_Enh
176	cg17793074	-0.464	0.0622	8.494e-14	--?	1	-7.45981	-6.568	6.4869e-12	chr8	127911725	127911727	+	PVT1;PVT1;PVT1;PVT1;PVT1;PVT1	lincRNA;lincRNA;lincRNA;lincRNA;lincRNA;lincRNA	ENST00000513868.5;ENST00000517525.1;ENST00000517838.4;ENST00000519481.4;ENST00000520913.1;ENST00000521951.1	21097;117165;20855;21048;21079;117168	CGI:chr8:127849711-127849978		2_TssAFlnk	7_Enh	PVT1
177	cg12492345	-0.1895	0.0539	0.0004387	--?	1	-3.51577	-0.5549	0.00490637	chr16	54937094	54937096	+	CTD-3032H12.2	lincRNA	ENST00000560487.1	2181	CGI:chr16:54936389-54938934	Island	11_BivFlnk	11_BivFlnk	CTD-3032H12.2
178	cg02295509	-0.1257	0.0311	5.397e-05	--?	1	-4.0418	-2.1529	0.000791598	chr17	50179040	50179042	-	HILS1	unitary_pseudogene	ENST00000504307.1	2138	CGI:chr17:50161411-50161712		7_Enh	7_Enh	TMEM92-AS1, HILS1, COL1A1
179	cg20902259	0.1807	0.0478	0.000156	++?	1	3.78033	2.5148	0.00199912	chr10	16893866	16893868	-	CUBN	protein_coding	ENST00000377833.7	235965	CGI:chr10:16817090-16817976		15_Quies	15_Quies	CUBN
180	cg24923379	-0.1904	0.047	5.04e-05	--?	1	-4.05106	-2.7174	0.000745482	chr7	123624764	123624766	-	ASB15;ASB15;ASB15;ASB15;ASB15;ASB15;RP11-390E23.3;RP11-390E23.3;RP11-390E23.3;RP11-390E23.3;RP11-390E23.3	protein_coding;protein_coding;protein_coding;protein_coding;protein_coding;protein_coding;antisense;antisense;antisense;antisense;antisense	ENST00000275699.4;ENST00000434204.4;ENST00000447789.4;ENST00000451215.4;ENST00000451558.4;ENST00000540573.4;ENST00000418409.4;ENST00000422401.1;ENST00000429396.1;ENST00000440504.4;ENST00000451016.1	15706;22910;15706;22897;57754;15741;-41;-182;-35;193;-79	CGI:chr7:123557606-123557871		4_Tx	6_EnhG	ASB15;RP11-390E23.3
181	cg06124390	0.2436	0.0422	7.97e-09	++?	1	5.77251	3.5679	2.82684e-07	chr4	2050900	2050902	+					CGI:chr4:2047106-2047390	S_Shelf	1_TssA	14_ReprPCWk
182	cg24362661	-0.2899	0.0493	4.073e-09	--?	1	-5.88032	-2.8777	1.52415e-07	chr1	936165	936167	-	SAMD11;SAMD11;SAMD11;SAMD11;SAMD11;SAMD11;SAMD11;SAMD11;SAMD11;SAMD11;SAMD11	protein_coding;protein_coding;protein_coding;protein_coding;protein_coding;protein_coding;protein_coding;protein_coding;protein_coding;protein_coding;protein_coding	ENST00000341065.7;ENST00000342066.6;ENST00000420190.4;ENST00000616016.3;ENST00000616125.3;ENST00000617307.3;ENST00000618181.3;ENST00000618323.3;ENST00000618779.3;ENST00000620200.3;ENST00000622503.3	5853;10427;11285;10424;10424;10424;10424;10424;10424;10424;10424	CGI:chr1:936259-936492	N_Shore	11_BivFlnk	13_ReprPC	SAMD11
183	cg26685515	-0.1423	0.0338	2.612e-05	--?	1	-4.21006	-1.8529	0.000417834	chr1	181424917	181424919	-	CACNA1E	protein_coding	ENST00000524607.4	11815	CGI:chr1:181413154-181413712		12_EnhBiv	14_ReprPCWk	CACNA1E
184	cg01394385	-0.1261	0.023	4.425e-08	--?	1	-5.48261	-1.776	1.35551e-06	chr3	39266430	39266432	+	CX3CR1;CX3CR1;CX3CR1;CX3CR1;CX3CR1;CX3CR1	protein_coding;protein_coding;protein_coding;protein_coding;protein_coding;protein_coding	ENST00000358309.3;ENST00000399220.2;ENST00000412814.1;ENST00000435290.1;ENST00000541347.4;ENST00000542107.4	15305;13604;14843;14009;14843;14009	CGI:chr3:39180789-39181179		5_TxWk	4_Tx	CX3CR1
185	cg26519310	-0.327	0.0565	7.046e-09	--?	1	-5.78761	-5.6575	2.52483e-07	chr8	66527531	66527533	-					CGI:chr8:66542310-66542756		15_Quies	5_TxWk
186	cg15936068	-0.7664	0.0856	3.459e-19	--?	1	-8.95327	-9.8674	4.74308e-17	chr6	73395153	73395155	+	DDX43;DDX43;OOEP;OOEP	protein_coding;protein_coding;protein_coding;protein_coding	ENST00000370336.4;ENST00000464221.1;ENST00000370363.4;ENST00000441145.1	405;259;-60;-20	CGI:chr6:73394702-73395155	Island	1_TssA	15_Quies	OOEP;DDX43
187	cg19284363	-0.1899	0.0406	2.919e-06	--?	1	-4.67734	-3.3436	5.95055e-05	chr13	50403177	50403179	+	DLEU1;DLEU1;DLEU1;DLEU1;DLEU1;DLEU1;DLEU1;DLEU1;DLEU1;DLEU1;DLEU1;DLEU1;DLEU1;DLEU1;DLEU1;DLEU1;DLEU1;DLEU1;DLEU1;DLEU1	protein_coding;protein_coding;protein_coding;protein_coding;protein_coding;protein_coding;protein_coding;protein_coding;protein_coding;protein_coding;protein_coding;protein_coding;protein_coding;protein_coding;protein_coding;protein_coding;protein_coding;protein_coding;protein_coding;protein_coding	ENST00000461527.5;ENST00000463474.5;ENST00000467721.4;ENST00000468168.4;ENST00000468522.4;ENST00000469095.4;ENST00000469127.4;ENST00000470726.5;ENST00000474630.4;ENST00000475913.4;ENST00000476738.4;ENST00000479420.4;ENST00000480262.2;ENST00000483169.5;ENST00000484869.5;ENST00000485007.4;ENST00000490577.4;ENST00000491341.4;ENST00000491482.4;ENST00000491615.4	321006;321006;321006;321006;321006;1951;109755;12979;12979;217297;321006;12979;5733;1951;1951;217297;321006;321006;12979;321006	CGI:chr13:50133449-50133883		7_Enh	5_TxWk	DLEU1
188	cg07567926	-0.3673	0.0732	5.246e-07	--?	1	-5.01776	-4.16	1.27644e-05	chr1	23417974	23417976	-	TCEA3;TCEA3;TCEA3;TCEA3;TCEA3	protein_coding;protein_coding;protein_coding;protein_coding;protein_coding	ENST00000374601.6;ENST00000374602.2;ENST00000450454.5;ENST00000461794.1;ENST00000492271.1	6733;1262;6766;1412;324	CGI:chr1:23424303-23425170		6_EnhG	6_EnhG
189	cg07631322	-0.1656	0.0351	2.4e-06	--?	1	-4.71795	-2.9501	4.99408e-05	chr11	33228195	33228197	-					CGI:chr11:33257111-33258629		15_Quies	7_Enh
190	cg04479897	-0.3569	0.0432	1.515e-16	--?	1	-8.26157	-6.1543	1.60129e-14	chr9	89798260	89798262	+	RP5-1050E16.2	lincRNA	ENST00000421297.1	-1435	CGI:chr9:89676353-89676609		14_ReprPCWk	15_Quies	RP5-1050E16.2
191	cg23322244	-0.3296	0.0451	2.814e-13	--?	1	-7.3082	-4.1878	2.00707e-11	chr20	39271418	39271420	+	AL121588.1	miRNA	ENST00000390200.2	-122	CGI:chr20:39049930-39050458		7_Enh	7_Enh
192	cg21967134	-0.1435	0.0324	9.837e-06	--?	1	-4.42901	-2.538	0.00017578	chr10	23343610	23343612	+	C10orf67;C10orf67;RP11-371A19.2	protein_coding;protein_coding;antisense	ENST00000323327.4;ENST00000376500.4;ENST00000443224.1	1235;354;-347	CGI:chr10:23343836-23344115	N_Shore	1_TssA	7_Enh	C10orf67;RP11-371A19.2
193	cg02970757	-0.3596	0.0549	5.658e-11	--?	1	-6.55009	-5.7986	2.8978e-09	chr16	28887639	28887641	+	ATP2A1;ATP2A1;ATP2A1;ATP2A1;ATP2A1;ATP2A1	protein_coding;protein_coding;protein_coding;protein_coding;protein_coding;protein_coding	ENST00000357084.6;ENST00000395503.7;ENST00000536376.4;ENST00000564470.1;ENST00000564732.1;ENST00000565042.4	9234;9151;7586;-1258;-24;-1258	CGI:chr16:28879633-28880547		6_EnhG	6_EnhG
194	cg05791142	-0.1765	0.0408	1.479e-05	--?	1	-4.32598	-2.2021	0.000252325	chr1	40866593	40866595	+	RP5-1066H13.4	antisense	ENST00000414199.1	2679	CGI:chr1:40861277-40862613	S_Shelf	15_Quies	15_Quies	RP5-1066H13.4
195	cg00107142	-0.2577	0.0381	1.358e-11	--?	1	-6.76378	-3.5244	7.65833e-10	chr19	38070761	38070763	-	SIPA1L3;SIPA1L3	protein_coding;protein_coding	ENST00000222345.9;ENST00000476317.2	163533;138415	CGI:chr19:38082008-38083112		5_TxWk	5_TxWk	SIPA1L3
196	cg17798037	-0.2585	0.0509	3.777e-07	--?	1	-5.07859	-4.5819	9.48885e-06	chr13	114082039	114082041	-	RASA3	protein_coding	ENST00000334062.7	50572	CGI:chr13:114083525-114087271	N_Shore	7_Enh	7_Enh
197	cg16412973	-0.3941	0.0699	1.743e-08	--?	1	-5.63805	-3.7559	5.78727e-07	chr9	127963338	127963340	+	FAM102A;FAM102A;FAM102A	protein_coding;protein_coding;protein_coding	ENST00000373095.4;ENST00000479828.1;ENST00000493175.1	17175;407;16740	CGI:chr9:127980236-127981207		7_Enh	7_Enh	ENSG00000227218, SLC25A25
198	cg26952796	0.1918	0.0371	2.428e-07	++?	1	5.16981	1.7384	6.3574e-06	chr19	50357589	50357591	+	NR1H2;NR1H2;NR1H2	protein_coding;protein_coding;protein_coding	ENST00000593532.4;ENST00000600355.4;ENST00000600978.1	27897;27936;27867	CGI:chr19:50357589-50358006	Island	2_TssAFlnk	2_TssAFlnk	NR1H2
199	cg16216269	-0.2111	0.0379	2.524e-08	--?	1	-5.56992	-3.7425	8.13613e-07	chr4	24278959	24278961	+					CGI:chr4:24470077-24473306		15_Quies	7_Enh
200	cg19749167	-0.1729	0.0419	3.633e-05	--?	1	-4.12649	-2.8171	0.000558773	chr17	81330488	81330490	+	TMEM105;TMEM105;TMEM105;TMEM105;TMEM105	protein_coding;protein_coding;protein_coding;protein_coding;protein_coding	ENST00000332900.4;ENST00000571868.1;ENST00000574093.1;ENST00000576919.1;ENST00000577027.1	186;-59;-73;163;-971	CGI:chr17:81341162-81346853		7_Enh	7_Enh
201	cg23107740	-0.1786	0.0476	0.0001756	--?	1	-3.7521	-3.0124	0.0022153	chr9	79575764	79575766	-	TLE4;TLE4;TLE4;TLE4;TLE4;TLE4;TLE4;TLE4;TLE4;TLE4;TLE4;TLE4;TLE4;TLE4;TLE4;TLE4;TLE4;TLE4	protein_coding;protein_coding;protein_coding;protein_coding;protein_coding;protein_coding;protein_coding;protein_coding;protein_coding;protein_coding;protein_coding;protein_coding;protein_coding;protein_coding;protein_coding;protein_coding;protein_coding;protein_coding	ENST00000265284.9;ENST00000376524.5;ENST00000376537.7;ENST00000376544.6;ENST00000376552.5;ENST00000414465.4;ENST00000425506.4;ENST00000428713.4;ENST00000435650.4;ENST00000455913.4;ENST00000461758.5;ENST00000462803.4;ENST00000466428.4;ENST00000470872.4;ENST00000474519.1;ENST00000476523.4;ENST00000485159.4;ENST00000496853.4	3019;3130;3149;3991;3991;3153;2502;2075;3172;1831;3823;3139;2261;3189;-16;3126;2467;-15	CGI:chr9:79570564-79573645	S_Shelf	7_Enh	5_TxWk	TLE4
202	cg02473327	-0.1801	0.0399	6.486e-06	--?	1	-4.51378	-3.2864	0.000121345	chr2	149223800	149223802	-					CGI:chr2:149320299-149320705		15_Quies	15_Quies
203	cg00982274	-0.3412	0.0786	1.414e-05	--?	1	-4.34097	-5.0201	0.000242384	chr1	154433259	154433261	+	IL6R;IL6R;IL6R;IL6R;IL6R;IL6R	protein_coding;protein_coding;protein_coding;protein_coding;protein_coding;protein_coding	ENST00000344086.7;ENST00000368485.6;ENST00000476006.4;ENST00000512471.1;ENST00000515190.1;ENST00000622330.3	28036;28066;3916;27644;-1394;28066	CGI:chr1:154405194-154405969		6_EnhG	6_EnhG	IL6R
204	cg27358165	-0.3912	0.0448	2.358e-18	--?	1	-8.73214	-6.3799	2.98409e-16	chr15	85672081	85672083	+	AKAP13;AKAP13;AKAP13;AKAP13;AKAP13;AKAP13;RP11-815J21.4	protein_coding;protein_coding;protein_coding;protein_coding;protein_coding;protein_coding;antisense	ENST00000361243.5;ENST00000394510.5;ENST00000394518.5;ENST00000559362.4;ENST00000560579.4;ENST00000560676.4;ENST00000558980.1	291352;52131;291366;291494;36984;52385;-1133	CGI:chr15:85758718-85758982		7_Enh	6_EnhG
205	cg22428915	-0.3751	0.0554	1.229e-11	--?	1	-6.77076	-3.1494	6.9843e-10	chr12	109820983	109820985	+	TRPV4;TRPV4;TRPV4	protein_coding;protein_coding;protein_coding	ENST00000261740.5;ENST00000536570.1;ENST00000538125.4	12418;11752;12418	CGI:chr12:109833537-109833777		13_ReprPC	14_ReprPCWk	TRPV4
206	cg02866931	-0.4632	0.0639	4.326e-13	--?	1	-7.24883	-7.4305	3.01457e-11	chr12	70338698	70338700	-	CNOT2;CNOT2;CNOT2;CNOT2;CNOT2;CNOT2;CNOT2;CNOT2;CNOT2;CNOT2;CNOT2;CNOT2	protein_coding;protein_coding;protein_coding;protein_coding;protein_coding;protein_coding;protein_coding;protein_coding;protein_coding;protein_coding;protein_coding;protein_coding	ENST00000229195.6;ENST00000418359.6;ENST00000546673.4;ENST00000548159.4;ENST00000548338.4;ENST00000548939.1;ENST00000549947.1;ENST00000550160.4;ENST00000551043.4;ENST00000551483.4;ENST00000552599.4;ENST00000552915.4	95704;95668;224;94984;-68;262;3259;95286;94947;4263;1215;95265	CGI:chr12:70365657-70367272		5_TxWk	4_Tx	CNOT2
207	cg14022550	-0.157	0.0397	7.485e-05	--?	1	-3.95466	-0.5274	0.00105364	chr2	157327679	157327681	+	ERMN;ERMN;ERMN	protein_coding;protein_coding;protein_coding	ENST00000397283.5;ENST00000411762.4;ENST00000420317.4	34;-370;-431	CGI:chr2:157597287-157597599		7_Enh	7_Enh
208	cg20961591	-0.2252	0.0456	8.053e-07	--?	1	-4.9386	-1.8918	1.87484e-05	chr19	38264947	38264949	+	SPINT2;SPINT2;SPINT2;SPINT2;SPINT2;SPINT2;SPINT2	protein_coding;protein_coding;protein_coding;protein_coding;protein_coding;protein_coding;protein_coding	ENST00000301244.10;ENST00000454580.6;ENST00000587090.4;ENST00000587516.4;ENST00000590210.1;ENST00000590510.4;ENST00000592007.1	489;371;371;279;251;20912;-391	CGI:chr19:38264206-38265059	Island	11_BivFlnk	10_TssBiv	SPINT2
209	cg01854491	-0.138	0.0306	6.356e-06	--?	1	-4.5098	-2.4116	0.000119201	chr8	143732850	143732852	-	FAM83H;FAM83H-AS1	protein_coding;lincRNA	ENST00000388913.3;ENST00000533004.4	951;-1290	CGI:chr8:143733033-143734348	N_Shore	13_ReprPC	13_ReprPC	FAM83H;FAM83H-AS1
210	cg08265950	-0.3018	0.0561	7.377e-08	--?	1	-5.37968	-4.7018	2.15938e-06	chr16	69186496	69186498	-	CIRH1A;SNTB2;SNTB2;SNTB2;SNTB2;SNTB2;SNTB2	protein_coding;protein_coding;protein_coding;protein_coding;protein_coding;protein_coding;protein_coding	ENST00000567287.2;ENST00000336278.7;ENST00000360496.5;ENST00000467311.4;ENST00000524887.4;ENST00000525632.4;ENST00000528525.1	19392;-633;-1089;-651;-1065;-1065;-1146	CGI:chr16:69186977-69188204	N_Shore	7_Enh,2_TssAFlnk	7_Enh,2_TssAFlnk
211	cg07376381	-0.3056	0.0425	6.413e-13	--?	1	-7.19059	-5.0569	4.3746e-11	chr1	32275916	32275918	+	LCK;LCK;LCK;LCK;LCK;LCK;LCK;LCK	protein_coding;protein_coding;protein_coding;protein_coding;protein_coding;protein_coding;protein_coding;protein_coding	ENST00000333070.4;ENST00000336890.8;ENST00000373557.5;ENST00000373564.6;ENST00000469765.4;ENST00000469956.1;ENST00000495610.5;ENST00000619559.3	1784;24677;1795;24677;24598;296;24642;1805	CGI:chr1:32275109-32275943	Island	13_ReprPC	13_ReprPC	LCK
212	cg20951650	-1.0972	0.0751	2.438e-48	--?	1	-14.6099	-9.8297	1.92143e-45	chr2	226773787	226773789	-	IRS1	protein_coding	ENST00000305123.5	25972	CGI:chr2:226791187-226791931		7_Enh	2_TssAFlnk	IRS1
213	cg00461022	-0.2835	0.0648	1.229e-05	--?	1	-4.375	-1.1304	0.000214125	chr5	16617942	16617944	+	CTC-461F20.1;FAM134B;FAM134B;RP11-260E18.1	lincRNA;protein_coding;protein_coding;antisense	ENST00000504935.1;ENST00000306320.9;ENST00000509048.1;ENST00000499131.1	717;-884;-904;2016	CGI:chr5:16616400-16617319	S_Shore	15_Quies	15_Quies	RP11-260E18.1;CTC-461F20.1;FAM134B
214	cg10126991	-0.1483	0.0289	2.765e-07	--?	1	-5.13149	-2.599	7.14705e-06	chr15	77709402	77709404	+	LINGO1;LINGO1;LINGO1;LINGO1;LINGO1;LINGO1;LINGO1;LINGO1;LINGO1	protein_coding;protein_coding;protein_coding;protein_coding;protein_coding;protein_coding;protein_coding;protein_coding;protein_coding	ENST00000561686.4;ENST00000562933.4;ENST00000563316.4;ENST00000564066.1;ENST00000564472.4;ENST00000566711.4;ENST00000567605.4;ENST00000568951.4;ENST00000570216.4	77612;110930;111469;110822;11349;110050;110126;111452;111498	CGI:chr15:77634699-77635020		13_ReprPC	14_ReprPCWk	LINGO1
215	cg26491833	-0.189	0.0506	0.0001852	--?	1	-3.73518	-2.4037	0.00232043	chr6	42049652	42049654	+	CCND3;CCND3;CCND3;CCND3;CCND3;CCND3;CCND3;CCND3;CCND3;CCND3;CCND3;CCND3;CCND3;CCND3;CCND3;CCND3;TAF8;TAF8;TAF8;TAF8;TAF8;TAF8;TAF8;TAF8;TAF8;TAF8	protein_coding;protein_coding;protein_coding;protein_coding;protein_coding;protein_coding;protein_coding;protein_coding;protein_coding;protein_coding;protein_coding;protein_coding;protein_coding;protein_coding;protein_coding;protein_coding;protein_coding;protein_coding;protein_coding;protein_coding;protein_coding;protein_coding;protein_coding;protein_coding;protein_coding;protein_coding	ENST00000372988.7;ENST00000415497.5;ENST00000502771.1;ENST00000505672.4;ENST00000505884.4;ENST00000508143.4;ENST00000510503.4;ENST00000511161.4;ENST00000511642.4;ENST00000511686.4;ENST00000512381.1;ENST00000513956.4;ENST00000514382.4;ENST00000514588.1;ENST00000612455.1;ENST00000616010.3;ENST00000372977.6;ENST00000372978.6;ENST00000372982.7;ENST00000456846.5;ENST00000465926.4;ENST00000472818.4;ENS…	-684;-758;-966;-976;-962;-964;-944;-962;705;-948;-950;-962;-964;-964;-1118;-758;-872;-861;-870;-870;-1224;-872;-1272;-887;-879;-870	CGI:chr6:42048505-42048993	S_Shore	11_BivFlnk	11_BivFlnk	TAF8;CCND3
216	cg02394686	0.3842	0.0808	1.985e-06	++?	1	4.75495	1.577	4.2127e-05	chr19	55461731	55461733	-	ISOC2;ISOC2;ISOC2;ISOC2;ISOC2;ISOC2	protein_coding;protein_coding;protein_coding;protein_coding;protein_coding;protein_coding	ENST00000085068.6;ENST00000425675.5;ENST00000438389.5;ENST00000589080.1;ENST00000589108.1;ENST00000591718.1	-86;-162;612;-105;-107;-89	CGI:chr19:55461330-55462075	Island	1_TssA	1_TssA	ISOC2
217	cg09202696	-0.3499	0.0353	3.46e-23	--?	1	-9.91218	-3.9583	6.72313e-21	chr17	48872191	48872193	+					CGI:chr17:48892333-48892763		7_Enh	7_Enh	CALCOCO2, UBE2Z, ATP5MC1
218	cg16351433	-0.1704	0.0472	0.0003065	--?	1	-3.61017	-2.5353	0.00359433	chr22	41862533	41862535	+	SREBF2;SREBF2;SREBF2	protein_coding;protein_coding;protein_coding	ENST00000361204.7;ENST00000424354.4;ENST00000612482.3	29428;29369;29454	CGI:chr22:41832503-41833980		7_Enh	7_Enh	MEI1, SREBF2
219	cg19806398	-0.3669	0.0726	4.335e-07	--?	1	-5.05372	-3.7612	1.07463e-05	chr3	39281928	39281930	+	CX3CR1;CX3CR1;CX3CR1;CX3CR1;CX3CR1	protein_coding;protein_coding;protein_coding;protein_coding;protein_coding	ENST00000358309.3;ENST00000412814.1;ENST00000435290.1;ENST00000541347.4;ENST00000542107.4	-193;-655;-1489;-655;-1489	CGI:chr3:39180789-39181179		7_Enh	7_Enh
220	cg03910557	-0.2063	0.045	4.494e-06	--?	1	-4.58444	-3.1019	8.75162e-05	chr6	125753492	125753494	+	HEY2;HEY2	protein_coding;protein_coding	ENST00000368364.3;ENST00000368365.4	3912;5828	CGI:chr6:125747576-125750174	S_Shelf	7_Enh	5_TxWk	HEY2
221	cg06534752	-0.2414	0.0474	3.491e-07	--?	1	-5.09283	-1.0177	8.82915e-06	chr20	36819941	36819943	-	SOGA1;SOGA1	protein_coding;protein_coding	ENST00000237536.7;ENST00000279034.9	43745;39932	CGI:chr20:36815513-36816184	S_Shelf	5_TxWk	7_Enh	SOGA1
222	cg09401501	0.1739	0.0473	0.0002328	++?	1	3.67653	2.6398	0.00283128	chr19	46977926	46977928	+	ARHGAP35;ARHGAP35;ARHGAP35;ARHGAP35	protein_coding;protein_coding;protein_coding;protein_coding	ENST00000404338.6;ENST00000595822.1;ENST00000614079.1;ENST00000615647.1	59250;40606;59250;59250	CGI:chr19:47004049-47004435		2_TssAFlnk	2_TssAFlnk	ARHGAP35
223	cg05848650	-0.2426	0.0568	1.925e-05	--?	1	-4.27113	-4.2447	0.000318868	chr3	192893050	192893052	+	MB21D2	protein_coding	ENST00000392452.2	25111	CGI:chr3:192916520-192918178		2_TssAFlnk	7_Enh	MB21D2
224	cg16822468	-0.1701	0.0433	8.442e-05	--?	1	-3.92841	-1.613	0.00117046	chr20	63835129	63835131	+					CGI:chr20:63829913-63832738	S_Shelf	7_Enh	7_Enh
225	cg11612702	-0.2881	0.0686	2.69e-05	--?	1	-4.19971	-5.027	0.000428903	chr19	34994456	34994458	-	GRAMD1A	protein_coding	ENST00000599564.4	-328	CGI:chr19:35000213-35001116		2_TssAFlnk	2_TssAFlnk	GRAMD1A
226	cg08794580	-0.2378	0.0469	4.047e-07	--?	1	-5.07036	-3.333	1.01003e-05	chr5	14407224	14407226	+	TRIO;TRIO;TRIO;TRIO;TRIO;TRIO	protein_coding;protein_coding;protein_coding;protein_coding;protein_coding;protein_coding	ENST00000344204.7;ENST00000509354.1;ENST00000512070.5;ENST00000512303.1;ENST00000513206.4;ENST00000515144.4	263522;8200;263387;1010;116247;114183	CGI:chr5:14461043-14461354		4_Tx	4_Tx	TRIO
227	cg21614201	-0.4079	0.055	1.212e-13	--?	1	-7.41636	-6.7047	9.07239e-12	chr4	118967638	118967640	-	SYNPO2;SYNPO2;SYNPO2;SYNPO2;SYNPO2	protein_coding;protein_coding;protein_coding;protein_coding;protein_coding	ENST00000307142.7;ENST00000429713.5;ENST00000434046.5;ENST00000448416.5;ENST00000610556.3	78797;78783;78601;78797;116950	CGI:chr4:118836041-118836656		2_TssAFlnk	2_TssAFlnk	SYNPO2
228	cg24616911	-0.1989	0.0495	5.953e-05	--?	1	-4.01818	-1.1953	0.000862803	chr2	96619955	96619957	+	KANSL3;KANSL3;KANSL3;KANSL3;KANSL3;KANSL3;KANSL3;KANSL3;KANSL3;KANSL3;KANSL3;KANSL3;KANSL3;KANSL3	protein_coding;protein_coding;protein_coding;protein_coding;protein_coding;protein_coding;protein_coding;protein_coding;protein_coding;protein_coding;protein_coding;protein_coding;protein_coding;protein_coding	ENST00000354204.9;ENST00000416138.1;ENST00000418735.1;ENST00000420155.4;ENST00000425656.4;ENST00000431828.4;ENST00000444759.4;ENST00000447759.4;ENST00000448075.1;ENST00000451819.4;ENST00000452268.4;ENST00000464738.1;ENST00000487070.4;ENST00000597150.4	18391;18419;22832;18376;17273;18354;18423;11529;18369;17237;18376;-193;18065;18365	CGI:chr2:96638202-96638650		5_TxWk	5_TxWk	KANSL3
229	cg18121862	-0.2063	0.0415	6.862e-07	--?	1	-4.97108	-3.0786	1.62484e-05	chr14	100728974	100728976	+	DLK1;DLK1;DLK1;DLK1	protein_coding;protein_coding;protein_coding;protein_coding	ENST00000331224.9;ENST00000341267.7;ENST00000392848.8;ENST00000556051.1	2065;2147;3269;1944	CGI:chr14:100726036-100727400	S_Shore	13_ReprPC	13_ReprPC	DLK1
230	cg11411148	-0.4261	0.0577	1.598e-13	--?	1	-7.38475	-6.6729	1.17809e-11	chr16	12529773	12529775	-	SNX29	protein_coding	ENST00000566228.4	553035	CGI:chr16:12568505-12568820		5_TxWk	7_Enh	SNX29
231	cg13234878	-0.4229	0.0542	5.762e-15	--?	1	-7.80258	-2.7124	5.07374e-13	chr1	229845729	229845731	-					CGI:chr1:229625381-229626552		7_Enh	7_Enh
232	cg19876092	-0.1991	0.0462	1.614e-05	--?	1	-4.30952	-2.9618	0.00027259	chr4	143287123	143287125	+	RP11-364L4.3	lincRNA	ENST00000512715.1	830	CGI:chr4:143335778-143337374		7_Enh	7_Enh
233	cg00231346	-1.2693	0.0646	8.057e-86	--?	1	-19.6486	-9.7727	2.31008e-82	chr16	54446405	54446407	+					CGI:chr16:54291128-54291791		7_Enh	7_Enh
234	cg00328799	-0.4533	0.0496	6.348e-20	--?	1	-9.13911	-6.5369	9.32401e-18	chr1	13541811	13541813	-					CGI:chr1:13554915-13555117		7_Enh	7_Enh
235	cg22242585	-0.1845	0.0406	5.479e-06	--?	1	-4.54433	-1.3881	0.000104388	chr2	215795067	215795069	-	LINC00607;LINC00607;LINC00607;LINC00607;LINC00607	lincRNA;lincRNA;lincRNA;lincRNA;lincRNA	ENST00000413563.4;ENST00000417922.1;ENST00000423530.4;ENST00000445174.4;ENST00000451392.4	32374;48655;32336;48469;36523	CGI:chr2:216013176-216013629		15_Quies	5_TxWk	LINC00607
236	cg13834443	-0.1923	0.0424	5.648e-06	--?	1	-4.53538	-3.4805	0.000107269	chr15	64929005	64929007	+	AC069368.3;ANKDD1A;ANKDD1A;ANKDD1A;ANKDD1A;ANKDD1A;ANKDD1A;ANKDD1A;ANKDD1A;ANKDD1A	protein_coding;protein_coding;protein_coding;protein_coding;protein_coding;protein_coding;protein_coding;protein_coding;protein_coding;protein_coding	ENST00000437723.1;ENST00000319580.11;ENST00000395720.2;ENST00000395723.4;ENST00000483400.4;ENST00000491145.4;ENST00000496480.4;ENST00000496660.4;ENST00000513267.2;ENST00000620154.3	87057;17103;7078;7078;13140;17103;17103;17087;17077;7078	CGI:chr15:64911531-64912193		14_ReprPCWk	14_ReprPCWk	AC069368.3;ANKDD1A
237	cg20902093	0.2627	0.0395	3.056e-11	++?	1	6.65063	3.8236	1.62847e-09	chr1	47547984	47547986	+					CGI:chr1:47533238-47533555		14_ReprPCWk	14_ReprPCWk
238	cg13671890	-0.272	0.0574	2.164e-06	--?	1	-4.73868	-3.077	4.55142e-05	chr12	118102416	118102418	-	VSIG10;VSIG10;VSIG10;VSIG10;VSIG10;VSIG10;VSIG10	protein_coding;protein_coding;protein_coding;protein_coding;protein_coding;protein_coding;protein_coding	ENST00000359236.8;ENST00000536905.4;ENST00000538357.1;ENST00000540117.1;ENST00000541855.1;ENST00000542011.1;ENST00000612851.1	1532;1584;1488;640;1446;33532;1469	CGI:chr12:118103249-118104330	N_Shore	2_TssAFlnk	7_Enh	VSIG10
239	cg09567180	0.1491	0.0374	6.644e-05	++?	1	3.98663	2.3209	0.000949018	chr10	122849899	122849901	-	CUZD1;FAM24B;FAM24B;FAM24B	protein_coding;protein_coding;protein_coding;protein_coding	ENST00000368904.4;ENST00000368896.1;ENST00000368898.6;ENST00000462859.4	894;29706;29699;29742	CGI:chr10:122879227-122880277		5_TxWk	15_Quies	FAM24B;CUZD1
240	cg27302137	0.1532	0.0398	0.0001168	++?	1	3.84925	2.4781	0.00155293	chr7	143935126	143935128	+	OR2F2	protein_coding	ENST00000408955.2	-40	CGI:chr7:143901774-143902333		15_Quies	15_Quies	OR2F2
241	cg24173387	-0.1915	0.0379	4.399e-07	--?	1	-5.05277	-3.3964	1.0884e-05	chr22	24292148	24292150	-	SPECC1L;SPECC1L;SPECC1L;SPECC1L;SPECC1L;SPECC1L-ADORA2A	protein_coding;protein_coding;protein_coding;protein_coding;protein_coding;protein_coding	ENST00000314328.12;ENST00000416735.4;ENST00000421374.4;ENST00000437398.4;ENST00000541492.1;ENST00000358654.2	21308;21265;21326;21331;21265;21250	CGI:chr22:24270612-24271507		7_Enh	7_Enh
242	cg19626016	-0.1299	0.0303	1.766e-05	--?	1	-4.28713	-2.2632	0.000295356	chr21	46426320	46426322	-	PCNT;PCNT	protein_coding;protein_coding	ENST00000359568.8;ENST00000480896.4	102198;101432	CGI:chr21:46425681-46425950	S_Shore	4_Tx	4_Tx	PCNT
243	cg14380892	-0.1756	0.0281	3.931e-10	--?	1	-6.24911	-2.9539	1.75598e-08	chr22	40953718	40953720	-	RBX1;RBX1	protein_coding;protein_coding	ENST00000216225.8;ENST00000476110.1	2359;2371	CGI:chr22:40950632-40951755	S_Shore	7_Enh	6_EnhG
244	cg18130328	-0.192	0.0329	5.081e-09	--?	1	-5.83587	-3.1402	1.86998e-07	chr12	65326828	65326830	+	MSRB3;MSRB3;MSRB3;MSRB3;MSRB3;MSRB3;MSRB3;MSRB3;MSRB3;MSRB3	protein_coding;protein_coding;protein_coding;protein_coding;protein_coding;protein_coding;protein_coding;protein_coding;protein_coding;protein_coding	ENST00000308259.8;ENST00000355192.6;ENST00000446731.2;ENST00000535239.4;ENST00000535664.4;ENST00000538045.4;ENST00000540804.4;ENST00000541189.4;ENST00000541897.4;ENST00000614640.3	48185;48185;-47;47841;48086;47902;48096;48084;48159;47841	CGI:chr12:65278606-65279470		5_TxWk	5_TxWk	MSRB3
245	cg10464418	-0.177	0.0412	1.725e-05	--?	1	-4.29612	-2.3819	0.000289385	chr16	85229101	85229103	+					CGI:chr16:85234734-85234962		7_Enh	7_Enh
246	cg01134296	-0.1127	0.0282	6.468e-05	--?	1	-3.99645	-0.6586	0.000926803	chr17	35795861	35795863	-	MMP28;MMP28;MMP28;MMP28;TAF15	protein_coding;protein_coding;protein_coding;protein_coding;protein_coding	ENST00000605424.4;ENST00000612672.1;ENST00000615136.3;ENST00000619655.3;ENST00000603067.4	-279;-154;-237;-154;82070	CGI:chr17:35795020-35795797	S_Shore	11_BivFlnk	11_BivFlnk	TAF15;MMP28
247	cg26252641	-0.1847	0.0523	0.0004165	--?	1	-3.53155	-1.2315	0.00469096	chr12	64389276	64389278	+	C12orf56;C12orf56;C12orf56;RPS11P6;RPS11P6;RPS11P6	protein_coding;protein_coding;protein_coding;transcribed_processed_pseudogene;transcribed_processed_pseudogene;transcribed_processed_pseudogene	ENST00000333722.8;ENST00000543259.1;ENST00000543942.5;ENST00000482431.4;ENST00000488306.1;ENST00000535684.4	1415;1250;1916;36959;-1466;166939	CGI:chr12:64390230-64390884	N_Shore	13_ReprPC	13_ReprPC	RPS11P6;C12orf56
248	cg24828009	-0.524	0.0736	1.054e-12	--?	1	-7.11957	-3.3474	6.96197e-11	chr16	85664843	85664845	+	GSE1;GSE1;GSE1;GSE1;GSE1;GSE1;GSE1;GSE1	protein_coding;protein_coding;protein_coding;protein_coding;protein_coding;protein_coding;protein_coding;protein_coding	ENST00000253458.10;ENST00000393243.4;ENST00000405402.5;ENST00000412692.4;ENST00000438180.1;ENST00000469381.1;ENST00000495192.1;ENST00000562659.1	51627;51491;53434;10411;1477;2552;303;-177	CGI:chr16:85650501-85650885		4_Tx	4_Tx	GSE1
249	cg12080687	-0.2007	0.0497	5.399e-05	--?	1	-4.03823	-3.3692	0.000791855	chr2	46836486	46836488	+	LINC01119;LINC01119	lincRNA;lincRNA	ENST00000422294.3;ENST00000490950.4	19789;8622	CGI:chr2:46915327-46916122		15_Quies	15_Quies	LINC01119
250	cg10868011	-0.4313	0.0404	1.26e-26	--?	1	-10.6757	-6.8295	3.18212e-24	chr8	48591761	48591763	+	AC026904.1;RP11-770E5.1	lincRNA;antisense	ENST00000430626.1;ENST00000522575.1	1360;40194	CGI:chr8:48556123-48556435		15_Quies	15_Quies	AC026904.1;RP11-770E5.1
251	cg02630590	-0.1303	0.0362	0.0003178	--?	1	-3.59945	-2.0081	0.00370845	chr16	69412434	69412436	-					CGI:chr16:69424361-69424723		15_Quies	15_Quies
252	cg11767915	0.1804	0.0364	7.096e-07	++?	1	4.95604	2.8096	1.673e-05	chr21	17438017	17438019	-	LINC01549	lincRNA	ENST00000440664.4	-873	CGI:chr21:17512488-17513793		15_Quies	15_Quies	LINC01549
253	cg15158515	-0.1136	0.0309	0.0002395	--?	1	-3.67638	-1.3311	0.00290301	chr19	48364554	48364556	-	SYNGR4;TMEM143;TMEM143;TMEM143;TMEM143;TMEM143;TMEM143;TMEM143;TMEM143;TMEM143;TMEM143;TMEM143;TMEM143	protein_coding;protein_coding;protein_coding;protein_coding;protein_coding;protein_coding;protein_coding;protein_coding;protein_coding;protein_coding;protein_coding;protein_coding;protein_coding	ENST00000344846.5;ENST00000293261.6;ENST00000377431.5;ENST00000435956.6;ENST00000593914.4;ENST00000595720.4;ENST00000597370.4;ENST00000598012.1;ENST00000598258.4;ENST00000598926.4;ENST00000599220.1;ENST00000601332.4;ENST00000601522.1	159;-317;-616;-495;-616;-614;-633;-616;-614;-878;-616;-616;-880	CGI:chr19:48363931-48364350	S_Shore	2_TssAFlnk	2_TssAFlnk	TMEM143;SYNGR4
254	cg02305135	-0.2035	0.0466	1.257e-05	--?	1	-4.36695	-2.4574	0.000218438	chr2	85134361	85134363	+	TCF7L1;TCF7L1	protein_coding;protein_coding	ENST00000282111.3;ENST00000494519.1	951;-7	CGI:chr2:85132833-85135470	Island	2_TssAFlnk	1_TssA	TCF7L1
255	cg03142846	-0.4357	0.0535	3.639e-16	--?	1	-8.14393	-7.3844	3.69999e-14	chr8	1942779	1942781	-	ARHGEF10;ARHGEF10;ARHGEF10;ARHGEF10;ARHGEF10;ARHGEF10;ARHGEF10;ARHGEF10	protein_coding;protein_coding;protein_coding;protein_coding;protein_coding;protein_coding;protein_coding;protein_coding	ENST00000349830.6;ENST00000398564.4;ENST00000518288.4;ENST00000520359.4;ENST00000521927.1;ENST00000522435.4;ENST00000523596.4;ENST00000523980.1	118803;116668;118764;118791;-875;60123;-815;-816	CGI:chr8:1944069-1944281	N_Shore	14_ReprPCWk	7_Enh	ARHGEF10
256	cg07574153	-0.4572	0.0707	1.023e-10	--?	1	-6.46676	-7.5133	5.03002e-09	chr13	44173974	44173976	+	SMIM2-AS1;SMIM2-AS1	antisense;antisense	ENST00000437867.4;ENST00000618753.3	30381;63523	CGI:chr13:44141737-44142106		15_Quies	15_Quies	SMIM2-AS1
257	cg03627038	-0.375	0.0502	8.212e-14	--?	1	-7.47012	-3.6542	6.28669e-12	chr10	103216408	103216410	-	ST13P13	processed_pseudogene	ENST00000417082.1	699	CGI:chr10:103192485-103193475		7_Enh	7_Enh
258	cg13825083	-0.2424	0.0406	2.286e-09	--?	1	-5.97044	-4.2415	8.94143e-08	chr22	24583398	24583400	-	GGT1;SNRPD3;SNRPD3	protein_coding;protein_coding;protein_coding	ENST00000248923.7;ENST00000404603.4;ENST00000439775.1	-352;27389;27366	CGI:chr22:24592626-24593312		2_TssAFlnk	7_Enh	GGT1;SNRPD3
259	cg01362241	-0.1928	0.0504	0.0001295	--?	1	-3.8254	-2.8028	0.00169824	chr12	117487280	117487282	+	KSR2;KSR2	protein_coding;protein_coding	ENST00000339824.6;ENST00000425217.4	481703;480943	CGI:chr12:117360271-117361643		7_Enh	7_Enh
260	cg03259443	-0.1419	0.0334	2.142e-05	--?	1	-4.2485	-0.5063	0.000350579	chr14	69611615	69611617	-	SUSD6;SUSD6	protein_coding;protein_coding	ENST00000342745.4;ENST00000553497.1	19;-23	CGI:chr14:69611600-69612360	Island	1_TssA	1_TssA	SUSD6
261	cg13834932	-0.2527	0.0422	2.178e-09	--?	1	-5.98815	-4.4315	8.5581e-08	chr5	6373305	6373307	-	MED10;MED10	protein_coding;protein_coding	ENST00000255764.3;ENST00000503112.1	5289;1506	CGI:chr5:6378178-6378733		4_Tx	4_Tx	MED10
262	cg06139794	-0.118	0.0324	0.000273	--?	1	-3.64198	-1.6269	0.00325056	chr10	124615107	124615109	+	LHPP	protein_coding	ENST00000482963.1	69082	CGI:chr10:124615225-124615644	N_Shore	5_TxWk	5_TxWk	LHPP
263	cg06537609	-0.1745	0.039	7.607e-06	--?	1	-4.47436	-2.8797	0.00013984	chr5	176790084	176790086	+					CGI:chr5:176809760-176811080		13_ReprPC	13_ReprPC
264	cg19837938	-0.2895	0.0455	2.005e-10	--?	1	-6.36264	-5.047	9.39341e-09	chr5	23507348	23507350	+	PRDM9;PRDM9	protein_coding;protein_coding	ENST00000296682.3;ENST00000502755.4	-267;193	CGI:chr5:25190394-25191004		15_Quies	15_Quies	PRDM9
265	cg03593550	-0.323	0.0526	8.4e-10	--?	1	-6.14068	-3.5712	3.5451e-08	chr19	53982149	53982151	-	CACNG8;MIR935	protein_coding;miRNA	ENST00000270458.2;ENST00000401179.1	19109;-158	CGI:chr19:53982049-53982954	Island	11_BivFlnk	11_BivFlnk	MIR935;CACNG8
266	cg00473257	-0.4679	0.0879	1.028e-07	--?	1	-5.32309	-2.6633	2.92233e-06	chr19	3964735	3964737	-	DAPK3;DAPK3;DAPK3;DAPK3;DAPK3	protein_coding;protein_coding;protein_coding;protein_coding;protein_coding	ENST00000301264.6;ENST00000545797.5;ENST00000593844.1;ENST00000596311.4;ENST00000601824.1	5093;6335;5203;6388;5889	CGI:chr19:3964253-3964991	Island	6_EnhG	6_EnhG
267	cg11961359	-0.6183	0.0486	3.899e-37	--?	1	-12.7222	-7.8319	1.82735e-34	chr10	77041812	77041814	-	KCNMA1;KCNMA1;KCNMA1;KCNMA1;KCNMA1;KCNMA1;KCNMA1;KCNMA1;KCNMA1;KCNMA1;KCNMA1;KCNMA1;KCNMA1;KCNMA1;KCNMA1;KCNMA1;KCNMA1;KCNMA1	protein_coding;protein_coding;protein_coding;protein_coding;protein_coding;protein_coding;protein_coding;protein_coding;protein_coding;protein_coding;protein_coding;protein_coding;protein_coding;protein_coding;protein_coding;protein_coding;protein_coding;protein_coding	ENST00000286627.8;ENST00000286628.11;ENST00000354353.8;ENST00000372403.7;ENST00000372408.5;ENST00000372421.8;ENST00000372437.4;ENST00000372440.4;ENST00000372443.4;ENST00000404771.6;ENST00000404857.4;ENST00000406533.6;ENST00000428546.1;ENST00000434208.4;ENST00000450795.4;ENST00000457953.4;ENST00000604624.4;ENST00000626620.1	596783;595830;362213;595682;595641;595750;595635;596181;596557;595946;362213;362213;37712;68526;37738;595752;362172;595996	CGI:chr10:77636337-77638737		15_Quies	15_Quies	KCNMA1
268	cg23927725	-0.2038	0.0469	1.373e-05	--?	1	-4.34542	-3.6751	0.000236116	chr21	36127360	36127362	+	AP000688.14	sense_intronic	ENST00000535199.4	-720	CGI:chr21:36130147-36130528	N_Shelf	14_ReprPCWk	14_ReprPCWk	AP000688.14
269	cg11846141	-0.172	0.0311	3.27e-08	--?	1	-5.53055	-1.9986	1.02901e-06	chr21	45294310	45294312	-	LINC00205	lincRNA	ENST00000433465.1	1025	CGI:chr21:45295069-45295291	N_Shore	11_BivFlnk	12_EnhBiv	LINC00205
270	cg20046611	-0.1969	0.0513	0.0001254	--?	1	-3.83821	-1.7045	0.00165106	chr9	130692699	130692701	+	EXOSC2;EXOSC2;EXOSC2;EXOSC2;EXOSC2;EXOSC2;EXOSC2;EXOSC2;EXOSC2;EXOSC2	protein_coding;protein_coding;protein_coding;protein_coding;protein_coding;protein_coding;protein_coding;protein_coding;protein_coding;protein_coding	ENST00000372350.6;ENST00000372351.6;ENST00000372352.6;ENST00000372358.8;ENST00000430138.5;ENST00000463488.1;ENST00000490641.4;ENST00000491115.5;ENST00000495699.2;ENST00000546165.4	-1088;-1087;-1081;-1022;-1076;-1107;-1081;-1022;-1107;-1061	CGI:chr9:130693695-130694064	N_Shore	5_TxWk	5_TxWk	EXOSC2
271	cg22900266	0.3619	0.053	8.926e-12	++?	1	6.8283	4.6582	5.17609e-10	chr2	64861865	64861867	+	AC007880.1	lincRNA	ENST00000445865.1	1761	CGI:chr2:64859670-64860046	S_Shore	5_TxWk	7_Enh	AC007880.1
272	cg27205016	-0.1843	0.0432	1.971e-05	--?	1	-4.2662	-2.8343	0.000325569	chr17	37494555	37494557	+	DUSP14;DUSP14	protein_coding;protein_coding	ENST00000613659.1;ENST00000617516.3	3091;4724	CGI:chr17:37489184-37490377		5_TxWk	7_Enh	DUSP14
273	cg08490791	-0.45	0.0612	1.909e-13	--?	1	-7.35294	-3.3316	1.39358e-11	chr16	87278826	87278828	+	C16orf95;RP11-178L8.5;RP11-178L8.5;RP11-178L8.5	protein_coding;sense_intronic;sense_intronic;sense_intronic	ENST00000562840.1;ENST00000561709.1;ENST00000569872.1;ENST00000570286.4	23936;13583;13612;13612	CGI:chr16:87317028-87317964		12_EnhBiv	15_Quies	RP11-178L8.5;C16orf95
274	cg01800146	-0.1039	0.0289	0.0003223	--?	1	-3.59516	-1.6985	0.00375411	chr5	177367797	177367799	+	RGS14;RGS14;RGS14;RGS14;RGS14;RGS14;RGS14	protein_coding;protein_coding;protein_coding;protein_coding;protein_coding;protein_coding;protein_coding	ENST00000408923.6;ENST00000425155.5;ENST00000503110.4;ENST00000511890.1;ENST00000512000.1;ENST00000512490.1;ENST00000514713.4	9960;483;580;854;495;494;854	CGI:chr5:177366958-177367840	Island	2_TssAFlnk	2_TssAFlnk	RGS14
275	cg25812123	-0.1872	0.0524	0.0003572	--?	1	-3.57252	-3.2412	0.00410814	chr21	29065523	29065525	-	CCT8;CCT8;CCT8;CCT8;CCT8;CCT8;CCT8	protein_coding;protein_coding;protein_coding;protein_coding;protein_coding;protein_coding;protein_coding	ENST00000286788.7;ENST00000431234.1;ENST00000470450.4;ENST00000481059.4;ENST00000484403.4;ENST00000540844.4;ENST00000626972.1	8274;8042;8116;6713;8092;8274;7828	CGI:chr21:29073254-29073934		6_EnhG	6_EnhG
276	cg10096566	-0.2201	0.032	6.17e-12	--?	1	-6.87812	-3.8454	3.66788e-10	chr14	94765479	94765481	+					CGI:chr14:94768275-94770232	N_Shelf	12_EnhBiv	13_ReprPC
277	cg13999702	-0.1259	0.0328	0.0001242	--?	1	-3.83841	-2.2063	0.00163724	chr9	129394698	129394700	+					CGI:chr9:129383297-129384049		13_ReprPC	14_ReprPCWk
278	cg13049334	-0.2878	0.046	3.937e-10	--?	1	-6.25652	-2.3206	1.75841e-08	chr5	16783672	16783674	+	MYO10;MYO10;MYO10;MYO10	protein_coding;protein_coding;protein_coding;protein_coding	ENST00000274203.12;ENST00000502436.4;ENST00000513610.4;ENST00000513882.4	152604;152266;152591;132855	CGI:chr5:16700962-16701666		15_Quies	5_TxWk	MYO10
279	cg20636248	-0.3344	0.0405	1.541e-16	--?	1	-8.25679	-3.9574	1.62714e-14	chr10	119680332	119680334	+					CGI:chr10:119651054-119652315		2_TssAFlnk	2_TssAFlnk
280	cg18536132	-0.1986	0.0476	3.029e-05	--?	1	-4.17227	-3.4502	0.000476232	chr2	240561747	240561749	+	ANKMY1;ANKMY1;ANKMY1;ANKMY1;ANKMY1;ANKMY1;ANKMY1;ANKMY1;ANKMY1;ANKMY1;ANKMY1;DUSP28;DUSP28;DUSP28;DUSP28;DUSP28	protein_coding;protein_coding;protein_coding;protein_coding;protein_coding;protein_coding;protein_coding;protein_coding;protein_coding;protein_coding;protein_coding;protein_coding;protein_coding;protein_coding;protein_coding;protein_coding	ENST00000403283.4;ENST00000405002.4;ENST00000411765.1;ENST00000418505.2;ENST00000418708.3;ENST00000441168.4;ENST00000443318.1;ENST00000462004.4;ENST00000464991.4;ENST00000484526.4;ENST00000496300.4;ENST00000343217.5;ENST00000405954.1;ENST00000438823.1;ENST00000479788.4;ENST00000497221.1	-637;-656;-921;7462;7430;-656;-971;-978;-302;-656;-979;1693;1445;955;-740;-1236	CGI:chr2:240560165-240561368	S_Shore	2_TssAFlnk	2_TssAFlnk	ANKMY1;DUSP28
281	cg20270378	-0.1946	0.0466	2.978e-05	--?	1	-4.17597	-2.1181	0.000469168	chr6	41508947	41508949	+	FOXP4-AS1;LINC01276	antisense;lincRNA	ENST00000440194.1;ENST00000416951.4	37296;6503	CGI:chr6:41503820-41505553	S_Shelf	13_ReprPC	13_ReprPC	LINC01276;FOXP4-AS1
282	cg03283133	-0.2192	0.0563	9.729e-05	--?	1	-3.89343	-0.8086	0.00132464	chr6	38359370	38359372	-	AL031905.1;BTBD9;BTBD9;BTBD9;BTBD9	miRNA;protein_coding;protein_coding;protein_coding;protein_coding	ENST00000458769.1;ENST00000314100.9;ENST00000328403.9;ENST00000419706.5;ENST00000481247.4	-141;236697;236618;236618;280554	CGI:chr6:38639429-38640372		7_Enh	15_Quies	BTBD9;AL031905.1
283	cg13389652	-0.1248	0.0345	0.0002974	--?	1	-3.61739	-2.1142	0.00350154	chr19	3481986	3481988	+	SMIM24;SMIM24	protein_coding;protein_coding	ENST00000215531.5;ENST00000586804.1	-1444;-1464	CGI:chr19:3481784-3482050	Island	13_ReprPC	13_ReprPC	SMIM24
284	cg00794883	-0.4672	0.0687	1.07e-11	--?	1	-6.80058	-5.7949	6.14075e-10	chr21	34974036	34974038	+	RUNX1;RUNX1;RUNX1;RUNX1;RUNX1;RUNX1	protein_coding;protein_coding;protein_coding;protein_coding;protein_coding;protein_coding	ENST00000300305.6;ENST00000416754.1;ENST00000437180.4;ENST00000455571.4;ENST00000475045.5;ENST00000482318.4	75308;75234;75262;75262;1030631;75252	CGI:chr21:35026663-35026962		15_Quies	5_TxWk	RUNX1
285	cg12233756	-0.3682	0.0499	1.64e-13	--?	1	-7.37876	-3.9177	1.20722e-11	chr7	127798146	127798148	-	SND1;SND1;SND1	protein_coding;protein_coding;protein_coding	ENST00000354725.6;ENST00000465900.4;ENST00000468166.4	145966;79488;79592	CGI:chr7:127651593-127652497		7_Enh	7_Enh
286	cg07838002	-0.1933	0.0517	0.0001859	--?	1	-3.73888	-1.5666	0.00232809	chr2	26641365	26641367	-	CIB4	protein_coding	ENST00000288861.4	3	CGI:chr2:26692577-26693683		13_ReprPC	14_ReprPCWk	CIB4
287	cg23209432	-0.1682	0.0421	6.482e-05	--?	1	-3.99525	-2.6909	0.000928473	chr21	31733459	31733461	-	SCAF4;SCAF4;SCAF4;SCAF4	protein_coding;protein_coding;protein_coding;protein_coding	ENST00000286835.10;ENST00000399804.4;ENST00000434667.3;ENST00000485790.1	-1384;-1384;-1491;-1498	CGI:chr21:31731143-31732662	S_Shore	7_Enh	2_TssAFlnk	SCAF4
288	cg01141413	-0.1497	0.0278	6.984e-08	--?	1	-5.38489	-2.4044	2.05545e-06	chr4	1762424	1762426	-					CGI:chr4:1763282-1763781	N_Shore	13_ReprPC	13_ReprPC
289	cg13022312	-0.1748	0.0493	0.0003946	--?	1	-3.54564	-2.6993	0.00447845	chr16	79381776	79381778	-					CGI:chr16:79589594-79590060		15_Quies	7_Enh
290	cg14781394	-0.2842	0.0391	3.849e-13	--?	1	-7.26854	-2.9412	2.69969e-11	chr19	16330645	16330647	-					CGI:chr19:16324391-16327088	S_Shelf	5_TxWk	7_Enh
291	cg09926728	-0.2468	0.0564	1.212e-05	--?	1	-4.37589	-3.7416	0.000211459	chr10	103760233	103760235	-	SH3PXD2A;SH3PXD2A;SH3PXD2A	protein_coding;protein_coding;protein_coding	ENST00000355946.5;ENST00000369774.7;ENST00000420222.1	95173;95310;41064	CGI:chr10:103692580-103693472		7_Enh	7_Enh	SH3PXD2A
292	cg01499368	-0.2186	0.0378	7.246e-09	--?	1	-5.78307	-1.4828	2.58991e-07	chr16	16137377	16137379	-	ABCC1;ABCC1;ABCC1	protein_coding;protein_coding;protein_coding	ENST00000399408.5;ENST00000399410.6;ENST00000572882.2	187800;187800;127521	CGI:chr16:16223379-16223707		4_Tx	4_Tx	ABCC1
293	cg24167422	-0.2319	0.0497	3.044e-06	--?	1	-4.666	-1.9342	6.17537e-05	chr1	9183540	9183542	-	RP3-510D11.1;RP3-510D11.2	lincRNA;lincRNA	ENST00000437157.2;ENST00000412639.2	19079;1336	CGI:chr1:9182108-9183768	Island	10_TssBiv,11_BivFlnk	7_Enh	RP3-510D11.1;RP3-510D11.2
294	cg10209441	-0.2038	0.0477	1.973e-05	--?	1	-4.27254	-1.3601	0.00032584	chr22	44669171	44669173	+	PRR5;PRR5;PRR5	protein_coding;protein_coding;protein_coding	ENST00000432186.4;ENST00000611394.3;ENST00000617066.3	458;624;624	CGI:chr22:44668279-44669212	Island	11_BivFlnk	10_TssBiv	PRR5
295	cg22830895	-0.2455	0.0411	2.375e-09	--+	2	-5.97324	-2.1159	9.26097e-08	chr7	151440389	151440391	-	CRYGN;CRYGN;CRYGN	protein_coding;protein_coding;protein_coding	ENST00000337323.2;ENST00000476631.4;ENST00000491928.1	-345;424;-381	CGI:chr7:151439847-151440149	S_Shore	12_EnhBiv	12_EnhBiv	CRYGN
296	cg15288692	-0.21	0.0448	2.732e-06	--?	1	-4.6875	-3.1341	5.60577e-05	chr18	8685486	8685488	-					CGI:chr18:8704723-8707559		15_Quies	15_Quies
297	cg05021636	-0.1779	0.037	1.569e-06	--?	1	-4.80811	-2.4525	3.41071e-05	chr17	79027183	79027185	-	C1QTNF1;C1QTNF1;C1QTNF1;C1QTNF1;C1QTNF1;C1QTNF1;C1QTNF1;C1QTNF1-AS1;C1QTNF1-AS1	protein_coding;protein_coding;protein_coding;protein_coding;protein_coding;protein_coding;protein_coding;antisense;antisense	ENST00000311661.4;ENST00000339142.5;ENST00000354124.6;ENST00000392445.5;ENST00000578229.4;ENST00000579760.4;ENST00000580454.4;ENST00000577521.1;ENST00000581579.1	2922;3012;4249;1520;4369;3113;4212;472;418	CGI:chr17:79023941-79024786	S_Shelf	7_Enh	2_TssAFlnk	C1QTNF1;C1QTNF1-AS1
298	cg18522464	-0.3477	0.0458	3.243e-14	--?	1	-7.5917	-5.9841	2.60974e-12	chr1	9192984	9192986	+	RP3-510D11.1	lincRNA	ENST00000437157.2	9635	CGI:chr1:9198506-9198897		14_ReprPCWk	15_Quies	RP3-510D11.1
299	cg07074974	-0.2203	0.048	4.379e-06	--?	1	-4.58958	-3.6691	8.54921e-05	chr2	160398552	160398554	-	RBMS1;RBMS1;RBMS1;RBMS1;RBMS1;RBMS1;RBMS1;RBMS1	protein_coding;protein_coding;protein_coding;protein_coding;protein_coding;protein_coding;protein_coding;protein_coding	ENST00000348849.6;ENST00000409075.4;ENST00000409289.5;ENST00000409972.4;ENST00000428519.1;ENST00000474820.4;ENST00000477486.1;ENST00000491781.4	95242;10057;17626;9337;17626;94827;94417;94930	CGI:chr2:160407279-160408032		5_TxWk	5_TxWk	RBMS1
300	cg13273209	0.4332	0.0571	3.465e-14	++?	1	7.58669	5.7205	2.77992e-12	chr14	22449664	22449666	-	AE000661.37;TRAC;TRAC;TRAC;TRDC;TRDJ1	processed_transcript;TR_C_gene;TR_C_gene;TR_C_gene;TR_C_gene;TR_J_gene	ENST00000514473.2;ENST00000611204.3;ENST00000613353.3;ENST00000618259.3;ENST00000617343.3;ENST00000390473.1	33295;27183;168513;168559;27118;-425	CGI:chr14:22589015-22589453		15_Quies	15_Quies	AE000661.37;TRAC;TRDJ1;TRDC
301	cg10271880	-0.1631	0.0375	1.366e-05	--?	1	-4.34933	-2.4436	0.000235021	chr14	77142243	77142245	+	RP11-463C8.4;RP11-463C8.7;TMEM63C;ZDHHC22;ZDHHC22;ZDHHC22	protein_coding;antisense;protein_coding;protein_coding;protein_coding;protein_coding	ENST00000557752.1;ENST00000600936.1;ENST00000557408.4;ENST00000319374.4;ENST00000555327.1;ENST00000555389.1	43932;1560;25675;-452;491;-1499	CGI:chr14:77139542-77141961	S_Shore	12_EnhBiv	12_EnhBiv	TMEM63C
302	cg21107590	-0.2959	0.0515	9.033e-09	--?	1	-5.74563	-2.1038	3.17191e-07	chr16	31202964	31202966	+	PYCARD;PYCARD;PYCARD;PYCARD;PYCARD-AS1	protein_coding;protein_coding;protein_coding;protein_coding;antisense	ENST00000247470.9;ENST00000350605.4;ENST00000561508.1;ENST00000565022.1;ENST00000561916.2	28;-208;486;-524;1079	CGI:chr16:31202245-31202966	Island	2_TssAFlnk	1_TssA	PYCARD;PYCARD-AS1
303	cg10217853	-0.2447	0.0391	3.722e-10	--?	1	-6.25831	-4.288	1.66992e-08	chr15	97961968	97961970	+	ARRDC4	protein_coding	ENST00000268042.6	1270	CGI:chr15:97960304-97961419	S_Shore	2_TssAFlnk	2_TssAFlnk	ARRDC4
304	cg22122115	-0.3547	0.06	3.345e-09	--?	1	-5.91167	-2.0679	1.27201e-07	chr15	71800361	71800363	-	NR2E3	protein_coding	ENST00000621736.3	7723	CGI:chr15:71811851-71812078		14_ReprPCWk	14_ReprPCWk	NR2E3
305	cg24476584	-0.3415	0.044	8.807e-15	--?	1	-7.76136	-5.1804	7.58325e-13	chr19	58372462	58372464	-	ZNF837;ZNF837	protein_coding;protein_coding	ENST00000427624.2;ENST00000597582.1	8560;8598	CGI:chr19:58367019-58369228	S_Shelf	14_ReprPCWk	5_TxWk	ZNF837
306	cg27456468	-0.2865	0.053	6.351e-08	--?	1	-5.40566	-3.0126	1.885e-06	chr2	199469277	199469279	-	SATB2;SATB2-AS1;SATB2-AS1;SATB2-AS1;SATB2-AS1	protein_coding;antisense;antisense;antisense;antisense	ENST00000457245.4;ENST00000416200.1;ENST00000441234.1;ENST00000446911.1;ENST00000450728.1	1989;-619;11440;391;1179	CGI:chr2:199468964-199469449	Island	12_EnhBiv	11_BivFlnk	SATB2;SATB2-AS1
307	cg22231128	-0.1325	0.0372	0.0003722	--?	1	-3.56183	-2.3066	0.00425793	chr14	73825986	73825988	+	RP5-1021I20.2	lincRNA	ENST00000555539.1	4149	CGI:chr14:73851709-73852082		15_Quies	15_Quies	RP5-1021I20.2
308	cg08749828	-0.3736	0.0487	1.675e-14	--?	1	-7.67146	-3.3744	1.39707e-12	chr15	79317430	79317432	-	TMED3;TMED3;TMED3;TMED3;TMED3	protein_coding;protein_coding;protein_coding;protein_coding;protein_coding	ENST00000299705.8;ENST00000424155.5;ENST00000536821.4;ENST00000543455.1;ENST00000558562.1	6368;6285;6274;6271;1499	CGI:chr15:79310878-79311751		5_TxWk	5_TxWk	TMED3
309	cg20048754	-0.1925	0.0417	3.987e-06	--?	1	-4.61631	-1.0308	7.86484e-05	chr22	31970288	31970290	+	CTA-342B11.1;CTA-342B11.2;CTA-342B11.2	lincRNA;lincRNA;lincRNA	ENST00000430449.1;ENST00000416995.1;ENST00000436395.1	6931;-535;-573	CGI:chr22:31970505-31971074	N_Shore	12_EnhBiv	7_Enh	LINC02558
310	cg04313735	-0.161	0.0274	4.321e-09	--?	1	-5.87591	-2.1608	1.61001e-07	chr11	73646148	73646150	-	PLEKHB1;PLEKHB1;PLEKHB1;PLEKHB1;PLEKHB1;PLEKHB1	protein_coding;protein_coding;protein_coding;protein_coding;protein_coding;protein_coding	ENST00000227214.9;ENST00000354190.8;ENST00000398492.7;ENST00000398494.7;ENST00000536527.4;ENST00000543085.4	-1401;-30;-30;-1461;-431;-1478	CGI:chr11:73660755-73661587		12_EnhBiv	15_Quies	PLEKHB1
311	cg03353742	-0.2211	0.0502	1.086e-05	--?	1	-4.40438	-3.9302	0.000191885	chr18	55465113	55465115	-	RP11-619L19.1;TCF4;TCF4;TCF4;TCF4;TCF4;TCF4;TCF4;TCF4;TCF4;TCF4;TCF4;TCF4;TCF4;TCF4;TCF4;TCF4;TCF4;TCF4;TCF4;TCF4;TCF4;TCF4;TCF4;TCF4;TCF4;TCF4;TCF4;TCF4;TCF4;TCF4;TCF4;TCF4;TCF4;TCF4;TCF4;TCF4;TCF4;TCF4	antisense;protein_coding;protein_coding;protein_coding;protein_coding;protein_coding;protein_coding;protein_coding;protein_coding;protein_coding;protein_coding;protein_coding;protein_coding;protein_coding;protein_coding;protein_coding;protein_coding;protein_coding;protein_coding;protein_coding;protein_coding;protein_coding;protein_coding;protein_coding;protein_coding;protein_coding;protein_coding…	ENST00000587660.1;ENST00000354452.6;ENST00000356073.7;ENST00000398339.4;ENST00000537578.4;ENST00000540999.4;ENST00000543082.4;ENST00000562543.4;ENST00000562847.4;ENST00000563686.4;ENST00000563824.4;ENST00000563888.5;ENST00000564343.4;ENST00000564403.5;ENST00000564999.4;ENST00000565018.5;ENST00000565124.4;ENST00000565580.2;ENST00000565908.5;ENST00000566279.4;ENST00000566286.4;ENST00000566514.4;ENS…	12580;123119;123516;170914;124723;120992;45659;126163;120853;-976;120660;120991;126166;124726;123512;124664;170835;81821;123100;123504;123422;120749;122003;120855;199674;120795;124693;170779;123516;81783;120739;123506;120743;170859;121129;123037;124694;170844;120368	CGI:chr18:55587822-55588464		5_TxWk	15_Quies	RP11-619L19.1;TCF4
312	cg16265932	-0.6412	0.0633	4.14e-24	--?	1	-10.1295	-6.818	8.69503e-22	chr10	110701205	110701207	+	RBM20	protein_coding	ENST00000369519.3	56808	CGI:chr10:110672077-110672668		7_Enh	7_Enh
313	cg25233302	-0.2435	0.0664	0.0002475	--?	1	-3.66717	-4.25	0.00298679	chr10	11869721	11869723	+	PROSER2;PROSER2;PROSER2;PROSER2-AS1;PROSER2-AS1	protein_coding;protein_coding;protein_coding;antisense;antisense	ENST00000277570.8;ENST00000379200.1;ENST00000622831.3;ENST00000445498.4;ENST00000453242.1	46323;77;46323;24979;5074	CGI:chr10:11869555-11870433	Island	1_TssA	14_ReprPCWk	PROSER2-AS1;PROSER2
314	cg09789721	-0.1308	0.036	0.0002785	--?	1	-3.63333	-1.8145	0.0033066	chr4	7461279	7461281	+	SORCS2;SORCS2;SORCS2	protein_coding;protein_coding;protein_coding	ENST00000329016.10;ENST00000507866.5;ENST00000511199.1	65001;268741;79381	CGI:chr4:7481815-7482517		12_EnhBiv	12_EnhBiv
315	cg11006410	-0.1619	0.032	4.249e-07	--?	1	-5.05938	-2.8415	1.05504e-05	chr9	130264840	130264842	+	HMCN2	protein_coding	ENST00000624552.2	-1042	CGI:chr9:130265458-130266284	N_Shore	12_EnhBiv	12_EnhBiv
316	cg08662826	-0.1378	0.037	0.0001961	--?	1	-3.72432	-2.2808	0.00244035	chr16	49958270	49958272	-					CGI:chr16:50024956-50025512		14_ReprPCWk	14_ReprPCWk
317	cg00864770	-0.2398	0.0368	7.467e-11	--?	1	-6.5163	-2.4593	3.75004e-09	chr9	127722192	127722194	+	PTRH1;PTRH1;TTC16;TTC16;TTC16	protein_coding;protein_coding;protein_coding;protein_coding;protein_coding	ENST00000419060.4;ENST00000429848.1;ENST00000373289.3;ENST00000488285.1;ENST00000489226.4	2681;2640;6126;1903;1913	CGI:chr9:127724060-127724374	N_Shore	14_ReprPCWk	15_Quies	TTC16;PTRH1
318	cg06332410	-0.1824	0.033	3.18e-08	--?	1	-5.52727	-0.5362	1.00318e-06	chr6	30555636	30555638	+	GNL1;GNL1;PRR3	protein_coding;protein_coding;protein_coding	ENST00000376621.6;ENST00000433809.1;ENST00000376560.6	1538;452;-1250	CGI:chr6:30555509-30555742	Island	2_TssAFlnk	2_TssAFlnk	PRR3;GNL1
319	cg20168080	-0.1721	0.0443	0.000104	--?	1	-3.88488	-1.3483	0.00140354	chr17	75394882	75394884	-	GRB2;GRB2;GRB2;GRB2;GRB2;GRB2;GRB2;GRB2;GRB2;RP11-16C1.1	protein_coding;protein_coding;protein_coding;protein_coding;protein_coding;protein_coding;protein_coding;protein_coding;protein_coding;antisense	ENST00000316615.8;ENST00000316804.8;ENST00000392562.4;ENST00000392563.4;ENST00000392564.4;ENST00000577711.1;ENST00000578961.4;ENST00000582582.1;ENST00000583912.1;ENST00000578226.1	10827;10771;10604;-1226;-1018;10799;-1079;-849;-1076;759	CGI:chr17:75405136-75405907		2_TssAFlnk	2_TssAFlnk	GRB2;RP11-16C1.1
320	cg27077895	0.2115	0.054	8.894e-05	++?	1	3.91667	3.1233	0.00122506	chr5	137086683	137086685	-	SPOCK1;SPOCK1;SPOCK1	protein_coding;protein_coding;protein_coding	ENST00000282223.10;ENST00000394945.4;ENST00000510689.4	180372;412665;412616	CGI:chr5:137498327-137499457		14_ReprPCWk	15_Quies	SPOCK1
321	cg03837806	-0.3578	0.0265	1.448e-41	--?	1	-13.5019	-6.147	8.3335e-39	chr7	101698986	101698988	+					CGI:chr7:101688362-101688624		13_ReprPC	14_ReprPCWk
322	cg04896437	0.147	0.0338	1.399e-05	++?	1	4.34911	1.8006	0.000240131	chr1	202107363	202107365	+					CGI:chr1:202144023-202145015		7_Enh	15_Quies
323	cg04019557	-0.4448	0.0607	2.412e-13	--?	1	-7.32784	-7.3497	1.73716e-11	chr8	33560322	33560324	-	RNF122	protein_coding	ENST00000256257.1	6803	CGI:chr8:33566421-33567377		7_Enh	6_EnhG	RNF122
324	cg17373960	-0.1871	0.0408	4.426e-06	--?	1	-4.58578	-0.9551	8.63139e-05	chr5	124461720	124461722	+	CTD-2308B18.1	lincRNA	ENST00000513422.1	-1171	CGI:chr5:124651705-124652055		15_Quies	15_Quies	CTD-2308B18.1
325	cg02657865	-0.1723	0.0337	3.077e-07	--?	1	-5.11276	-3.0106	7.87545e-06	chr6	32109966	32109968	-	ATF6B;TNXB;TNXB;TNXB;TNXB	protein_coding;protein_coding;protein_coding;protein_coding;protein_coding	ENST00000494022.1;ENST00000375244.6;ENST00000442721.1;ENST00000479795.1;ENST00000486148.1	7644;-592;5368;-653;-745	CGI:chr6:32095756-32097267		11_BivFlnk	11_BivFlnk	TNXB;ATF6B
326	cg23200820	-0.2135	0.0525	4.727e-05	--?	1	-4.06667	-2.5151	0.000705061	chr4	8378382	8378384	+	ACOX3;ACOX3;ACOX3;ACOX3	protein_coding;protein_coding;protein_coding;protein_coding	ENST00000356406.8;ENST00000413009.5;ENST00000503233.4;ENST00000510365.4	62329;62341;50104;37473	CGI:chr4:8374979-8375256	S_Shelf	4_Tx	5_TxWk	ACOX3
327	cg09741616	-0.1663	0.0469	0.0003912	--?	1	-3.54584	-1.8231	0.00444456	chr10	70439449	70439451	+	NODAL;NODAL	protein_coding;protein_coding	ENST00000287139.6;ENST00000414871.1	2218;8502	CGI:chr10:70440309-70441612	N_Shore	13_ReprPC	13_ReprPC	NODAL
328	cg04863300	-0.2017	0.056	0.0003144	--?	1	-3.60179	-3.6771	0.00367405	chr1	10950546	10950548	-	C1orf127;C1orf127;C1orf127;C1orf127	protein_coding;protein_coding;protein_coding;protein_coding	ENST00000377004.7;ENST00000418570.5;ENST00000476357.1;ENST00000520253.1	31491;13655;-795;25669	CGI:chr1:10888467-10889109		7_Enh	7_Enh
329	cg06013382	-0.2015	0.0509	7.426e-05	--?	1	-3.95874	-2.8939	0.00104635	chr19	39372444	39372446	+	SAMD4B;SAMD4B;SAMD4B;SAMD4B;SAMD4B;SAMD4B;SAMD4B;SAMD4B	protein_coding;protein_coding;protein_coding;protein_coding;protein_coding;protein_coding;protein_coding;protein_coding	ENST00000314471.9;ENST00000596319.1;ENST00000596368.1;ENST00000598913.4;ENST00000600018.1;ENST00000610417.3;ENST00000611159.3;ENST00000614559.3	29976;2891;15628;30002;2352;15761;15761;29945	CGI:chr19:39390692-39391524		3_TxFlnk	6_EnhG	SAMD4B
330	cg25949363	-0.1348	0.0242	2.484e-08	---	2	-5.57025	-2.339	8.02066e-07	chr17	50274646	50274648	+	TMEM92;TMEM92;TMEM92	protein_coding;protein_coding;protein_coding	ENST00000300433.6;ENST00000507382.1;ENST00000511882.1	3240;219;-233	CGI:chr17:50345628-50346750		13_ReprPC	13_ReprPC	TMEM92
331	cg23155934	-0.4591	0.0438	1.054e-25	--?	1	-10.4817	-6.9446	2.48646e-23	chr15	72207025	72207027	-	PKM;PKM;PKM;PKM;PKM;PKM;PKM;PKM;PKM;PKM;PKM;PKM;PKM;PKM;PKM	protein_coding;protein_coding;protein_coding;protein_coding;protein_coding;protein_coding;protein_coding;protein_coding;protein_coding;protein_coding;protein_coding;protein_coding;protein_coding;protein_coding;protein_coding	ENST00000319622.9;ENST00000335181.8;ENST00000389093.6;ENST00000449901.5;ENST00000561609.4;ENST00000563275.1;ENST00000563986.1;ENST00000564993.1;ENST00000565154.4;ENST00000565184.4;ENST00000567118.4;ENST00000568459.4;ENST00000568883.4;ENST00000569857.4;ENST00000570166.1	24361;24181;24361;24361;21651;1937;-227;142;24088;24146;24165;22697;24797;24200;-171	CGI:chr15:72197137-72197775		6_EnhG	6_EnhG
332	cg19258882	-0.2052	0.0432	2.086e-06	---	2	-4.75	-1.7366	4.40272e-05	chr12	56079020	56079022	-	ERBB3;ERBB3;ERBB3;ERBB3;ERBB3;ERBB3;ERBB3;ERBB3	protein_coding;protein_coding;protein_coding;protein_coding;protein_coding;protein_coding;protein_coding;protein_coding	ENST00000267101.6;ENST00000411731.5;ENST00000546884.1;ENST00000549061.4;ENST00000549282.4;ENST00000550869.4;ENST00000551085.4;ENST00000551242.4	-841;-1117;-1184;-837;-837;-1147;-1148;-1185	CGI:chr12:56079008-56080609	Island	11_BivFlnk	2_TssAFlnk	ERBB3
333	cg02441833	-0.2063	0.0287	7.014e-13	--?	1	-7.18815	-3.5304	4.75692e-11	chr5	160316195	160316197	+	CCNJL;CCNJL	protein_coding;protein_coding	ENST00000377503.5;ENST00000518764.1	23455;26521	CGI:chr5:160311774-160312906	S_Shelf	14_ReprPCWk	14_ReprPCWk	CCNJL
334	cg12837729	-0.2078	0.0559	0.0002003	--?	1	-3.71735	-2.5909	0.00248588	chr16	11231454	11231456	+					CGI:chr16:11233151-11233377	N_Shore	14_ReprPCWk	15_Quies
335	cg00753059	-0.2444	0.0672	0.0002766	--?	1	-3.6369	-1.6659	0.00328688	chr22	43994769	43994771	+	SAMM50;SAMM50;SAMM50;SAMM50;SAMM50	protein_coding;protein_coding;protein_coding;protein_coding;protein_coding	ENST00000350028.4;ENST00000465768.1;ENST00000474323.4;ENST00000493621.1;ENST00000494795.1	39348;4441;20174;-622;8425	CGI:chr22:43996429-43996789	N_Shore	6_EnhG	6_EnhG
336	cg07630449	-0.1804	0.0435	3.412e-05	--?	1	-4.14713	-0.8797	0.000528463	chr20	23340661	23340663	+					CGI:chr20:23349999-23351409		7_Enh	15_Quies
337	cg26200585	-0.1379	0.0388	0.0003773	---	2	-3.55412	-2.4476	0.00430702	chr19	40413337	40413339	-	PRX;PRX	protein_coding;protein_coding	ENST00000291825.10;ENST00000324001.7	27;29	CGI:chr19:40420733-40421461		7_Enh	7_Enh	PRX
338	cg09439722	-0.192	0.0497	0.000113	--?	1	-3.86318	-3.0897	0.00150865	chr7	4190510	4190512	-	SDK1;SDK1;SDK1;SDK1	protein_coding;protein_coding;protein_coding;protein_coding	ENST00000389531.6;ENST00000404826.5;ENST00000476701.4;ENST00000615806.3	888923;889062;60825;888923	CGI:chr7:4129849-4130121		14_ReprPCWk	15_Quies	SDK1
339	cg02948468	-0.3254	0.0665	9.963e-07	--?	1	-4.89323	-3.7699	2.26825e-05	chr19	10685080	10685082	-	ILF3;ILF3;ILF3;ILF3;ILF3;ILF3;ILF3;ILF3;ILF3;ILF3	protein_coding;protein_coding;protein_coding;protein_coding;protein_coding;protein_coding;protein_coding;protein_coding;protein_coding;protein_coding	ENST00000250241.11;ENST00000407004.6;ENST00000449870.4;ENST00000587928.4;ENST00000588657.4;ENST00000590261.4;ENST00000590869.1;ENST00000591649.4;ENST00000592763.4;ENST00000593061.4	14543;30752;30819;30776;14474;14474;1324;-848;14474;1562	CGI:chr19:10701341-10701779		4_Tx	4_Tx	ILF3
340	cg16828169	-0.3038	0.0487	4.5e-10	--?	1	-6.23819	-3.0609	1.98981e-08	chr12	67730318	67730320	-	RP11-43N5.1	lincRNA	ENST00000542219.1	-843	CGI:chr12:67648386-67650096		5_TxWk	5_TxWk	RP11-43N5.1
341	cg13815676	-0.4628	0.0539	8.647e-18	--?	1	-8.58627	-7.4981	1.03988e-15	chr9	97356612	97356614	-	CCDC180;CCDC180;RP11-23J9.4;RP11-23J9.4;RP11-23J9.4;RP11-23J9.4;RP11-23J9.4	protein_coding;protein_coding;processed_transcript;processed_transcript;processed_transcript;processed_transcript;processed_transcript	ENST00000471314.1;ENST00000529487.1;ENST00000357054.4;ENST00000375206.5;ENST00000529787.2;ENST00000532526.4;ENST00000534123.4	1995;48953;105783;118115;66020;105783;105783	CGI:chr9:97307608-97308069		5_TxWk	5_TxWk	CCDC180;RP11-23J9.4
342	cg20115827	-0.2186	0.0451	1.242e-06	--?	1	-4.84701	-3.7169	2.76407e-05	chr3	196280409	196280411	+	PCYT1A;PCYT1A;PCYT1A;PCYT1A;PCYT1A;PCYT1A;PCYT1A;PCYT1A;PCYT1A;PCYT1A;PCYT1A;RP11-447L10.1	protein_coding;protein_coding;protein_coding;protein_coding;protein_coding;protein_coding;protein_coding;protein_coding;protein_coding;protein_coding;protein_coding;protein_coding	ENST00000292823.5;ENST00000411591.4;ENST00000412869.4;ENST00000431016.4;ENST00000438634.4;ENST00000441879.4;ENST00000443555.1;ENST00000444822.4;ENST00000460677.4;ENST00000473978.4;ENST00000491544.1;ENST00000431391.1	7304;7317;6854;7436;7268;7281;7548;7281;7343;7265;7254;37813	CGI:chr3:196287377-196288233		7_Enh	1_TssA	PCYT1A;RP11-447L10.1
343	cg13833345	-0.2054	0.0449	4.751e-06	--?	1	-4.57461	-1.8164	9.19979e-05	chr16	630978	630980	-	WFIKKN1;WFIKKN1	protein_coding;protein_coding	ENST00000319070.2;ENST00000573440.1	46;1739	CGI:chr16:632634-637481	N_Shore	7_Enh	7_Enh
344	cg20323175	-0.3801	0.0568	2.17e-11	--?	1	-6.6919	-3.9949	1.18576e-09	chr12	68365076	68365078	-	RP11-81H14.2;RP11-81H14.2	lincRNA;lincRNA	ENST00000539404.1;ENST00000546086.1	38724;77140	CGI:chr12:68332067-68332695		2_TssAFlnk	2_TssAFlnk	RP11-81H14.2
345	cg06908460	-0.2357	0.0501	2.506e-06	--?	1	-4.70459	-1.0185	5.18977e-05	chr9	35676106	35676108	+	ARHGEF39;CA9;CA9;CA9	protein_coding;protein_coding;protein_coding;protein_coding	ENST00000490638.4;ENST00000378357.7;ENST00000493245.1;ENST00000617161.1	-240;2250;-57;2188	CGI:chr9:35675651-35676378	Island	11_BivFlnk	2_TssAFlnk	CA9;ARHGEF39
346	cg21052325	-0.1854	0.0398	3.242e-06	--?	1	-4.65829	-0.5026	6.53105e-05	chr12	131104889	131104891	+	GPR133;GPR133;GPR133;GPR133;GPR133;GPR133;GPR133	protein_coding;protein_coding;protein_coding;protein_coding;protein_coding;protein_coding;protein_coding	ENST00000261654.8;ENST00000335486.9;ENST00000376682.7;ENST00000446583.5;ENST00000535015.4;ENST00000536988.1;ENST00000543617.2	150982;34036;102390;35676;150453;12977;28118	CGI:chr12:131121013-131121222		2_TssAFlnk	7_Enh	GPR133
347	cg17901582	-0.1948	0.0409	1.915e-06	--?	1	-4.76284	-3.239	4.08027e-05	chr17	4848130	4848132	-	MINK1;MINK1;MINK1;MINK1;MINK1;MINK1	protein_coding;protein_coding;protein_coding;protein_coding;protein_coding;protein_coding	ENST00000347992.10;ENST00000355280.9;ENST00000453408.6;ENST00000572330.4;ENST00000574453.4;ENST00000577021.1	14730;14742;14546;14731;14717;14509	CGI:chr17:4833137-4833805		5_TxWk	5_TxWk	MINK1
348	cg14702552	-0.1487	0.0416	0.0003496	--?	1	-3.57452	-1.0895	0.00403149	chr1	22157851	22157853	-					CGI:chr1:22142419-22143759		14_ReprPCWk	14_ReprPCWk
349	cg00932875	-0.2207	0.0405	5.146e-08	--?	1	-5.44938	-1.4543	1.55429e-06	chr19	35206685	35206687	+					CGI:chr19:35224720-35225217		14_ReprPCWk	14_ReprPCWk
350	cg07313704	-0.2026	0.0516	8.707e-05	--?	1	-3.92636	-2.5315	0.00120239	chr19	22784590	22784592	-	ZNF99	protein_coding	ENST00000596209.2	-483	CGI:chr19:22807207-22807849		15_Quies	1_TssA	ZNF99
351	cg15115072	-0.14	0.0322	1.338e-05	--?	1	-4.34783	-2.4057	0.000230749	chr1	2071282	2071284	+	PRKCZ;PRKCZ;PRKCZ;PRKCZ	protein_coding;protein_coding;protein_coding;protein_coding	ENST00000378567.6;ENST00000466651.4;ENST00000468310.4;ENST00000479566.4	20812;15603;20797;15841	CGI:chr1:2073740-2074126	N_Shelf	13_ReprPC	13_ReprPC	PRKCZ
352	cg06338016	-0.267	0.039	7.712e-12	--?	1	-6.84615	-1.1837	4.51508e-10	chr3	196491939	196491941	+	RNF168;RNF168	protein_coding;protein_coding	ENST00000318037.3;ENST00000437070.1	11829;11738	CGI:chr3:196502939-196503920		5_TxWk	5_TxWk	RNF168
353	cg18101140	-0.2743	0.0324	2.643e-17	--?	1	-8.46605	-4.5309	3.0246e-15	chr11	67374529	67374531	+	AP003419.11;CLCF1;CLCF1;CTC-1337H24.4;RAD9A;RAD9A	protein_coding;protein_coding;protein_coding;lincRNA;protein_coding;protein_coding	ENST00000543494.1;ENST00000312438.7;ENST00000533438.1;ENST00000616071.1;ENST00000621995.1;ENST00000622583.3	-945;-792;-352;113;-1484;56658	CGI:chr11:67372416-67373675	S_Shore	11_BivFlnk	11_BivFlnk	CLCF1;AP003419.11;RAD9A;CTC-1337H24.4
354	cg24482293	0.2382	0.0648	0.0002397	++?	1	3.67593	2.2153	0.00290511	chr2	46576098	46576100	+	RHOQ;RHOQ;RHOQ;RHOQ;RHOQ;RHOQ;RHOQ;RHOQ;RP11-417F21.1	protein_coding;protein_coding;protein_coding;protein_coding;protein_coding;protein_coding;protein_coding;protein_coding;antisense	ENST00000238738.7;ENST00000432183.4;ENST00000465198.1;ENST00000473428.1;ENST00000482449.2;ENST00000489471.4;ENST00000494370.1;ENST00000616091.3;ENST00000506009.2	33370;33362;34292;32331;32698;32949;-30;33077;4140	CGI:chr2:46542332-46543649		5_TxWk	5_TxWk	RHOQ;RP11-417F21.1
355	cg20386243	-0.2344	0.0504	3.229e-06	--?	1	-4.65079	-3.9993	6.50755e-05	chr17	55162344	55162346	-	STXBP4	protein_coding	ENST00000376352.5	193579	CGI:chr17:55238257-55238837		15_Quies	15_Quies	STXBP4
356	cg26303165	-0.1635	0.0424	0.0001153	--?	1	-3.85613	-1.9098	0.00153579	chr1	228214056	228214058	+	C1orf145;C1orf145;C1orf145;OBSCN;OBSCN;OBSCN;OBSCN	protein_coding;protein_coding;protein_coding;protein_coding;protein_coding;protein_coding;protein_coding	ENST00000295012.5;ENST00000337335.5;ENST00000472613.2;ENST00000284548.14;ENST00000366707.7;ENST00000422127.4;ENST00000570156.5	-396;-392;-410;5926;5926;5926;5926	CGI:chr1:228211770-228214336	Island	3_TxFlnk	2_TssAFlnk	C1orf145;OBSCN
357	cg15698196	-0.182	0.0381	1.798e-06	---	2	-4.7769	-2.2086	3.85417e-05	chr19	38745713	38745715	-	CAPN12;CAPN12	protein_coding;protein_coding	ENST00000328867.7;ENST00000601953.4	-1239;24191	CGI:chr19:38735625-38736440		15_Quies	14_ReprPCWk	CAPN12
358	cg03921763	-0.1605	0.042	0.0001312	--?	1	-3.82143	-2.6073	0.00171744	chr1	231918513	231918515	-	DISC1;DISC1;DISC1;DISC1;DISC1;DISC1;DISC1;DISC1	protein_coding;protein_coding;protein_coding;protein_coding;protein_coding;protein_coding;protein_coding;protein_coding	ENST00000366637.6;ENST00000422590.5;ENST00000427560.1;ENST00000439617.5;ENST00000535983.4;ENST00000620189.3;ENST00000622252.3;ENST00000628350.1	291698;291676;99608;291698;291698;291698;291698;291698	CGI:chr1:231626712-231627369		15_Quies	15_Quies	DISC1
359	cg09285418	-0.3424	0.0513	2.545e-11	--?	1	-6.67446	-2.5039	1.37327e-09	chr2	101152510	101152512	-	RP11-299H21.1;TBC1D8;TBC1D8;TBC1D8	lincRNA;protein_coding;protein_coding;protein_coding	ENST00000610202.2;ENST00000376840.7;ENST00000409318.1;ENST00000463469.4	850;-1257;-1126;100356	CGI:chr2:101150580-101151797	S_Shore	2_TssAFlnk	2_TssAFlnk	TBC1D8;RP11-299H21.1
360	cg19734190	-0.1751	0.0466	0.000171	--?	1	-3.75751	-2.9763	0.00216425	chr4	6991828	6991830	+	TBC1D14;TBC1D14;TBC1D14;TBC1D14;TBC1D14	protein_coding;protein_coding;protein_coding;protein_coding;protein_coding	ENST00000409757.7;ENST00000410031.4;ENST00000446947.5;ENST00000448507.4;ENST00000451522.5	81983;37608;4320;82384;4666	CGI:chr4:6986578-6987646		7_Enh	7_Enh	TBC1D14
361	cg17308214	-0.1575	0.037	2.051e-05	--?	1	-4.25676	-2.5956	0.000337358	chr14	59175632	59175634	+					CGI:chr14:59187912-59189612		15_Quies	14_ReprPCWk
362	cg15546236	-0.1398	0.0394	0.0003851	--?	1	-3.54822	-2.0114	0.00438359	chr13	24631147	24631149	+					CGI:chr13:24638242-24638485		14_ReprPCWk	15_Quies
363	cg18170693	-0.1119	0.0253	9.853e-06	--?	1	-4.42292	-1.9567	0.000176036	chr7	2626683	2626685	-					CGI:chr7:2631522-2632303		12_EnhBiv	5_TxWk
364	cg15079184	-0.3777	0.0601	3.384e-10	--?	1	-6.28453	-6.3603	1.52866e-08	chr11	65414029	65414031	+					CGI:chr11:65421992-65422824		7_Enh	7_Enh
365	cg14580859	-0.1178	0.0307	0.0001251	--?	1	-3.83713	-1.7642	0.00164746	chr9	120929571	120929573	+	TRAF1;TRAF1	protein_coding;protein_coding	ENST00000373887.6;ENST00000540010.1	-802;-398	CGI:chr9:120928493-120929397	S_Shore	2_TssAFlnk	2_TssAFlnk	TRAF1
366	cg01901210	-0.2775	0.0581	1.814e-06	--?	1	-4.77625	-2.9037	3.8844e-05	chr5	126423098	126423100	-	GRAMD3;GRAMD3;GRAMD3;GRAMD3;GRAMD3;GRAMD3;GRAMD3;GRAMD3;GRAMD3;GRAMD3;GRAMD3	protein_coding;protein_coding;protein_coding;protein_coding;protein_coding;protein_coding;protein_coding;protein_coding;protein_coding;protein_coding;protein_coding	ENST00000285689.6;ENST00000505720.1;ENST00000506445.4;ENST00000513040.4;ENST00000513913.4;ENST00000513978.4;ENST00000514099.4;ENST00000514932.4;ENST00000515200.4;ENST00000542322.4;ENST00000544396.4	-48;-374;51785;62966;-311;-374;-374;-308;-48;-79;-79	CGI:chr5:126423355-126423606	N_Shore	1_TssA	15_Quies	GRAMD3
367	cg12340263	-0.2304	0.0477	1.393e-06	--?	1	-4.83019	-4.0115	3.06365e-05	chr4	147754077	147754079	+	ARHGAP10;ARHGAP10	protein_coding;protein_coding	ENST00000336498.6;ENST00000510379.1	22014;22014	CGI:chr4:147731697-147732767		7_Enh	7_Enh	ARHGAP10
368	cg19212779	-0.2369	0.0569	3.175e-05	--?	1	-4.16344	-3.3638	0.000496293	chr4	48775453	48775455	-	FRYL;FRYL;FRYL;FRYL;FRYL;FRYL;FRYL	protein_coding;protein_coding;protein_coding;protein_coding;protein_coding;protein_coding;protein_coding	ENST00000358350.7;ENST00000502520.4;ENST00000505437.4;ENST00000507711.4;ENST00000509886.4;ENST00000514783.4;ENST00000515684.1	4846;4869;4814;4795;4818;4818;4676	CGI:chr4:48779314-48780322	N_Shelf	7_Enh	7_Enh	NFXL1
369	cg01229061	-0.192	0.0367	1.664e-07	--?	1	-5.23161	-3.2743	4.51518e-06	chr11	75656423	75656425	-	MAP6;MAP6;MAP6	protein_coding;protein_coding;protein_coding	ENST00000304771.6;ENST00000434603.2;ENST00000526740.3	12697;12011;12184	CGI:chr11:75667371-75668837		14_ReprPCWk	15_Quies	MAP6
370	cg12839005	0.2369	0.0578	4.148e-05	++?	1	4.09862	1.8786	0.000628493	chr13	101399852	101399854	+	NALCN;NALCN;NALCN;NALCN	protein_coding;protein_coding;protein_coding;protein_coding	ENST00000251127.9;ENST00000376200.5;ENST00000470333.1;ENST00000497170.4	16503;-698;16640;16610	CGI:chr13:101415765-101416907		15_Quies	15_Quies	NALCN
371	cg19770278	-0.1211	0.0274	9.56e-06	--?	1	-4.41971	-2.087	0.00017143	chr1	235513436	235513438	-					CGI:chr1:235503789-235505319		15_Quies	15_Quies
372	cg09939462	-0.1613	0.0264	1.073e-09	--?	1	-6.10985	-2.7516	4.44612e-08	chr17	27381104	27381106	+					CGI:chr17:27353528-27354048		12_EnhBiv	7_Enh
373	cg17240070	-0.2437	0.0551	9.702e-06	--?	1	-4.42287	-3.5159	0.000173691	chr1	201827707	201827709	+	IPO9;IPO9;IPO9-AS1;IPO9-AS1;IPO9-AS1	protein_coding;protein_coding;antisense;antisense;antisense	ENST00000361565.7;ENST00000464348.4;ENST00000413035.4;ENST00000421159.1;ENST00000421449.1	-1434;-1442;1852;1378;1511	CGI:chr1:201829085-201829570	N_Shore	7_Enh	7_Enh
374	cg21685662	-0.3598	0.054	2.718e-11	--?	1	-6.66296	-2.3694	1.45879e-09	chr9	114603552	114603554	+					CGI:chr9:114611204-114611796		5_TxWk	5_TxWk
375	cg19385050	-0.2371	0.0604	8.519e-05	--?	1	-3.9255	-3.2428	0.00117961	chr1	160210264	160210266	+	PEA15;PEA15;PEA15;PEA15;RP11-536C5.7	protein_coding;protein_coding;protein_coding;protein_coding;antisense	ENST00000360472.7;ENST00000368076.1;ENST00000368077.4;ENST00000488858.1;ENST00000418602.1	4927;4843;4884;-1023;-1395	CGI:chr1:160205300-160205912		6_EnhG	6_EnhG
376	cg25598696	-0.311	0.0627	6.972e-07	--?	1	-4.96013	-4.8794	1.64707e-05	chr4	163854602	163854604	+	MARCH1;MARCH1;MARCH1;MARCH1;MARCH1;MARCH1	protein_coding;protein_coding;protein_coding;protein_coding;protein_coding;protein_coding	ENST00000274056.10;ENST00000503008.4;ENST00000503104.4;ENST00000507270.4;ENST00000510696.1;ENST00000514618.4	-424;529448;280895;529387;134319;529433	CGI:chr4:164188282-164188690		15_Quies	15_Quies	MARCH1
377	cg08632622	-0.1501	0.0293	2.944e-07	--?	1	-5.12287	-1.0984	7.56254e-06	chr11	77126222	77126224	-					CGI:chr11:77138021-77138519		13_ReprPC	5_TxWk
378	cg00441476	-0.2485	0.0473	1.458e-07	--?	1	-5.2537	-2.2828	4.00665e-06	chr15	73748930	73748932	+	C15orf59;C15orf59;C15orf59	protein_coding;protein_coding;protein_coding	ENST00000379822.5;ENST00000559817.1;ENST00000569673.2	2545;3448;3817	CGI:chr15:73752220-73753544	N_Shelf	13_ReprPC	14_ReprPCWk	C15orf59
379	cg06564860	-0.1885	0.0308	9.504e-10	--?	1	-6.12013	-3.3385	3.97398e-08	chr10	34637499	34637501	+	PARD3;PARD3;PARD3;PARD3;PARD3;PARD3;PARD3;PARD3;PARD3;PARD3;PARD3	protein_coding;protein_coding;protein_coding;protein_coding;protein_coding;protein_coding;protein_coding;protein_coding;protein_coding;protein_coding;protein_coding	ENST00000340077.8;ENST00000346874.7;ENST00000350537.7;ENST00000374773.4;ENST00000374776.4;ENST00000374788.6;ENST00000374789.6;ENST00000374790.6;ENST00000374794.6;ENST00000545260.4;ENST00000545693.4	177826;177822;177822;177822;177822;177822;177822;177822;177822;177826;177826	CGI:chr10:34814196-34816315		7_Enh	7_Enh
380	cg13710761	-0.2561	0.0521	8.96e-07	--?	1	-4.91555	-1.9025	2.06266e-05	chr2	85434439	85434441	-	SH2D6;SH2D6;SH2D6;SH2D6;SH2D6;SH2D6;Y_RNA	protein_coding;protein_coding;protein_coding;protein_coding;protein_coding;protein_coding;misc_RNA	ENST00000340326.2;ENST00000389938.5;ENST00000477170.4;ENST00000481395.5;ENST00000481426.5;ENST00000488219.1;ENST00000384478.1	-356;15508;373;4863;4057;-981;-68	CGI:chr2:85437697-85437932	N_Shelf	7_Enh	7_Enh	TGOLN2, CAPG
381	cg21620785	-0.2408	0.0367	5.188e-11	--?	1	-6.56131	-3.9326	2.67243e-09	chr14	61474873	61474875	+	PRKCH;PRKCH;PRKCH;PRKCH;PRKCH	protein_coding;protein_coding;protein_coding;protein_coding;protein_coding	ENST00000332981.8;ENST00000555082.4;ENST00000555185.4;ENST00000555233.4;ENST00000555604.1	153156;152209;287314;11804;17367	CGI:chr14:61321162-61322749		5_TxWk	5_TxWk	PRKCH
382	cg13964030	-0.1978	0.029	9.226e-12	--?	1	-6.82069	-2.3445	5.3437e-10	chr10	117167160	117167162	+	MIR3663HG	lincRNA	ENST00000419373.2	1899	CGI:chr10:117167510-117168621	N_Shore	13_ReprPC	13_ReprPC	MIR3663HG
383	cg14666364	-0.1902	0.0451	2.47e-05	--?	1	-4.21729	-3.3012	0.000397648	chr5	116502284	116502286	+	SEMA6A;SEMA6A;SEMA6A;SEMA6A;SEMA6A;SEMA6A;SEMA6A-AS1	protein_coding;protein_coding;protein_coding;protein_coding;protein_coding;protein_coding;antisense	ENST00000257414.11;ENST00000343348.9;ENST00000503962.1;ENST00000509665.1;ENST00000510263.4;ENST00000515009.4;ENST00000510682.1	72111;72650;393;52612;34174;34144;52660	CGI:chr5:116447379-116447729		7_Enh	7_Enh
384	cg20203776	-0.3904	0.0589	3.296e-11	--?	1	-6.62818	-2.376	1.74696e-09	chr21	36916868	36916870	+	HLCS;HLCS;HLCS;HLCS	protein_coding;protein_coding;protein_coding;protein_coding	ENST00000336648.7;ENST00000399120.4;ENST00000482273.1;ENST00000612277.3	73368;49605;13549;64096	CGI:chr21:36966084-36966998		5_TxWk	5_TxWk	HLCS
385	cg17286256	-0.9679	0.0684	1.718e-45	--?	1	-14.1506	-15.7997	1.19234e-42	chr2	168466286	168466288	-	CERS6;CERS6	protein_coding;protein_coding	ENST00000305747.9;ENST00000392687.4	10424;10037	CGI:chr2:168455907-168457112		5_TxWk	7_Enh	CERS6
386	cg22183077	-0.2359	0.0484	1.112e-06	--?	1	-4.87397	-3.3295	2.50342e-05	chr18	23585462	23585464	-	NPC1;NPC1	protein_coding;protein_coding	ENST00000269228.8;ENST00000540608.4	1436;1025	CGI:chr18:23586194-23587102	N_Shore	2_TssAFlnk	2_TssAFlnk	NPC1
387	cg12569845	-0.3486	0.0772	6.333e-06	--?	1	-4.51554	-5.8012	0.000118815	chr1	23951500	23951502	-					CGI:chr1:23959295-23960211		15_Quies	15_Quies
388	cg15014008	-0.253	0.05	4.163e-07	--?	1	-5.06	-3.0375	1.03555e-05	chr10	60166857	60166859	+	ANK3;ANK3;ANK3;ANK3;ANK3;ANK3	protein_coding;protein_coding;protein_coding;protein_coding;protein_coding;protein_coding	ENST00000280772.5;ENST00000373827.5;ENST00000460468.4;ENST00000474360.1;ENST00000503366.4;ENST00000622427.3	222873;566633;18;39;405806;406052	CGI:chr10:59905898-59907036		15_Quies	5_TxWk	ANK3
389	cg09150826	-0.4279	0.0552	8.917e-15	--?	1	-7.75181	-5.8957	7.67171e-13	chr3	12709190	12709192	-					CGI:chr3:12663560-12664388		7_Enh	7_Enh
390	cg18375960	0.3206	0.0775	3.503e-05	++?	1	4.13677	4.228	0.000540971	chr1	100279869	100279871	-	MIR553;RTCA;RTCA	miRNA;protein_coding;protein_coding	ENST00000385017.1;ENST00000260563.4;ENST00000370128.7	-1372;13620;13662	CGI:chr1:100266076-100266443		7_Enh	6_EnhG
391	cg13918518	-0.2709	0.0392	4.788e-12	--?	1	-6.91071	-3.2495	2.88942e-10	chr17	61410878	61410880	+	C17orf82;TBX2-AS1	lincRNA;antisense	ENST00000623772.1;ENST00000592009.1	-873;677	CGI:chr17:61409366-61413124	Island	11_BivFlnk	12_EnhBiv	C17orf82;TBX2-AS1
392	cg14864022	-1.4823	0.0771	2.772e-82	--?	1	-19.2257	-14.7835	7.08252e-79	chr6	7142376	7142378	-	RREB1;RREB1;RREB1;RREB1;RREB1;RREB1;RREB1;RREB1;RREB1	protein_coding;protein_coding;protein_coding;protein_coding;protein_coding;protein_coding;protein_coding;protein_coding;protein_coding	ENST00000334984.9;ENST00000349384.9;ENST00000379933.6;ENST00000379938.5;ENST00000467782.4;ENST00000471433.4;ENST00000475946.4;ENST00000483150.1;ENST00000491191.4	34345;34345;34779;34568;34350;34555;33744;3131;34577	CGI:chr6:7140803-7141343	S_Shore	2_TssAFlnk	7_Enh	RREB1
393	cg17605927	-0.1145	0.0308	0.0001993	--?	1	-3.71753	-2.044	0.00247536	chr12	6569800	6569802	+	NOP2;NOP2;NOP2;NOP2;NOP2;NOP2	protein_coding;protein_coding;protein_coding;protein_coding;protein_coding;protein_coding	ENST00000322166.8;ENST00000541778.4;ENST00000545492.4;ENST00000545915.4;ENST00000617555.3;ENST00000620535.3	-1476;-1109;-1486;-1475;-1468;-1468	CGI:chr12:6567833-6568589	S_Shore	4_Tx	4_Tx	NOP2
394	cg19467332	-0.154	0.0401	0.000121	--?	1	-3.8404	-2.2943	0.00160118	chr3	151178595	151178597	-	MED12L;MED12L;MED12L;MED12L	protein_coding;protein_coding;protein_coding;protein_coding	ENST00000273432.7;ENST00000309237.7;ENST00000422248.5;ENST00000474524.4	91701;92201;92201;91706	CGI:chr3:151085209-151087381		15_Quies	15_Quies	MED12L
395	cg26041911	-0.2366	0.058	4.547e-05	--?	1	-4.07931	-2.9119	0.000681067	chr16	55387123	55387125	-					CGI:chr16:55330911-55331402		5_TxWk	5_TxWk
396	cg07252961	-0.3001	0.0504	2.519e-09	--?	1	-5.95437	-4.5958	9.78034e-08	chr7	30751270	30751272	-	INMT;INMT;INMT;INMT-FAM188B;INMT-FAM188B	protein_coding;protein_coding;protein_coding;protein_coding;protein_coding	ENST00000013222.5;ENST00000409539.1;ENST00000484180.1;ENST00000451002.2;ENST00000458257.4	-865;-867;53285;-883;-867	CGI:chr7:30771247-30771934		2_TssAFlnk	7_Enh	INMT-FAM188B;INMT
397	cg06098801	-0.4061	0.0456	5.009e-19	--?	1	-8.9057	-5.3871	6.79206e-17	chr16	19085713	19085715	+	RP11-626G11.4	lincRNA	ENST00000568032.1	-1143	CGI:chr16:19086409-19086907	N_Shore	5_TxWk	5_TxWk	RP11-626G11.4
398	cg19891216	-0.1754	0.0384	4.893e-06	--?	1	-4.56771	-2.0306	9.43784e-05	chr1	18743473	18743475	-	PAX7	protein_coding	ENST00000420770.5	111952	CGI:chr1:18784226-18784438		13_ReprPC	13_ReprPC	PAX7
399	cg14467415	0.2761	0.0439	3.158e-10	++?	1	6.28929	4.0558	1.43342e-08	chr9	86534671	86534673	-					CGI:chr9:86354092-86354989		15_Quies	15_Quies
400	cg22801942	-0.2488	0.0594	2.798e-05	--?	1	-4.18855	-4.4567	0.000444134	chr2	226552835	226552837	-					CGI:chr2:226791187-226791931		15_Quies	15_Quies
401	cg15655295	-0.1643	0.038	1.55e-05	--?	1	-4.32368	-2.2312	0.000262973	chr19	29876934	29876936	+					CGI:chr19:29873128-29873708	S_Shelf	14_ReprPCWk	5_TxWk
402	cg14478368	-0.1539	0.0411	0.0001809	--?	1	-3.74453	-2.5153	0.0022728	chr9	96447424	96447426	-					CGI:chr9:96449882-96451225	N_Shelf	15_Quies	15_Quies
403	cg22994153	-0.2726	0.0371	2.046e-13	--?	1	-7.34771	-3.413	1.48828e-11	chr2	16666725	16666727	+	FAM49A;FAM49A;FAM49A;FAM49A	protein_coding;protein_coding;protein_coding;protein_coding	ENST00000381323.6;ENST00000406434.4;ENST00000445605.4;ENST00000451689.1	-891;-897;-639;-394	CGI:chr2:16508095-16508554		2_TssAFlnk	7_Enh	FAM49A
404	cg07101116	-0.2637	0.0476	3.059e-08	--?	1	-5.53992	-4.2253	9.68724e-07	chr9	72871933	72871935	+	LINC01474;LINC01474;LINC01474	lincRNA;lincRNA;lincRNA	ENST00000423171.4;ENST00000449235.4;ENST00000453787.1	2135;2165;2176	CGI:chr9:72364229-72365828		7_Enh	15_Quies	LINC01474
405	cg11790445	-0.9301	0.0463	1.04e-89	--?	1	-20.0886	-15.8015	3.3622e-86	chr12	52494661	52494663	-	KRT6A	protein_coding	ENST00000330722.6	-1404	CGI:chr12:52600988-52601528		13_ReprPC	7_Enh	KRT6A
406	cg22079287	-0.2201	0.0417	1.27e-07	--?	1	-5.27818	-3.6613	3.53634e-06	chr11	795156	795158	+	SLC25A22;SLC25A22;SLC25A22;SLC25A22;SLC25A22;SLC25A22;SLC25A22;SLC25A22;SLC25A22;SLC25A22;SLC25A22;SLC25A22;SLC25A22;SLC25A22;SLC25A22;SLC25A22;SLC25A22;SLC25A22;SLC25A22;SLC25A22;SLC25A22;SLC25A22;SLC25A22;SLC25A22;SLC25A22;SLC25A22;SLC25A22;SLC25A22;SLC25A22;SLC25A22;SLC25A22	protein_coding;protein_coding;protein_coding;protein_coding;protein_coding;protein_coding;protein_coding;protein_coding;protein_coding;protein_coding;protein_coding;protein_coding;protein_coding;protein_coding;protein_coding;protein_coding;protein_coding;protein_coding;protein_coding;protein_coding;protein_coding;protein_coding;protein_coding;protein_coding;protein_coding;protein_coding;protein_c…	ENST00000320230.8;ENST00000456706.5;ENST00000481290.4;ENST00000524891.4;ENST00000525010.4;ENST00000525644.2;ENST00000526152.4;ENST00000527127.4;ENST00000527723.4;ENST00000527734.4;ENST00000528606.4;ENST00000528936.4;ENST00000529066.4;ENST00000529351.4;ENST00000530360.2;ENST00000531214.4;ENST00000531437.4;ENST00000531514.4;ENST00000531534.4;ENST00000532361.4;ENST00000532459.4;ENST00000532484.4;ENS…	1107;282;19;3113;263;263;208;37;207;238;1094;1047;521;2842;3111;2839;3115;3114;549;1099;1044;2841;1029;1081;314;1084;130;3177;1059;1081;-1467	CGI:chr11:797640-798544	N_Shelf	12_EnhBiv	12_EnhBiv
407	cg16997597	-0.2415	0.063	0.0001279	--?	1	-3.83333	-3.1383	0.00167997	chr1	211379395	211379397	+					CGI:chr1:211382597-211382990	N_Shelf	5_TxWk	5_TxWk
408	cg07982934	-0.122	0.0261	2.997e-06	--?	1	-4.67433	-1.7723	6.09016e-05	chr3	50323148	50323150	-	HYAL2;HYAL2;HYAL2;HYAL2;HYAL2;HYAL2;TUSC2	protein_coding;protein_coding;protein_coding;protein_coding;protein_coding;protein_coding;protein_coding	ENST00000357750.7;ENST00000395139.6;ENST00000428028.1;ENST00000442581.1;ENST00000447092.4;ENST00000481597.4;ENST00000462137.4	-242;-1435;-407;-371;-366;-407;5009	CGI:chr3:50322408-50322611	S_Shore	2_TssAFlnk	2_TssAFlnk	TUSC2;HYAL2
409	cg14196039	-0.1953	0.0527	0.0002123	--?	1	-3.70588	-1.7662	0.00261341	chr2	119247887	119247889	-	STEAP3;STEAP3;STEAP3;STEAP3;STEAP3-AS1	protein_coding;protein_coding;protein_coding;protein_coding;antisense	ENST00000393106.5;ENST00000393107.2;ENST00000393110.5;ENST00000409811.4;ENST00000454260.1	24056;24034;24056;24034;1184	CGI:chr2:119247938-119248180	N_Shore	4_Tx	4_Tx	STEAP3;STEAP3-AS1
410	cg23341839	-0.2726	0.0407	2.211e-11	--?	1	-6.69779	-3.5732	1.2065e-09	chr2	171999297	171999299	+	METAP1D;METAP1D;METAP1D;SLC25A12;SLC25A12;SLC25A12	protein_coding;protein_coding;protein_coding;protein_coding;protein_coding;protein_coding	ENST00000315796.4;ENST00000493035.4;ENST00000493742.1;ENST00000464063.1;ENST00000472748.4;ENST00000484227.4	-286;-646;-658;562;558;495	CGI:chr2:171999706-172000116	N_Shore	2_TssAFlnk	2_TssAFlnk	METAP1D;SLC25A12
411	cg21955622	-0.1648	0.0465	0.0003919	--?	1	-3.54409	-0.7172	0.00445147	chr1	154628001	154628003	+	ADAR;ADAR;ADAR;ADAR	protein_coding;protein_coding;protein_coding;protein_coding	ENST00000368471.6;ENST00000463920.4;ENST00000471068.1;ENST00000494866.1	-37;-15;-2;-89	CGI:chr1:154627287-154628029	Island	1_TssA	1_TssA	ADAR
412	cg14515812	-0.2229	0.0552	5.465e-05	--?	1	-4.03804	-3.661	0.000800256	chr1	21652369	21652371	+	RAP1GAP;RAP1GAP;RAP1GAP;RAP1GAP;RAP1GAP;RAP1GAP;RAP1GAP;RAP1GAP;RAP1GAP;RAP1GAP;RAP1GAP	protein_coding;protein_coding;protein_coding;protein_coding;protein_coding;protein_coding;protein_coding;protein_coding;protein_coding;protein_coding;protein_coding	ENST00000290101.7;ENST00000317967.10;ENST00000374757.6;ENST00000374765.7;ENST00000447293.4;ENST00000464457.1;ENST00000471600.5;ENST00000482984.4;ENST00000495204.4;ENST00000542643.5;ENST00000611549.3	16994;16939;-466;16937;938;16914;-549;15312;-533;16932;16931	CGI:chr1:21651791-21652220	S_Shore	12_EnhBiv	13_ReprPC	RAP1GAP
413	cg02935134	-0.2103	0.0552	0.000139	--?	1	-3.80978	-1.4311	0.00180729	chr17	7443877	7443879	+	CHRNB1;CHRNB1;CHRNB1;CHRNB1;FGF11;FGF11;RP11-104H15.10;RP11-104H15.7;RP11-104H15.8	protein_coding;protein_coding;protein_coding;protein_coding;protein_coding;protein_coding;processed_transcript;processed_transcript;antisense	ENST00000306071.5;ENST00000570557.4;ENST00000572857.4;ENST00000574054.1;ENST00000293829.7;ENST00000575082.4;ENST00000575331.1;ENST00000575310.1;ENST00000576615.1	-1184;-1462;-1187;-1231;4850;3134;4371;23774;-550	CGI:chr17:7444955-7445511	N_Shore	7_Enh	7_Enh	CHRNB1
414	cg17286244	-0.3554	0.0501	1.343e-12	--?	1	-7.09381	-6.1369	8.73432e-11	chr15	68930252	68930254	+	NOX5;NOX5;NOX5;RP11-809H16.2;SPESP1;SPESP1	protein_coding;protein_coding;protein_coding;processed_transcript;protein_coding;protein_coding	ENST00000260364.8;ENST00000448182.6;ENST00000455873.6;ENST00000557966.1;ENST00000310673.3;ENST00000560188.1	-273;-273;-382;-252;-248;112031	CGI:chr15:68930250-68931041	Island	13_ReprPC	15_Quies	SPESP1;NOX5;RP11-809H16.2
415	cg02933228	-0.2356	0.0357	4.205e-11	--?	1	-6.59944	-3.4089	2.1957e-09	chr11	64843614	64843616	-	CDC42BPG	protein_coding	ENST00000342711.5	955	CGI:chr11:64844255-64845162	N_Shore	14_ReprPCWk	14_ReprPCWk	CDC42BPG
416	cg08677805	-0.3963	0.0741	8.886e-08	--?	1	-5.34818	-6.405	2.5583e-06	chr20	50128579	50128581	-	TMEM189;TMEM189;TMEM189;TMEM189;TMEM189;TMEM189-UBE2V1	protein_coding;protein_coding;protein_coding;protein_coding;protein_coding;protein_coding	ENST00000371650.8;ENST00000371652.7;ENST00000371656.3;ENST00000371658.3;ENST00000453505.5;ENST00000341698.2	25155;25155;2553;25061;25155;25058	CGI:chr20:50112731-50113261		6_EnhG	6_EnhG
417	cg13777473	-0.3436	0.0414	1.043e-16	--?	1	-8.29952	-5.5344	1.12377e-14	chr14	96276582	96276584	+	RP11-404P21.6;RP11-404P21.6	lincRNA;lincRNA	ENST00000554299.1;ENST00000623367.1	141;141	CGI:chr14:96363129-96363997		15_Quies	5_TxWk	RP11-404P21.6
418	cg12605630	-0.3221	0.0551	4.944e-09	--?	1	-5.84574	-4.4125	1.82316e-07	chr12	114777299	114777301	-					CGI:chr12:114735809-114737017		15_Quies	15_Quies
419	cg20288927	-0.1117	0.0287	0.0001001	--?	1	-3.89199	-1.7983	0.00135759	chr1	24916856	24916858	+	RUNX3;RUNX3;RUNX3;RUNX3	protein_coding;protein_coding;protein_coding;protein_coding	ENST00000308873.9;ENST00000338888.3;ENST00000399916.4;ENST00000496967.1	13021;48128;48154;11942	CGI:chr1:24907937-24908316		14_ReprPCWk	14_ReprPCWk	RUNX3
420	cg05128820	-0.2988	0.0552	6.092e-08	--?	1	-5.41304	-4.3253	1.81407e-06	chr11	117281341	117281343	+	RNF214;RNF214;RNF214;RNF214;RNF214;RNF214	protein_coding;protein_coding;protein_coding;protein_coding;protein_coding;protein_coding	ENST00000300650.7;ENST00000524917.4;ENST00000530849.1;ENST00000531287.4;ENST00000531452.4;ENST00000534709.1	48716;-87;47078;48605;48605;-447	CGI:chr11:117315628-117316263		4_Tx	4_Tx	RNF214
421	cg13253785	-0.1539	0.0359	1.828e-05	--?	1	-4.28691	-0.6146	0.000304552	chr1	202807140	202807142	+	KDM5B;KDM5B;KDM5B;KDM5B;KDM5B;KDM5B	protein_coding;protein_coding;protein_coding;protein_coding;protein_coding;protein_coding	ENST00000235790.7;ENST00000367264.5;ENST00000367265.6;ENST00000467487.3;ENST00000470573.4;ENST00000602511.1	159;1278;2330;65;-389;985	CGI:chr1:202806875-202808599	Island	2_TssAFlnk	1_TssA	KDM5B
422	cg20783780	-0.2436	0.0538	5.872e-06	--?	1	-4.52788	-1.7006	0.000111064	chr11	112320822	112320824	-	RP11-356J5.12	lincRNA	ENST00000504610.2	50073	CGI:chr11:112290092-112290478		7_Enh	7_Enh
423	cg01340659	-0.2344	0.0517	5.725e-06	--?	1	-4.53385	-2.2282	0.000108556	chr17	3734666	3734668	-	ITGAE;ITGAE;ITGAE	protein_coding;protein_coding;protein_coding	ENST00000263087.7;ENST00000571185.1;ENST00000574026.2	66577;4287;8874	CGI:chr17:3723630-3724545		14_ReprPCWk	5_TxWk	ITGAE
424	cg05335953	-1.2245	0.0572	1.04e-101	--?	1	-21.4073	-20.2819	5.27193e-98	chr1	18349708	18349710	+	IGSF21;IGSF21	protein_coding;protein_coding	ENST00000251296.3;ENST00000412684.2	241962;70863	CGI:chr1:18365380-18365587		13_ReprPC	14_ReprPCWk	IGSF21
425	cg26161966	-0.1501	0.0273	3.815e-08	--?	1	-5.49817	-1.876	1.1844e-06	chr22	50475593	50475595	-	SBF1;SBF1;SBF1	protein_coding;protein_coding;protein_coding	ENST00000348911.9;ENST00000380817.6;ENST00000399627.3	-651;-569;-744	CGI:chr22:50474121-50475428	S_Shore	2_TssAFlnk	2_TssAFlnk	SBF1
426	cg22108563	-0.2552	0.052	9.273e-07	--?	1	-4.90769	-2.3588	2.12791e-05	chr5	177509875	177509877	-	DOK3;DOK3;DOK3;DOK3;DOK3;DOK3;DOK3;DOK3;DOK3;DOK3;DOK3;DOK3;DOK3	protein_coding;protein_coding;protein_coding;protein_coding;protein_coding;protein_coding;protein_coding;protein_coding;protein_coding;protein_coding;protein_coding;protein_coding;protein_coding	ENST00000312943.9;ENST00000357198.7;ENST00000377112.7;ENST00000500323.2;ENST00000501403.5;ENST00000502380.1;ENST00000502885.4;ENST00000506493.4;ENST00000509310.1;ENST00000510380.4;ENST00000510389.1;ENST00000510898.4;ENST00000512660.1	510;-18;507;-998;507;507;-49;-46;1399;-29;1392;-23;-49	CGI:chr5:177504109-177504400		3_TxFlnk	7_Enh	DOK3
427	cg01565386	-0.215	0.0426	4.395e-07	--?	1	-5.04695	-0.4676	1.08767e-05	chr22	42444788	42444790	+	CTA-126B4.7	lincRNA	ENST00000428765.1	6765	CGI:chr22:42500180-42501035		11_BivFlnk	11_BivFlnk	CTA-126B4.7
428	cg17164345	-0.2002	0.0444	6.386e-06	--?	1	-4.50901	-3.6122	0.0001197	chr11	77560268	77560270	-	CLNS1A	protein_coding	ENST00000526761.4	59427	CGI:chr11:77589315-77590346		15_Quies	15_Quies	CLNS1A
429	cg06132335	-0.1371	0.0272	4.658e-07	--?	1	-5.04044	-2.3462	1.14609e-05	chr11	70908243	70908245	+	SHANK2;SHANK2;SHANK2;SHANK2	protein_coding;protein_coding;protein_coding;protein_coding	ENST00000460048.1;ENST00000601538.4;ENST00000608988.4;ENST00000618363.3	42828;316519;344334;184234	CGI:chr11:70826729-70826950		13_ReprPC	14_ReprPCWk	SHANK2
430	cg10714773	-0.3919	0.0655	2.16e-09	--?	1	-5.98321	-4.1935	8.49474e-08	chr22	17200573	17200575	+	CECR1;CECR1;CECR1;CECR1;CECR1;CECR1	protein_coding;protein_coding;protein_coding;protein_coding;protein_coding;protein_coding	ENST00000262607.3;ENST00000330232.7;ENST00000399837.5;ENST00000399839.4;ENST00000449907.5;ENST00000610390.3	9316;-790;19012;21416;21281;19012	CGI:chr22:17171373-17172088		14_ReprPCWk	15_Quies	CECR1
431	cg23050227	0.236	0.0371	2.122e-10	++?	1	6.36119	3.1488	9.90858e-09	chr8	111228922	111228924	-	RP11-946L20.4;RP11-946L20.4	lincRNA;lincRNA	ENST00000519506.1;ENST00000522778.1	7249;7281	CGI:chr8:109975628-109975843		15_Quies	15_Quies	RP11-946L20.4
432	cg20618695	-0.2498	0.0544	4.389e-06	--?	1	-4.59191	-2.0659	8.56609e-05	chr12	13098560	13098562	-	GSG1;GSG1;GSG1;GSG1;KIAA1467	protein_coding;protein_coding;protein_coding;protein_coding;protein_coding	ENST00000351606.9;ENST00000432710.5;ENST00000542415.4;ENST00000545401.4;ENST00000537625.1	5085;5085;5123;5082;36845	CGI:chr12:13101115-13101697	N_Shelf	7_Enh	7_Enh	GSG1
433	cg05504729	-0.1704	0.0383	8.511e-06	--?	1	-4.44909	-1.9423	0.00015457	chr16	89333081	89333083	-	ANKRD11;ANKRD11;ANKRD11;ANKRD11;ANKRD11;ANKRD11	protein_coding;protein_coding;protein_coding;protein_coding;protein_coding;protein_coding	ENST00000301030.7;ENST00000378330.5;ENST00000378332.5;ENST00000562816.4;ENST00000566858.4;ENST00000613312.3	157480;157237;157436;156112;6889;157237	CGI:chr16:89341829-89342057		7_Enh	7_Enh	ANKRD11
434	cg25541863	-0.176	0.0475	0.0002139	--?	1	-3.70526	-2.8154	0.0026305	chr1	110283869	110283871	+					CGI:chr1:110337772-110338002		5_TxWk	7_Enh
435	cg05900234	-0.5889	0.0669	1.396e-18	--?	1	-8.80269	-9.6714	1.80856e-16	chr16	89396252	89396254	+	ANKRD11;ANKRD11;ANKRD11;ANKRD11;ANKRD11;ANKRD11;ANKRD11;RP1-168P16.2	protein_coding;protein_coding;protein_coding;protein_coding;protein_coding;protein_coding;protein_coding;sense_intronic	ENST00000301030.7;ENST00000378330.5;ENST00000378332.5;ENST00000562816.4;ENST00000566973.1;ENST00000568512.4;ENST00000613312.3;ENST00000562211.1	94309;94066;94265;92941;94068;94041;94066;16312	CGI:chr16:89389739-89390362		7_Enh	5_TxWk	RP1-168P16.2;ANKRD11
436	cg09703114	-0.2128	0.0515	3.536e-05	--?	1	-4.13204	-3.2123	0.000545509	chr12	132031206	132031208	+	EP400;EP400;EP400;SNORA49	protein_coding;protein_coding;protein_coding;snoRNA	ENST00000389561.5;ENST00000389562.5;ENST00000611841.1;ENST00000386157.1	81286;70621;2260;-18	CGI:chr12:132029738-132029980	S_Shore	6_EnhG	6_EnhG
437	cg04631458	-0.2389	0.0414	7.978e-09	--?	1	-5.77053	-3.6431	2.82936e-07	chr7	1289825	1289827	+					CGI:chr7:1289745-1290572	Island	13_ReprPC	13_ReprPC
438	cg26456563	0.2859	0.0505	1.521e-08	++?	1	5.66139	2.0518	5.10988e-07	chr19	40222709	40222711	+	CNTD2;CNTD2;CNTD2;CNTD2	protein_coding;protein_coding;protein_coding;protein_coding	ENST00000221818.4;ENST00000430325.5;ENST00000593335.1;ENST00000599263.4	3948;3981;855;1784	CGI:chr19:40223180-40223523	N_Shore	13_ReprPC	13_ReprPC	CNTD2
439	cg24183514	-0.9736	0.0958	3.055e-24	--?	1	-10.1628	-6.6608	6.4807e-22	chr14	51397149	51397151	-	RP11-255G12.3	lincRNA	ENST00000556762.1	-14	CGI:chr14:51240073-51240781		7_Enh	7_Enh
440	cg03339704	-0.2983	0.0332	2.634e-19	--?	1	-8.98494	-4.9738	3.65452e-17	chr16	88984322	88984324	+	CTD-2555A7.1	lincRNA	ENST00000562040.1	290	CGI:chr16:88967652-88967885		13_ReprPC	13_ReprPC	CTD-2555A7.1
441	cg17161099	-0.2498	0.046	5.664e-08	--?	1	-5.43043	-4.4179	1.69715e-06	chr6	90176094	90176096	-	BACH2;BACH2;BACH2;BACH2;BACH2;BACH2;BACH2;BACH2;BACH2	protein_coding;protein_coding;protein_coding;protein_coding;protein_coding;protein_coding;protein_coding;protein_coding;protein_coding	ENST00000257749.7;ENST00000343122.6;ENST00000406998.5;ENST00000453877.4;ENST00000470301.4;ENST00000472023.4;ENST00000493201.4;ENST00000494747.2;ENST00000537989.4	120648;120648;120648;120648;120648;120648;42151;120648;120814	CGI:chr6:90295076-90297225		7_Enh	5_TxWk	BACH2
442	cg02801993	-0.304	0.0476	1.725e-10	--?	1	-6.38655	-2.2752	8.157e-09	chr19	5062223	5062225	+	KDM4B;KDM4B;KDM4B;KDM4B;KDM4B	protein_coding;protein_coding;protein_coding;protein_coding;protein_coding	ENST00000159111.7;ENST00000381759.7;ENST00000536461.4;ENST00000592175.4;ENST00000611640.3	93102;93091;45898;15225;93110	CGI:chr19:5060973-5061231	S_Shore	5_TxWk	6_EnhG	KDM4B
443	cg11439749	0.1623	0.0415	9.173e-05	++?	1	3.91084	1.9678	0.0012581	chr20	50637080	50637082	-	FAM65C;FAM65C;FAM65C	protein_coding;protein_coding;protein_coding	ENST00000045083.5;ENST00000327979.5;ENST00000462493.1	-191;54448;-191	CGI:chr20:50609564-50609768		7_Enh	7_Enh	ADNP
444	cg22461472	-0.2567	0.0527	1.091e-06	--?	1	-4.87097	-3.082	2.46087e-05	chr19	47685694	47685696	-	CTD-2571L23.8;GLTSCR1;GLTSCR1	lincRNA;protein_coding;protein_coding	ENST00000599924.1;ENST00000396720.6;ENST00000614245.1	78170;77498;6732	CGI:chr19:47679846-47681144		5_TxWk	4_Tx	CTD-2571L23.8;GLTSCR1
445	cg25267982	-0.3912	0.0627	4.422e-10	--?	1	-6.23923	-4.0079	1.95778e-08	chr17	74715369	74715371	+	RAB37;RAB37;RAB37	protein_coding;protein_coding;protein_coding	ENST00000340415.6;ENST00000392617.6;ENST00000402449.7	44791;44189;44228	CGI:chr17:74736709-74737406		14_ReprPCWk	14_ReprPCWk	RAB37
446	cg10604550	-0.1626	0.0422	0.000117	--?	1	-3.85308	-2.9371	0.00155527	chr5	43001107	43001109	-					CGI:chr5:43000241-43000689	S_Shore	13_ReprPC	13_ReprPC
447	cg10167303	-0.1502	0.0409	0.0002433	--?	1	-3.67237	-2.6737	0.00294226	chr3	46959418	46959420	+	CCDC12;CCDC12;CCDC12;CCDC12;CCDC12;CCDC12;CCDC12;CCDC12;CCDC12;CCDC12;CCDC12	protein_coding;protein_coding;protein_coding;protein_coding;protein_coding;protein_coding;protein_coding;protein_coding;protein_coding;protein_coding;protein_coding	ENST00000292314.5;ENST00000425441.4;ENST00000446836.4;ENST00000460035.1;ENST00000488069.4;ENST00000494655.4;ENST00000603885.4;ENST00000604164.4;ENST00000604181.1;ENST00000605358.4;ENST00000605875.1	22592;22564;22547;17339;17341;17327;17063;17019;17065;17083;20143	CGI:chr3:46976389-46976822		7_Enh	2_TssAFlnk	CCDC12
448	cg22344830	-0.1735	0.0464	0.0001853	--?	1	-3.73922	-0.8814	0.00232154	chr1	2003608	2003610	+	CFAP74;CFAP74;CFAP74;CFAP74	protein_coding;protein_coding;protein_coding;protein_coding	ENST00000270720.10;ENST00000378592.1;ENST00000468610.4;ENST00000493964.4	229;229;106;229	CGI:chr1:2018972-2020040		13_ReprPC	12_EnhBiv	CFAP74
449	cg15370054	-0.1979	0.0458	1.521e-05	--?	1	-4.32096	-1.9408	0.000258662	chr4	176194101	176194103	+	SPATA4;SPATA4;SPATA4	protein_coding;protein_coding;protein_coding	ENST00000280191.5;ENST00000508699.1;ENST00000515234.1	1570;1440;776	CGI:chr4:176195392-176195742	N_Shore	7_Enh	5_TxWk	SPATA4
450	cg19997783	-0.2066	0.044	2.63e-06	--?	1	-4.69545	-3.3881	5.41982e-05	chr10	119223375	119223377	-	GRK5	protein_coding	ENST00000392870.2	15786	CGI:chr10:119207870-119208111		7_Enh	7_Enh
451	cg11557618	-0.1932	0.0289	2.242e-11	--?	1	-6.68512	-3.2575	1.22268e-09	chr2	172109409	172109411	-	DLX2-AS1	lincRNA	ENST00000448117.1	6403	CGI:chr2:172108076-172108514	S_Shore	13_ReprPC	13_ReprPC	DLX2-AS1
452	cg00215722	-0.4569	0.0522	1.99e-18	--?	1	-8.75287	-7.4013	2.53815e-16	chr8	124830746	124830748	-					CGI:chr8:124727444-124729025		5_TxWk	5_TxWk
453	cg20893919	-0.3515	0.0812	1.498e-05	--?	1	-4.32882	-5.6672	0.000255257	chr4	121933012	121933014	-	TRPC3;TRPC3;TRPC3;TRPC3;TRPC3	protein_coding;protein_coding;protein_coding;protein_coding;protein_coding	ENST00000264811.8;ENST00000379645.6;ENST00000502968.1;ENST00000506449.1;ENST00000513531.1	445;18742;17862;101;26	CGI:chr4:121932399-121933014	Island	13_ReprPC	14_ReprPCWk	TRPC3
454	cg06685805	-0.1779	0.0419	2.201e-05	--?	1	-4.24582	-1.0307	0.000358808	chr2	216223017	216223019	+					CGI:chr2:216109082-216109541		15_Quies	15_Quies
455	cg18872731	-0.3765	0.0306	7.66e-35	--?	1	-12.3039	-6.4425	3.19324e-32	chr17	40526832	40526834	-	RP5-1028K7.2;RP5-1028K7.2	lincRNA;lincRNA	ENST00000577557.1;ENST00000578280.4	1271;9806	CGI:chr17:40443494-40444054		14_ReprPCWk	14_ReprPCWk	RP5-1028K7.2
456	cg13123771	-0.2269	0.0539	2.532e-05	--?	1	-4.20965	-2.6156	0.000406421	chr1	6014380	6014382	-	KCNAB2;KCNAB2;KCNAB2;KCNAB2;KCNAB2	protein_coding;protein_coding;protein_coding;protein_coding;protein_coding	ENST00000378092.4;ENST00000378097.4;ENST00000378111.4;ENST00000445501.4;ENST00000478098.4	21679;22017;22914;21669;21674	CGI:chr1:6026184-6026434		2_TssAFlnk	7_Enh	KCNAB2
457	cg01913046	-0.2282	0.0367	5.082e-10	--?	1	-6.21798	-3.8825	2.22358e-08	chr20	11001811	11001813	-					CGI:chr20:10671925-10674963		7_Enh	7_Enh
458	cg13738060	-0.3227	0.0519	5.072e-10	--?	1	-6.21773	-5.6478	2.21951e-08	chr13	106562610	106562612	+	ARGLU1;ARGLU1;ARGLU1	protein_coding;protein_coding;protein_coding	ENST00000360629.3;ENST00000375926.4;ENST00000400198.6	5013;-659;5554	CGI:chr13:106567644-106568316		7_Enh	7_Enh
459	cg00791764	-0.3621	0.0695	1.891e-07	--?	1	-5.21007	-4.8165	5.06691e-06	chr4	52861671	52861673	+	RASL11B;RASL11B	protein_coding;protein_coding	ENST00000248706.4;ENST00000515677.1	-619;-661	CGI:chr4:52861870-52862833	N_Shore	2_TssAFlnk	2_TssAFlnk	RASL11B
460	cg23063536	-0.1714	0.0431	7.041e-05	--?	1	-3.9768	-3.0615	0.000998879	chr1	156149884	156149886	+	SEMA4A;SEMA4A;SEMA4A;SEMA4A	protein_coding;protein_coding;protein_coding;protein_coding	ENST00000355014.5;ENST00000414683.4;ENST00000435124.4;ENST00000485575.1	-135;161;2518;-319	CGI:chr1:156135916-156136380		13_ReprPC	13_ReprPC	SEMA4A
461	cg08643260	-0.199	0.0476	2.87e-05	--?	1	-4.18067	-1.8983	0.000454209	chr17	63747566	63747568	-	CCDC47;CCDC47;CCDC47;RP11-51F16.8	protein_coding;protein_coding;protein_coding;protein_coding	ENST00000225726.8;ENST00000403162.6;ENST00000612558.3;ENST00000580553.1	26209;26004;17227;4531	CGI:chr17:63741324-63742037		4_Tx	4_Tx	CCDC47;RP11-51F16.8
462	cg00970622	-0.1748	0.0343	3.381e-07	--?	1	-5.09621	-3.0343	8.57216e-06	chr1	1358981	1358983	-	MXRA8;MXRA8;MXRA8;MXRA8	protein_coding;protein_coding;protein_coding;protein_coding	ENST00000309212.9;ENST00000342753.7;ENST00000445648.5;ENST00000477278.2	-446;-187;-438;2796	CGI:chr1:1354327-1355746	S_Shelf	11_BivFlnk	11_BivFlnk	MXRA8
463	cg13334937	0.1757	0.0448	8.672e-05	++?	1	3.92188	2.7489	0.00119815	chr2	148982533	148982535	+	KIF5C;KIF5C;KIF5C	protein_coding;protein_coding;protein_coding	ENST00000435030.4;ENST00000460377.1;ENST00000464066.4	107283;3603;34633	CGI:chr2:149010140-149010376		15_Quies	15_Quies	KIF5C
464	cg07734889	-0.2107	0.0427	7.789e-07	--?	1	-4.93443	-2.5795	1.81946e-05	chr8	74984147	74984149	-	CRISPLD1;CRISPLD1;CRISPLD1	protein_coding;protein_coding;protein_coding	ENST00000262207.7;ENST00000519798.1;ENST00000520277.1	-368;-455;-481	CGI:chr8:74984293-74984881	N_Shore	14_ReprPCWk	14_ReprPCWk	CRISPLD1
465	cg22971501	-0.1884	0.044	1.83e-05	--?	1	-4.28182	-2.8265	0.000304837	chr19	11088799	11088801	-	LDLR;LDLR;LDLR;LDLR;LDLR;LDLR;LDLR;LDLR	protein_coding;protein_coding;protein_coding;protein_coding;protein_coding;protein_coding;protein_coding;protein_coding	ENST00000455727.5;ENST00000535915.4;ENST00000545707.4;ENST00000557933.4;ENST00000557958.1;ENST00000558013.4;ENST00000558518.4;ENST00000560502.4	-664;-664;-664;-663;-664;-679;-563;-664	CGI:chr19:11090243-11091010	N_Shore	12_EnhBiv	13_ReprPC	LDLR
466	cg11411414	-0.3414	0.056	1.061e-09	--?	1	-6.09643	-3.745	4.39956e-08	chr4	8030574	8030576	-	ABLIM2;ABLIM2;ABLIM2;ABLIM2;ABLIM2;ABLIM2;ABLIM2;ABLIM2;ABLIM2;ABLIM2;ABLIM2;ABLIM2	protein_coding;protein_coding;protein_coding;protein_coding;protein_coding;protein_coding;protein_coding;protein_coding;protein_coding;protein_coding;protein_coding;protein_coding	ENST00000318888.7;ENST00000341937.8;ENST00000361581.8;ENST00000361737.8;ENST00000407564.6;ENST00000428004.5;ENST00000447017.5;ENST00000505872.4;ENST00000510277.1;ENST00000514025.4;ENST00000515079.1;ENST00000545242.4	128258;128180;128180;128237;128209;128258;128135;128115;41253;41412;10862;128135	CGI:chr4:8085442-8085722		6_EnhG	6_EnhG
467	cg13951026	-0.0817	0.0229	0.0003654	--?	1	-3.56769	-0.7993	0.00418975	chr9	133482458	133482460	+					CGI:chr9:133478858-133479642	S_Shelf	14_ReprPCWk	14_ReprPCWk
468	cg11467637	-0.1679	0.0415	5.142e-05	--?	1	-4.04578	-1.5392	0.000758621	chr8	27614936	27614938	+	CLU;CLU;CLU;CLU;CLU;CLU;CLU;CLU	protein_coding;protein_coding;protein_coding;protein_coding;protein_coding;protein_coding;protein_coding;protein_coding	ENST00000316403.13;ENST00000518050.1;ENST00000519472.4;ENST00000522238.1;ENST00000522299.4;ENST00000522413.4;ENST00000523396.1;ENST00000523589.4	95;-236;-255;-693;-243;-244;-238;-246	CGI:chr8:27614437-27615006	Island	2_TssAFlnk	2_TssAFlnk	CLU
469	cg20172258	-0.1771	0.0433	4.292e-05	--?	1	-4.09007	-2.9318	0.000647463	chr10	132065348	132065350	+					CGI:chr10:132065501-132065751	N_Shore	2_TssAFlnk	2_TssAFlnk
470	cg08254822	-0.2594	0.0491	1.257e-07	--?	1	-5.2831	-4.1479	3.50414e-06	chr5	160103807	160103809	-	PWWP2A;PWWP2A;PWWP2A;PWWP2A	protein_coding;protein_coding;protein_coding;protein_coding	ENST00000307063.8;ENST00000456329.6;ENST00000520662.1;ENST00000523662.1	15616;15616;15026;15615	CGI:chr5:160118599-160119527		5_TxWk	5_TxWk	PWWP2A
471	cg14060519	-0.2068	0.0549	0.0001664	--?	1	-3.76685	-3.5264	0.00211401	chr10	93463109	93463111	-	MYOF;MYOF;MYOF;MYOF;MYOF	protein_coding;protein_coding;protein_coding;protein_coding;protein_coding	ENST00000358334.8;ENST00000359263.7;ENST00000371488.3;ENST00000371489.4;ENST00000488645.1	19085;19085;19085;19208;19085	CGI:chr10:93496376-93496805		5_TxWk	7_Enh	MYOF
472	cg24865779	-0.3441	0.0579	2.794e-09	--?	1	-5.94301	-2.7287	1.07636e-07	chr21	33402735	33402737	-	IFNGR2;IFNGR2;IFNGR2;IFNGR2;IFNGR2	protein_coding;protein_coding;protein_coding;protein_coding;protein_coding	ENST00000290219.9;ENST00000381995.4;ENST00000405436.4;ENST00000439213.4;ENST00000545369.2	-161;-697;-731;-692;-706	CGI:chr21:33403131-33404187	N_Shore	1_TssA	1_TssA	IFNGR2
473	cg04700773	-0.1862	0.047	7.469e-05	--?	1	-3.9617	-2.8855	0.00105162	chr11	125257381	125257383	+	PKNOX2;PKNOX2;PKNOX2;PKNOX2;PKNOX2;PKNOX2;PKNOX2;PKNOX2;PKNOX2;PKNOX2;PKNOX2	protein_coding;protein_coding;protein_coding;protein_coding;protein_coding;protein_coding;protein_coding;protein_coding;protein_coding;protein_coding;protein_coding	ENST00000298282.12;ENST00000527238.4;ENST00000530517.4;ENST00000531116.4;ENST00000531212.4;ENST00000532623.4;ENST00000557814.4;ENST00000558729.4;ENST00000559662.4;ENST00000561115.4;ENST00000561399.4	92675;92646;92694;92686;73194;92627;92653;17318;92655;17308;92629	CGI:chr11:125165039-125166779		5_TxWk	5_TxWk	PKNOX2
474	cg25075901	-0.3949	0.063	3.755e-10	--?	1	-6.26825	-2.7548	1.68353e-08	chr2	96617489	96617491	-	KANSL3;KANSL3;KANSL3;KANSL3;KANSL3;KANSL3;KANSL3;KANSL3;KANSL3;KANSL3;KANSL3;KANSL3;KANSL3;KANSL3	protein_coding;protein_coding;protein_coding;protein_coding;protein_coding;protein_coding;protein_coding;protein_coding;protein_coding;protein_coding;protein_coding;protein_coding;protein_coding;protein_coding	ENST00000354204.9;ENST00000416138.1;ENST00000418735.1;ENST00000420155.4;ENST00000425656.4;ENST00000431828.4;ENST00000444759.4;ENST00000447759.4;ENST00000448075.1;ENST00000451819.4;ENST00000452268.4;ENST00000464738.1;ENST00000487070.4;ENST00000597150.4	20857;20885;25298;20842;19739;20820;20889;13995;20835;19703;20842;2273;20531;20831	CGI:chr2:96638202-96638650		7_Enh	7_Enh	KANSL3
475	cg05740837	-0.2387	0.064	0.0001902	--?	1	-3.72969	-4.0717	0.00237542	chr1	205255685	205255687	-	TMCC2;TMCC2;TMCC2;TMCC2;TMCC2;TMCC2;TMCC2	protein_coding;protein_coding;protein_coding;protein_coding;protein_coding;protein_coding;protein_coding	ENST00000329800.7;ENST00000330675.10;ENST00000358024.6;ENST00000367159.2;ENST00000468846.4;ENST00000495538.4;ENST00000545499.4	-516;9065;27509;9189;-516;25953;26754	CGI:chr1:205268984-205269418		7_Enh	7_Enh
476	cg16416158	-0.1901	0.0427	8.569e-06	--?	1	-4.45199	-2.9463	0.000155517	chr1	21325804	21325806	+	ECE1;ECE1	protein_coding;protein_coding	ENST00000415912.5;ENST00000463334.2	19700;19333	CGI:chr1:21344867-21345826		12_EnhBiv	7_Enh	NBPF3
477	cg15234222	-0.1839	0.0505	0.0002701	--?	1	-3.64158	-1.4991	0.00322093	chr1	56449431	56449433	+					CGI:chr1:56477555-56477997		5_TxWk	5_TxWk
478	cg08513665	-0.2112	0.0468	6.327e-06	--?	1	-4.51282	-3.4086	0.000118717	chr4	41359201	41359203	+	LIMCH1;LIMCH1	protein_coding;protein_coding	ENST00000509638.4;ENST00000513024.4	-1430;-406	CGI:chr4:41360235-41361622	N_Shore	15_Quies	15_Quies	LIMCH1
479	cg23257461	-0.1756	0.0386	5.271e-06	--?	1	-4.54922	-3.1456	0.000100856	chr1	38942178	38942180	+	RHBDL2;RHBDL2	protein_coding;protein_coding	ENST00000372990.4;ENST00000540558.1	-394;-379	CGI:chr1:38990983-38991599		14_ReprPCWk	15_Quies	RHBDL2
480	cg09000199	-0.8535	0.0606	4.921e-45	--?	1	-14.0842	-14.6144	3.35287e-42	chr3	45139601	45139603	+	CDCP1;CDCP1;CDCP1	protein_coding;protein_coding;protein_coding	ENST00000296129.4;ENST00000425231.2;ENST00000490471.1	6821;6821;-6	CGI:chr3:45145534-45146454		7_Enh	7_Enh
481	cg00122628	-0.1276	0.0358	0.0003656	--?	1	-3.56425	-2.2796	0.00419159	chr8	133190115	133190117	+	WISP1;WISP1;WISP1;WISP1;WISP1	protein_coding;protein_coding;protein_coding;protein_coding;protein_coding	ENST00000220856.6;ENST00000250160.9;ENST00000377862.5;ENST00000517423.4;ENST00000519433.1	-1022;-924;-924;-969;-954	CGI:chr8:133296323-133297902		13_ReprPC	13_ReprPC	WISP1
482	cg20949988	-0.3839	0.0453	2.21e-17	--?	1	-8.47461	-6.6306	2.55539e-15	chr18	41371372	41371374	+					CGI:chr18:39841496-39841865		15_Quies	15_Quies
483	cg08566168	-0.2237	0.0519	1.669e-05	--?	1	-4.31021	-1.4368	0.000280846	chr9	37663072	37663074	+	FRMPD1;RN7SKP171;RP11-613M10.9	protein_coding;misc_RNA;protein_coding	ENST00000377765.6;ENST00000364417.1;ENST00000540557.1	12072;-1023;405615	CGI:chr9:37650699-37651412		14_ReprPCWk	14_ReprPCWk	RN7SKP171;FRMPD1;RP11-613M10.9
484	cg21167201	-0.3353	0.0429	5.611e-15	--?	1	-7.81585	-3.3055	4.95041e-13	chr3	124559064	124559066	-	KALRN;KALRN;KALRN	protein_coding;protein_coding;protein_coding	ENST00000354186.7;ENST00000360013.6;ENST00000393496.4	331074;464353;54325	CGI:chr3:124584682-124585245		7_Enh	7_Enh
485	cg05159292	-0.3601	0.0558	1.103e-10	--?	1	-6.45341	-6.0669	5.38493e-09	chr10	88111029	88111031	-					CGI:chr10:87864120-87864328		5_TxWk	7_Enh
486	cg12179826	-0.1848	0.0474	9.785e-05	--?	1	-3.89873	-2.6493	0.00133115	chr9	93953737	93953739	+	BARX1;BARX1	protein_coding;protein_coding	ENST00000253968.9;ENST00000401724.1	1635;-306	CGI:chr9:93951044-93955904	Island	12_EnhBiv	13_ReprPC	BARX1
487	cg16046561	-0.1823	0.0487	0.0001842	--?	1	-3.74333	-2.2218	0.00230959	chr2	174328749	174328751	-	LINC01305;LINC01305	lincRNA;lincRNA	ENST00000420866.1;ENST00000436820.1	2722;-23	CGI:chr2:174328670-174329036	Island	13_ReprPC	13_ReprPC	LINC01305
488	cg13185757	-0.2388	0.0405	3.784e-09	--?	1	-5.8963	-3.8502	1.42467e-07	chr6	6800126	6800128	+					CGI:chr6:7051263-7052699		15_Quies	7_Enh
489	cg06680511	-0.2616	0.0443	3.53e-09	--?	1	-5.90519	-4.2048	1.33762e-07	chr11	15650711	15650713	+	RP11-396O20.1	lincRNA	ENST00000532242.1	6826	CGI:chr11:15650143-15650368	S_Shore	2_TssAFlnk	2_TssAFlnk	RP11-396O20.1
490	cg13858266	-0.1134	0.0301	0.0001668	--?	1	-3.76744	-1.9515	0.00211833	chr20	46122287	46122289	-	CD40;CD40;CD40;CD40;CD40;CD40;CD40	protein_coding;protein_coding;protein_coding;protein_coding;protein_coding;protein_coding;protein_coding	ENST00000372276.6;ENST00000372285.6;ENST00000461171.1;ENST00000466205.4;ENST00000477696.4;ENST00000489304.4;ENST00000620709.3	3971;4015;-31;3939;3914;3936;4009	CGI:chr20:46118183-46118421	S_Shelf	6_EnhG	6_EnhG
491	cg12971481	-0.2643	0.0588	6.937e-06	--?	1	-4.4949	-3.1894	0.000128794	chr2	238313350	238313352	-					CGI:chr2:238320233-238320795		14_ReprPCWk	15_Quies
492	cg25468064	-0.2577	0.0648	7.044e-05	--?	1	-3.97685	-2.6069	0.000999238	chr6	128067674	128067676	-	PTPRK;PTPRK;PTPRK;PTPRK;PTPRK;PTPRK;PTPRK;PTPRK;PTPRK;PTPRK;RP11-103C16.2	protein_coding;protein_coding;protein_coding;protein_coding;protein_coding;protein_coding;protein_coding;protein_coding;protein_coding;protein_coding;antisense	ENST00000368207.6;ENST00000368210.6;ENST00000368213.8;ENST00000368215.6;ENST00000368226.7;ENST00000434424.4;ENST00000524481.4;ENST00000524534.4;ENST00000531050.4;ENST00000532331.4;ENST00000417390.1	452909;452942;452909;452684;453000;3;452925;452841;329943;452802;39788	CGI:chr6:128519013-128520981		15_Quies	15_Quies	RP11-103C16.2;PTPRK
493	cg01446605	-0.2137	0.0511	2.865e-05	--?	1	-4.182	-1.7044	0.000453508	chr19	35907245	35907247	+	TYROBP;TYROBP;TYROBP;TYROBP;TYROBP;TYROBP;TYROBP;TYROBP	protein_coding;protein_coding;protein_coding;protein_coding;protein_coding;protein_coding;protein_coding;protein_coding	ENST00000262629.7;ENST00000424586.6;ENST00000544690.5;ENST00000585901.5;ENST00000586946.1;ENST00000587837.4;ENST00000588439.1;ENST00000589517.1	1050;1050;1030;1002;1050;1050;978;1050	CGI:chr19:35899711-35900687		10_TssBiv	1_TssA	TYROBP
494	cg11727548	-0.2558	0.0447	1.055e-08	--?	1	-5.7226	-4.4998	3.65978e-07	chr9	123491804	123491806	+	DENND1A;DENND1A;DENND1A;DENND1A;DENND1A;DENND1A;DENND1A;DENND1A;RP11-230L22.4	protein_coding;protein_coding;protein_coding;protein_coding;protein_coding;protein_coding;protein_coding;protein_coding;antisense	ENST00000373618.1;ENST00000373620.6;ENST00000373624.5;ENST00000394215.5;ENST00000394219.6;ENST00000473039.4;ENST00000491650.4;ENST00000497135.4;ENST00000458025.1	438348;438322;438303;184987;184987;306711;117649;91413;-80	CGI:chr9:123391947-123392283		5_TxWk	15_Quies	DENND1A;RP11-230L22.4
495	cg03350638	-0.0967	0.0268	0.0003056	--?	1	-3.60821	-1.751	0.00358516	chr14	99317393	99317395	+					CGI:chr14:99320493-99320714	N_Shelf	13_ReprPC	13_ReprPC
496	cg03652525	-0.2492	0.0467	9.573e-08	--?	1	-5.33619	-3.2385	2.73929e-06	chr3	72100172	72100174	+	LINC00877;LINC00877;LINC00877;LINC00877;LINC00877;LINC00877;LINC00877;LINC00877;LINC00877;LINC00877	lincRNA;lincRNA;lincRNA;lincRNA;lincRNA;lincRNA;lincRNA;lincRNA;lincRNA;lincRNA	ENST00000462492.4;ENST00000464271.1;ENST00000468646.5;ENST00000469218.4;ENST00000470712.1;ENST00000481148.4;ENST00000488545.1;ENST00000498432.4;ENST00000608654.4;ENST00000626474.1	697;283;255;134072;-60;142393;785;131;902;179331	CGI:chr3:71784917-71785502		12_EnhBiv	13_ReprPC	LINC00877
497	cg23364226	0.2125	0.0444	1.695e-06	++?	1	4.78604	3.1952	3.65577e-05	chr14	72179365	72179367	-	RGS6;RGS6;RGS6;RGS6;RGS6;RGS6;RGS6;RGS6;RGS6	protein_coding;protein_coding;protein_coding;protein_coding;protein_coding;protein_coding;protein_coding;protein_coding;protein_coding	ENST00000355512.9;ENST00000404301.5;ENST00000406236.7;ENST00000407322.7;ENST00000553525.4;ENST00000553530.4;ENST00000554474.4;ENST00000555571.4;ENST00000556437.4	214573;214573;214573;214573;246926;246249;246220;246748;246133	CGI:chr14:71931947-71932837		15_Quies	14_ReprPCWk	RGS6
498	cg03305955	-0.2199	0.0402	4.598e-08	--?	1	-5.47015	-3.7665	1.40362e-06	chr12	54023248	54023250	-	HOXC4;HOXC6;HOXC6;HOXC6;RP11-834C11.12;RP11-834C11.14	protein_coding;protein_coding;protein_coding;protein_coding;protein_coding;processed_transcript	ENST00000303406.4;ENST00000394331.3;ENST00000504315.1;ENST00000509328.1;ENST00000513209.1;ENST00000512206.1	6317;7351;32624;28304;37403;6138	CGI:chr12:54019206-54019562	S_Shelf	2_TssAFlnk	2_TssAFlnk	RP11-834C11.12;HOXC4;RP11-834C11.14;HOXC6
499	cg12268075	-0.1642	0.0391	2.737e-05	--?	1	-4.19949	-2.6747	0.000435553	chr3	197466120	197466122	+	AC128709.2	lincRNA	ENST00000420213.1	7715	CGI:chr3:197456533-197456853		14_ReprPCWk	15_Quies	AC128709.2
500	cg16301913	-0.4567	0.0574	1.867e-15	--?	1	-7.95645	-5.4449	1.7446e-13	chr11	128391712	128391714	-					CGI:chr11:128451766-128452000		15_Quies	15_Quies
501	cg14535068	-0.1352	0.0372	0.0002807	--?	1	-3.63441	-2.2658	0.00332936	chr2	219551696	219551698	-	OBSL1;OBSL1;OBSL1;OBSL1;OBSL1	protein_coding;protein_coding;protein_coding;protein_coding;protein_coding	ENST00000373876.4;ENST00000404537.4;ENST00000462534.4;ENST00000465149.1;ENST00000489804.4	19545;19593;693;19043;1018	CGI:chr2:219552141-219553147	N_Shore	7_Enh	5_TxWk	OBSL1
502	cg08145798	-0.2314	0.0525	1.062e-05	--?	1	-4.40762	-2.008	0.000188201	chr11	64843162	64843164	+	CDC42BPG	protein_coding	ENST00000342711.5	1407	CGI:chr11:64844255-64845162	N_Shore	14_ReprPCWk	14_ReprPCWk	CDC42BPG
503	cg04294383	-0.4326	0.0747	6.984e-09	--?	1	-5.79116	-3.471	2.50517e-07	chr15	22918275	22918277	-	CYFIP1;CYFIP1;CYFIP1;CYFIP1;CYFIP1	protein_coding;protein_coding;protein_coding;protein_coding;protein_coding	ENST00000610365.3;ENST00000612288.1;ENST00000617556.3;ENST00000617928.3;ENST00000622576.1	62077;7740;-962;62060;-366	CGI:chr15:22927861-22928065		4_Tx	4_Tx	CYFIP1
504	cg09662852	-0.6451	0.081	1.685e-15	--?	1	-7.9642	-10.1791	1.582e-13	chr16	11613828	11613830	+	LITAF;LITAF;LITAF	protein_coding;protein_coding;protein_coding	ENST00000574848.4;ENST00000576036.4;ENST00000576334.1	22553;15382;22549	CGI:chr16:11586152-11587419		7_Enh	5_TxWk	LITAF
505	cg08439005	-0.1644	0.0373	1.046e-05	--?	1	-4.40751	-2.6666	0.000185625	chr10	34567868	34567870	+	PARD3;PARD3;PARD3;PARD3;PARD3;PARD3;PARD3;PARD3;PARD3;PARD3;PARD3	protein_coding;protein_coding;protein_coding;protein_coding;protein_coding;protein_coding;protein_coding;protein_coding;protein_coding;protein_coding;protein_coding	ENST00000340077.8;ENST00000346874.7;ENST00000350537.7;ENST00000374773.4;ENST00000374776.4;ENST00000374788.6;ENST00000374789.6;ENST00000374790.6;ENST00000374794.6;ENST00000545260.4;ENST00000545693.4	247457;247453;247453;247453;247453;247453;247453;247453;247453;247457;247457	CGI:chr10:34814196-34816315		15_Quies	15_Quies	PARD3
506	cg06434454	-0.1677	0.0476	0.0004271	--?	1	-3.52311	-0.7601	0.00479559	chr5	5146206	5146208	+	ADAMTS16;ADAMTS16;ADAMTS16;CTD-2297D10.1	protein_coding;protein_coding;protein_coding;antisense	ENST00000274181.7;ENST00000433402.2;ENST00000511368.4;ENST00000514848.1	5876;5738;5876;30008	CGI:chr5:5139328-5140828		15_Quies	15_Quies	ADAMTS16;CTD-2297D10.1
507	cg13666417	-0.1043	0.0229	5.417e-06	--?	1	-4.55459	-1.8683	0.000103319	chr21	41871678	41871680	+	AP001619.3;PRDM15;PRDM15;PRDM15;PRDM15;PRDM15;PRDM15	antisense;protein_coding;protein_coding;protein_coding;protein_coding;protein_coding;protein_coding	ENST00000458654.1;ENST00000269844.4;ENST00000398548.4;ENST00000422911.4;ENST00000433067.4;ENST00000441787.4;ENST00000449395.4	1045;7804;7795;7795;7804;7795;7795	CGI:chr21:41878501-41879792		5_TxWk	5_TxWk	PRDM15;AP001619.3
508	cg16677112	-0.8875	0.0469	5.355e-80	--?	1	-18.9232	-14.5737	1.27563e-76	chr1	155131428	155131430	+	EFNA1;EFNA1;EFNA1;EFNA1;EFNA1	protein_coding;protein_coding;protein_coding;protein_coding;protein_coding	ENST00000368406.2;ENST00000368407.6;ENST00000469878.4;ENST00000474413.4;ENST00000497282.1	3552;3968;3540;1866;224	CGI:chr1:155125958-155127975	S_Shelf	2_TssAFlnk	7_Enh	EFNA1
509	cg00206779	0.1709	0.0429	6.681e-05	++?	1	3.98368	0.6855	0.000953787	chr8	104329109	104329111	+					CGI:chr8:104329985-104330330	N_Shore	14_ReprPCWk	14_ReprPCWk
510	cg25557175	-0.26	0.0343	3.312e-14	--?	1	-7.58017	-4.3441	2.66121e-12	chr11	32172229	32172231	-	THEM7P	unitary_pseudogene	ENST00000419556.2	82166	CGI:chr11:32090848-32091731		10_TssBiv	14_ReprPCWk	THEM7P
511	cg22332666	-0.1351	0.0353	0.0001279	--?	1	-3.8272	-2.4343	0.00167997	chr2	189764218	189764220	-	OSGEPL1;OSGEPL1;OSGEPL1;OSGEPL1;OSGEPL1;OSGEPL1;OSGEPL1;OSGEPL1-AS1;OSGEPL1-AS1;OSGEPL1-AS1;RP11-455J20.3	protein_coding;protein_coding;protein_coding;protein_coding;protein_coding;protein_coding;protein_coding;antisense;antisense;antisense;antisense	ENST00000264151.8;ENST00000517895.4;ENST00000518114.1;ENST00000519810.4;ENST00000520350.1;ENST00000521630.1;ENST00000522700.4;ENST00000520651.1;ENST00000521819.1;ENST00000523895.1;ENST00000608680.1	-1451;-1426;-1425;-991;-1451;-1442;-1020;1514;1397;1379;238	CGI:chr2:189783840-189784758		5_TxWk	7_Enh	OSGEPL1-AS1;RP11-455J20.3;OSGEPL1
512	cg07983393	-0.3169	0.0673	2.509e-06	--?	1	-4.70877	-4.1097	5.19547e-05	chr8	17664027	17664029	-	MTUS1;MTUS1;MTUS1;MTUS1;MTUS1;MTUS1;MTUS1;MTUS1;MTUS1;MTUS1;MTUS1;MTUS1;MTUS1;MTUS1	protein_coding;protein_coding;protein_coding;protein_coding;protein_coding;protein_coding;protein_coding;protein_coding;protein_coding;protein_coding;protein_coding;protein_coding;protein_coding;protein_coding	ENST00000262102.9;ENST00000297488.9;ENST00000381861.6;ENST00000381869.5;ENST00000517413.4;ENST00000517818.4;ENST00000518713.4;ENST00000519263.4;ENST00000520196.4;ENST00000521772.4;ENST00000522757.4;ENST00000524044.4;ENST00000524371.4;ENST00000544260.2	136641;33643;58194;136890;12387;28190;28199;91954;90984;12183;11237;58612;29311;58548	CGI:chr8:17577139-17577445		7_Enh	7_Enh	MTUS1
513	cg25135946	-0.2531	0.0324	5.599e-15	--?	1	-7.81173	-4.4426	4.94051e-13	chr2	15811038	15811040	-	AC113608.1	lincRNA	ENST00000448379.1	-161	CGI:chr2:15939679-15942910		14_ReprPCWk	14_ReprPCWk	AC113608.1
514	cg06962442	0.3607	0.0365	4.654e-23	++?	1	9.88219	1.4003	8.94988e-21	chr16	68237794	68237796	-	ESRP2;ESRP2;ESRP2;RP11-96D1.6	protein_coding;protein_coding;protein_coding;sense_intronic	ENST00000473183.5;ENST00000562724.1;ENST00000564382.4;ENST00000564147.1	-1210;308;273;-127	CGI:chr16:68235107-68238240	Island	1_TssA	2_TssAFlnk	RP11-96D1.6;ESRP2
515	cg07715663	0.1922	0.0539	0.0003618	++?	1	3.56586	2.9498	0.00415418	chr5	143342230	143342232	-	NR3C1;NR3C1;NR3C1;NR3C1;NR3C1;NR3C1;NR3C1;NR3C1;NR3C1	protein_coding;protein_coding;protein_coding;protein_coding;protein_coding;protein_coding;protein_coding;protein_coding;protein_coding	ENST00000231509.6;ENST00000343796.5;ENST00000394464.5;ENST00000394466.5;ENST00000415690.5;ENST00000424646.5;ENST00000503201.1;ENST00000504336.1;ENST00000504572.4	61459;93282;61470;61899;61099;58622;62314;47771;92472	CGI:chr5:143402506-143405506		7_Enh	7_Enh	NR3C1
516	cg27435279	-0.7532	0.0794	2.381e-21	--?	1	-9.48615	-7.4079	3.97971e-19	chr5	31743816	31743818	-	PDZD2;PDZD2;PDZD2;RP11-5N11.4	protein_coding;protein_coding;protein_coding;lincRNA	ENST00000438447.1;ENST00000502824.1;ENST00000513910.1;ENST00000506865.1	104406;50929;31777;-1489	CGI:chr5:31638946-31639997		15_Quies	15_Quies	PDZD2;RP11-5N11.4
517	cg04771980	-0.2985	0.0461	9.908e-11	--?	1	-6.47505	-5.2925	4.88079e-09	chr1	164466601	164466603	-					CGI:chr1:164576303-164576680		15_Quies	15_Quies
518	cg22078907	-0.197	0.0316	4.541e-10	--?	1	-6.23418	-1.391	2.00598e-08	chr17	21017442	21017444	-	USP22;USP22;USP22;USP22;USP22;USP22;USP22	protein_coding;protein_coding;protein_coding;protein_coding;protein_coding;protein_coding;protein_coding	ENST00000261497.7;ENST00000455117.5;ENST00000537526.5;ENST00000577610.4;ENST00000578446.1;ENST00000579645.4;ENST00000582335.1	25597;25933;26318;899;3754;26318;1697	CGI:chr17:21041886-21042320		4_Tx	4_Tx	USP22
519	cg26730619	0.2266	0.0411	3.665e-08	++?	1	5.51338	2.7605	1.14146e-06	chr19	57232047	57232049	+	AURKC;AURKC;AURKC;AURKC;AURKC;AURKC;AURKC;AURKC	protein_coding;protein_coding;protein_coding;protein_coding;protein_coding;protein_coding;protein_coding;protein_coding	ENST00000302804.10;ENST00000415300.5;ENST00000448930.4;ENST00000594599.1;ENST00000596375.1;ENST00000598785.4;ENST00000599062.4;ENST00000601799.4	984;1038;1245;-571;319;428;798;907	CGI:chr19:57230587-57231089	S_Shore	5_TxWk	5_TxWk	AURKC
520	cg14208013	-0.2001	0.0512	9.412e-05	--?	1	-3.9082	-1.5762	0.00128687	chr20	58910709	58910711	+	GNAS;GNAS;GNAS;GNAS;GNAS;GNAS;GNAS;GNAS;GNAS;GNAS;GNAS;GNAS;GNAS;GNAS;GNAS;GNAS	protein_coding;protein_coding;protein_coding;protein_coding;protein_coding;protein_coding;protein_coding;protein_coding;protein_coding;protein_coding;protein_coding;protein_coding;protein_coding;protein_coding;protein_coding;protein_coding	ENST00000265620.10;ENST00000306090.11;ENST00000313949.10;ENST00000354359.10;ENST00000371075.6;ENST00000371085.6;ENST00000371095.6;ENST00000371100.7;ENST00000371102.7;ENST00000464624.5;ENST00000475610.1;ENST00000476196.4;ENST00000477931.4;ENST00000480975.4;ENST00000487862.4;ENST00000496934.4	19345;18982;70991;19406;70961;19406;19407;57995;57446;57446;701;7728;21609;21538;15512;13269	CGI:chr20:58888597-58892684		4_Tx	6_EnhG	GNAS
521	cg24866077	-0.1457	0.0361	5.347e-05	--?	1	-4.03601	-2.1257	0.000785046	chr1	225931945	225931947	+					CGI:chr1:225923942-225924852		15_Quies	15_Quies
522	cg11449128	-0.3507	0.0578	1.277e-09	--?	1	-6.06747	-4.5542	5.22075e-08	chr6	13874342	13874344	+					CGI:chr6:13873534-13874031	S_Shore	2_TssAFlnk	14_ReprPCWk
523	cg15408058	-0.188	0.0514	0.000255	--?	1	-3.65759	-3.2831	0.00306498	chr5	172947982	172947984	+	ERGIC1;ERGIC1	protein_coding;protein_coding	ENST00000393784.6;ENST00000523215.1	113707;14320	CGI:chr5:172958519-172958909		4_Tx	4_Tx	ERGIC1
524	cg25416737	-0.1784	0.0497	0.0003353	--?	1	-3.58954	-2.1991	0.00388554	chr8	141421927	141421929	+	PTP4A3;PTP4A3;PTP4A3;PTP4A3;PTP4A3;PTP4A3	protein_coding;protein_coding;protein_coding;protein_coding;protein_coding;protein_coding	ENST00000329397.4;ENST00000349124.2;ENST00000520105.4;ENST00000521578.4;ENST00000523147.4;ENST00000524028.1	539;539;29932;29934;29906;-91	CGI:chr8:141417477-141418251	S_Shelf	6_EnhG	6_EnhG
525	cg17840123	-0.2279	0.0588	0.0001073	--?	1	-3.87585	-2.7449	0.00144218	chr15	93399405	93399407	+	RP11-266O8.1;RP11-266O8.1;RP11-266O8.1;RP11-266O8.1;RP11-266O8.1	lincRNA;lincRNA;lincRNA;lincRNA;lincRNA	ENST00000543286.4;ENST00000553478.1;ENST00000554105.4;ENST00000554466.4;ENST00000556519.2	86848;86199;86303;86848;86219	CGI:chr15:93432524-93432750		15_Quies	15_Quies	RP11-266O8.1
526	cg12749164	-0.7825	0.061	1.164e-37	--?	1	-12.8279	-6.6328	5.5876e-35	chr1	8202864	8202866	-					CGI:chr1:8211936-8212142		2_TssAFlnk	7_Enh
527	cg16330131	-0.2666	0.0425	3.596e-10	--?	1	-6.27294	-3.7526	1.61751e-08	chr7	33987567	33987569	-	BMPER;BMPER	protein_coding;protein_coding	ENST00000297161.5;ENST00000436222.4	82656;82034	CGI:chr7:33904053-33905897		15_Quies	15_Quies	BMPER
528	cg01926778	-0.1584	0.044	0.0003208	--?	1	-3.6	-2.7955	0.00373891	chr5	42989099	42989101	-					CGI:chr5:42991931-42992853	N_Shelf	14_ReprPCWk	15_Quies
529	cg21983466	-0.2238	0.04	2.304e-08	--?	1	-5.595	-3.814	7.49291e-07	chr20	52593820	52593822	-	LINC01524	lincRNA	ENST00000454600.1	383175	CGI:chr20:52973168-52973481		15_Quies	15_Quies	LINC01524
530	cg20838753	0.4046	0.0505	1.134e-15	++?	1	8.01188	6.257	1.08789e-13	chr2	134324404	134324406	+	MGAT5;MGAT5	protein_coding;protein_coding	ENST00000281923.3;ENST00000409645.4	70145;204222	CGI:chr2:134191496-134192156		15_Quies	15_Quies	MGAT5
531	cg23751536	-0.1693	0.0432	8.818e-05	--?	1	-3.91898	-1.696	0.00121602	chr21	41831407	41831409	+	PRDM15;PRDM15;PRDM15;PRDM15;PRDM15;PRDM15;PRDM15;PRDM15;PRDM15;PRDM15;PRDM15	protein_coding;protein_coding;protein_coding;protein_coding;protein_coding;protein_coding;protein_coding;protein_coding;protein_coding;protein_coding;protein_coding	ENST00000269844.4;ENST00000398548.4;ENST00000422911.4;ENST00000433067.4;ENST00000441787.4;ENST00000447016.5;ENST00000447207.5;ENST00000449395.4;ENST00000489661.4;ENST00000491486.4;ENST00000496124.1	48075;48066;48066;48075;48066;31895;28971;48066;5487;4111;5525	CGI:chr21:41835367-41835613	N_Shelf	5_TxWk	5_TxWk	PRDM15
532	cg22685009	-0.2286	0.0589	0.000104	--?	1	-3.88115	-3.567	0.00140354	chr5	72301872	72301874	-	MRPS27;MRPS27;MRPS27;MRPS27;MRPS27;MRPS27;MRPS27;MRPS27;MRPS27;MRPS27;MRPS27	protein_coding;protein_coding;protein_coding;protein_coding;protein_coding;protein_coding;protein_coding;protein_coding;protein_coding;protein_coding;protein_coding	ENST00000261413.8;ENST00000457646.7;ENST00000506957.1;ENST00000508863.5;ENST00000513900.4;ENST00000515404.4;ENST00000519143.4;ENST00000520285.4;ENST00000522095.1;ENST00000522404.4;ENST00000523654.4	18389;18383;18774;18350;18359;18367;6090;18319;18356;18337;18366	CGI:chr5:72307989-72308574		15_Quies	7_Enh	MRPS27
533	cg03037312	-0.1288	0.024	8.394e-08	--?	1	-5.36667	-2.2898	2.42813e-06	chr22	18079644	18079646	-	PEX26;PEX26;PEX26;PEX26;PEX26;XXbac-B476C20.9;XXbac-B476C20.9	protein_coding;protein_coding;protein_coding;protein_coding;protein_coding;antisense;antisense	ENST00000329627.10;ENST00000399744.6;ENST00000428061.2;ENST00000474897.4;ENST00000610387.3;ENST00000607927.1;ENST00000622035.1	1721;1636;1267;1629;1724;-760;-869	CGI:chr22:18077792-18078644	S_Shore	6_EnhG	6_EnhG
534	cg14867004	-0.2543	0.0594	1.877e-05	--?	1	-4.28114	-4.0347	0.000311838	chr6	142798474	142798476	+	HIVEP2;HIVEP2;HIVEP2;HIVEP2	protein_coding;protein_coding;protein_coding;protein_coding	ENST00000012134.5;ENST00000367603.5;ENST00000367604.4;ENST00000474532.1	38573;146727;38573;38573	CGI:chr6:142926672-142927301		7_Enh	5_TxWk	HIVEP2
535	cg07759844	-0.2105	0.0598	0.0004358	--?	1	-3.52007	-2.2463	0.0048785	chr10	98031758	98031760	-	CRTAC1;CRTAC1	protein_coding;protein_coding	ENST00000370591.5;ENST00000370597.6	-930;-930	CGI:chr10:98029857-98031391	S_Shore	13_ReprPC	13_ReprPC	CRTAC1
536	cg20523219	-0.6436	0.0837	1.453e-14	--?	1	-7.68937	-6.4554	1.22107e-12	chr17	953688	953690	+	NXN;NXN	protein_coding;protein_coding	ENST00000336868.6;ENST00000575171.1	26082;25661	CGI:chr17:946967-947260		7_Enh	5_TxWk	NXN
537	cg11479756	-0.2235	0.0401	2.463e-08	--?	1	-5.57357	-3.4066	7.96097e-07	chr7	74435111	74435113	-					CGI:chr7:74453457-74454649		15_Quies	15_Quies
538	cg11702456	-0.2565	0.0546	2.605e-06	--?	1	-4.6978	-1.0682	5.37494e-05	chr2	230416191	230416193	+	SP100;SP100;SP100;SP100;SP100;SP100;SP100;SP100	protein_coding;protein_coding;protein_coding;protein_coding;protein_coding;protein_coding;protein_coding;protein_coding	ENST00000264052.8;ENST00000340126.7;ENST00000409112.4;ENST00000409341.4;ENST00000409824.4;ENST00000409897.4;ENST00000427101.5;ENST00000432979.4	249;-75;-75;-56;-49;-565;35;-30	CGI:chr2:230712594-230713789		2_TssAFlnk	1_TssA	SP100
539	cg10507803	-0.3905	0.0612	1.72e-10	--?	1	-6.38072	-4.0454	8.13396e-09	chr11	109999538	109999540	-					CGI:chr11:110092514-110093951		7_Enh	7_Enh
540	cg12374917	-0.1685	0.0475	0.0003885	--?	1	-3.54737	-1.7015	0.00441824	chr9	127637763	127637765	+	STXBP1;STXBP1;STXBP1;STXBP1;STXBP1;STXBP1	protein_coding;protein_coding;protein_coding;protein_coding;protein_coding;protein_coding	ENST00000373299.3;ENST00000373302.6;ENST00000625363.1;ENST00000626539.1;ENST00000627871.1;ENST00000630492.1	25480;25556;26003;25859;25486;25486	CGI:chr9:127613073-127613515		7_Enh	5_TxWk	STXBP1
541	cg11257429	-0.2209	0.0506	1.284e-05	--?	1	-4.36561	-1.7041	0.000222526	chr5	178589794	178589796	-	COL23A1	protein_coding	ENST00000390654.6	761	CGI:chr5:178589557-178590669	Island	12_EnhBiv	2_TssAFlnk	COL23A1
542	cg04716261	-0.1423	0.0306	3.271e-06	---	2	-4.65033	-1.832	6.58382e-05	chr1	3021434	3021436	-	ACTRT2	protein_coding	ENST00000378404.3	-49	CGI:chr1:3022069-3022479	N_Shore	13_ReprPC	14_ReprPCWk	ACTRT2
543	cg26597603	-0.24	0.0548	1.202e-05	--?	1	-4.37956	-4.2175	0.000209911	chr13	113402513	113402515	+	RP11-102K13.5	lincRNA	ENST00000612156.1	3059	CGI:chr13:113401785-113402262	S_Shore	12_EnhBiv	7_Enh
544	cg03168587	-0.1509	0.0339	8.541e-06	--?	1	-4.45133	-0.8682	0.000155062	chr11	65890346	65890348	-	CCDC85B	protein_coding	ENST00000312579.3	234	CGI:chr11:65890403-65891499	N_Shore	1_TssA	2_TssAFlnk	CCDC85B
545	cg10434977	-0.5617	0.0435	4.353e-38	--?	1	-12.9126	-9.1965	2.12337e-35	chr8	66560257	66560259	+					CGI:chr8:66542310-66542756		7_Enh	7_Enh
546	cg21367783	-0.5646	0.0957	3.603e-09	--?	1	-5.89969	-5.5299	1.36284e-07	chr7	4735646	4735648	-	FOXK1	protein_coding	ENST00000328914.4	53337	CGI:chr7:4745189-4745427		2_TssAFlnk	7_Enh	FOXK1
547	cg15978890	-0.2191	0.0594	0.0002253	--?	1	-3.68855	-3.6452	0.00275169	chr2	230750936	230750938	+	CAB39;CAB39;CAB39;RNU6-268P	protein_coding;protein_coding;protein_coding;snRNA	ENST00000258418.8;ENST00000409788.6;ENST00000410084.6;ENST00000364174.1	38091;37388;37388;-1205	CGI:chr2:230712594-230713789		5_TxWk	5_TxWk	CAB39;RNU6-268P
548	cg22314070	-0.2012	0.0472	2.027e-05	--?	1	-4.26271	-2.3954	0.00033374	chr14	79842368	79842370	-	NRXN3;NRXN3;NRXN3;NRXN3;NRXN3;NRXN3;NRXN3	protein_coding;protein_coding;protein_coding;protein_coding;protein_coding;protein_coding;protein_coding	ENST00000281127.10;ENST00000428277.5;ENST00000554719.4;ENST00000554738.4;ENST00000555387.1;ENST00000556003.1;ENST00000557594.4	562955;562462;1438618;1599977;562105;528317;563029	CGI:chr14:79861671-79861988		15_Quies	7_Enh	NRXN3
549	cg01227572	-0.1359	0.0385	0.0004198	--?	1	-3.52987	-2.1642	0.00472451	chr5	155726906	155726908	+					CGI:chr5:155727944-155729374	N_Shore	15_Quies	14_ReprPCWk
550	cg14454571	-0.2065	0.0528	9.258e-05	--?	1	-3.91098	-2.6793	0.00126822	chr1	94069801	94069803	+	ABCA4	protein_coding	ENST00000370225.3	51331	CGI:chr1:93908813-93909911		7_Enh	7_Enh
551	cg00877300	-0.1417	0.0388	0.0002614	--?	1	-3.65206	-2.4263	0.00313086	chr10	47285228	47285230	+					CGI:chr10:47300041-47300950		14_ReprPCWk	14_ReprPCWk
552	cg25538183	-0.2536	0.0572	9.379e-06	--?	1	-4.43357	-2.1675	0.000168508	chr20	49812369	49812371	-	SLC9A8;SLC9A8;SLC9A8	protein_coding;protein_coding;protein_coding	ENST00000361573.2;ENST00000417961.4;ENST00000489787.1	-512;-344;-525	CGI:chr20:49812635-49813108	N_Shore	2_TssAFlnk	2_TssAFlnk	SLC9A8
553	cg13987423	-0.3857	0.0522	1.437e-13	--?	1	-7.38889	-6.0523	1.06484e-11	chr13	113409237	113409239	+					CGI:chr13:113412631-113413173	N_Shelf	2_TssAFlnk	2_TssAFlnk
554	cg00726786	-0.2007	0.0404	6.923e-07	--?	1	-4.96782	-3.5488	1.63733e-05	chr2	241100260	241100262	-	MTERF4;MTERF4;MTERF4;MTERF4;MTERF4;MTERF4;MTERF4;MTERF4;MTERF4;MTERF4;MTERF4;MTERF4;MTERF4;MTERF4;MTERF4;MTERF4;MTERF4;MTERF4	protein_coding;protein_coding;protein_coding;protein_coding;protein_coding;protein_coding;protein_coding;protein_coding;protein_coding;protein_coding;protein_coding;protein_coding;protein_coding;protein_coding;protein_coding;protein_coding;protein_coding;protein_coding	ENST00000241527.9;ENST00000391980.5;ENST00000401626.5;ENST00000406593.1;ENST00000407095.3;ENST00000414146.4;ENST00000424798.4;ENST00000434791.1;ENST00000439144.4;ENST00000455202.5;ENST00000460915.1;ENST00000464344.5;ENST00000475860.1;ENST00000476564.4;ENST00000480298.4;ENST00000493169.1;ENST00000495694.4;ENST00000614476.3	2035;2072;2027;2039;2051;-834;-366;1932;2033;2071;2061;2072;2054;2060;2051;2072;2049;2035	CGI:chr2:241102128-241102611	N_Shore	5_TxWk	6_EnhG	MTERF4
555	cg19788250	-0.1617	0.0457	0.0004081	--?	1	-3.53829	-2.5148	0.00461044	chr21	26167901	26167903	+	AP001439.2;APP;APP;APP;APP;APP;APP;APP;APP;APP	antisense;protein_coding;protein_coding;protein_coding;protein_coding;protein_coding;protein_coding;protein_coding;protein_coding;protein_coding	ENST00000455275.1;ENST00000346798.6;ENST00000348990.8;ENST00000354192.6;ENST00000357903.6;ENST00000358918.6;ENST00000359726.6;ENST00000439274.5;ENST00000466453.1;ENST00000474136.4	9810;2753;2866;2846;2886;2766;3227;2753;1528;2845	CGI:chr21:26169575-26170890	N_Shore	1_TssA	14_ReprPCWk	AP001439.2;APP
556	cg07034103	-0.4131	0.0438	3.823e-21	--?	1	-9.43151	-7.0791	6.27734e-19	chr13	39311110	39311112	+					CGI:chr13:39038280-39038793		15_Quies	15_Quies
557	cg24807696	0.2212	0.0575	0.0001194	++?	1	3.84696	2.4296	0.00158322	chr20	4686119	4686121	+	PRNP;PRNP;PRNP;PRNP	protein_coding;protein_coding;protein_coding;protein_coding	ENST00000379440.7;ENST00000424424.1;ENST00000430350.2;ENST00000457586.1	-117;-340;-231;-424	CGI:chr20:4686181-4687228	N_Shore	1_TssA	1_TssA	PRNP
558	cg07632228	-0.1543	0.0335	4.189e-06	--?	1	-4.60597	-2.1942	8.21904e-05	chr1	27405037	27405039	-	WASF2	protein_coding	ENST00000618852.3	85121	CGI:chr1:27392388-27392845		7_Enh	2_TssAFlnk	WASF2
559	cg00970325	-0.1856	0.0512	0.0002852	---	2	-3.625	-2.4734	0.00337609	chr3	142964333	142964335	+	PAQR9;PAQR9-AS1;PAQR9-AS1;PAQR9-AS1;PAQR9-AS1;PAQR9-AS1;PAQR9-AS1;PAQR9-AS1;PAQR9-AS1;PAQR9-AS1;PAQR9-AS1;PAQR9-AS1;PAQR9-AS1;PAQR9-AS1;PAQR9-AS1;PAQR9-AS1;U2SURP	protein_coding;antisense;antisense;antisense;antisense;antisense;antisense;antisense;antisense;antisense;antisense;antisense;antisense;antisense;antisense;antisense;protein_coding	ENST00000340634.4;ENST00000478823.1;ENST00000493825.1;ENST00000497652.4;ENST00000593321.4;ENST00000594095.1;ENST00000595248.1;ENST00000595774.4;ENST00000598139.4;ENST00000598787.4;ENST00000607937.1;ENST00000608349.4;ENST00000608686.4;ENST00000625677.1;ENST00000625937.1;ENST00000627207.1;ENST00000600150.4	-651;173;-107;275;-164;1379;-164;-164;-164;-164;203;275;1378;-249;1950;3683;-164	CGI:chr3:142962295-142964426	Island	11_BivFlnk	11_BivFlnk	PAQR9-AS1;U2SURP;PAQR9
560	cg12817260	-0.4536	0.0674	1.677e-11	--?	1	-6.72997	-1.0177	9.32289e-10	chr4	139543589	139543591	+	SETD7;SETD7;SETD7;SETD7;SETD7	protein_coding;protein_coding;protein_coding;protein_coding;protein_coding	ENST00000274031.6;ENST00000404104.6;ENST00000406354.1;ENST00000506866.5;ENST00000608795.4	13185;13180;12619;12649;63110	CGI:chr4:139555227-139557474		5_TxWk	5_TxWk	SETD7
561	cg22207702	-0.3502	0.052	1.694e-11	--?	1	-6.73462	-1.9508	9.41327e-10	chr8	78681137	78681139	-	IL7;ZC2HC1A;ZC2HC1A	protein_coding;protein_coding;protein_coding	ENST00000523959.4;ENST00000263849.7;ENST00000521176.1	57433;15090;15008	CGI:chr8:78666028-78666432		5_TxWk	5_TxWk	IL7;ZC2HC1A
562	cg26893515	-0.4614	0.0498	1.817e-20	--?	1	-9.26506	-6.0416	2.81913e-18	chr8	128329940	128329942	+					CGI:chr8:127849711-127849978		5_TxWk	5_TxWk
563	cg18807401	-0.173	0.0434	6.585e-05	--?	1	-3.98618	-0.806	0.000941758	chr2	42047210	42047212	-	PKDCC;PKDCC;PKDCC	protein_coding;protein_coding;protein_coding	ENST00000294964.5;ENST00000401498.5;ENST00000485578.1	-810;-834;-1369	CGI:chr2:42047290-42048866	N_Shore	2_TssAFlnk	2_TssAFlnk	PKDCC
564	cg25985506	-0.178	0.0498	0.0003478	--?	1	-3.5743	-0.5178	0.00401387	chr5	142699151	142699153	+	FGF1;FGF1;FGF1;FGF1;FGF1;FGF1;FGF1	protein_coding;protein_coding;protein_coding;protein_coding;protein_coding;protein_coding;protein_coding	ENST00000407758.4;ENST00000419524.5;ENST00000441680.5;ENST00000489937.4;ENST00000494344.4;ENST00000494579.1;ENST00000621536.3	-1130;-1105;-1105;-1099;-1099;-1099;-1081	CGI:chr5:142770034-142771267		7_Enh	7_Enh
565	cg19485202	-0.3561	0.0382	1.125e-20	--?	1	-9.32199	-4.4803	1.77503e-18	chr19	18791271	18791273	+	COMP;COMP;COMP	protein_coding;protein_coding;protein_coding	ENST00000222271.5;ENST00000425807.1;ENST00000542601.5	43;34;34	CGI:chr19:18788228-18791475	Island	10_TssBiv	13_ReprPC	COMP
566	cg02616341	-0.6624	0.0427	2.385e-54	--?	1	-15.5129	-11.3177	2.37244e-51	chr14	68888340	68888342	-	ACTN1;ACTN1;ACTN1;ACTN1;ACTN1;ACTN1;ACTN1;HMGN1P3	protein_coding;protein_coding;protein_coding;protein_coding;protein_coding;protein_coding;protein_coding;processed_pseudogene	ENST00000193403.9;ENST00000376839.6;ENST00000394419.7;ENST00000438964.5;ENST00000538545.5;ENST00000544964.5;ENST00000556083.1;ENST00000555136.1	91100;89226;90899;90922;90736;1802;-77;-256	CGI:chr14:68874710-68875103		4_Tx	4_Tx	ACTN1;HMGN1P3
567	cg25744613	-0.1928	0.0449	1.748e-05	--?	1	-4.29399	-0.8457	0.000292763	chr11	114059087	114059089	-	ZBTB16;ZBTB16;ZBTB16;ZBTB16;ZBTB16	protein_coding;protein_coding;protein_coding;protein_coding;protein_coding	ENST00000335953.7;ENST00000392996.2;ENST00000535700.1;ENST00000541602.4;ENST00000544220.1	-506;-1420;-1170;-638;-650	CGI:chr11:114058911-114061468	Island	2_TssAFlnk	2_TssAFlnk	ZBTB16
568	cg07068187	-0.2587	0.0346	7.198e-14	--?	1	-7.47688	-3.5754	5.55201e-12	chr22	24953775	24953777	-	KIAA1671	protein_coding	ENST00000406486.7	1045	CGI:chr22:24952184-24953777	Island	1_TssA	1_TssA	KIAA1671
569	cg07962084	-0.2357	0.0563	2.798e-05	--?	1	-4.1865	-0.9138	0.000444134	chr19	19325005	19325007	+	MAU2;MAU2;MAU2	protein_coding;protein_coding;protein_coding	ENST00000262815.11;ENST00000586189.6;ENST00000609122.4	4324;3480;4019	CGI:chr19:19320157-19321385	S_Shelf	6_EnhG	6_EnhG
570	cg22564081	-0.2249	0.048	2.77e-06	--?	1	-4.68542	-2.3099	5.67657e-05	chr3	44583582	44583584	+	RP11-944L7.4;RP11-944L7.5;ZNF197;ZNF660;ZNF660;ZNF660;ZNF660	antisense;protein_coding;protein_coding;protein_coding;protein_coding;protein_coding;protein_coding	ENST00000457331.1;ENST00000419137.1;ENST00000412641.1;ENST00000322734.2;ENST00000416644.4;ENST00000441021.4;ENST00000468987.1	102071;18023;-1306;-1382;5359;-1382;-1380	CGI:chr3:44584833-44585302	N_Shore	14_ReprPCWk	5_TxWk	ZNF197;RP11-944L7.4;RP11-944L7.5;ZNF660
571	cg27232174	-0.2831	0.0479	3.373e-09	--?	1	-5.91023	-4.5006	1.28227e-07	chr3	195185722	195185724	+	XXYLT1;XXYLT1;XXYLT1;XXYLT1;XXYLT1;XXYLT1;XXYLT1	protein_coding;protein_coding;protein_coding;protein_coding;protein_coding;protein_coding;protein_coding	ENST00000310380.9;ENST00000418940.4;ENST00000429994.4;ENST00000437101.4;ENST00000476897.4;ENST00000491138.1;ENST00000494175.1	85445;62134;62198;-924;23892;24144;74358	CGI:chr3:195259603-195260546		7_Enh	7_Enh
572	cg12245904	-0.166	0.0403	3.779e-05	--?	1	-4.11911	-2.2739	0.000578938	chr6	34465361	34465363	+	PACSIN1;PACSIN1;PACSIN1	protein_coding;protein_coding;protein_coding	ENST00000244458.5;ENST00000374043.5;ENST00000620693.3	-778;-778;-700	CGI:chr6:34465634-34466594	N_Shore	12_EnhBiv	13_ReprPC	PACSIN1
573	cg21580553	0.3075	0.0819	0.0001747	++?	1	3.75458	3.0892	0.00220509	chr4	5460128	5460130	-	RN7SKP275;STK32B;STK32B;STK32B;STK32B;STK32B;STK32B	misc_RNA;protein_coding;protein_coding;protein_coding;protein_coding;protein_coding;protein_coding	ENST00000364626.1;ENST00000282908.8;ENST00000505508.4;ENST00000508728.1;ENST00000510398.1;ENST00000512018.4;ENST00000512636.4	-1247;408686;245886;22211;320492;408532;320568	CGI:chr4:5568408-5568624		15_Quies	15_Quies	STK32B;RN7SKP275
574	cg24043286	-0.134	0.0353	0.0001484	--?	1	-3.79603	-1.0147	0.00191318	chr14	104295603	104295605	+					CGI:chr14:104334107-104334640		13_ReprPC	13_ReprPC
575	cg12444117	-0.2058	0.0454	5.921e-06	--?	1	-4.53304	-0.5102	0.000111881	chr11	130449795	130449797	+	ADAMTS15	protein_coding	ENST00000299164.3	821	CGI:chr11:130448339-130450303	Island	11_BivFlnk	11_BivFlnk	ADAMTS15
576	cg26890284	-0.185	0.0417	9.279e-06	--?	1	-4.43645	-2.1134	0.000166892	chr6	116876381	116876383	+	RFX6;RFX6	protein_coding;protein_coding	ENST00000332958.2;ENST00000487683.4	-879;-831	CGI:chr6:116876926-116877542	N_Shore	13_ReprPC	13_ReprPC	RFX6
577	cg16930438	-0.1871	0.0367	3.328e-07	--?	1	-5.09809	-3.3566	8.45131e-06	chr3	72797806	72797808	+	SHQ1;SHQ1;SHQ1	protein_coding;protein_coding;protein_coding	ENST00000325599.11;ENST00000444040.5;ENST00000463369.4	50674;50609;48557	CGI:chr3:72847789-72848642		15_Quies	5_TxWk	SHQ1
578	cg04070176	-0.1526	0.036	2.279e-05	--?	1	-4.23889	-0.5934	0.000369916	chr16	2970116	2970118	+	PAQR4;PAQR4;PAQR4;PAQR4;PAQR4;PKMYT1;PKMYT1;PKMYT1	protein_coding;protein_coding;protein_coding;protein_coding;protein_coding;protein_coding;protein_coding;protein_coding	ENST00000293978.11;ENST00000318782.8;ENST00000572687.1;ENST00000574988.1;ENST00000576565.1;ENST00000431515.5;ENST00000571102.1;ENST00000572832.1	846;871;558;-862;775;10300;125;-1012	CGI:chr16:2963650-2970325	Island	2_TssAFlnk	2_TssAFlnk	PAQR4;PKMYT1
579	cg23006885	-0.2191	0.0509	1.66e-05	--?	1	-4.30452	-0.9221	0.000279502	chr22	35541167	35541169	-	RASD2	protein_coding	ENST00000216127.4	299	CGI:chr22:35539934-35541490	Island	1_TssA	1_TssA	RASD2
580	cg01551787	-0.1822	0.0508	0.000338	--?	1	-3.58661	-2.6917	0.00391268	chr3	72933226	72933228	-	GXYLT2;GXYLT2	protein_coding;protein_coding	ENST00000389617.7;ENST00000498315.1	45153;25204	CGI:chr3:72928848-72929174		15_Quies	15_Quies	GXYLT2
581	cg16074988	-0.2487	0.056	8.908e-06	--?	1	-4.44107	-2.7198	0.000160982	chr6	42049696	42049698	-	CCND3;CCND3;CCND3;CCND3;CCND3;CCND3;CCND3;CCND3;CCND3;CCND3;CCND3;CCND3;CCND3;CCND3;CCND3;CCND3;TAF8;TAF8;TAF8;TAF8;TAF8;TAF8;TAF8;TAF8;TAF8;TAF8	protein_coding;protein_coding;protein_coding;protein_coding;protein_coding;protein_coding;protein_coding;protein_coding;protein_coding;protein_coding;protein_coding;protein_coding;protein_coding;protein_coding;protein_coding;protein_coding;protein_coding;protein_coding;protein_coding;protein_coding;protein_coding;protein_coding;protein_coding;protein_coding;protein_coding;protein_coding	ENST00000372988.7;ENST00000415497.5;ENST00000502771.1;ENST00000505672.4;ENST00000505884.4;ENST00000508143.4;ENST00000510503.4;ENST00000511161.4;ENST00000511642.4;ENST00000511686.4;ENST00000512381.1;ENST00000513956.4;ENST00000514382.4;ENST00000514588.1;ENST00000612455.1;ENST00000616010.3;ENST00000372977.6;ENST00000372978.6;ENST00000372982.7;ENST00000456846.5;ENST00000465926.4;ENST00000472818.4;ENS…	-728;-802;-1010;-1020;-1006;-1008;-988;-1006;661;-992;-994;-1006;-1008;-1008;-1162;-802;-828;-817;-826;-826;-1180;-828;-1228;-843;-835;-826	CGI:chr6:42048505-42048993	S_Shore	11_BivFlnk	12_EnhBiv	TAF8;CCND3
582	cg15735453	-0.213	0.0485	1.139e-05	--?	1	-4.39175	-3.6649	0.000200073	chr2	10947011	10947013	-					CGI:chr2:10960905-10961362		13_ReprPC	14_ReprPCWk
583	cg10999413	-0.258	0.0428	1.651e-09	--?	1	-6.02804	-2.0664	6.62832e-08	chr10	101132373	101132375	-	TLX1;TLX1;TLX1;TLX1;TLX1NB;TLX1NB	protein_coding;protein_coding;protein_coding;protein_coding;protein_coding;protein_coding	ENST00000370196.9;ENST00000463716.3;ENST00000467928.2;ENST00000533319.1;ENST00000425505.1;ENST00000445873.4	1868;645;1069;-409;-1247;-1247	CGI:chr10:101131253-101132274	S_Shore	12_EnhBiv	12_EnhBiv
584	cg08743681	-0.3046	0.054	1.671e-08	--?	1	-5.64074	-5.1838	5.56571e-07	chr11	122687311	122687313	-	UBASH3B;UBASH3B	protein_coding;protein_coding	ENST00000284273.5;ENST00000525711.1	31636;31586	CGI:chr11:122655570-122656771		14_ReprPCWk	14_ReprPCWk	UBASH3B
585	cg22988237	-0.2003	0.0389	2.686e-07	--?	1	-5.1491	-0.5715	6.96359e-06	chr1	155081733	155081735	+	EFNA3;RP11-540D14.8	protein_coding;protein_coding	ENST00000368408.3;ENST00000505139.1	2861;17985	CGI:chr1:155078679-155082545	Island	11_BivFlnk	11_BivFlnk	RP11-540D14.8;EFNA3
586	cg00262542	-0.1492	0.039	0.000131	--?	1	-3.82564	-2.3979	0.0017151	chr2	217980432	217980434	-	AC010136.2;TNS1;TNS1	antisense;protein_coding;protein_coding	ENST00000450996.1;ENST00000413280.4;ENST00000446903.4	1725;-1498;22563	CGI:chr2:217978658-217979019	S_Shore	7_Enh	7_Enh	TNS1
587	cg13243822	0.2293	0.0489	2.773e-06	++?	1	4.68916	3.6161	5.68144e-05	chr18	58556416	58556418	+	ALPK2;ALPK2;ALPK2;RP11-126O1.2	protein_coding;protein_coding;protein_coding;antisense	ENST00000361673.3;ENST00000587399.1;ENST00000587842.1;ENST00000589794.1	72541;22796;22608;-654	CGI:chr18:58670979-58671846		2_TssAFlnk	2_TssAFlnk	RP11-126O1.2;ALPK2
588	cg09126014	-0.3874	0.0591	5.628e-11	--?	1	-6.55499	-6.2449	2.88314e-09	chr15	74868411	74868413	-	SCAMP2;SCAMP2;SCAMP2;SCAMP2;SCAMP2;SCAMP2;SCAMP2;SCAMP2;SCAMP2	protein_coding;protein_coding;protein_coding;protein_coding;protein_coding;protein_coding;protein_coding;protein_coding;protein_coding	ENST00000268099.12;ENST00000562363.4;ENST00000563663.4;ENST00000563829.4;ENST00000564529.1;ENST00000565345.4;ENST00000566557.4;ENST00000569124.1;ENST00000569904.4	4954;4899;4944;4954;4947;4629;4921;4618;4891	CGI:chr15:74873032-74873562		7_Enh	6_EnhG	MAN2C1, SCAMP2
589	cg15257820	-0.2515	0.0527	1.817e-06	--?	1	-4.7723	-1.6091	3.89056e-05	chr9	108552478	108552480	-					CGI:chr9:108855040-108855864		7_Enh	7_Enh
590	cg21196659	-0.107	0.0297	0.0003228	--?	1	-3.60269	-0.9432	0.00375911	chr11	66691528	66691530	-	SPTBN2;SPTBN2;SPTBN2;SPTBN2;SPTBN2;SPTBN2	protein_coding;protein_coding;protein_coding;protein_coding;protein_coding;protein_coding	ENST00000309996.5;ENST00000529997.4;ENST00000532902.1;ENST00000533211.4;ENST00000611817.3;ENST00000617502.3	29871;29712;-1170;37431;29842;29871	CGI:chr11:66691312-66691652	Island	14_ReprPCWk	5_TxWk	SPTBN2
591	cg10740215	-0.1837	0.0452	4.722e-05	--?	1	-4.06416	-0.5669	0.000704381	chr1	182589252	182589254	+	RNASEL;RNASEL	protein_coding;protein_coding	ENST00000367559.6;ENST00000539397.1	4;4	CGI:chr1:182604240-182604625		1_TssA	2_TssAFlnk	RNASEL
592	cg05484354	-0.4115	0.0785	1.566e-07	--?	1	-5.24204	-5.3288	4.27342e-06	chr15	25347389	25347391	+	RP13-487P22.1;SNHG14;SNHG14;UBE3A;UBE3A;UBE3A;UBE3A;UBE3A;UBE3A;UBE3A;UBE3A;UBE3A	sense_intronic;processed_transcript;processed_transcript;protein_coding;protein_coding;protein_coding;protein_coding;protein_coding;protein_coding;protein_coding;protein_coding;protein_coding	ENST00000565581.1;ENST00000453082.4;ENST00000554726.1;ENST00000232165.6;ENST00000397954.5;ENST00000428984.5;ENST00000438097.4;ENST00000566215.4;ENST00000604860.2;ENST00000614096.3;ENST00000626176.1;ENST00000630424.1	-154;129037;77702;91667;91124;91135;59736;91152;9376;91648;8593;91305	CGI:chr15:25438248-25439268		5_TxWk	5_TxWk	SNHG14;UBE3A;RP13-487P22.1
593	cg13628444	-0.2721	0.0539	4.393e-07	--?	1	-5.04824	-4.166	1.08722e-05	chr9	132008400	132008402	+	MED27;MED27	protein_coding;protein_coding	ENST00000292035.8;ENST00000357028.5	71508;71466	CGI:chr9:132079573-132079948		5_TxWk	5_TxWk	MED27
594	cg06003801	-0.3907	0.0427	5.657e-20	--?	1	-9.14988	-6.2502	8.3575e-18	chr2	150021196	150021198	-					CGI:chr2:150485228-150486677		15_Quies	15_Quies
595	cg18905155	-0.155	0.0396	9.143e-05	--?	1	-3.91414	-2.104	0.00125456	chr10	52817901	52817903	-					CGI:chr10:52871451-52871666		15_Quies	15_Quies
596	cg15934839	0.1241	0.0308	5.604e-05	++?	1	4.02922	1.8687	0.000817983	chr1	6035691	6035693	+	KCNAB2;KCNAB2;KCNAB2;KCNAB2;KCNAB2;KCNAB2;KCNAB2;KCNAB2;KCNAB2;KCNAB2;KCNAB2;KCNAB2;KCNAB2	protein_coding;protein_coding;protein_coding;protein_coding;protein_coding;protein_coding;protein_coding;protein_coding;protein_coding;protein_coding;protein_coding;protein_coding;protein_coding	ENST00000164247.4;ENST00000341524.4;ENST00000352527.4;ENST00000378092.4;ENST00000378097.4;ENST00000378111.4;ENST00000389632.7;ENST00000428161.4;ENST00000435937.4;ENST00000445501.4;ENST00000459822.1;ENST00000478098.4;ENST00000602612.4	1408;9678;9678;42990;43328;44225;9391;9391;8394;42980;-226;42985;9371	CGI:chr1:6026184-6026434		14_ReprPCWk	14_ReprPCWk	KCNAB2
597	cg11511680	-0.3491	0.058	1.804e-09	--?	1	-6.01897	-3.5551	7.18883e-08	chr21	33402732	33402734	-	IFNGR2;IFNGR2;IFNGR2;IFNGR2;IFNGR2	protein_coding;protein_coding;protein_coding;protein_coding;protein_coding	ENST00000290219.9;ENST00000381995.4;ENST00000405436.4;ENST00000439213.4;ENST00000545369.2	-164;-700;-734;-695;-709	CGI:chr21:33403131-33404187	N_Shore	1_TssA	1_TssA	IFNGR2
598	cg21505923	-0.419	0.047	4.592e-19	--?	1	-8.91489	-3.5422	6.24533e-17	chr3	72177516	72177518	-	LINC00877;LINC00877;LINC00877;RP11-433A10.3	lincRNA;lincRNA;lincRNA;lincRNA	ENST00000469218.4;ENST00000481148.4;ENST00000626474.1;ENST00000608390.1	56728;65049;101987;-763	CGI:chr3:72446702-72447701		11_BivFlnk	2_TssAFlnk	RP11-433A10.3;LINC00877
599	cg21620540	-0.2401	0.04	2.001e-09	--?	1	-6.0025	-4.242	7.91512e-08	chr11	12009766	12009768	-	DKK3;DKK3;DKK3;DKK3;DKK3;DKK3;DKK3;DKK3;DKK3;DKK3;DKK3;DKK3	protein_coding;protein_coding;protein_coding;protein_coding;protein_coding;protein_coding;protein_coding;protein_coding;protein_coding;protein_coding;protein_coding;protein_coding	ENST00000326932.7;ENST00000396505.5;ENST00000525493.4;ENST00000526218.4;ENST00000527132.1;ENST00000529338.1;ENST00000530694.4;ENST00000532873.4;ENST00000533813.4;ENST00000533900.1;ENST00000534479.4;ENST00000534511.4	-396;-684;3;-41;-1136;-629;-29;-869;-555;-554;-436;-1142	CGI:chr11:12008190-12009294	S_Shore	12_EnhBiv	10_TssBiv	DKK3
600	cg13622530	-0.181	0.0499	0.0002843	--?	1	-3.62725	-2.6402	0.00336657	chr1	111660493	111660495	+	RAP1A;RAP1A;RAP1A;RAP1A	protein_coding;protein_coding;protein_coding;protein_coding	ENST00000356415.4;ENST00000369709.3;ENST00000433097.4;ENST00000494982.1	118275;40710;40716;33024	CGI:chr1:111619582-111620215		7_Enh	7_Enh	RAP1A
601	cg00498088	-0.5773	0.0668	5.309e-18	--?	1	-8.64222	-9.206	6.50681e-16	chr11	19225828	19225830	+	E2F8;E2F8;E2F8;E2F8;RP11-428C19.4	protein_coding;protein_coding;protein_coding;protein_coding;antisense	ENST00000250024.7;ENST00000527884.4;ENST00000529188.1;ENST00000620009.3;ENST00000527978.1	15123;15792;250;15792;29053	CGI:chr11:19240365-19240609		7_Enh	7_Enh
602	cg26219092	-0.3157	0.0412	1.953e-14	--?	1	-7.66262	-3.4107	1.61576e-12	chr8	133375778	133375780	-					CGI:chr8:133296323-133297902		7_Enh	7_Enh
603	cg10423893	-0.1377	0.0377	0.0002558	--?	1	-3.65252	-0.7184	0.00307343	chr17	81318645	81318647	+	TMEM105;TMEM105	protein_coding;protein_coding	ENST00000332900.4;ENST00000574093.1	12029;11770	CGI:chr17:81310063-81310331		15_Quies	15_Quies	TMEM105
604	cg20858481	-0.2902	0.0472	7.956e-10	--?	1	-6.14831	-4.2893	3.37254e-08	chr15	52077167	52077169	-	CTD-2184D3.5	antisense	ENST00000558607.1	23356	CGI:chr15:52111994-52112781		15_Quies	15_Quies	CTD-2184D3.5
605	cg19218509	-0.1092	0.0298	0.000246	--?	1	-3.66443	-1.8973	0.002971	chr20	34268940	34268942	+	ASIP;ASIP;RP4-785G19.5	protein_coding;protein_coding;sense_overlapping	ENST00000374954.3;ENST00000568305.4;ENST00000512005.1	8575;74371;12233	CGI:chr20:34268853-34269442	Island	2_TssAFlnk	5_TxWk	RP4-785G19.5;ASIP
606	cg11132393	-0.2834	0.0802	0.0004133	--?	1	-3.53367	-2.7567	0.00465964	chr11	102438501	102438503	-	TMEM123;TMEM123;TMEM123;TMEM123;TMEM123;TMEM123;TMEM123;TMEM123	protein_coding;protein_coding;protein_coding;protein_coding;protein_coding;protein_coding;protein_coding;protein_coding	ENST00000361236.6;ENST00000398136.5;ENST00000525577.4;ENST00000526676.1;ENST00000528969.4;ENST00000529492.4;ENST00000531103.4;ENST00000532161.4	14338;14543;31883;13854;12730;14051;10951;13865	CGI:chr11:102451798-102453031		15_Quies	15_Quies	TMEM123
607	cg07274522	-0.3464	0.0362	1.028e-21	--?	1	-9.56906	-4.0655	1.772e-19	chr12	123534736	123534738	+	RILPL1	protein_coding	ENST00000376874.7	-1018	CGI:chr12:123533046-123534447	S_Shore	2_TssAFlnk	15_Quies	RILPL1
608	cg04230073	-0.1549	0.0372	3.103e-05	--?	1	-4.16398	-2.0614	0.000486406	chr11	77044499	77044501	-					CGI:chr11:77046005-77046236	N_Shore	13_ReprPC	13_ReprPC
609	cg18083402	-0.1894	0.0438	1.542e-05	--?	1	-4.3242	-2.6257	0.000261776	chr8	99663707	99663709	-	VPS13B;VPS13B	protein_coding;protein_coding	ENST00000357162.5;ENST00000358544.5	650441;650441	CGI:chr8:99893429-99893775		15_Quies	5_TxWk	VPS13B
610	cg23330930	-0.1608	0.04	5.794e-05	--?	1	-4.02	-2.133	0.000842669	chr2	164314208	164314210	-	AC092684.1	lincRNA	ENST00000429636.1	38015	CGI:chr2:164621052-164621832		15_Quies	15_Quies	AC092684.1
611	cg24867247	0.249	0.0556	7.459e-06	++?	1	4.47842	2.3209	0.000137422	chr13	46390120	46390122	+	KIAA0226L;KIAA0226L	protein_coding;protein_coding	ENST00000389908.6;ENST00000409879.5	-78;48070	CGI:chr13:46386549-46387535	S_Shelf	14_ReprPCWk	15_Quies	KIAA0226L
612	cg03991477	-0.1681	0.0366	4.343e-06	--?	1	-4.5929	-2.6931	8.48729e-05	chr7	44141492	44141494	-	MYL7;MYL7;MYL7;MYL7;MYL7;MYL7;MYL7;MYL7;MYL7;MYL7	protein_coding;protein_coding;protein_coding;protein_coding;protein_coding;protein_coding;protein_coding;protein_coding;protein_coding;protein_coding	ENST00000223364.6;ENST00000431007.1;ENST00000431289.1;ENST00000434895.4;ENST00000446581.4;ENST00000447951.1;ENST00000457314.4;ENST00000457910.1;ENST00000458240.4;ENST00000476118.1	-160;-418;-425;-456;-1091;-418;-418;-160;-207;-926	CGI:chr7:44145210-44146104	N_Shelf	14_ReprPCWk	15_Quies	MYL7
613	cg01901421	-0.1595	0.0357	7.936e-06	--?	1	-4.46779	-2.8335	0.00014521	chr2	104733742	104733744	-					CGI:chr2:104659130-104659482		14_ReprPCWk	15_Quies
614	cg23120739	-0.4216	0.0716	3.871e-09	--?	1	-5.88827	-6.8721	1.4544e-07	chr15	55911024	55911026	+	NEDD4;NEDD4;NEDD4;NEDD4;NEDD4;NEDD4;NEDD4;NEDD4;NEDD4	protein_coding;protein_coding;protein_coding;protein_coding;protein_coding;protein_coding;protein_coding;protein_coding;protein_coding	ENST00000338963.5;ENST00000435532.6;ENST00000502612.4;ENST00000503468.4;ENST00000506154.1;ENST00000507063.1;ENST00000508342.4;ENST00000508871.4;ENST00000514893.4	6107;82722;82524;5445;6084;40376;6107;4630;41721	CGI:chr15:55993062-55994097		7_Enh	2_TssAFlnk	NEDD4
615	cg19066120	-0.1382	0.0289	1.686e-06	--?	1	-4.78201	-2.4691	3.63784e-05	chr19	6376456	6376458	-	PSPN;PSPN	protein_coding;protein_coding	ENST00000245810.1;ENST00000597721.1	-607;2602	CGI:chr19:6372711-6373620	S_Shelf	7_Enh	7_Enh
616	cg24784153	-0.309	0.0411	5.886e-14	--?	1	-7.51825	-4.7956	4.59088e-12	chr14	33978580	33978582	+	AL358340.1;EGLN3	miRNA;protein_coding	ENST00000583762.1;ENST00000487915.5	-1189;244297	CGI:chr14:33950302-33951232		15_Quies	15_Quies	EGLN3;AL358340.1
617	cg18070593	-0.1034	0.0243	2.077e-05	--?	1	-4.25514	-1.8018	0.00034113	chr12	53497933	53497935	+	MAP3K12;MAP3K12;MAP3K12;MAP3K12;MAP3K12	protein_coding;protein_coding;protein_coding;protein_coding;protein_coding	ENST00000267079.5;ENST00000547151.1;ENST00000547488.4;ENST00000548565.1;ENST00000551895.1	1682;1524;1523;2130;1525	CGI:chr12:53499411-53499826	N_Shore	5_TxWk	7_Enh	MAP3K12
618	cg16351618	-0.3195	0.0717	8.418e-06	--?	1	-4.45607	-3.4617	0.000153039	chr14	103165431	103165433	-					CGI:chr14:103188904-103189770		14_ReprPCWk	15_Quies
619	cg09309787	-0.1937	0.0459	2.471e-05	--?	1	-4.22004	-2.9391	0.000397779	chr2	222317093	222317095	+	AC010980.2;AC010980.2	transcribed_unprocessed_pseudogene;transcribed_unprocessed_pseudogene	ENST00000555502.4;ENST00000587192.1	-1378;-1182	CGI:chr2:222318294-222320220	N_Shore	14_ReprPCWk	14_ReprPCWk	AC010980.2
620	cg18888873	-0.3194	0.0355	2.459e-19	--?	1	-8.99718	-1.9942	3.42522e-17	chr11	121292082	121292084	+	SC5D;SC5D;SC5D;SC5D;SC5D;SC5D;SC5D	protein_coding;protein_coding;protein_coding;protein_coding;protein_coding;protein_coding;protein_coding	ENST00000264027.7;ENST00000392789.2;ENST00000524683.4;ENST00000527762.4;ENST00000531140.1;ENST00000534230.4;ENST00000534455.4	-371;-770;-689;-689;-677;-689;-599	CGI:chr11:121292535-121293243	N_Shore	2_TssAFlnk	2_TssAFlnk	SC5D
621	cg01708404	-0.1944	0.0525	0.0002132	--?	1	-3.70286	-1.481	0.00262281	chr16	70379220	70379222	+	RP11-529K1.4;ST3GAL2	antisense;protein_coding	ENST00000566960.1;ENST00000393640.7	-237;21418	CGI:chr16:70380526-70381962	N_Shore	5_TxWk	7_Enh	ST3GAL2;RP11-529K1.4
622	cg26409500	-0.1727	0.0336	2.755e-07	--?	1	-5.13988	-2.2067	7.12353e-06	chr7	31074169	31074171	+	ADCYAP1R1;ADCYAP1R1;ADCYAP1R1;ADCYAP1R1;ADCYAP1R1;ADCYAP1R1	protein_coding;protein_coding;protein_coding;protein_coding;protein_coding;protein_coding	ENST00000304166.7;ENST00000396211.5;ENST00000409363.4;ENST00000409489.4;ENST00000431811.4;ENST00000614107.3	21708;10975;21642;10930;17238;21708	CGI:chr7:31052102-31053462		5_TxWk	14_ReprPCWk	ADCYAP1R1
623	cg07481398	-0.246	0.0617	6.745e-05	--?	1	-3.98703	-1.1912	0.00096171	chr6	149485515	149485517	-	ZC3H12D	protein_coding	ENST00000409806.6	-454	CGI:chr6:149456505-149457053		2_TssAFlnk	2_TssAFlnk	ZC3H12D
624	cg09702470	-0.3002	0.0449	2.201e-11	--?	1	-6.68597	-3.8256	1.20167e-09	chr2	195322669	195322671	+					CGI:chr2:195656831-195658226		15_Quies	15_Quies
625	cg10586317	-0.2837	0.0453	3.663e-10	--?	1	-6.26269	-3.35	1.64543e-08	chr15	73686908	73686910	-	CD276;CD276;CD276;CD276;CD276;CD276;CD276;CD276;CD276;CD276;CD276;CD276;CD276	protein_coding;protein_coding;protein_coding;protein_coding;protein_coding;protein_coding;protein_coding;protein_coding;protein_coding;protein_coding;protein_coding;protein_coding;protein_coding	ENST00000318424.8;ENST00000318443.8;ENST00000537340.5;ENST00000558689.4;ENST00000560786.5;ENST00000560928.4;ENST00000560995.4;ENST00000561213.4;ENST00000561260.4;ENST00000561416.4;ENST00000563584.4;ENST00000567189.4;ENST00000567582.4	2627;2695;2639;2525;2525;2470;2177;2517;1902;2406;2470;2942;2136	CGI:chr15:73684218-73684914	S_Shore	7_Enh	7_Enh
626	cg04267467	-0.1532	0.0369	3.329e-05	--?	1	-4.15176	-0.5511	0.000517138	chr7	140062455	140062457	+	PARP12;PARP12;PARP12	protein_coding;protein_coding;protein_coding	ENST00000263549.6;ENST00000467638.1;ENST00000473341.4	1266;96;478	CGI:chr7:140062181-140063445	Island	1_TssA	2_TssAFlnk	PARP12
627	cg27308895	-0.1714	0.0468	0.0002517	--?	1	-3.66239	-1.952	0.00303077	chr2	199465126	199465128	+	SATB2;SATB2;SATB2;SATB2;SATB2-AS1	protein_coding;protein_coding;protein_coding;protein_coding;antisense	ENST00000260926.8;ENST00000457245.4;ENST00000463386.1;ENST00000614512.3;ENST00000441234.1	-18;6140;41;-18;7289	CGI:chr2:199461948-199464958	S_Shore	13_ReprPC	13_ReprPC	SATB2;SATB2-AS1
628	cg23538064	-0.1539	0.0388	7.183e-05	--+	2	-3.96649	-2.2892	0.00101652	chr6	31945497	31945499	-	C2;C2;C2;C2;C2;C2;C2;CFB;CFB;CFB;CFB;CFB;XXbac-BPG116M5.17;XXbac-BPG116M5.17	protein_coding;protein_coding;protein_coding;protein_coding;protein_coding;protein_coding;protein_coding;protein_coding;protein_coding;protein_coding;protein_coding;protein_coding;protein_coding;protein_coding	ENST00000299367.8;ENST00000383177.6;ENST00000442278.5;ENST00000452323.5;ENST00000468407.1;ENST00000469372.4;ENST00000486124.4;ENST00000425368.5;ENST00000452035.5;ENST00000460718.4;ENST00000472581.1;ENST00000475617.4;ENST00000456570.4;ENST00000477310.1	18020;17734;18001;44498;1824;47712;9442;-212;-725;-629;-478;-153;17799;17773	CGI:chr6:31958712-31959163		12_EnhBiv	12_EnhBiv	ATF6B, DXO
629	cg27189973	-0.2067	0.0498	3.281e-05	--?	1	-4.1506	-1.3427	0.000510921	chr16	88784346	88784348	+	PIEZO1	protein_coding	ENST00000301015.12	865	CGI:chr16:88784336-88785866	Island	11_BivFlnk	2_TssAFlnk	PIEZO1
630	cg02041641	-0.3197	0.0534	2.13e-09	--?	1	-5.98689	-5.4877	8.38769e-08	chr22	32580219	32580221	+	SYN3	protein_coding	ENST00000358763.5	478153	CGI:chr22:32474563-32475377		14_ReprPCWk	15_Quies	SYN3
631	cg14240786	-0.311	0.0439	1.464e-12	--?	1	-7.08428	-5.1114	9.46588e-11	chr6	134621680	134621682	-	RP11-557H15.4	lincRNA	ENST00000434593.1	38156	CGI:chr6:134317659-134317883		15_Quies	15_Quies	RP11-557H15.4
632	cg04843085	0.1702	0.0343	7.18e-07	++?	1	4.9621	2.6956	1.69091e-05	chr11	128906652	128906654	+	C11orf45;C11orf45;KCNJ5;KCNJ5	protein_coding;protein_coding;protein_coding;protein_coding	ENST00000310799.6;ENST00000524878.1;ENST00000338350.4;ENST00000529694.4	-955;-617;15183;15296	CGI:chr11:128890546-128891338		13_ReprPC	13_ReprPC	KCNJ5;C11orf45
633	cg24959428	-0.213	0.0532	6.163e-05	---	2	-4.00376	-2.4068	0.000888808	chr1	89364391	89364393	+	GBP6	protein_coding	ENST00000370456.4	333	CGI:chr1:89524251-89525427		15_Quies	15_Quies	GBP6
634	cg15093441	-0.2633	0.0604	1.322e-05	--?	1	-4.35927	-4.6515	0.000228337	chr10	58399535	58399537	-					CGI:chr10:58384963-58385575		5_TxWk	5_TxWk
635	cg17794289	-0.2073	0.0585	0.0003897	--?	1	-3.54359	-3.8542	0.00443006	chr5	72346555	72346557	+	PTCD2;PTCD2;PTCD2;PTCD2;PTCD2;PTCD2;PTCD2;PTCD2;PTCD2;PTCD2;PTCD2	protein_coding;protein_coding;protein_coding;protein_coding;protein_coding;protein_coding;protein_coding;protein_coding;protein_coding;protein_coding;protein_coding	ENST00000308077.8;ENST00000380639.8;ENST00000460837.2;ENST00000486995.4;ENST00000493283.4;ENST00000503315.4;ENST00000503868.4;ENST00000510676.5;ENST00000515198.4;ENST00000536805.4;ENST00000543322.4	26182;26188;10996;26182;26156;26157;26179;26167;26187;26188;26188	CGI:chr5:72320180-72320518		7_Enh	5_TxWk	PTCD2
636	cg16221201	-0.2433	0.0343	1.308e-12	--?	1	-7.09329	-4.2624	8.51719e-11	chr5	72485741	72485743	+	ZNF366;ZNF366;ZNF366	protein_coding;protein_coding;protein_coding	ENST00000318442.5;ENST00000414109.2;ENST00000514477.4	21986;21652;21625	CGI:chr5:72460379-72460798		7_Enh	7_Enh
637	cg02374388	-0.1555	0.0333	2.977e-06	--?	1	-4.66967	-2.6597	6.05398e-05	chr20	44118728	44118730	-	JPH2	protein_coding	ENST00000372980.3	68850	CGI:chr20:44115682-44116383	S_Shelf	7_Enh	2_TssAFlnk	JPH2
638	cg10732385	-0.1798	0.0368	1.001e-06	--?	1	-4.88587	-0.9253	2.27822e-05	chr11	116790383	116790385	+	APOA5;APOA5	protein_coding;protein_coding	ENST00000227665.7;ENST00000542499.4	1512;2037	CGI:chr11:116790318-116790694	Island	13_ReprPC	14_ReprPCWk	APOA5
639	cg18257574	-0.4767	0.0496	7.419e-22	--?	1	-9.61089	-5.942	1.29469e-19	chr2	43131203	43131205	+					CGI:chr2:43100798-43101199		2_TssAFlnk	7_Enh
640	cg00156265	-0.235	0.0521	6.598e-06	--?	1	-4.51056	-2.4892	0.00012324	chr15	76973117	76973119	-					CGI:chr15:76931636-76932125		2_TssAFlnk	2_TssAFlnk
641	cg03623878	-0.1987	0.0479	3.405e-05	---	2	-4.14823	-1.2148	0.000527521	chr13	113001245	113001247	-	MCF2L;MCF2L;MCF2L;MCF2L;MCF2L;MCF2L;MCF2L;MCF2L;MCF2L;MCF2L	protein_coding;protein_coding;protein_coding;protein_coding;protein_coding;protein_coding;protein_coding;protein_coding;protein_coding;protein_coding	ENST00000375597.7;ENST00000375604.5;ENST00000375608.6;ENST00000397024.1;ENST00000397030.4;ENST00000409954.5;ENST00000421756.4;ENST00000433807.4;ENST00000486210.1;ENST00000535094.5	-509;-469;106867;-648;32745;-25;21933;16127;-540;32024	CGI:chr13:113001802-113002065	N_Shore	12_EnhBiv	13_ReprPC	MCF2L
642	cg22791700	-0.1554	0.0419	0.0002064	--?	1	-3.70883	-1.9125	0.0025501	chr17	5587365	5587367	+	NLRP1;NLRP1	protein_coding;protein_coding	ENST00000572143.1;ENST00000576905.4	32059;32059	CGI:chr17:5499811-5501282		7_Enh	7_Enh
643	cg23958988	-0.1909	0.0343	2.506e-08	--?	1	-5.5656	-2.9281	8.08428e-07	chr20	22623435	22623437	+					CGI:chr20:22586815-22587242		14_ReprPCWk	14_ReprPCWk
644	cg01163366	-0.3194	0.0441	4.567e-13	--?	1	-7.24263	-5.3797	3.17065e-11	chr14	100776110	100776112	+					CGI:chr14:100734280-100734592		12_EnhBiv	7_Enh
645	cg19434902	-0.2033	0.0456	8.228e-06	--?	1	-4.45833	-1.5038	0.000149968	chr5	137605533	137605535	-					CGI:chr5:137498327-137499457		14_ReprPCWk	14_ReprPCWk
646	cg17456929	-0.1656	0.0349	2.13e-06	--?	1	-4.74499	-2.9826	4.48557e-05	chr10	112298092	112298094	-	TECTB;TECTB	protein_coding;protein_coding	ENST00000369422.3;ENST00000494328.1	14357;-119	CGI:chr10:112183525-112183899		7_Enh	7_Enh
647	cg13290153	-0.2864	0.0537	9.457e-08	--?	1	-5.33333	-4.8509	2.70891e-06	chr6	155106746	155106748	+	TIAM2;TIAM2;TIAM2;TIAM2;TIAM2;TIAM2	protein_coding;protein_coding;protein_coding;protein_coding;protein_coding;protein_coding	ENST00000318981.8;ENST00000461783.6;ENST00000528535.4;ENST00000535231.4;ENST00000538270.4;ENST00000545347.4	16457;274049;92824;92982;93100;111392	CGI:chr6:154995316-154996063		2_TssAFlnk	1_TssA	TIAM2
648	cg10766585	-0.3995	0.0431	2.054e-20	--?	1	-9.26914	-6.5806	3.16591e-18	chr4	24799487	24799489	+	SOD3;SOD3	protein_coding;protein_coding	ENST00000382120.3;ENST00000598411.1	4024;9575	CGI:chr4:24799487-24800280	Island	13_ReprPC	13_ReprPC	SOD3
649	cg09831906	-0.1645	0.0392	2.714e-05	--?	1	-4.19643	-0.3815	0.000432328	chr1	212477422	212477424	-					CGI:chr1:212514885-212515106		7_Enh	15_Quies
650	cg16410556	-0.5802	0.0615	3.759e-21	--?	1	-9.43415	-5.2498	6.17866e-19	chr8	21740795	21740797	+	GFRA2;GFRA2;GFRA2;GFRA2;GFRA2	protein_coding;protein_coding;protein_coding;protein_coding;protein_coding	ENST00000306793.4;ENST00000517328.4;ENST00000517892.4;ENST00000518077.4;ENST00000524240.4	48024;71562;47364;47528;48015	CGI:chr8:21750566-21750823		5_TxWk	15_Quies	GFRA2
651	cg02423574	-0.1566	0.0347	6.348e-06	--?	1	-4.51297	-1.288	0.000119062	chr11	119195849	119195851	+	CCDC153;CCDC153;CCDC153;CCDC153	protein_coding;protein_coding;protein_coding;protein_coding	ENST00000375140.6;ENST00000415318.2;ENST00000447948.1;ENST00000503566.5	920;920;25;-362	CGI:chr11:119205931-119206844		14_ReprPCWk	14_ReprPCWk	CCDC153
652	cg24082680	-0.3974	0.0774	2.792e-07	--?	1	-5.13437	-3.8861	7.20714e-06	chr1	62783527	62783529	-	ATG4C;ATG4C;ATG4C	protein_coding;protein_coding;protein_coding	ENST00000317868.7;ENST00000371120.6;ENST00000443289.4	-608;-608;-608	CGI:chr1:62687709-62688678		1_TssA	1_TssA	ATG4C
653	cg24064348	-0.0934	0.0264	0.0003979	--?	1	-3.53788	-1.6685	0.00451049	chr1	53715500	53715502	-	GLIS1;GLIS1	protein_coding;protein_coding	ENST00000312233.3;ENST00000628545.1	18704;22606	CGI:chr1:53737729-53739637		13_ReprPC	13_ReprPC	GLIS1
654	cg27167759	-0.3527	0.0498	1.474e-12	--?	1	-7.08233	-6.0814	9.52471e-11	chr3	177213967	177213969	-					CGI:chr3:177196449-177198066		15_Quies	15_Quies
655	cg13473434	-0.2268	0.043	1.339e-07	--?	1	-5.27442	-2.0513	3.70859e-06	chr1	161226534	161226536	+	MIR5187;TOMM40L;TOMM40L;TOMM40L;TOMM40L;TOMM40L;TOMM40L;TOMM40L;TOMM40L	miRNA;protein_coding;protein_coding;protein_coding;protein_coding;protein_coding;protein_coding;protein_coding;protein_coding	ENST00000583479.1;ENST00000367987.1;ENST00000367988.6;ENST00000465512.4;ENST00000468803.1;ENST00000470426.4;ENST00000474486.4;ENST00000492482.4;ENST00000545897.4	-652;230;531;461;-1350;471;474;452;595	CGI:chr1:161202019-161202466		1_TssA	1_TssA	TOMM40L;MIR5187
656	cg06387582	-0.2576	0.029	6.336e-19	--?	1	-8.88276	-4.4725	8.4879e-17	chr17	1181358	1181360	+	ABR;ABR;ABR;ABR;AC016292.1	protein_coding;protein_coding;protein_coding;protein_coding;antisense	ENST00000302538.8;ENST00000544583.5;ENST00000574139.4;ENST00000575934.4;ENST00000438344.1	-1484;5964;47646;47646;-535	CGI:chr17:1179644-1180539	S_Shore	13_ReprPC	14_ReprPCWk	ABR;AC016292.1
657	cg14463529	-0.2357	0.0444	1.114e-07	--?	1	-5.30856	-1.124	3.14269e-06	chr6	31681304	31681306	+	LY6G5C;LY6G5C;LY6G5C;LY6G5C;LY6G5C;LY6G5C	protein_coding;protein_coding;protein_coding;protein_coding;protein_coding;protein_coding	ENST00000375863.6;ENST00000383237.4;ENST00000460141.1;ENST00000467098.1;ENST00000474395.4;ENST00000474678.4	2736;-927;-940;2736;172;-940	CGI:chr6:31681304-31681596	Island	2_TssAFlnk	2_TssAFlnk	LY6G5C
658	cg01487683	-0.3631	0.0465	6.007e-15	--?	1	-7.8086	-2.005	5.27262e-13	chr6	5030849	5030851	-	RP11-428J1.5;RP11-428J1.5;RP11-428J1.5	lincRNA;lincRNA;lincRNA	ENST00000606761.1;ENST00000606767.1;ENST00000607327.1	877;773;818	CGI:chr6:5003751-5004138		15_Quies	15_Quies	RP11-428J1.5
659	cg09410612	-0.2242	0.0442	3.839e-07	--?	1	-5.0724	-4.0283	9.62705e-06	chr13	36370511	36370513	+	SPG20	protein_coding	ENST00000355182.7	-331	CGI:chr13:36345600-36346867		15_Quies	15_Quies	SPG20
660	cg00512711	-0.2453	0.0497	8.139e-07	--?	1	-4.93561	-3.1321	1.89229e-05	chr22	45398111	45398113	-	SMC1B;SMC1B	protein_coding;protein_coding	ENST00000357450.7;ENST00000404354.3	15456;15508	CGI:chr22:45413017-45414072		13_ReprPC	15_Quies	SMC1B
661	cg24048437	-0.3072	0.0597	2.63e-07	--?	1	-5.14573	-4.3248	6.83406e-06	chr5	54360456	54360458	-	LINC01033;LINC01033	lincRNA;lincRNA	ENST00000517934.1;ENST00000523194.5	37575;39512	CGI:chr5:54310102-54310968		15_Quies	15_Quies	LINC01033
662	cg06855286	-0.1737	0.0374	3.525e-06	--?	1	-4.64439	-3.1199	7.0385e-05	chr6	31042819	31042821	-					CGI:chr6:30955431-30955786		5_TxWk	5_TxWk
663	cg25185915	0.1677	0.0429	9.424e-05	++?	1	3.90909	0.9619	0.00128832	chr18	76795324	76795326	+	RP11-162A12.2	lincRNA	ENST00000585258.1	26971	CGI:chr18:76787360-76787685		14_ReprPCWk	14_ReprPCWk	RP11-162A12.2
664	cg13716790	-0.1071	0.0235	4.937e-06	--?	1	-4.55745	-1.8496	9.51373e-05	chr2	47272195	47272197	+	AC073283.4;AC073283.4;AC073283.4	lincRNA;lincRNA;lincRNA	ENST00000419035.1;ENST00000441997.4;ENST00000448713.4	72771;72879;72794	CGI:chr2:47272325-47272674	N_Shore	7_Enh	7_Enh
665	cg24064266	-0.2953	0.0397	9.563e-14	--?	1	-7.43829	-5.1026	7.25694e-12	chr13	99990196	99990198	-					CGI:chr13:99989080-99989934	S_Shore	12_EnhBiv	13_ReprPC
666	cg13335990	-0.2417	0.0652	0.0002089	--?	1	-3.70706	-4.3239	0.00257727	chr11	130847733	130847735	+	RP11-890B15.2;RP11-890B15.2	lincRNA;lincRNA	ENST00000533434.1;ENST00000533812.5	-143;17828	CGI:chr11:130916216-130916739		15_Quies	15_Quies	RP11-890B15.2
667	cg16649326	-0.2195	0.044	5.907e-07	--?	1	-4.98864	-2.7799	1.42026e-05	chr7	151394789	151394791	+	WDR86;WDR86;WDR86;WDR86;WDR86;WDR86	protein_coding;protein_coding;protein_coding;protein_coding;protein_coding;protein_coding	ENST00000334493.9;ENST00000463000.1;ENST00000469830.2;ENST00000477459.4;ENST00000621812.1;ENST00000628331.1	15231;1128;14842;15938;15916;15249	CGI:chr7:151395789-151396111	N_Shore	13_ReprPC	13_ReprPC	WDR86
668	cg02530705	-0.1537	0.0407	0.0001621	--?	1	-3.77641	-0.3682	0.00206697	chr16	2468495	2468497	+	RP11-715J22.2	antisense	ENST00000563775.1	-282	CGI:chr16:2467606-2468609	Island	11_BivFlnk	11_BivFlnk	RP11-715J22.2
669	cg12997890	-0.1549	0.0414	0.0001858	--?	1	-3.74155	-2.1586	0.00232703	chr5	132229403	132229405	-	P4HA2;P4HA2;P4HA2;P4HA2;P4HA2	protein_coding;protein_coding;protein_coding;protein_coding;protein_coding	ENST00000360568.6;ENST00000416053.4;ENST00000428841.1;ENST00000431054.4;ENST00000439698.4	-1321;48197;-1145;65868;48452	CGI:chr5:132227401-132228261	S_Shore	15_Quies	15_Quies	P4HA2
670	cg17265693	-0.1599	0.0334	1.736e-06	--?	1	-4.78743	-2.0394	3.73568e-05	chr17	7263170	7263172	-	CLDN7;CLDN7;CLDN7;CLDN7;CLDN7;CLDN7;CLDN7;RP1-4G17.5	protein_coding;protein_coding;protein_coding;protein_coding;protein_coding;protein_coding;protein_coding;protein_coding	ENST00000360325.10;ENST00000397317.7;ENST00000538261.6;ENST00000571881.2;ENST00000571932.2;ENST00000573745.1;ENST00000575313.1;ENST00000577138.1	-692;43;-225;-827;813;34;30;-1081	CGI:chr17:7260966-7262926	S_Shore	11_BivFlnk	12_EnhBiv	RP1-4G17.5;CLDN7
671	cg15550804	-0.1348	0.0336	6.039e-05	--?	1	-4.0119	-2.1015	0.000873569	chr8	133885739	133885741	+	RP11-157E21.1	lincRNA	ENST00000520149.2	-757	CGI:chr8:133569726-133572716		5_TxWk	7_Enh	RP11-157E21.1
672	cg02696201	-0.5407	0.0656	1.692e-16	--?	1	-8.24238	-4.8198	1.7771e-14	chr7	157387078	157387080	+	DNAJB6;DNAJB6;DNAJB6;DNAJB6	protein_coding;protein_coding;protein_coding;protein_coding	ENST00000262177.7;ENST00000443280.4;ENST00000459889.4;ENST00000465908.4	50112;50053;50055;18277	CGI:chr7:157400226-157400461		6_EnhG	6_EnhG
673	cg05598936	-1.0647	0.0538	2.793e-87	--?	1	-19.79	-16.1439	8.42748e-84	chr6	1832855	1832857	-	GMDS;GMDS;GMDS;GMDS	protein_coding;protein_coding;protein_coding;protein_coding	ENST00000380805.5;ENST00000380815.4;ENST00000530927.4;ENST00000531690.4	98144;412837;343136;127935	CGI:chr6:1623950-1625233		1_TssA	7_Enh	GMDS
674	cg17967673	-0.4126	0.0587	2.048e-12	--?	1	-7.02896	-6.7942	1.30005e-10	chr19	37549106	37549108	+	CTD-3064H18.4;ZNF571-AS1;ZNF571-AS1;ZNF571-AS1;ZNF571-AS1;ZNF571-AS1;ZNF571-AS1	antisense;antisense;antisense;antisense;antisense;antisense;antisense	ENST00000316807.2;ENST00000585578.4;ENST00000586139.4;ENST00000589802.4;ENST00000591430.4;ENST00000592392.4;ENST00000592575.1	65;159;155;139;192;131;178	CGI:chr19:37548659-37549493	Island	8_ZNF/Rpts	8_ZNF/Rpts	ZNF571-AS1;CTD-3064H18.4
675	cg02870465	-0.3093	0.0584	1.155e-07	--?	1	-5.29623	-2.7719	3.2478e-06	chr9	37187508	37187510	-	ZCCHC7;ZCCHC7;ZCCHC7;ZCCHC7	protein_coding;protein_coding;protein_coding;protein_coding	ENST00000336755.8;ENST00000461038.4;ENST00000488607.4;ENST00000534928.4	66969;66872;42576;66910	CGI:chr9:37120053-37120988		15_Quies	15_Quies	ZCCHC7
676	cg02891208	-0.478	0.0554	5.907e-18	--?	1	-8.62816	-7.9801	7.20073e-16	chr5	172724666	172724668	-					CGI:chr5:172748477-172748880		5_TxWk	15_Quies
677	cg15387780	-0.2903	0.0441	4.842e-11	--?	1	-6.58277	-4.5426	2.50601e-09	chr7	22387987	22387989	-					CGI:chr7:22356420-22357198		15_Quies	15_Quies
678	cg12899919	-0.2401	0.0408	4.177e-09	--?	1	-5.8848	-4.112	1.55984e-07	chr19	34317699	34317701	+	KIAA0355;KIAA0355;KIAA0355	protein_coding;protein_coding;protein_coding	ENST00000299505.6;ENST00000588338.5;ENST00000588470.4	63162;63102;63147	CGI:chr19:34359166-34359682		2_TssAFlnk	7_Enh	KIAA0355
679	cg06169270	-0.1136	0.027	2.507e-05	--?	1	-4.20741	-1.9648	0.000402888	chr17	48817586	48817588	-	TTLL6;TTLL6;TTLL6;TTLL6;TTLL6	protein_coding;protein_coding;protein_coding;protein_coding;protein_coding	ENST00000376681.6;ENST00000393382.6;ENST00000456415.1;ENST00000470462.2;ENST00000490027.4	-509;-372;-445;-475;-533	CGI:chr17:48816931-48817447	S_Shore	11_BivFlnk	11_BivFlnk	TTLL6
680	cg12564919	-0.3838	0.0465	1.458e-16	--?	1	-8.25376	-3.2491	1.54594e-14	chr7	5592028	5592030	+	FSCN1	protein_coding	ENST00000382361.6	-795	CGI:chr7:5592704-5594924	N_Shore	12_EnhBiv	12_EnhBiv	CCZ1, FSCN1
681	cg01774894	-0.3568	0.0679	1.481e-07	--?	1	-5.25479	-6.1444	4.06352e-06	chr17	48597032	48597034	-	HOXB-AS3;HOXB-AS3;HOXB-AS3;HOXB-AS3;HOXB-AS3;HOXB-AS3;HOXB-AS3;HOXB-AS3;HOXB-AS3;HOXB-AS3;HOXB-AS3;HOXB-AS3;HOXB-AS3;HOXB3;HOXB6;HOXB6;HOXB6	antisense;antisense;antisense;antisense;antisense;antisense;antisense;antisense;antisense;antisense;antisense;antisense;antisense;protein_coding;protein_coding;protein_coding;protein_coding	ENST00000429755.7;ENST00000460041.4;ENST00000465846.5;ENST00000466037.5;ENST00000467155.5;ENST00000474040.4;ENST00000474324.1;ENST00000476204.4;ENST00000477144.1;ENST00000480872.4;ENST00000481995.4;ENST00000487849.6;ENST00000492897.3;ENST00000552000.2;ENST00000225648.3;ENST00000470193.3;ENST00000484302.3	4740;1072;47402;593;6555;6590;1072;6612;1052;6551;1074;4712;4719;7880;7940;102;7960	CGI:chr17:48596170-48596819	S_Shore	11_BivFlnk	12_EnhBiv	HOXB3;HOXB-AS3;HOXB6
682	cg07609640	-0.2614	0.0441	2.997e-09	--?	1	-5.92744	-4.241	1.14863e-07	chr3	45818661	45818663	+					CGI:chr3:45795988-45796764		2_TssAFlnk	2_TssAFlnk
683	cg23138261	-0.3385	0.0623	5.536e-08	--?	1	-5.43339	-3.3722	1.66163e-06	chr22	36410609	36410611	-					CGI:chr22:36409984-36410592	S_Shore	2_TssAFlnk	5_TxWk
684	cg23555878	-0.1508	0.0357	2.428e-05	--?	1	-4.22409	-2.6667	0.000391503	chr15	88447605	88447607	-					CGI:chr15:88467213-88468001		14_ReprPCWk	15_Quies
685	cg04261087	-0.1899	0.049	0.0001066	--?	1	-3.87551	-1.0987	0.00143384	chr18	23136511	23136513	-	AC105247.1;CABLES1;CABLES1;CABLES1;CABLES1;CABLES1;CABLES1;CABLES1;CABLES1	miRNA;protein_coding;protein_coding;protein_coding;protein_coding;protein_coding;protein_coding;protein_coding;protein_coding	ENST00000411067.1;ENST00000256925.10;ENST00000400473.5;ENST00000578052.1;ENST00000579963.4;ENST00000580153.4;ENST00000580644.4;ENST00000582882.4;ENST00000583220.4	1;748;1947;-38;1947;1059;18;87;52	CGI:chr18:23135004-23137107	Island	10_TssBiv	11_BivFlnk	CABLES1;AC105247.1
686	cg10876737	-0.8082	0.066	1.909e-34	--?	1	-12.2455	-6.045	7.78397e-32	chr5	1052107	1052109	-	SLC12A7	protein_coding	ENST00000264930.8	59928	CGI:chr5:1054504-1054765	N_Shelf	13_ReprPC	14_ReprPCWk	SLC12A7
687	cg08858239	-0.9775	0.0692	2.313e-45	--?	1	-14.1257	-14.5442	1.59307e-42	chr8	133557519	133557521	+	ST3GAL1;ST3GAL1;ST3GAL1;ST3GAL1;ST3GAL1;ST3GAL1;ST3GAL1	protein_coding;protein_coding;protein_coding;protein_coding;protein_coding;protein_coding;protein_coding	ENST00000399640.3;ENST00000517668.4;ENST00000518298.4;ENST00000519435.4;ENST00000521180.4;ENST00000522652.4;ENST00000522873.1	14421;14406;14369;12860;14406;14330;14407	CGI:chr8:133569726-133572716		7_Enh	7_Enh
688	cg10669481	-1.2961	0.0681	7.914e-81	--?	1	-19.0323	-12.4815	1.93616e-77	chr4	95045637	95045639	+	BMPR1B;BMPR1B;BMPR1B	protein_coding;protein_coding;protein_coding	ENST00000506363.4;ENST00000512312.4;ENST00000515059.4	49841;49405;287669	CGI:chr4:94757647-94758658		15_Quies	7_Enh	BMPR1B
689	cg15537793	-0.5669	0.0696	3.631e-16	--?	1	-8.14511	-5.5708	3.69245e-14	chr12	122381713	122381715	-	CLIP1;CLIP1;CLIP1;CLIP1;CLIP1;CLIP1;CLIP1;CLIP1;CLIP1;CLIP1;CLIP1	protein_coding;protein_coding;protein_coding;protein_coding;protein_coding;protein_coding;protein_coding;protein_coding;protein_coding;protein_coding;protein_coding	ENST00000302528.10;ENST00000358808.5;ENST00000361654.7;ENST00000535290.4;ENST00000537004.4;ENST00000537178.4;ENST00000539080.1;ENST00000540304.4;ENST00000540338.4;ENST00000541108.1;ENST00000620786.3	-1153;40856;40875;18301;14284;40919;40899;13714;-1219;-1154;40856	CGI:chr12:122421857-122422885		6_EnhG	7_Enh
690	cg26851933	-0.1681	0.0451	0.0001934	--?	1	-3.72727	-0.9112	0.00241097	chr9	20620030	20620032	-	MLLT3;MLLT3;MLLT3;MLLT3	protein_coding;protein_coding;protein_coding;protein_coding	ENST00000380338.7;ENST00000475957.1;ENST00000629733.1;ENST00000630269.1	2513;2410;2488;1843	CGI:chr9:20620425-20622246	N_Shore	2_TssAFlnk	2_TssAFlnk	MLLT3
691	cg10186196	-0.2021	0.0502	5.607e-05	--?	1	-4.0259	-3.3166	0.000818308	chr2	23390401	23390403	-	KLHL29	protein_coding	ENST00000486442.4	5184	CGI:chr2:23384858-23387253	S_Shelf	14_ReprPCWk	13_ReprPC	KLHL29
692	cg00544286	-0.1503	0.0369	4.533e-05	--?	1	-4.07317	-2.2576	0.000679275	chr3	13193132	13193134	-					CGI:chr3:13204192-13204539		13_ReprPC	5_TxWk
693	cg26161708	-0.3001	0.0472	2.003e-10	--?	1	-6.35805	-4.7936	9.38542e-09	chr20	17614802	17614804	-	RRBP1;RRBP1;RRBP1;RRBP1;RRBP1;RRBP1;RRBP1;RRBP1	protein_coding;protein_coding;protein_coding;protein_coding;protein_coding;protein_coding;protein_coding;protein_coding	ENST00000246043.7;ENST00000360807.7;ENST00000377807.5;ENST00000377813.4;ENST00000455029.3;ENST00000468428.1;ENST00000470422.4;ENST00000610403.3	45705;67493;67481;67431;67258;5015;8528;45171	CGI:chr20:17614626-17614838	Island	6_EnhG	6_EnhG	RRBP1
694	cg20370568	-0.1554	0.0408	0.0001414	--?	1	-3.80882	-2.6145	0.00183417	chr4	80035552	80035554	+	ANTXR2;ANTXR2;ANTXR2;ANTXR2;ANTXR2	protein_coding;protein_coding;protein_coding;protein_coding;protein_coding	ENST00000307333.7;ENST00000346652.9;ENST00000403729.5;ENST00000404191.4;ENST00000449651.4	37011;37148;37534;37920;36068	CGI:chr4:80072221-80073256		5_TxWk	5_TxWk	ANTXR2
695	cg01963353	-0.2218	0.0611	0.0002841	--?	1	-3.63011	-2.6246	0.00336446	chr20	1378230	1378232	+	FKBP1A;FKBP1A;FKBP1A;FKBP1A;FKBP1A;FKBP1A;FKBP1A;FKBP1A;FKBP1A;RP11-314N13.10;RP11-314N13.10;SDCBP2-AS1	protein_coding;protein_coding;protein_coding;protein_coding;protein_coding;protein_coding;protein_coding;protein_coding;protein_coding;protein_coding;protein_coding;antisense	ENST00000381715.3;ENST00000381719.6;ENST00000381724.6;ENST00000400137.7;ENST00000439640.3;ENST00000474726.4;ENST00000612074.3;ENST00000614856.1;ENST00000618612.3;ENST00000617804.1;ENST00000618770.1;ENST00000609470.4	14732;14798;14808;14932;14942;-56;14768;14934;14942;14866;14856;52820	CGI:chr20:1325255-1325910		7_Enh	7_Enh	SDCBP2-AS1
696	cg12054707	-0.5301	0.0658	8.186e-16	--?	1	-8.05623	-5.0903	7.9788e-14	chr15	34200178	34200180	-	KATNBL1;KATNBL1;KATNBL1;KATNBL1;KATNBL1;KATNBL1;KATNBL1;KATNBL1;KATNBL1	protein_coding;protein_coding;protein_coding;protein_coding;protein_coding;protein_coding;protein_coding;protein_coding;protein_coding	ENST00000256544.6;ENST00000540594.4;ENST00000557877.4;ENST00000559462.1;ENST00000559464.1;ENST00000559515.1;ENST00000560108.4;ENST00000560247.4;ENST00000560671.4	9901;9918;9833;9918;-338;9899;9901;9918;9883	CGI:chr15:34209500-34210298		15_Quies	15_Quies	KATNBL1
697	cg07761197	-0.1236	0.0252	9.627e-07	--?	1	-4.90476	-1.8368	2.1995e-05	chr16	1146656	1146658	+					CGI:chr16:1148521-1148803	N_Shore	13_ReprPC	13_ReprPC
698	cg25976672	-0.3709	0.067	3.083e-08	--?	1	-5.53582	-3.8603	9.75593e-07	chr2	234999151	234999153	-	SH3BP4;SH3BP4;SH3BP4;SH3BP4;SH3BP4;SH3BP4;SH3BP4;SH3BP4	protein_coding;protein_coding;protein_coding;protein_coding;protein_coding;protein_coding;protein_coding;protein_coding	ENST00000344528.7;ENST00000392011.5;ENST00000409212.4;ENST00000416021.4;ENST00000444916.4;ENST00000446904.4;ENST00000454947.1;ENST00000462602.5	20448;47178;20466;47075;20446;17527;4311;17517	CGI:chr2:235042808-235043170		6_EnhG	5_TxWk	SH3BP4
699	cg08251025	-0.2117	0.0524	5.427e-05	--?	1	-4.04008	-3.1393	0.000795372	chr4	123401215	123401217	+	SPRY1;SPRY1;SPRY1;SPRY1;SPRY1;SPRY1;SPRY1	protein_coding;protein_coding;protein_coding;protein_coding;protein_coding;protein_coding;protein_coding	ENST00000339241.1;ENST00000394339.2;ENST00000505319.4;ENST00000507703.1;ENST00000508849.1;ENST00000610581.3;ENST00000622283.1	4414;1705;4420;3030;1247;4420;2829	CGI:chr4:123397152-123398843	S_Shelf	1_TssA	1_TssA	SPRY1
700	cg12167197	-0.4151	0.0541	1.634e-14	--?	1	-7.67283	-1.9445	1.36449e-12	chr2	202933401	202933403	+	CARF;CARF;CARF;CARF;CARF;CARF;CARF;CARF;CARF;CARF;CARF;CARF;CARF;CARF;CARF;CARF;CARF;CARF;CARF;CARF;WDR12	protein_coding;protein_coding;protein_coding;protein_coding;protein_coding;protein_coding;protein_coding;protein_coding;protein_coding;protein_coding;protein_coding;protein_coding;protein_coding;protein_coding;protein_coding;protein_coding;protein_coding;protein_coding;protein_coding;protein_coding;protein_coding	ENST00000320443.11;ENST00000402905.6;ENST00000414439.4;ENST00000414490.4;ENST00000414857.4;ENST00000422368.4;ENST00000427712.4;ENST00000428585.4;ENST00000430899.4;ENST00000431787.4;ENST00000432024.4;ENST00000434998.4;ENST00000438828.3;ENST00000441569.4;ENST00000443740.4;ENST00000444724.4;ENST00000445120.4;ENST00000447539.4;ENST00000457031.4;ENST00000471271.4;ENST00000477723.1	21183;21187;21118;21156;21128;21124;21109;21118;21122;21154;21122;21112;20800;21122;21118;21146;21122;21117;21115;21118;81397	CGI:chr2:202912136-202912799		5_TxWk	5_TxWk	WDR12;CARF
701	cg05269040	-0.1277	0.0342	0.0001889	--?	1	-3.73392	-1.4138	0.00236114	chr20	39047891	39047893	-					CGI:chr20:39049930-39050458	N_Shelf	5_TxWk	5_TxWk
702	cg04008854	-1.2213	0.0728	4.036e-63	--?	1	-16.7761	-13.7932	5.59604e-60	chr8	128308658	128308660	-					CGI:chr8:127849711-127849978		15_Quies	15_Quies
703	cg01530605	-0.2174	0.0553	8.523e-05	--?	1	-3.93128	-1.7501	0.00118006	chr3	181697059	181697061	+	SOX2-OT;SOX2-OT;SOX2-OT;SOX2-OT;SOX2-OT;SOX2-OT;SOX2-OT;SOX2-OT;SOX2-OT;SOX2-OT;SOX2-OT;SOX2-OT;SOX2-OT;SOX2-OT;SOX2-OT;SOX2-OT;SOX2-OT;SOX2-OT	sense_overlapping;sense_overlapping;sense_overlapping;sense_overlapping;sense_overlapping;sense_overlapping;sense_overlapping;sense_overlapping;sense_overlapping;sense_overlapping;sense_overlapping;sense_overlapping;sense_overlapping;sense_overlapping;sense_overlapping;sense_overlapping;sense_overlapping;sense_overlapping	ENST00000460739.4;ENST00000469278.4;ENST00000476125.4;ENST00000476964.4;ENST00000485035.1;ENST00000491282.4;ENST00000492337.4;ENST00000493521.4;ENST00000498226.4;ENST00000498731.4;ENST00000594942.4;ENST00000597347.4;ENST00000597828.4;ENST00000626802.1;ENST00000626948.1;ENST00000628211.1;ENST00000630150.1;ENST00000630482.1	640374;521915;86450;86725;86518;86535;86696;640379;86530;133338;146280;522169;146305;95901;707289;146286;337574;707276	CGI:chr3:181695226-181696234	S_Shore	13_ReprPC	13_ReprPC	SOX2-OT
704	cg22460281	-0.2685	0.0553	1.21e-06	--?	1	-4.85533	-4.4561	2.69997e-05	chr1	60281069	60281071	-					CGI:chr1:60073643-60073868		7_Enh	7_Enh
705	cg03373901	-0.5864	0.0657	4.373e-19	--?	1	-8.92542	-4.7446	5.95387e-17	chr12	55661123	55661125	-	RP11-644F5.16	antisense	ENST00000556606.1	-1328	CGI:chr12:55646204-55646553		15_Quies	15_Quies	RP11-644F5.16
706	cg07313596	-0.1759	0.037	2.058e-06	--?	1	-4.75405	-1.1091	4.34999e-05	chr1	236282567	236282569	-	ERO1LB;ERO1LB	protein_coding;protein_coding	ENST00000354619.8;ENST00000366589.1	-582;-966	CGI:chr1:236281303-236282400	S_Shore	2_TssAFlnk	2_TssAFlnk	ERO1LB
707	cg24794298	-0.2302	0.0571	5.475e-05	--?	1	-4.03152	-1.3629	0.000801554	chr3	188274767	188274769	+	LPP;LPP;LPP;LPP;LPP;LPP;LPP;LPP;LPP;LPP;LPP	protein_coding;protein_coding;protein_coding;protein_coding;protein_coding;protein_coding;protein_coding;protein_coding;protein_coding;protein_coding;protein_coding	ENST00000414139.4;ENST00000416784.4;ENST00000420410.4;ENST00000426274.4;ENST00000430340.4;ENST00000443217.4;ENST00000448637.4;ENST00000454789.4;ENST00000457242.1;ENST00000617246.3;ENST00000618621.3	120836;120895;62126;66569;120892;62063;121483;120825;34903;49362;61834	CGI:chr3:188154290-188154566		7_Enh	7_Enh	LPP
708	cg02623718	0.1899	0.042	6.19e-06	++?	1	4.52143	3.0231	0.000116433	chr1	240402403	240402405	-	FMN2;FMN2;RP11-177F11.1	protein_coding;protein_coding;antisense	ENST00000319653.12;ENST00000545751.2;ENST00000455599.1	310523;73259;-1280	CGI:chr1:240406020-240406379	N_Shelf	15_Quies	15_Quies	RP11-177F11.1;FMN2
709	cg07442514	-0.1704	0.0407	2.854e-05	--?	1	-4.18673	-2.9734	0.000451948	chr2	204479901	204479903	+	AC016903.2	lincRNA	ENST00000456384.1	4545	CGI:chr2:204545216-204546187		15_Quies	15_Quies	AC016903.2
710	cg17433455	-0.2552	0.0476	8.008e-08	--?	1	-5.36134	-3.9976	2.32571e-06	chr8	22755126	22755128	-	PEBP4;RP11-459E5.1;RP11-459E5.1	protein_coding;processed_transcript;processed_transcript	ENST00000256404.7;ENST00000521141.1;ENST00000523627.1	172782;7623;64976	CGI:chr8:22703436-22703884		5_TxWk	5_TxWk	PEBP4;RP11-459E5.1
711	cg21873674	-0.1487	0.041	0.0002884	--?	1	-3.62683	-1.0263	0.00340894	chr3	13647838	13647840	+					CGI:chr3:13655127-13655627		12_EnhBiv	12_EnhBiv	LINC00620
712	cg12978040	-0.1071	0.0272	8.505e-05	--?	1	-3.9375	-1.522	0.00117806	chr19	55257158	55257160	-	PPP6R1;PPP6R1	protein_coding;protein_coding	ENST00000412770.5;ENST00000592242.1	1837;-1389	CGI:chr19:55257901-55259507	N_Shore	3_TxFlnk	2_TssAFlnk	PPP6R1
713	cg03359630	-0.2917	0.0352	1.154e-16	--?	1	-8.28693	-4.2226	1.23769e-14	chr1	43921918	43921920	+	ST3GAL3;ST3GAL3;ST3GAL3;ST3GAL3;ST3GAL3;ST3GAL3;ST3GAL3;ST3GAL3;ST3GAL3;ST3GAL3;ST3GAL3;ST3GAL3;ST3GAL3;ST3GAL3;ST3GAL3;ST3GAL3;ST3GAL3;ST3GAL3;ST3GAL3;ST3GAL3;ST3GAL3;ST3GAL3;ST3GAL3;ST3GAL3;ST3GAL3;ST3GAL3;ST3GAL3;ST3GAL3;ST3GAL3;ST3GAL3;ST3GAL3;ST3GAL3;ST3GAL3	protein_coding;protein_coding;protein_coding;protein_coding;protein_coding;protein_coding;protein_coding;protein_coding;protein_coding;protein_coding;protein_coding;protein_coding;protein_coding;protein_coding;protein_coding;protein_coding;protein_coding;protein_coding;protein_coding;protein_coding;protein_coding;protein_coding;protein_coding;protein_coding;protein_coding;protein_coding;protein_c…	ENST00000262915.6;ENST00000330208.5;ENST00000332628.9;ENST00000335430.9;ENST00000347631.5;ENST00000351035.6;ENST00000353126.6;ENST00000361392.7;ENST00000361400.7;ENST00000361746.7;ENST00000361812.7;ENST00000372362.5;ENST00000372365.4;ENST00000372366.4;ENST00000372367.4;ENST00000372368.5;ENST00000372369.4;ENST00000372372.5;ENST00000372374.5;ENST00000469715.4;ENST00000489897.4;ENST00000490502.1;ENS…	214385;214385;185655;214385;214345;214385;214385;214371;214371;185655;185655;185655;185655;185655;185655;185655;185655;185655;214385;185655;214373;22330;185655;1795;185655;185655;185655;185655;185655;185655;185655;185655;214385	CGI:chr1:43933396-43933863		4_Tx	4_Tx	ST3GAL3
714	cg08435853	-0.3289	0.0696	2.272e-06	--?	1	-4.72557	-5.0623	4.75396e-05	chr8	143708558	143708560	+	CCDC166;ZNF707;ZNF707	protein_coding;protein_coding;protein_coding	ENST00000542437.1;ENST00000508587.2;ENST00000527561.4	-449;507;24074	CGI:chr8:143706321-143708889	Island	13_ReprPC	13_ReprPC	CCDC166;ZNF707
715	cg19014480	-0.265	0.0454	5.286e-09	--?	1	-5.837	-4.4268	1.93935e-07	chr12	3117847	3117849	+	TSPAN9;TSPAN9;TSPAN9	protein_coding;protein_coding;protein_coding	ENST00000011898.8;ENST00000444315.5;ENST00000537971.4	40470;40470;40492	CGI:chr12:3076845-3077802		7_Enh	7_Enh	TSPAN9
716	cg17494412	-0.1993	0.0518	0.0001207	--?	1	-3.84749	-1.1652	0.00159768	chr16	9067032	9067034	+					CGI:chr16:9090289-9092832		15_Quies	15_Quies
717	cg06660015	-0.1741	0.0288	1.505e-09	--?	1	-6.04514	-3.1034	6.08031e-08	chr5	140363717	140363719	+	SLC4A9;SLC4A9;SLC4A9;SLC4A9	protein_coding;protein_coding;protein_coding;protein_coding	ENST00000432095.5;ENST00000506545.4;ENST00000506757.5;ENST00000507527.1	3507;3507;3515;3502	CGI:chr5:140363314-140363563	S_Shore	7_Enh	15_Quies	SLC4A9
718	cg20690420	-0.2151	0.0364	3.385e-09	--?	1	-5.90934	-3.7539	1.28629e-07	chr6	108167546	108167548	-	NR2E1;NR2E1;NR2E1	protein_coding;protein_coding;protein_coding	ENST00000368983.3;ENST00000368986.7;ENST00000426403.1	-477;1488;-1217	CGI:chr6:108164467-108170083	Island	12_EnhBiv	12_EnhBiv
719	cg16646463	-0.2123	0.056	0.0001494	--?	1	-3.79107	-1.5637	0.00192439	chr2	74383399	74383401	-	DCTN1;DCTN1;DCTN1;DCTN1;DCTN1;DCTN1;DCTN1;DCTN1	protein_coding;protein_coding;protein_coding;protein_coding;protein_coding;protein_coding;protein_coding;protein_coding	ENST00000409240.4;ENST00000409868.4;ENST00000417090.1;ENST00000421392.1;ENST00000434055.4;ENST00000437375.1;ENST00000440727.1;ENST00000449655.1	8688;8466;8444;8381;8468;8401;8637;2042	CGI:chr2:74391626-74392164		7_Enh	7_Enh
720	cg24440206	-0.2119	0.0318	2.681e-11	--?	1	-6.66352	-0.8962	1.44027e-09	chr10	86401588	86401590	+					CGI:chr10:86399856-86401860	Island	10_TssBiv	11_BivFlnk
721	cg05495804	-0.2191	0.0314	3.217e-12	--?	1	-6.97771	-3.8398	1.98639e-10	chr4	153530203	153530205	-	KIAA0922;KIAA0922;KIAA0922	protein_coding;protein_coding;protein_coding	ENST00000409663.6;ENST00000409959.6;ENST00000445960.4	63857;63854;63855	CGI:chr4:153467122-153467463		7_Enh	7_Enh
722	cg18771854	-0.1897	0.0408	3.419e-06	--?	1	-4.64951	-2.4086	6.85125e-05	chr4	6732846	6732848	+					CGI:chr4:6727184-6727473		2_TssAFlnk	7_Enh
723	cg12389889	-0.1547	0.0387	6.287e-05	--?	1	-3.99742	-2.6781	0.000904549	chr7	30403668	30403670	-	GS1-114I9.3;LINC01176;LINC01176	protein_coding;lincRNA;lincRNA	ENST00000442800.1;ENST00000414621.1;ENST00000628121.1	41268;12760;12783	CGI:chr7:30478371-30478994		15_Quies	5_TxWk	GS1-114I9.3;LINC01176
724	cg26595006	-0.0842	0.0239	0.0004258	--?	1	-3.52301	-1.2702	0.00478278	chr16	89055332	89055334	+					CGI:chr16:89052898-89053256	S_Shelf	13_ReprPC	13_ReprPC
725	cg10370144	-0.5005	0.0571	1.991e-18	--?	1	-8.76532	-8.5554	2.53892e-16	chr10	22551438	22551440	-	PIP4K2A;PIP4K2A;PIP4K2A;PIP4K2A	protein_coding;protein_coding;protein_coding;protein_coding	ENST00000323883.10;ENST00000376573.7;ENST00000545335.4;ENST00000604912.1	40275;163117;162670;40237	CGI:chr10:22475779-22478121		5_TxWk	7_Enh	PIP4K2A
726	cg04713912	-0.1715	0.0459	0.0001895	--?	1	-3.73638	-2.0914	0.00236775	chr1	236102347	236102349	+					CGI:chr1:236064382-236065517		13_ReprPC	14_ReprPCWk
727	cg13315690	-0.192	0.0463	3.389e-05	---	2	-4.14687	-1.1231	0.000525376	chr17	2041536	2041538	+	DPH1;DPH1;DPH1;DPH1;DPH1;DPH1;DPH1;DPH1;DPH1;DPH1;DPH1;DPH1;OVCA2	protein_coding;protein_coding;protein_coding;protein_coding;protein_coding;protein_coding;protein_coding;protein_coding;protein_coding;protein_coding;protein_coding;protein_coding;protein_coding	ENST00000263083.9;ENST00000263084.6;ENST00000570477.4;ENST00000570867.4;ENST00000571418.4;ENST00000571710.4;ENST00000572214.4;ENST00000572248.1;ENST00000572684.1;ENST00000575162.1;ENST00000575667.4;ENST00000607788.1;ENST00000572195.2	11426;-17;8143;2571;11377;1196;4641;255;864;2;11377;434;-400	CGI:chr17:2041562-2042327	N_Shore	3_TxFlnk	2_TssAFlnk	DPH1;OVCA2
728	cg14789142	-0.1547	0.0393	8.201e-05	--?	1	-3.93639	-2.4367	0.00114129	chr6	148268086	148268088	+	RP11-631F7.1	antisense	ENST00000423268.1	15322	CGI:chr6:148342289-148343079		15_Quies	15_Quies	RP11-631F7.1
729	cg17083720	-0.2966	0.0585	3.902e-07	--?	1	-5.07009	-3.5295	9.76648e-06	chr3	16828639	16828641	-	PLCL2	protein_coding	ENST00000460467.1	25988	CGI:chr3:16883888-16885350		15_Quies	15_Quies	PLCL2
730	cg08055948	-0.1689	0.0428	7.959e-05	--?	1	-3.94626	-1.3438	0.00111203	chr3	172045422	172045424	-	FNDC3B;FNDC3B;FNDC3B;FNDC3B;FNDC3B;FNDC3B	protein_coding;protein_coding;protein_coding;protein_coding;protein_coding;protein_coding	ENST00000336824.7;ENST00000415807.5;ENST00000416957.4;ENST00000421757.4;ENST00000423424.4;ENST00000469491.4	4868;5794;-1491;5794;4867;5763	CGI:chr3:172039703-172040934		7_Enh	7_Enh
731	cg11580525	-0.1713	0.0482	0.0003795	--?	1	-3.55394	-1.6673	0.00432863	chr11	118152207	118152209	+	SCN4B;SCN4B	protein_coding;protein_coding	ENST00000324727.7;ENST00000529878.1	613;681	CGI:chr11:118152637-118153479	N_Shore	11_BivFlnk	11_BivFlnk	SCN4B
732	cg09812137	-0.196	0.0391	5.407e-07	--?	1	-5.01279	-2.6283	1.31158e-05	chr15	42577721	42577723	+	STARD9;STARD9;STARD9	protein_coding;protein_coding;protein_coding	ENST00000290607.10;ENST00000563872.4;ENST00000564158.4	2062;2051;2062	CGI:chr15:42575139-42576056	S_Shore	12_EnhBiv	11_BivFlnk	STARD9
733	cg23259586	-0.1185	0.0242	9.425e-07	--?	1	-4.89669	-2.0916	2.15872e-05	chr4	1552652	1552654	+					CGI:chr4:1552738-1552951	N_Shore	13_ReprPC	14_ReprPCWk
734	cg08747761	-0.249	0.0523	1.944e-06	--?	1	-4.76099	-2.2916	4.13538e-05	chr14	55102506	55102508	-					CGI:chr14:55128979-55129974		7_Enh	7_Enh	ATG14
735	cg10908599	-0.2967	0.061	1.132e-06	--?	1	-4.86393	-3.1121	2.54366e-05	chr22	23827222	23827224	-	SMARCB1;SMARCB1;SMARCB1;SMARCB1	protein_coding;protein_coding;protein_coding;protein_coding	ENST00000263121.10;ENST00000344921.9;ENST00000407082.3;ENST00000407422.6	40248;40259;40211;40228	CGI:chr22:23838304-23839479		6_EnhG	6_EnhG	CHCHD10, DERL3
736	cg25343321	-0.2655	0.0657	5.331e-05	--?	1	-4.0411	-2.5776	0.000783023	chr10	130197104	130197106	-					CGI:chr10:130202967-130203284		14_ReprPCWk	4_Tx
737	cg10240333	-0.2492	0.0703	0.0003937	--?	1	-3.54481	-1.5972	0.00446992	chr11	45023461	45023463	+					CGI:chr11:44957064-44957479		7_Enh	7_Enh
738	cg00357904	-0.6208	0.0875	1.309e-12	--?	1	-7.09486	-7.3202	8.52107e-11	chr12	12336231	12336233	-	MANSC1;MANSC1;MANSC1	protein_coding;protein_coding;protein_coding	ENST00000396349.3;ENST00000535902.4;ENST00000545735.1	14010;14310;2443	CGI:chr12:12350008-12350531		15_Quies	5_TxWk	MANSC1
739	cg17845533	-0.3414	0.0327	1.833e-25	--?	1	-10.4404	-5.3399	4.24825e-23	chr21	31936418	31936420	-	HUNK;HUNK	protein_coding;protein_coding	ENST00000270112.5;ENST00000430354.1	63103;11866	CGI:chr21:31872597-31874296		14_ReprPCWk	15_Quies	HUNK
740	cg19635552	-0.147	0.0333	9.838e-06	--?	1	-4.41441	-1.7426	0.000175793	chr15	56886689	56886691	+	RP11-323F24.3;ZNF280D;ZNF280D;ZNF280D	lincRNA;protein_coding;protein_coding;protein_coding	ENST00000621974.1;ENST00000559000.4;ENST00000559920.4;ENST00000561122.1	-418;31882;30959;31810	CGI:chr15:56887079-56887640	N_Shore	2_TssAFlnk	2_TssAFlnk	ZNF280D;RP11-323F24.3
741	cg10340033	-0.1756	0.034	2.373e-07	--?	1	-5.16471	-1.4325	6.22651e-06	chr2	219206286	219206288	-	ZFAND2B;ZFAND2B;ZFAND2B;ZFAND2B;ZFAND2B;ZFAND2B;ZFAND2B;ZFAND2B;ZFAND2B;ZFAND2B;ZFAND2B;ZFAND2B;ZFAND2B;ZFAND2B;ZFAND2B;ZFAND2B;ZFAND2B;ZFAND2B;ZFAND2B;ZFAND2B	protein_coding;protein_coding;protein_coding;protein_coding;protein_coding;protein_coding;protein_coding;protein_coding;protein_coding;protein_coding;protein_coding;protein_coding;protein_coding;protein_coding;protein_coding;protein_coding;protein_coding;protein_coding;protein_coding;protein_coding	ENST00000289528.8;ENST00000409097.4;ENST00000409206.4;ENST00000409217.4;ENST00000409319.4;ENST00000409336.4;ENST00000409412.4;ENST00000409594.4;ENST00000422255.4;ENST00000436556.4;ENST00000444522.5;ENST00000448496.4;ENST00000464902.4;ENST00000468301.1;ENST00000469596.4;ENST00000475533.1;ENST00000476713.4;ENST00000486734.4;ENST00000489197.1;ENST00000621130.3	-507;-521;-498;-529;-589;-523;-521;-507;-518;11049;-498;-596;-799;-562;-932;-977;-521;-526;-594;-498	CGI:chr2:219206583-219207078	N_Shore	2_TssAFlnk	2_TssAFlnk	ZFAND2B
742	cg01670459	-0.154	0.0363	2.189e-05	--?	1	-4.24242	-2.3959	0.000357128	chr1	96515531	96515533	+					CGI:chr1:96721546-96722263		15_Quies	15_Quies
743	cg14534405	-0.2951	0.0589	5.458e-07	--?	1	-5.01019	-1.4236	1.32284e-05	chr12	121129295	121129297	-					CGI:chr12:121095768-121096120		2_TssAFlnk	1_TssA
744	cg03216335	-0.2256	0.051	9.728e-06	--?	1	-4.42353	-4.0346	0.000174098	chr21	17463574	17463576	-					CGI:chr21:17512488-17513793		15_Quies	15_Quies
745	cg15933979	-0.1744	0.0405	1.689e-05	--?	1	-4.30617	-2.8892	0.000283857	chr1	33082881	33082883	-	AZIN2;AZIN2;AZIN2;AZIN2;AZIN2;AZIN2;AZIN2;AZIN2;AZIN2;AZIN2;AZIN2;AZIN2;AZIN2;AZIN2;AZIN2;AZIN2;AZIN2	protein_coding;protein_coding;protein_coding;protein_coding;protein_coding;protein_coding;protein_coding;protein_coding;protein_coding;protein_coding;protein_coding;protein_coding;protein_coding;protein_coding;protein_coding;protein_coding;protein_coding	ENST00000294517.9;ENST00000373440.4;ENST00000373441.1;ENST00000373443.6;ENST00000462920.4;ENST00000471119.4;ENST00000473089.4;ENST00000475935.4;ENST00000477570.4;ENST00000478204.4;ENST00000478635.4;ENST00000481886.4;ENST00000483027.4;ENST00000484656.4;ENST00000492420.4;ENST00000495135.4;ENST00000497710.4	1768;631;631;1714;1726;1726;1705;1731;1718;-25;1777;1733;1717;1222;1716;1720;1712	CGI:chr1:33080923-33081642	S_Shore	5_TxWk	5_TxWk	AZIN2
746	cg25244979	-0.2984	0.0626	1.872e-06	--?	1	-4.76677	-5.1343	3.99738e-05	chr6	121794842	121794844	-					CGI:chr6:121334525-121334876		15_Quies	15_Quies
747	cg05454076	-0.2759	0.0378	2.934e-13	--?	1	-7.29894	-2.8567	2.08725e-11	chr2	218898607	218898609	-	WNT10A	protein_coding	ENST00000489887.1	5386	CGI:chr2:218898265-218898815	Island	11_BivFlnk	11_BivFlnk	WNT10A
748	cg12224030	-0.1638	0.0319	2.76e-07	--?	1	-5.1348	-2.4916	7.13471e-06	chr17	49970243	49970245	+	DLX4;DLX4;DLX4	protein_coding;protein_coding;protein_coding	ENST00000240306.4;ENST00000503410.1;ENST00000505318.2	1069;1273;913	CGI:chr17:49968424-49969843	S_Shore	12_EnhBiv	13_ReprPC	DLX4
749	cg26328757	-0.2443	0.062	8.063e-05	--?	1	-3.94032	-1.6204	0.0011247	chr1	202010635	202010637	+	ELF3;ELF3;ELF3;ELF3;ELF3;ELF3;ELF3;RP11-465N4.4;RP11-510N19.5	protein_coding;protein_coding;protein_coding;protein_coding;protein_coding;protein_coding;protein_coding;antisense;sense_intronic	ENST00000359651.6;ENST00000367283.6;ENST00000367284.8;ENST00000446188.1;ENST00000490203.4;ENST00000495848.1;ENST00000498017.1;ENST00000419190.1;ENST00000504773.1	2690;48;118;-9;36;41;10;-282;-735	CGI:chr1:201982457-201983451		14_ReprPCWk	15_Quies	RP11-510N19.5;RP11-465N4.4;ELF3
750	cg13373376	-0.1811	0.0502	0.0003048	--?	1	-3.60757	-1.6434	0.00357744	chr18	13182069	13182071	-					CGI:chr18:13217074-13219045		14_ReprPCWk	15_Quies
751	cg09929786	-0.2123	0.0592	0.0003361	--?	1	-3.58615	-3.6556	0.00389367	chr5	143850401	143850403	-					CGI:chr5:144170375-144170769		15_Quies	15_Quies
752	cg08729059	-0.133	0.0313	2.155e-05	--?	1	-4.2492	-2.1339	0.000352397	chr1	26169382	26169384	+	ZNF593;ZNF593	protein_coding;protein_coding	ENST00000270812.5;ENST00000374266.5	-560;-489	CGI:chr1:26169688-26170333	N_Shore	7_Enh	7_Enh
753	cg02792821	-0.1601	0.0391	4.215e-05	--?	1	-4.09463	-1.8136	0.000637502	chr20	45823143	45823145	-					CGI:chr20:45822962-45823188	Island	3_TxFlnk	2_TssAFlnk
754	cg22082868	-0.2262	0.0518	1.251e-05	--?	1	-4.3668	-1.1646	0.000217509	chr11	64300673	64300675	+	RP11-783K16.10;RP11-783K16.10;TEX40	processed_transcript;processed_transcript;protein_coding	ENST00000328404.7;ENST00000539086.4;ENST00000539943.1	282;8951;227	CGI:chr11:64299285-64301269	Island	11_BivFlnk	11_BivFlnk	RP11-783K16.10;TEX40
755	cg12861034	-0.2448	0.053	3.81e-06	--?	1	-4.61887	-2.4521	7.54669e-05	chr17	40191563	40191565	-	RAPGEFL1;RAPGEFL1;RAPGEFL1;RAPGEFL1;RAPGEFL1;RAPGEFL1	protein_coding;protein_coding;protein_coding;protein_coding;protein_coding;protein_coding	ENST00000264644.9;ENST00000456989.5;ENST00000496032.1;ENST00000544503.4;ENST00000545893.4;ENST00000620260.3	14468;14553;93;14486;3025;13701	CGI:chr17:40191281-40191659	Island	1_TssA	1_TssA	RAPGEFL1
756	cg22856222	-0.884	0.0709	1.053e-35	--?	1	-12.4683	-10.5782	4.56693e-33	chr19	13122198	13122200	-	NACC1;NACC1	protein_coding;protein_coding	ENST00000292431.4;ENST00000586171.1	3861;4095	CGI:chr19:13118072-13118762	S_Shelf	7_Enh	7_Enh	WDR83OS, TRMT1
757	cg02218381	-0.4816	0.0553	3.094e-18	--?	1	-8.70886	-8.2729	3.87987e-16	chr12	51009275	51009277	+	SLC11A2;SLC11A2;SLC11A2;SLC11A2;SLC11A2;SLC11A2;SLC11A2;SLC11A2;SLC11A2;SLC11A2;SLC11A2;SLC11A2;SLC11A2;SLC11A2;SLC11A2;SLC11A2;SLC11A2;SLC11A2;SLC11A2	protein_coding;protein_coding;protein_coding;protein_coding;protein_coding;protein_coding;protein_coding;protein_coding;protein_coding;protein_coding;protein_coding;protein_coding;protein_coding;protein_coding;protein_coding;protein_coding;protein_coding;protein_coding;protein_coding	ENST00000262051.10;ENST00000262052.8;ENST00000394904.6;ENST00000541174.5;ENST00000545993.5;ENST00000546488.4;ENST00000546636.4;ENST00000546743.4;ENST00000547198.4;ENST00000547510.4;ENST00000547579.4;ENST00000547688.4;ENST00000547732.4;ENST00000548193.4;ENST00000549193.4;ENST00000549625.1;ENST00000550329.1;ENST00000550714.4;ENST00000550995.4	17084;17109;19000;16866;-26;17109;17093;17125;17063;17118;17116;19291;17088;17109;-107;17109;17104;17109;17090	CGI:chr12:51025857-51026564		1_TssA	5_TxWk	SLC11A2
758	cg05630208	-0.1813	0.0431	2.57e-05	--?	1	-4.2065	-1.4404	0.000411947	chr11	126163001	126163003	+	RP11-50B3.2	lincRNA	ENST00000532357.1	2287	CGI:chr11:126211474-126212133		13_ReprPC	13_ReprPC	RP11-50B3.2
759	cg14278345	-0.1285	0.0261	8.462e-07	--?	1	-4.92337	-2.0918	1.95933e-05	chr22	50012624	50012626	-	IL17REL	protein_coding	ENST00000389983.5	35	CGI:chr22:50010138-50011092	S_Shore	13_ReprPC	13_ReprPC	IL17REL
760	cg20353542	-0.4413	0.0774	1.215e-08	--?	1	-5.70155	-6.1744	4.16556e-07	chr6	85630082	85630084	+	SYNCRIP;SYNCRIP;SYNCRIP	protein_coding;protein_coding;protein_coding	ENST00000355238.9;ENST00000369622.6;ENST00000616122.3	12909;13203;12840	CGI:chr6:85641833-85644196		5_TxWk	5_TxWk	SYNCRIP
761	cg05844748	-0.3925	0.0544	5.315e-13	--?	1	-7.21507	-3.1203	3.6575e-11	chr14	89247925	89247927	+	FOXN3;FOXN3;FOXN3;FOXN3;FOXN3;FOXN3;FOXN3;FOXN3;FOXN3	protein_coding;protein_coding;protein_coding;protein_coding;protein_coding;protein_coding;protein_coding;protein_coding;protein_coding	ENST00000261302.8;ENST00000345097.7;ENST00000553353.4;ENST00000553840.4;ENST00000555353.4;ENST00000556916.4;ENST00000557258.4;ENST00000557718.4;ENST00000615335.3	164567;371205;153740;164100;371224;164133;169187;164092;164551	CGI:chr14:89162541-89162855		7_Enh	5_TxWk	FOXN3
762	cg16311163	-0.1797	0.0466	0.0001155	--?	1	-3.85622	-2.802	0.00153804	chr6	6495066	6495068	+	LY86-AS1;LY86-AS1;LY86-AS1	antisense;antisense;antisense	ENST00000429345.4;ENST00000435641.4;ENST00000447858.1	127678;127629;92127	CGI:chr6:6546137-6546997		15_Quies	15_Quies	LY86-AS1
763	cg27296963	-0.1995	0.0416	1.612e-06	--?	1	-4.79567	-2.3117	3.49531e-05	chr19	4579738	4579740	-					CGI:chr19:4580457-4581895	N_Shore	12_EnhBiv	13_ReprPC
764	cg22767540	-0.2418	0.0353	7.081e-12	--?	1	-6.84986	-3.8706	4.16489e-10	chr5	157362707	157362709	-	CTB-109A12.1;CYFIP2;CYFIP2;CYFIP2;CYFIP2;CYFIP2;CYFIP2;CYFIP2	sense_overlapping;protein_coding;protein_coding;protein_coding;protein_coding;protein_coding;protein_coding;protein_coding	ENST00000519499.1;ENST00000435847.5;ENST00000521420.4;ENST00000522463.4;ENST00000522892.1;ENST00000616178.3;ENST00000618329.3;ENST00000620254.3	97371;96584;96579;96584;1302;96628;93365;96626	CGI:chr5:157265802-157266739		15_Quies	4_Tx	CTB-109A12.1;CYFIP2
765	cg16375036	-0.3964	0.0355	5.406e-29	--?	1	-11.1662	-6.6636	1.59995e-26	chr16	50646658	50646660	-	RP11-401P9.4	lincRNA	ENST00000563424.2	849	CGI:chr16:50673380-50674130		14_ReprPCWk	15_Quies	RP11-401P9.4
766	cg07109801	-0.1637	0.034	1.432e-06	---	2	-4.81471	-2.7039	3.14135e-05	chr3	49020227	49020229	-	DALRD3;DALRD3;DALRD3;DALRD3;MIR425;NDUFAF3;NDUFAF3;NDUFAF3;NDUFAF3	protein_coding;protein_coding;protein_coding;protein_coding;miRNA;protein_coding;protein_coding;protein_coding;protein_coding	ENST00000313778.8;ENST00000440857.4;ENST00000492585.1;ENST00000496568.1;ENST00000362162.1;ENST00000326912.7;ENST00000326925.9;ENST00000395458.5;ENST00000451378.2	1024;831;2064;2066;7;-232;-784;-958;-1378	CGI:chr3:49020892-49022553	N_Shore	2_TssAFlnk	2_TssAFlnk	MIR425;DALRD3;NDUFAF3
767	cg27056555	-0.2401	0.0673	0.0003583	-+?	1	-3.56761	-4.1221	0.00411892	chr1	6233361	6233363	-	ICMT;ICMT;ICMT	protein_coding;protein_coding;protein_coding	ENST00000343813.8;ENST00000474756.1;ENST00000489498.4	2579;2611;2611	CGI:chr1:6235468-6236201	N_Shelf	6_EnhG	6_EnhG	RPL22, ICMT
768	cg10950358	0.1529	0.0362	2.476e-05	++?	1	4.22376	2.2869	0.000398493	chr1	147781289	147781291	+	RP11-433J22.3	lincRNA	ENST00000426504.1	3699	CGI:chr1:147669720-147670796		14_ReprPCWk	14_ReprPCWk	RP11-433J22.3
769	cg04278421	-0.3077	0.0442	3.201e-12	--?	1	-6.96154	-5.0666	1.97709e-10	chr11	287195	287197	-	RP11-326C3.2;RP11-326C3.2;RP11-326C3.2	antisense;antisense;antisense	ENST00000525217.1;ENST00000533924.1;ENST00000534742.1	-891;-110;-843	CGI:chr11:288863-289474	N_Shore	13_ReprPC	13_ReprPC	RP11-326C3.2
770	cg14754151	-0.2631	0.049	8.032e-08	--?	1	-5.36939	-4.1489	2.33172e-06	chr19	32672037	32672039	+	ANKRD27;ANKRD27;ANKRD27;ANKRD27;ANKRD27;ANKRD27;ANKRD27;CTC-379B2.4	protein_coding;protein_coding;protein_coding;protein_coding;protein_coding;protein_coding;protein_coding;antisense	ENST00000306065.7;ENST00000586463.4;ENST00000586693.6;ENST00000587352.4;ENST00000588700.4;ENST00000590519.2;ENST00000622502.3;ENST00000589127.1	3162;3150;3110;3132;3155;4560;3132;5739	CGI:chr19:32674360-32677193	N_Shelf	5_TxWk	7_Enh	ANKRD27;CTC-379B2.4
771	cg02697649	-0.1951	0.05	9.546e-05	--?	1	-3.902	-3.4439	0.00130266	chr2	202036321	202036323	-	FZD7	protein_coding	ENST00000286201.2	1734	CGI:chr2:202032663-202036149	S_Shore	1_TssA	2_TssAFlnk	FZD7
772	cg11724135	-0.2044	0.0464	1.074e-05	--?	1	-4.40517	-1.4932	0.000190062	chr20	25148870	25148872	-	RP4-738P15.1;RP4-738P15.1;RP4-738P15.1;RP4-738P15.1	lincRNA;lincRNA;lincRNA;lincRNA	ENST00000426854.4;ENST00000438287.4;ENST00000440357.1;ENST00000454676.4	-1406;388;370;-80	CGI:chr20:25148128-25148974	Island	11_BivFlnk	11_BivFlnk	RP4-738P15.1
773	cg27390840	-0.2161	0.0612	0.0004135	--?	1	-3.53105	-3.9964	0.00466139	chr5	169197523	169197525	-	SLIT3;SLIT3;SLIT3;SLIT3	protein_coding;protein_coding;protein_coding;protein_coding	ENST00000332966.8;ENST00000518140.4;ENST00000519560.4;ENST00000521130.1	103259;103223;103606;103254	CGI:chr5:169300425-169301271		7_Enh	7_Enh
774	cg04090971	-0.3657	0.0554	4.007e-11	--?	1	-6.60108	-6.315	2.10027e-09	chr10	102753543	102753545	+	WBP1L	protein_coding	ENST00000448841.4	9573	CGI:chr10:102713642-102714954		7_Enh	7_Enh
775	cg13906860	-0.3606	0.0665	5.922e-08	--?	1	-5.42256	-3.9206	1.7676e-06	chr11	85682851	85682853	+	CREBZF;CREBZF	protein_coding;protein_coding	ENST00000531515.4;ENST00000534224.1	12;57	CGI:chr11:85663828-85665190		1_TssA	2_TssAFlnk	CREBZF
776	cg19178144	-0.3091	0.0298	3.449e-25	--?	1	-10.3725	-5.4168	7.80794e-23	chr11	66299215	66299217	-					CGI:chr11:66294360-66295621	S_Shelf	14_ReprPCWk	14_ReprPCWk
777	cg12068124	-0.1708	0.0409	2.979e-05	--?	1	-4.17604	-2.3424	0.000469279	chr19	1238538	1238540	-	AC004221.2;C19orf26;C19orf26;C19orf26;C19orf26	lincRNA;protein_coding;protein_coding;protein_coding;protein_coding	ENST00000592843.1;ENST00000215376.7;ENST00000382477.5;ENST00000589260.4;ENST00000590083.4	359;-718;-547;-692;-511	CGI:chr19:1236394-1238312	S_Shore	2_TssAFlnk	2_TssAFlnk	C19orf26;AC004221.2
778	cg02642979	-0.2175	0.0481	6.127e-06	--?	1	-4.52183	-1.9173	0.000115374	chr2	25201517	25201519	-					CGI:chr2:25204232-25204708	N_Shelf	14_ReprPCWk	15_Quies
779	cg01821088	-0.7116	0.0487	2.418e-48	--?	1	-14.6119	-8.9213	1.90804e-45	chr2	23609139	23609141	-	KLHL29;KLHL29	protein_coding;protein_coding	ENST00000486442.4;ENST00000489446.1	223922;76554	CGI:chr2:23628970-23629219		15_Quies	15_Quies	KLHL29
780	cg09292504	-0.35	0.0437	1.13e-15	--?	1	-8.00915	-3.9392	1.08422e-13	chr1	15953607	15953609	+	ZBTB17;ZBTB17;ZBTB17;ZBTB17;ZBTB17	protein_coding;protein_coding;protein_coding;protein_coding;protein_coding	ENST00000375733.5;ENST00000375743.7;ENST00000479282.4;ENST00000494020.1;ENST00000537142.4	22525;22519;22497;-634;22472	CGI:chr1:15944096-15945087		7_Enh	7_Enh	SPEN, CLCNKA
781	cg01616956	-0.1428	0.0332	1.694e-05	--?	1	-4.3012	-2.1865	0.000284629	chr2	231528484	231528486	-	NMUR1	protein_coding	ENST00000305141.4	2011	CGI:chr2:231530052-231530626	N_Shore	13_ReprPC	14_ReprPCWk	NMUR1
782	cg22471255	-0.1827	0.0469	9.682e-05	-+?	1	-3.89552	-0.5578	0.00131915	chr22	41919637	41919639	+					CGI:chr22:41919498-41920405	Island	11_BivFlnk	11_BivFlnk
783	cg21446892	-0.1981	0.0356	2.667e-08	--?	1	-5.56461	-3.3678	8.55358e-07	chr7	99373962	99373964	+	ARPC1A;ARPC1B;ARPC1B;ARPC1B;ARPC1B;ARPC1B;ARPC1B;ARPC1B;ARPC1B;ARPC1B;ARPC1B;ARPC1B;ARPC1B;ARPC1B	protein_coding;protein_coding;protein_coding;protein_coding;protein_coding;protein_coding;protein_coding;protein_coding;protein_coding;protein_coding;protein_coding;protein_coding;protein_coding;protein_coding	ENST00000441989.5;ENST00000252725.8;ENST00000414376.4;ENST00000417330.4;ENST00000418347.5;ENST00000427217.4;ENST00000429246.4;ENST00000431816.4;ENST00000443222.4;ENST00000451682.4;ENST00000455009.4;ENST00000458033.4;ENST00000484375.4;ENST00000484600.5	48064;-713;-297;-768;-767;-768;-768;-768;-287;-768;-745;-768;-745;-768	CGI:chr7:99374026-99375547	N_Shore	14_ReprPCWk	5_TxWk	ARPC1A;ARPC1B
784	cg02354388	-0.155	0.0362	1.892e-05	--?	1	-4.28177	-1.0553	0.0003141	chr4	184441379	184441381	-	IRF2;IRF2;IRF2;IRF2;IRF2;IRF2	protein_coding;protein_coding;protein_coding;protein_coding;protein_coding;protein_coding	ENST00000393593.6;ENST00000506230.4;ENST00000507523.4;ENST00000509274.1;ENST00000510814.4;ENST00000512020.4	33201;32807;32670;32668;32669;33169	CGI:chr4:184456442-184456656		7_Enh	7_Enh	IRF2
785	cg05453314	-0.1674	0.0357	2.67e-06	--?	1	-4.68908	-2.8379	5.491e-05	chr17	81944626	81944628	+	AC137723.5;MYADML2	antisense;protein_coding	ENST00000415556.1;ENST00000409745.2	2757;2607	CGI:chr17:81941143-81941615	S_Shelf	7_Enh	7_Enh
786	cg20716812	-0.178	0.042	2.231e-05	--?	1	-4.2381	-1.1006	0.000362999	chr6	39299759	39299761	-	KCNK17;KCNK17	protein_coding;protein_coding	ENST00000373231.7;ENST00000453413.2	14794;14702	CGI:chr6:39303740-39303982	N_Shelf	13_ReprPC	15_Quies	KCNK17
787	cg12201110	-0.3794	0.0662	9.881e-09	--?	1	-5.73112	-5.7936	3.44695e-07	chr5	95986258	95986260	+	AC008592.7;CTD-2337A12.1;CTD-2337A12.1	lincRNA;antisense;antisense	ENST00000506070.1;ENST00000502645.2;ENST00000511775.1	53;24257;24256	CGI:chr5:95960664-95962114		15_Quies	15_Quies	CTD-2337A12.1;AC008592.7
788	cg24184014	-0.213	0.0563	0.0001534	--?	1	-3.7833	-1.6784	0.00196967	chr2	98769193	98769195	-	AC109826.1;AC109826.1;AC109826.1;AC109826.1	lincRNA;lincRNA;lincRNA;lincRNA	ENST00000419865.4;ENST00000623301.1;ENST00000624259.2;ENST00000629175.1	2887;3727;3086;-203	CGI:chr2:98730419-98731714		14_ReprPCWk	7_Enh	AC109826.1
789	cg00839434	-0.2357	0.0422	2.282e-08	--?	1	-5.58531	-0.9527	7.4267e-07	chr6	170291973	170291975	-	DLL1;FAM120B	protein_coding;protein_coding	ENST00000630500.1;ENST00000630384.1	14592;1270	CGI:chr6:170289126-170297391	Island	11_BivFlnk	11_BivFlnk	DLL1;FAM120B
790	cg19086344	-0.3547	0.0835	2.165e-05	--?	1	-4.2479	-2.4807	0.000353759	chr6	81854250	81854252	-	RP11-379B8.1	lincRNA	ENST00000418567.1	79230	CGI:chr6:81751416-81754088		15_Quies	15_Quies	RP11-379B8.1
791	cg00061031	-0.3693	0.0341	2.622e-27	--?	1	-10.8299	-5.9621	6.92835e-25	chr9	97981743	97981745	+					CGI:chr9:97982700-97985486	N_Shore	7_Enh	7_Enh
792	cg23694042	-0.1269	0.0362	0.0004476	--?	1	-3.50552	-2.2453	0.00499313	chr7	127486489	127486491	-					CGI:chr7:127391800-127392842		15_Quies	15_Quies
793	cg16713588	-0.4521	0.05	1.481e-19	--?	1	-9.042	-8.0286	2.10552e-17	chr17	64196911	64196913	-	TEX2;TEX2;TEX2;TEX2;TEX2	protein_coding;protein_coding;protein_coding;protein_coding;protein_coding	ENST00000258991.6;ENST00000583097.4;ENST00000583501.1;ENST00000584379.4;ENST00000615733.3	66316;33845;15808;66390;33845	CGI:chr17:64145864-64146764		5_TxWk	5_TxWk	TEX2
794	cg12643378	-0.1418	0.0318	8.341e-06	--?	1	-4.45912	-1.4154	0.000151796	chr12	57241071	57241073	+	NDUFA4L2;NDUFA4L2;NDUFA4L2	protein_coding;protein_coding;protein_coding	ENST00000393825.4;ENST00000556234.1;ENST00000557276.1	-379;-368;-356	CGI:chr12:57238149-57240795	S_Shore	11_BivFlnk	11_BivFlnk	NDUFA4L2
795	cg13916885	-0.2336	0.0396	3.699e-09	--?	1	-5.89899	-2.0533	1.39548e-07	chr10	129962919	129962921	-	EBF3;EBF3	protein_coding;protein_coding	ENST00000355311.8;ENST00000368648.6	922;922	CGI:chr10:129962905-129973432	Island	11_BivFlnk	11_BivFlnk	EBF3
796	cg00994277	-0.4375	0.0333	1.986e-39	--?	1	-13.1381	-6.2896	1.04347e-36	chr22	46143238	46143240	-					CGI:chr22:46149577-46151509		5_TxWk	5_TxWk
797	cg04568797	-0.1326	0.0377	0.0004409	--?	1	-3.51724	-0.5009	0.00492793	chr10	43229293	43229295	-	RASGEF1A;RASGEF1A	protein_coding;protein_coding	ENST00000374459.4;ENST00000395810.4	446;37626	CGI:chr10:43229080-43230165	Island	11_BivFlnk	11_BivFlnk	RASGEF1A
798	cg14192762	-0.2073	0.0506	4.175e-05	--?	1	-4.09684	-0.7035	0.000632161	chr21	39349758	39349760	+	HMGN1;HMGN1;HMGN1;HMGN1;HMGN1;HMGN1;HMGN1;HMGN1;HMGN1;HMGN1;HMGN1;HMGN1;HMGN1;HMGN1;HMGN1;HMGN1;HMGN1;HMGN1;HMGN1;HMGN1	protein_coding;protein_coding;protein_coding;protein_coding;protein_coding;protein_coding;protein_coding;protein_coding;protein_coding;protein_coding;protein_coding;protein_coding;protein_coding;protein_coding;protein_coding;protein_coding;protein_coding;protein_coding;protein_coding;protein_coding	ENST00000288344.13;ENST00000380747.4;ENST00000380748.4;ENST00000380749.8;ENST00000419378.4;ENST00000431390.4;ENST00000436324.4;ENST00000443046.4;ENST00000463631.1;ENST00000464078.4;ENST00000471260.1;ENST00000479586.4;ENST00000482192.4;ENST00000482733.1;ENST00000485550.4;ENST00000486741.4;ENST00000489072.4;ENST00000490032.4;ENST00000491183.4;ENST00000492280.4	-767;-111;-705;-558;-718;-618;-670;-704;-704;-704;-1138;-743;-1135;-738;-1161;-659;-896;-1419;-691;-414	CGI:chr21:39348259-39349699	S_Shore	2_TssAFlnk	2_TssAFlnk	HMGN1
799	cg24341579	-0.3394	0.0405	5.272e-17	--?	1	-8.38025	-2.8453	5.83813e-15	chr16	88940035	88940037	-	CBFA2T3;CBFA2T3;CBFA2T3;CBFA2T3;CBFA2T3;CBFA2T3;CBFA2T3;RP11-830F9.6;RP11-830F9.7	protein_coding;protein_coding;protein_coding;protein_coding;protein_coding;protein_coding;protein_coding;antisense;sense_intronic	ENST00000268679.7;ENST00000327483.8;ENST00000563640.1;ENST00000564416.1;ENST00000569443.4;ENST00000569464.4;ENST00000570046.1;ENST00000378347.2;ENST00000564646.1	37169;1163;37045;1165;1809;1774;17740;246;-384	CGI:chr16:88939926-88942192	Island	11_BivFlnk	11_BivFlnk	RP11-830F9.6;RP11-830F9.7;CBFA2T3
800	cg01041934	-0.2878	0.0524	3.975e-08	--?	1	-5.49237	-2.3473	1.22907e-06	chr11	112167320	112167322	+	AP002884.2;AP002884.2;AP002884.2;AP002884.2;RP11-356J5.4;TEX12;TEX12	protein_coding;protein_coding;protein_coding;protein_coding;antisense;protein_coding;protein_coding	ENST00000525468.1;ENST00000525987.4;ENST00000531744.4;ENST00000532699.1;ENST00000527589.1;ENST00000280358.4;ENST00000530752.4	-4;80417;80417;80417;5286;-52;-52	CGI:chr11:112226299-112226824		15_Quies	5_TxWk	RP11-356J5.4;AP002884.2;TEX12
801	cg13191695	-0.1511	0.035	1.552e-05	--?	1	-4.31714	-2.5762	0.000263277	chr9	116286898	116286900	-	PAPPA;PAPPA-AS2	protein_coding;antisense	ENST00000328252.3;ENST00000438048.1	133094;1871	CGI:chr9:116154083-116154896		15_Quies	15_Quies	PAPPA;PAPPA-AS2
802	cg10951691	-0.1498	0.0332	6.28e-06	--?	1	-4.51205	-2.5743	0.000117929	chr8	22995767	22995769	+	PEBP4;RHOBTB2;RHOBTB2;RHOBTB2;RHOBTB2;RP11-875O11.1	protein_coding;protein_coding;protein_coding;protein_coding;protein_coding;antisense	ENST00000522278.1;ENST00000518534.1;ENST00000519685.4;ENST00000522948.4;ENST00000524077.4;ENST00000523884.1	4233;3670;8350;-74;8285;11764	CGI:chr8:22999287-23000014	N_Shelf	15_Quies	5_TxWk	RHOBTB2;PEBP4;RP11-875O11.1
803	cg07823668	0.2764	0.056	7.888e-07	++?	1	4.93571	2.0799	1.84068e-05	chr4	152157279	152157281	-	RP11-18H21.2	lincRNA	ENST00000504799.1	21294	CGI:chr4:152534956-152536691		15_Quies	15_Quies	RP11-18H21.2
804	cg21582177	-0.2401	0.0667	0.0003197	--?	1	-3.5997	-3.2877	0.0037278	chr9	128846907	128846909	+	CCBL1;CCBL1;CCBL1;CCBL1;CCBL1;CCBL1;CCBL1;CCBL1;CCBL1	protein_coding;protein_coding;protein_coding;protein_coding;protein_coding;protein_coding;protein_coding;protein_coding;protein_coding	ENST00000302586.6;ENST00000320665.9;ENST00000416084.4;ENST00000427720.1;ENST00000436267.5;ENST00000451800.4;ENST00000462722.4;ENST00000474824.1;ENST00000483599.4	35146;35022;-50;-1499;35168;35587;35129;35038;13625	CGI:chr9:128829472-128829967		5_TxWk	5_TxWk	CCBL1
805	cg12597689	-0.209	0.0317	4.245e-11	--?	1	-6.59306	-3.3571	2.21494e-09	chr20	62364677	62364679	-	LAMA5;LAMA5	protein_coding;protein_coding	ENST00000252999.6;ENST00000370677.4	2635;2593	CGI:chr20:62366563-62367628	N_Shore	2_TssAFlnk	2_TssAFlnk	LAMA5
806	cg20036097	-0.4753	0.0872	4.982e-08	--?	1	-5.45069	-3.7558	1.5095e-06	chr11	18411023	18411025	-	LDHC;LDHC;LDHC;LDHC;LDHC	protein_coding;protein_coding;protein_coding;protein_coding;protein_coding	ENST00000280704.7;ENST00000396215.6;ENST00000539369.1;ENST00000541669.4;ENST00000545848.4	-1308;-1300;-1337;-1284;-1337	CGI:chr11:18396120-18396378		5_TxWk	5_TxWk	LDHC
807	cg06009497	-0.2461	0.0389	2.587e-10	--?	1	-6.32648	-3.4965	1.19096e-08	chr8	37837531	37837533	+	GPR124;GPR124	protein_coding;protein_coding	ENST00000315215.10;ENST00000412232.2	40625;40275	CGI:chr8:37841328-37842413	N_Shelf	5_TxWk	5_TxWk	GPR124
808	cg13755924	-0.1497	0.0332	6.509e-06	--?	1	-4.50904	-2.1838	0.000121725	chr21	41420009	41420011	-	MX1;MX1;MX1;MX1	protein_coding;protein_coding;protein_coding;protein_coding	ENST00000398600.5;ENST00000413778.4;ENST00000468506.4;ENST00000490220.4	-506;-1320;-357;-295	CGI:chr21:41420366-41420777	N_Shore	2_TssAFlnk	1_TssA	MX1
809	cg27655706	-0.2532	0.0439	7.785e-09	--?	1	-5.76765	-4.3111	2.7654e-07	chr7	96415163	96415165	+					CGI:chr7:96321467-96322324		15_Quies	15_Quies
810	cg16672270	-0.2354	0.0486	1.274e-06	--?	1	-4.84362	-3.9689	2.82744e-05	chr8	104537470	104537472	-	LRP12;LRP12;LRP12;LRP12	protein_coding;protein_coding;protein_coding;protein_coding	ENST00000276654.8;ENST00000424843.5;ENST00000519675.1;ENST00000520770.1	51536;51554;51525;51539	CGI:chr8:104588225-104589476		7_Enh	7_Enh
811	cg11889652	-0.1681	0.043	9.317e-05	--?	1	-3.9093	-1.2939	0.00127539	chr20	34874752	34874754	+	ACSS2;ACSS2;ACSS2;ACSS2;ACSS2;ACSS2;ACSS2	protein_coding;protein_coding;protein_coding;protein_coding;protein_coding;protein_coding;protein_coding	ENST00000461051.1;ENST00000475459.5;ENST00000481284.4;ENST00000481971.4;ENST00000488172.4;ENST00000490046.1;ENST00000497927.4	-265;-227;-211;1870;-190;2606;-190	CGI:chr20:34876353-34876842	N_Shore	7_Enh	7_Enh
812	cg14196186	-0.2552	0.0417	9.331e-10	--?	1	-6.1199	-1.4225	3.90628e-08	chr17	74736558	74736560	-	RAB37;RAB37;RAB37;RAB37;RAB37;RAB37;RAB37;RAB37;RAB37;RAB37;RAB37;RAB37;RAB37;RAB37	protein_coding;protein_coding;protein_coding;protein_coding;protein_coding;protein_coding;protein_coding;protein_coding;protein_coding;protein_coding;protein_coding;protein_coding;protein_coding;protein_coding	ENST00000340415.6;ENST00000392610.4;ENST00000392612.6;ENST00000392613.8;ENST00000392614.7;ENST00000392615.8;ENST00000392617.6;ENST00000402449.7;ENST00000481224.4;ENST00000527040.4;ENST00000528438.4;ENST00000533530.4;ENST00000577548.1;ENST00000613645.1	65980;-674;-672;-659;-359;-262;65378;65417;-713;-663;-40;-661;-663;-713	CGI:chr17:74736709-74737406	N_Shore	11_BivFlnk	11_BivFlnk	RAB37
813	cg12126527	-0.8012	0.0831	5.224e-22	--?	1	-9.6414	-10.2965	9.24626e-20	chr6	41688347	41688349	+	TFEB;TFEB;TFEB;TFEB;TFEB;TFEB;TFEB;TFEB;TFEB;TFEB;TFEB;TFEB	protein_coding;protein_coding;protein_coding;protein_coding;protein_coding;protein_coding;protein_coding;protein_coding;protein_coding;protein_coding;protein_coding;protein_coding	ENST00000230323.7;ENST00000343317.9;ENST00000358871.5;ENST00000373033.4;ENST00000394283.4;ENST00000403298.7;ENST00000406563.5;ENST00000416140.4;ENST00000419396.4;ENST00000419574.4;ENST00000420312.4;ENST00000494822.1	46713;3129;47912;47261;45506;46054;2695;35379;46054;17593;47180;-147	CGI:chr6:41682934-41683844		4_Tx	6_EnhG	TFEB
814	cg03848030	-0.124	0.0264	2.589e-06	--?	1	-4.69697	-1.9383	5.34524e-05	chr14	69576616	69576618	-					CGI:chr14:69571391-69574945	S_Shore	13_ReprPC	13_ReprPC
815	cg09605085	0.1551	0.0394	8.315e-05	++?	1	3.93655	2.323	0.00115487	chr4	10192488	10192490	-					CGI:chr4:10145413-10145707		15_Quies	15_Quies
816	cg17935422	-0.4983	0.0664	5.928e-14	--?	1	-7.50452	-3.5767	4.62023e-12	chr4	2731669	2731671	-	FAM193A;FAM193A;FAM193A;FAM193A;FAM193A;FAM193A	protein_coding;protein_coding;protein_coding;protein_coding;protein_coding;protein_coding	ENST00000324666.8;ENST00000382839.6;ENST00000502458.4;ENST00000505311.4;ENST00000512465.4;ENST00000513898.4	106237;106237;106207;106207;106237;106207	CGI:chr4:2731930-2732293	N_Shore	4_Tx	4_Tx	FAM193A
817	cg27507261	-0.1665	0.0338	8.324e-07	--?	1	-4.92604	-2.431	1.93076e-05	chr17	5499732	5499734	-	NLRP1;NLRP1;NLRP1	protein_coding;protein_coding;protein_coding	ENST00000544378.5;ENST00000568641.1;ENST00000574406.1	84777;1413;3231	CGI:chr17:5499811-5501282	N_Shore	12_EnhBiv	12_EnhBiv
818	cg12534813	-0.5194	0.06	5.133e-18	--?	1	-8.65667	-8.3531	6.30207e-16	chr1	9867095	9867097	+	CTNNBIP1;CTNNBIP1;CTNNBIP1;CTNNBIP1	protein_coding;protein_coding;protein_coding;protein_coding	ENST00000377256.1;ENST00000377258.4;ENST00000377263.4;ENST00000400904.6	11081;26142;43168;43241	CGI:chr1:9822953-9824609		6_EnhG	6_EnhG
819	cg10747858	-0.9731	0.0461	4.76e-99	--?	1	-21.1085	-16.4675	2.26778e-95	chr5	179293513	179293515	-	ADAMTS2;ADAMTS2	protein_coding;protein_coding	ENST00000251582.10;ENST00000274609.5	51917;51917	CGI:chr5:179257325-179257658		5_TxWk	5_TxWk	ADAMTS2
820	cg19511947	-0.2066	0.0351	3.935e-09	--?	1	-5.88604	-3.3411	1.47625e-07	chr16	67649858	67649860	+	RLTPR;RLTPR;RLTPR;RLTPR;RLTPR	protein_coding;protein_coding;protein_coding;protein_coding;protein_coding	ENST00000334583.9;ENST00000545661.4;ENST00000602321.4;ENST00000602562.1;ENST00000602633.1	4939;4611;1989;1351;-67	CGI:chr16:67648072-67650021	Island	13_ReprPC	13_ReprPC	RLTPR
821	cg14886849	-0.2174	0.0583	0.0001941	--?	1	-3.72899	-2.3039	0.00241864	chr14	102901151	102901153	+	TRAF3;TRAF3;TRAF3;TRAF3;TRAF3;TRAF3	protein_coding;protein_coding;protein_coding;protein_coding;protein_coding;protein_coding	ENST00000347662.7;ENST00000351691.8;ENST00000392745.5;ENST00000539721.4;ENST00000559734.1;ENST00000560371.4	123672;70797;123594;123549;25464;123675	CGI:chr14:102907500-102907803		5_TxWk	5_TxWk	TRAF3
822	cg22546130	0.1569	0.042	0.0001851	++?	1	3.73571	1.8841	0.00231941	chr22	19962502	19962504	+	COMT;COMT;COMT;COMT;COMT;COMT;COMT;COMT;COMT;COMT;COMT;MIR4761	protein_coding;protein_coding;protein_coding;protein_coding;protein_coding;protein_coding;protein_coding;protein_coding;protein_coding;protein_coding;protein_coding;miRNA	ENST00000207636.8;ENST00000361682.9;ENST00000403184.4;ENST00000403710.4;ENST00000406520.6;ENST00000407537.4;ENST00000412786.4;ENST00000428707.1;ENST00000449653.4;ENST00000467943.4;ENST00000493893.1;ENST00000585066.1	11523;20895;20769;20729;10999;20714;11560;-1197;-68;20709;-843;-1251	CGI:chr22:19973001-19973804		7_Enh	7_Enh	COMT
823	cg01065821	-1.4465	0.0753	2.449e-82	--?	1	-19.2098	-7.9749	6.28258e-79	chr2	23502170	23502172	+	KLHL29	protein_coding	ENST00000486442.4	116953	CGI:chr2:23526216-23526421		5_TxWk	5_TxWk	KLHL29
824	cg09258022	-1.1071	0.0783	2.17e-45	--?	1	-14.1392	-12.295	1.49783e-42	chr7	6017717	6017719	+	AIMP2;AIMP2;AIMP2	protein_coding;protein_coding;protein_coding	ENST00000223029.6;ENST00000395236.2;ENST00000400479.5	8472;8401;8462	CGI:chr7:6008765-6009624		6_EnhG	6_EnhG
825	cg10961249	-0.2496	0.0374	2.605e-11	--?	1	-6.6738	-3.9255	1.40373e-09	chr1	2505443	2505445	-	PLCH2;PLCH2;PLCH2;PLCH2;PLCH2;PLCH2	protein_coding;protein_coding;protein_coding;protein_coding;protein_coding;protein_coding	ENST00000343889.7;ENST00000378486.6;ENST00000419816.5;ENST00000449969.4;ENST00000462379.1;ENST00000473964.4	26353;29128;29128;37984;6796;7661	CGI:chr1:2504115-2504389	S_Shore	12_EnhBiv	13_ReprPC	PLCH2
826	cg12677481	-0.3982	0.0631	2.819e-10	--?	1	-6.31062	-3.8132	1.29083e-08	chr16	74608308	74608310	+	GLG1;GLG1;GLG1;GLG1;GLG1;GLG1;GLG1	protein_coding;protein_coding;protein_coding;protein_coding;protein_coding;protein_coding;protein_coding	ENST00000205061.8;ENST00000422840.5;ENST00000447066.5;ENST00000562090.4;ENST00000565260.1;ENST00000567951.4;ENST00000627032.1	-1194;-1214;-1196;-1203;-1211;-1210;-1164	CGI:chr16:74606570-74607299	S_Shore	5_TxWk	5_TxWk	GLG1
827	cg00987350	-0.3649	0.0439	8.798e-17	--?	1	-8.31207	-5.9155	9.56064e-15	chr1	184487282	184487284	-	C1orf21	protein_coding	ENST00000235307.6	100224	CGI:chr1:184386281-184387490		7_Enh	7_Enh
828	cg19813800	-0.4499	0.0559	8.293e-16	--?	1	-8.0483	-7.7302	8.07564e-14	chr2	217715267	217715269	-	DIRC3;DIRC3	protein_coding;protein_coding	ENST00000423123.1;ENST00000486365.4	41288;41326	CGI:chr2:217756556-217756775		15_Quies	15_Quies	DIRC3
829	cg20265951	-0.2591	0.0391	3.29e-11	--?	1	-6.6266	-3.2881	1.74451e-09	chr8	133454663	133454665	+					CGI:chr8:133569726-133572716		5_TxWk	5_TxWk
830	cg03896585	-0.182	0.0512	0.0003743	--?	1	-3.55469	-2.4877	0.00427864	chr2	67257038	67257040	+	AC023115.2;AC023115.2;AC023115.2	lincRNA;lincRNA;lincRNA	ENST00000452716.4;ENST00000594329.4;ENST00000618608.1	170592;170025;4420	CGI:chr2:67397240-67397712		15_Quies	15_Quies	AC023115.2
831	cg02579706	-0.2301	0.0636	0.0002999	--?	1	-3.61792	-2.3829	0.00352737	chr3	188242833	188242835	-	LPP;LPP;LPP;LPP;LPP;LPP;LPP;LPP;LPP;LPP;LPP	protein_coding;protein_coding;protein_coding;protein_coding;protein_coding;protein_coding;protein_coding;protein_coding;protein_coding;protein_coding;protein_coding	ENST00000414139.4;ENST00000416784.4;ENST00000420410.4;ENST00000426274.4;ENST00000430340.4;ENST00000443217.4;ENST00000448637.4;ENST00000454789.4;ENST00000457242.1;ENST00000617246.3;ENST00000618621.3	88902;88961;30192;34635;88958;30129;89549;88891;2969;17428;29900	CGI:chr3:188154290-188154566		5_TxWk	7_Enh	LPP
832	cg09435411	-0.2601	0.0462	1.752e-08	--?	1	-5.62987	-3.5143	5.81472e-07	chr16	49022762	49022764	+					CGI:chr16:48810640-48811353		14_ReprPCWk	13_ReprPC
833	cg19734013	-0.1544	0.0362	2.03e-05	--?	1	-4.26519	-2.6714	0.000334164	chr17	74108753	74108755	-	RP11-101O21.1;RP11-101O21.1	lincRNA;lincRNA	ENST00000581028.4;ENST00000584003.1	4146;45459	CGI:chr17:74203793-74204289		13_ReprPC	13_ReprPC	RP11-101O21.1
834	cg18692195	-0.1904	0.0429	8.913e-06	--?	1	-4.43823	-3.2647	0.000161054	chr15	67510989	67510991	-	IQCH-AS1;IQCH-AS1;IQCH-AS1	lincRNA;lincRNA;lincRNA	ENST00000559285.1;ENST00000559298.4;ENST00000561232.4	9960;10647;10855	CGI:chr15:67521032-67521843		4_Tx	4_Tx	IQCH-AS1
835	cg20091506	-0.1442	0.0373	0.0001093	--?	1	-3.86595	-2.63	0.00146545	chr3	123791364	123791366	+	MYLK;MYLK;MYLK;MYLK;MYLK;MYLK;MYLK;MYLK;MYLK	protein_coding;protein_coding;protein_coding;protein_coding;protein_coding;protein_coding;protein_coding;protein_coding;protein_coding	ENST00000346322.8;ENST00000354792.8;ENST00000359169.4;ENST00000360304.6;ENST00000360772.6;ENST00000464489.4;ENST00000475616.4;ENST00000506361.4;ENST00000510571.1	92950;85254;85254;85254;92967;92944;2477;8824;2523	CGI:chr3:123884309-123884693		14_ReprPCWk	15_Quies	MYLK
836	cg24059075	-0.1034	0.0271	0.0001332	---	2	-3.8155	-1.6495	0.00174013	chr12	49294532	49294534	+	PRPH;PRPH;PRPH;PRPH;RP11-161H23.9	protein_coding;protein_coding;protein_coding;protein_coding;antisense	ENST00000257860.7;ENST00000451891.4;ENST00000533401.1;ENST00000537252.1;ENST00000553259.1	830;-830;-1219;-1234;30044	CGI:chr12:49295090-49297577	N_Shore	13_ReprPC	14_ReprPCWk	RP11-161H23.9;PRPH
837	cg01070985	-0.2424	0.06	5.35e-05	--?	1	-4.04	-2.3569	0.000785395	chr17	2054673	2054675	-	HIC1;HIC1;HIC1;HIC1;HIC1	protein_coding;protein_coding;protein_coding;protein_coding;protein_coding	ENST00000399849.4;ENST00000571875.2;ENST00000571990.1;ENST00000574370.1;ENST00000619757.3	-426;458;458;519;-426	CGI:chr17:2049625-2059334	Island	11_BivFlnk	11_BivFlnk	HIC1
838	cg10310395	-0.1473	0.0405	0.0002727	--?	1	-3.63704	-0.5715	0.0032476	chr15	56967359	56967361	-	AC010999.1;TCF12;TCF12;TCF12;TCF12;TCF12;TCF12;TCF12;TCF12;TCF12	miRNA;protein_coding;protein_coding;protein_coding;protein_coding;protein_coding;protein_coding;protein_coding;protein_coding;protein_coding	ENST00000410654.1;ENST00000267811.8;ENST00000333725.8;ENST00000438423.5;ENST00000557843.4;ENST00000557947.4;ENST00000558908.4;ENST00000559609.4;ENST00000560190.4;ENST00000561152.1	-962;48734;48665;48736;48527;48211;48684;48684;48684;47842	CGI:chr15:56918028-56919807		5_TxWk	5_TxWk	TCF12;AC010999.1
839	cg18827332	-0.2042	0.0543	0.0001707	--?	1	-3.76059	-1.2369	0.00216106	chr12	102950727	102950729	-	PAH;PAH;PAH;PAH;PAH;PAH	protein_coding;protein_coding;protein_coding;protein_coding;protein_coding;protein_coding	ENST00000546708.4;ENST00000546844.1;ENST00000547319.1;ENST00000550405.1;ENST00000551337.4;ENST00000552251.4	123;119;7683;118;7639;141	CGI:chr12:102950620-102950862	Island	13_ReprPC	13_ReprPC	PAH
840	cg06794961	-0.5808	0.0597	2.21e-22	--?	1	-9.72864	-9.7835	4.02748e-20	chr17	4610412	4610414	+	RP11-141J13.5	lincRNA	ENST00000573270.1	-37	CGI:chr17:4607259-4607482	S_Shelf	7_Enh	2_TssAFlnk	RP11-141J13.5
841	cg18420188	-0.647	0.055	6.242e-32	--?	1	-11.7636	-3.319	2.21705e-29	chr1	96538495	96538497	-					CGI:chr1:96721546-96722263		7_Enh	5_TxWk
842	cg23286295	-0.1548	0.0414	0.0001861	--?	1	-3.73913	-2.2941	0.00233028	chr19	48171673	48171675	-	C19orf68;C19orf68;C19orf68;LIG1;LIG1;LIG1;LIG1;LIG1;LIG1;LIG1;LIG1;LIG1;LIG1;ZNF114	protein_coding;protein_coding;protein_coding;protein_coding;protein_coding;protein_coding;protein_coding;protein_coding;protein_coding;protein_coding;protein_coding;protein_coding;protein_coding;protein_coding	ENST00000328759.10;ENST00000593921.1;ENST00000614654.1;ENST00000263274.10;ENST00000427526.5;ENST00000536218.4;ENST00000542460.4;ENST00000594759.4;ENST00000596549.4;ENST00000598938.1;ENST00000599165.4;ENST00000600055.1;ENST00000601091.4;ENST00000597695.1	981;-249;981;-1070;-1329;-1070;-1351;-1347;-1359;-1465;-1344;-1329;-1421;-645	CGI:chr19:48171808-48172095	N_Shore	5_TxWk	7_Enh	LIG1;C19orf68;ZNF114
843	cg15229632	-0.6265	0.0779	8.988e-16	--?	1	-8.04236	-7.6651	8.71759e-14	chr5	77139103	77139105	-	ZBED3-AS1;ZBED3-AS1;ZBED3-AS1;ZBED3-AS1;ZBED3-AS1;ZBED3-AS1;ZBED3-AS1;ZBED3-AS1;ZBED3-AS1;ZBED3-AS1;ZBED3-AS1;ZBED3-AS1	antisense;antisense;antisense;antisense;antisense;antisense;antisense;antisense;antisense;antisense;antisense;antisense	ENST00000502433.4;ENST00000503969.4;ENST00000507749.4;ENST00000508401.1;ENST00000511547.4;ENST00000512001.4;ENST00000513406.1;ENST00000513591.4;ENST00000514114.4;ENST00000514905.4;ENST00000515356.2;ENST00000515419.4	52302;52363;50726;20781;-146;52089;20783;51044;51640;52336;-146;52305	CGI:chr5:77180220-77180867		15_Quies	15_Quies	ZBED3-AS1
844	cg11636151	-0.2024	0.0493	4.057e-05	--?	1	-4.10548	-3.3873	0.000616149	chr14	99675524	99675526	-	HHIPL1	protein_coding	ENST00000330710.8	30414	CGI:chr14:99675050-99675714	Island	13_ReprPC	13_ReprPC	HHIPL1
845	cg15732650	-0.1389	0.0335	3.424e-05	--?	1	-4.14627	-1.9534	0.000530128	chr1	7673138	7673140	+	CAMTA1	protein_coding	ENST00000303635.10	887814	CGI:chr1:7680083-7681057		14_ReprPCWk	7_Enh	CAMTA1
846	cg09678939	-0.3	0.06	5.869e-07	--?	1	-5	-2.4486	1.41171e-05	chr6	149484944	149484946	-	ZC3H12D	protein_coding	ENST00000409806.6	117	CGI:chr6:149456505-149457053		2_TssAFlnk	2_TssAFlnk	ZC3H12D
847	cg00824982	-0.4225	0.0649	7.389e-11	--?	1	-6.51002	-5.4515	3.71293e-09	chr6	40906942	40906944	-					CGI:chr6:41028063-41028502		5_TxWk	7_Enh
848	cg06786773	-0.1282	0.0311	3.745e-05	--?	1	-4.12219	-0.6139	0.000574284	chr1	228379295	228379297	-					CGI:chr1:228378248-228379420	Island	3_TxFlnk	3_TxFlnk
849	cg19964327	-0.2603	0.0366	1.233e-12	--?	1	-7.11202	-3.8935	8.06196e-11	chr6	46949893	46949895	+	GPR116	protein_coding	ENST00000265417.7	5050	CGI:chr6:46734999-46735579		7_Enh	5_TxWk	GPR116
850	cg23009123	-0.1886	0.0467	5.315e-05	--?	1	-4.03854	-2.0061	0.000781108	chr10	92690773	92690775	+	HHEX;HHEX;HHEX;HHEX	protein_coding;protein_coding;protein_coding;protein_coding	ENST00000282728.8;ENST00000472590.5;ENST00000492654.3;ENST00000551454.1	822;-1047;-1259;818	CGI:chr10:92688936-92690722	S_Shore	10_TssBiv	10_TssBiv	HHEX
851	cg24857465	-0.2598	0.0342	3.116e-14	--?	1	-7.59649	-4.5617	2.51393e-12	chr8	11877311	11877313	-					CGI:chr8:11867550-11868091		14_ReprPCWk	7_Enh
852	cg17065262	-0.187	0.0456	4.063e-05	--?	1	-4.10088	-2.879	0.000616987	chr17	29179078	29179080	-	MYO18A;MYO18A;MYO18A	protein_coding;protein_coding;protein_coding	ENST00000527372.4;ENST00000531253.4;ENST00000628822.1	1334;1286;1286	CGI:chr17:29179871-29180589	N_Shore	2_TssAFlnk	7_Enh	MYO18A
853	cg27196775	-0.3663	0.0575	1.851e-10	--?	1	-6.37043	-4.5673	8.71639e-09	chr18	6781335	6781337	+	ARHGAP28;ARHGAP28;ARHGAP28;ARHGAP28	protein_coding;protein_coding;protein_coding;protein_coding	ENST00000383472.7;ENST00000532723.4;ENST00000583410.1;ENST00000584387.1	51617;7333;51389;51292	CGI:chr18:6729603-6730038		2_TssAFlnk	2_TssAFlnk	ARHGAP28
854	cg11676353	-0.1514	0.0366	3.518e-05	--?	1	-4.13661	-2.6436	0.000543089	chr1	39082328	39082330	+	MACF1;MACF1	protein_coding;protein_coding	ENST00000484793.4;ENST00000602421.4	1012;911	CGI:chr1:39080967-39082287	S_Shore	11_BivFlnk	11_BivFlnk	MACF1
855	cg01758167	-0.3051	0.0427	8.913e-13	--?	1	-7.1452	-0.7141	5.94242e-11	chr12	130872883	130872885	-	RAN;RAN;RAN;RAN;RAN;RAN;RAN;RAN;RAN;RAN;RAN;RAN	protein_coding;protein_coding;protein_coding;protein_coding;protein_coding;protein_coding;protein_coding;protein_coding;protein_coding;protein_coding;protein_coding;protein_coding	ENST00000392367.4;ENST00000392369.5;ENST00000448750.6;ENST00000464211.5;ENST00000477395.4;ENST00000535090.4;ENST00000536606.4;ENST00000537745.4;ENST00000539498.1;ENST00000541630.4;ENST00000541679.6;ENST00000543796.4	787;813;846;787;813;807;836;817;-220;817;801;1004	CGI:chr12:130871565-130872683	S_Shore	3_TxFlnk	3_TxFlnk	RAN
856	cg01694590	-0.2114	0.0514	3.879e-05	--?	1	-4.11284	-0.6282	0.000592639	chr1	20718193	20718195	-	KIF17;KIF17;KIF17	protein_coding;protein_coding;protein_coding	ENST00000247986.2;ENST00000375044.4;ENST00000400463.6	-176;-702;-413	CGI:chr1:20717339-20718278	Island	11_BivFlnk	10_TssBiv	KIF17
857	cg09680665	-0.3531	0.04	1.086e-18	--?	1	-8.8275	-1.9314	1.41972e-16	chr12	52243089	52243091	-	AC021066.1;KRT7;KRT7;KRT7;KRT7;KRT7;KRT7	miRNA;protein_coding;protein_coding;protein_coding;protein_coding;protein_coding;protein_coding	ENST00000629981.1;ENST00000331817.5;ENST00000546856.4;ENST00000549127.4;ENST00000551130.1;ENST00000552183.1;ENST00000552322.4	-1476;9975;4370;4;1544;1561;-1289	CGI:chr12:52245411-52245632	N_Shelf	14_ReprPCWk	15_Quies	AC021066.1;KRT7
858	cg00078259	-0.1844	0.0488	0.0001603	--?	1	-3.77869	-2.9422	0.00204682	chr6	2655997	2655999	-					CGI:chr6:2634138-2634711		15_Quies	15_Quies
859	cg14927126	0.1536	0.0426	0.0003122	++?	1	3.60563	2.462	0.00365157	chr11	116990208	116990210	+	SIK3;SIK3;SIK3;SIK3;SIK3	protein_coding;protein_coding;protein_coding;protein_coding;protein_coding	ENST00000375300.4;ENST00000415541.4;ENST00000445177.4;ENST00000446921.5;ENST00000485363.1	108213;108063;108187;108229;108097	CGI:chr11:117097822-117098796		7_Enh	7_Enh
860	cg20998469	-0.0982	0.0258	0.0001419	--?	1	-3.8062	-1.0215	0.00184005	chr7	142298224	142298226	-	TRBV1	TR_V_pseudogene	ENST00000476502.1	-953	CGI:chr7:142796879-142797564		13_ReprPC	14_ReprPCWk	TRBV1
861	cg16341159	-0.2197	0.0401	4.278e-08	--?	1	-5.4788	-1.4341	1.31391e-06	chr17	7218050	7218052	+	ACADVL;DLG4;DLG4;DLG4;DLG4;DLG4	protein_coding;protein_coding;protein_coding;protein_coding;protein_coding;protein_coding	ENST00000543245.5;ENST00000302955.9;ENST00000399506.5;ENST00000399510.5;ENST00000447163.4;ENST00000485100.4	925;-703;-711;1652;-844;-862	CGI:chr17:7219719-7220399	N_Shore	11_BivFlnk	2_TssAFlnk	ACADVL;DLG4
862	cg09503974	-0.1427	0.0374	0.0001346	---	2	-3.81551	-0.7729	0.00175646	chr3	158731870	158731872	+	MFSD1;MFSD1;RARRES1;RARRES1;RARRES1;RP11-379F4.4;RP11-379F4.4;RP11-379F4.4	protein_coding;protein_coding;protein_coding;protein_coding;protein_coding;antisense;antisense;antisense	ENST00000486568.4;ENST00000491804.1;ENST00000237696.8;ENST00000479756.1;ENST00000498640.1;ENST00000465477.4;ENST00000468242.4;ENST00000495318.4	-328;-487;826;572;619;-457;-508;-393	CGI:chr3:158732006-158732808	N_Shore	2_TssAFlnk	2_TssAFlnk	RP11-379F4.4;MFSD1;RARRES1
863	cg08996808	-0.2608	0.0717	0.0002773	--?	1	-3.63738	-1.744	0.00329402	chr2	232707546	232707548	+	GIGYF2;GIGYF2;GIGYF2;GIGYF2;GIGYF2;GIGYF2;GIGYF2;GIGYF2;GIGYF2;GIGYF2;GIGYF2;GIGYF2;GIGYF2;GIGYF2;GIGYF2;GIGYF2;GIGYF2;GIGYF2;GIGYF2;GIGYF2;GIGYF2;GIGYF2;GIGYF2;GIGYF2;GIGYF2;GIGYF2;GIGYF2;GIGYF2;GIGYF2;GIGYF2	protein_coding;protein_coding;protein_coding;protein_coding;protein_coding;protein_coding;protein_coding;protein_coding;protein_coding;protein_coding;protein_coding;protein_coding;protein_coding;protein_coding;protein_coding;protein_coding;protein_coding;protein_coding;protein_coding;protein_coding;protein_coding;protein_coding;protein_coding;protein_coding;protein_coding;protein_coding;protein_c…	ENST00000373563.7;ENST00000409196.6;ENST00000409451.6;ENST00000409480.4;ENST00000409547.4;ENST00000421433.4;ENST00000423659.4;ENST00000424038.1;ENST00000425040.4;ENST00000427233.4;ENST00000428883.4;ENST00000429187.4;ENST00000430720.4;ENST00000440945.4;ENST00000456491.4;ENST00000463554.4;ENST00000464402.4;ENST00000464805.4;ENST00000475359.4;ENST00000476995.4;ENST00000482666.4;ENST00000483164.4;ENS…	10239;10208;10200;10236;10215;10215;10213;4125;10215;10241;10238;10194;10215;10194;10236;10196;10215;10176;10215;10247;10184;10177;10223;10215;10202;10163;10177;10215;10216;10241	CGI:chr2:232697113-232697837		5_TxWk	4_Tx	GIGYF2
864	cg00445377	-0.2292	0.0517	9.352e-06	--?	1	-4.43327	-3.5132	0.0001681	chr5	72561931	72561933	-					CGI:chr5:72460379-72460798		15_Quies	15_Quies
865	cg00778807	-0.1515	0.0369	3.944e-05	--?	1	-4.10569	-1.2769	0.000601236	chr1	43058675	43058677	+					CGI:chr1:43068219-43068663		13_ReprPC	14_ReprPCWk
866	cg04456754	-0.3963	0.0439	1.933e-19	--?	1	-9.02733	-6.5011	2.71944e-17	chr6	4459434	4459436	+					CGI:chr6:4281770-4282076		7_Enh	7_Enh
867	cg00598301	-0.3672	0.0485	3.855e-14	--?	1	-7.57113	-1.7012	3.07451e-12	chr3	183094789	183094791	+	MCCC1;MCCC1;MCCC1;MCCC1;MCCC1;MCCC1;MCCC1;MCCC1;MCCC1;MCCC1;MCCC1;MCCC1;MCCC1;MCCC1	protein_coding;protein_coding;protein_coding;protein_coding;protein_coding;protein_coding;protein_coding;protein_coding;protein_coding;protein_coding;protein_coding;protein_coding;protein_coding;protein_coding	ENST00000265594.7;ENST00000466650.4;ENST00000473955.1;ENST00000476176.4;ENST00000486226.1;ENST00000487634.4;ENST00000490284.4;ENST00000492597.4;ENST00000495767.4;ENST00000497830.4;ENST00000497959.4;ENST00000539926.4;ENST00000610757.3;ENST00000629669.1	4798;4741;-182;4761;4706;4729;4734;21286;4729;4741;4454;4671;4788;4788	CGI:chr3:183098983-183099667		5_TxWk	5_TxWk	MCCC1
868	cg01034251	-0.1954	0.0428	4.913e-06	--?	1	-4.56542	-2.2662	9.47296e-05	chr16	88682113	88682115	-	SNAI3;SNAI3-AS1	protein_coding;antisense	ENST00000332281.5;ENST00000563261.4	4380;18815	CGI:chr16:88681339-88681610	S_Shore	7_Enh	2_TssAFlnk	SNAI3-AS1;SNAI3
869	cg06749269	-0.2539	0.0486	1.779e-07	--?	1	-5.22428	-4.3059	4.79499e-06	chr1	9005445	9005447	+	SLC2A7	protein_coding	ENST00000400906.1	20900	CGI:chr1:9039221-9040454		15_Quies	14_ReprPCWk	SLC2A7
870	cg05312566	-0.1832	0.0449	4.536e-05	--?	1	-4.08018	-0.8567	0.000679644	chr11	327177	327179	-	IFITM3;RP11-326C3.12;RP11-326C3.12;RP11-326C3.12;RP11-326C3.13	protein_coding;lincRNA;lincRNA;lincRNA;lincRNA	ENST00000602735.2;ENST00000524824.1;ENST00000531076.1;ENST00000534483.1;ENST00000602949.1	360;-133;-223;6;-883	CGI:chr11:330785-331110	N_Shelf	12_EnhBiv	12_EnhBiv	IFITM3, ENSG00000270030
871	cg06315347	-0.1478	0.0396	0.0001931	--?	1	-3.73232	-1.8635	0.00240741	chr1	227508989	227508991	-					CGI:chr1:227506086-227506808	S_Shelf	13_ReprPC	14_ReprPCWk
872	cg00965617	-0.1649	0.0446	0.0002157	--?	1	-3.69731	-2.1755	0.00265022	chr1	162358333	162358335	-	NOS1AP;NOS1AP;NOS1AP	protein_coding;protein_coding;protein_coding	ENST00000361897.8;ENST00000430120.3;ENST00000530878.4	288557;288243;288559	CGI:chr1:162367086-162367531		15_Quies	15_Quies	NOS1AP
873	cg07580479	-0.3019	0.0619	1.08e-06	--?	1	-4.87722	-4.346	2.43901e-05	chr6	108597618	108597620	-	FOXO3;FOXO3	protein_coding;protein_coding	ENST00000343882.9;ENST00000406360.1	37783;36752	CGI:chr6:108557627-108562201		7_Enh	7_Enh
874	cg21706572	-0.1854	0.0294	3.076e-10	--?	1	-6.30612	-2.9786	1.39951e-08	chr5	177448313	177448315	+	PRR7;PRR7;PRR7;PRR7;PRR7-AS1;PRR7-AS1	protein_coding;protein_coding;protein_coding;protein_coding;antisense;antisense	ENST00000323249.6;ENST00000502922.4;ENST00000507881.4;ENST00000510492.1;ENST00000425316.3;ENST00000506465.1	1518;1486;1868;-21;-614;-615	CGI:chr5:177446348-177447736	S_Shore	12_EnhBiv	12_EnhBiv	PRR7
875	cg21621538	-0.1648	0.0448	0.0002347	--?	1	-3.67857	-2.1045	0.00285165	chr7	24574586	24574588	-	MPP6;MPP6;MPP6;MPP6;MPP6	protein_coding;protein_coding;protein_coding;protein_coding;protein_coding	ENST00000222644.8;ENST00000396475.5;ENST00000409761.4;ENST00000430180.4;ENST00000432190.4	1240;1120;1171;573;1318	CGI:chr7:24573009-24574283	S_Shore	2_TssAFlnk	2_TssAFlnk	MPP6
876	cg00515575	-0.1871	0.0315	2.937e-09	--?	1	-5.93968	-1.2396	1.1272e-07	chr2	46941479	46941481	-	MCFD2;MCFD2;MCFD2;MCFD2;MCFD2;MCFD2;TTC7A;TTC7A;TTC7A;TTC7A;TTC7A	protein_coding;protein_coding;protein_coding;protein_coding;protein_coding;protein_coding;protein_coding;protein_coding;protein_coding;protein_coding;protein_coding	ENST00000409147.1;ENST00000409207.4;ENST00000444761.5;ENST00000470873.1;ENST00000479225.1;ENST00000487121.1;ENST00000319190.8;ENST00000394850.5;ENST00000409245.4;ENST00000441914.4;ENST00000461601.4	376;253;376;294;235;248;305;193;25322;-64;204	CGI:chr2:46940719-46941839	Island	1_TssA	2_TssAFlnk	TTC7A;MCFD2
877	cg02779870	-0.1594	0.0446	0.0003511	--?	1	-3.57399	-0.5884	0.0040468	chr8	71842969	71842971	-	MSC;MSC;MSC;RP11-383H13.1;RP11-383H13.1;RP11-383H13.1;RP11-383H13.1;RP11-383H13.1;RP11-383H13.1	protein_coding;protein_coding;protein_coding;antisense;antisense;antisense;antisense;antisense;antisense	ENST00000325509.4;ENST00000518440.1;ENST00000521739.1;ENST00000457356.7;ENST00000518916.4;ENST00000519751.4;ENST00000521467.4;ENST00000522519.4;ENST00000524152.4	1499;23;444;-1134;-1189;-1175;14802;-154;-592	CGI:chr8:71841639-71842520	S_Shore	11_BivFlnk	11_BivFlnk	MSC;RP11-383H13.1
878	cg10241718	-0.8537	0.0704	7.227e-34	--?	1	-12.1264	-6.7048	2.86568e-31	chr8	26769936	26769938	+	ADRA1A;ADRA1A;ADRA1A;ADRA1A;ADRA1A;ADRA1A;ADRA1A	protein_coding;protein_coding;protein_coding;protein_coding;protein_coding;protein_coding;protein_coding	ENST00000276393.7;ENST00000354550.4;ENST00000380582.6;ENST00000380586.4;ENST00000519096.4;ENST00000519229.4;ENST00000521711.4	95469;95233;95469;95469;95469;95040;95469	CGI:chr8:26864125-26867049		15_Quies	15_Quies	ADRA1A
879	cg13609053	-0.1893	0.0484	9.039e-05	--?	1	-3.91116	-3.4715	0.00124244	chr9	93248007	93248009	+	WNK2;WNK2;WNK2;WNK2;WNK2;WNK2	protein_coding;protein_coding;protein_coding;protein_coding;protein_coding;protein_coding	ENST00000297954.7;ENST00000395477.5;ENST00000411624.4;ENST00000427277.5;ENST00000432730.4;ENST00000448039.4	63077;63077;13084;63077;63064;63091	CGI:chr9:93247562-93247819	S_Shore	6_EnhG	7_Enh
880	cg06759971	-0.223	0.0325	6.769e-12	--?	1	-6.86154	-3.5299	3.99362e-10	chr16	85082817	85082819	-	KIAA0513;KIAA0513;KIAA0513;KIAA0513;KIAA0513	protein_coding;protein_coding;protein_coding;protein_coding;protein_coding	ENST00000258180.6;ENST00000538274.4;ENST00000562564.1;ENST00000562580.4;ENST00000566428.4	55066;55066;4398;5357;19605	CGI:chr16:85124224-85124442		7_Enh	7_Enh
881	cg20347443	-0.1894	0.0517	0.00025	--?	1	-3.66344	-1.9552	0.00301259	chr18	62711148	62711150	-					CGI:chr18:62715071-62717138	N_Shelf	15_Quies	15_Quies
882	cg06492235	-0.1682	0.0362	3.455e-06	--?	1	-4.64641	-2.9719	6.91595e-05	chr2	204958598	204958600	-	PARD3B;PARD3B;PARD3B;PARD3B;PARD3B;PARD3B	protein_coding;protein_coding;protein_coding;protein_coding;protein_coding;protein_coding	ENST00000349953.6;ENST00000351153.4;ENST00000358768.5;ENST00000406610.5;ENST00000415947.1;ENST00000462231.4	412598;412598;412598;412805;412805;412758	CGI:chr2:204545216-204546187		15_Quies	15_Quies	PARD3B
883	cg16585619	-0.2259	0.041	3.565e-08	---	2	-5.50976	-3.7832	1.11333e-06	chr17	41528997	41528999	-	KRT19;KRT19	protein_coding;protein_coding	ENST00000361566.6;ENST00000455635.1	-689;-698	CGI:chr17:41527656-41528347	S_Shore	13_ReprPC	13_ReprPC	KRT19
884	cg03551441	-0.175	0.0445	8.251e-05	--?	1	-3.93258	-1.2363	0.00114719	chr11	44114777	44114779	+	EXT2;EXT2;EXT2;EXT2;EXT2	protein_coding;protein_coding;protein_coding;protein_coding;protein_coding	ENST00000343631.3;ENST00000358681.7;ENST00000395673.6;ENST00000529186.1;ENST00000533608.4	18554;19060;18580;6762;19228	CGI:chr11:44095567-44096444		4_Tx	4_Tx	EXT2
885	cg01562603	-0.3586	0.041	2.003e-18	--?	1	-8.74634	-4.9982	2.5537e-16	chr15	31364866	31364868	-	KLF13;KLF13;KLF13;KLF13;KLF13	protein_coding;protein_coding;protein_coding;protein_coding;protein_coding	ENST00000307145.3;ENST00000558844.1;ENST00000558921.1;ENST00000560473.1;ENST00000618680.3	38011;-1288;37299;24933;37699	CGI:chr15:31372055-31372337		2_TssAFlnk	2_TssAFlnk	KLF13
886	cg01461824	-0.1824	0.0498	0.0002497	-+?	1	-3.66265	-1.3293	0.00300944	chr17	48738923	48738925	-					CGI:chr17:48733210-48733583		13_ReprPC	13_ReprPC
887	cg02765062	-0.2461	0.0442	2.558e-08	--?	1	-5.56787	-3.2377	8.23735e-07	chr14	23140297	23140299	-	SLC7A8;SLC7A8;SLC7A8;SLC7A8;SLC7A8;SLC7A8;SLC7A8;SLC7A8;SLC7A8;SLC7A8;SLC7A8	protein_coding;protein_coding;protein_coding;protein_coding;protein_coding;protein_coding;protein_coding;protein_coding;protein_coding;protein_coding;protein_coding	ENST00000316902.10;ENST00000339733.8;ENST00000422941.5;ENST00000453702.4;ENST00000469263.4;ENST00000528860.4;ENST00000529705.5;ENST00000532568.1;ENST00000617478.3;ENST00000618208.1;ENST00000621729.3	43343;15012;14153;14104;43344;14096;15161;6635;43363;43363;26168	CGI:chr14:23094769-23095515		4_Tx	4_Tx	SLC7A8
888	cg26883033	-0.2792	0.0534	1.698e-07	--?	1	-5.22846	-2.1391	4.59838e-06	chr10	78267246	78267248	-	LINC00595;LINC00595;LINC00595;LINC00595;LINC00856;LINC00856;LINC00856	lincRNA;lincRNA;lincRNA;lincRNA;lincRNA;lincRNA;lincRNA	ENST00000415959.1;ENST00000459633.1;ENST00000461034.1;ENST00000476909.1;ENST00000421324.3;ENST00000432742.1;ENST00000624665.2	-82;-196;-133;-164;28991;18438;18506	CGI:chr10:78303023-78303831		7_Enh	7_Enh
889	cg01983682	-0.1709	0.0297	8.75e-09	--?	1	-5.75421	-1.9876	3.08107e-07	chr2	161427467	161427469	-	AC009487.5;SLC4A10;SLC4A10;SLC4A10	3prime_overlapping_ncrna;protein_coding;protein_coding;protein_coding	ENST00000505579.1;ENST00000482861.4;ENST00000605990.4;ENST00000606386.1	3452;3135;3094;14	CGI:chr2:161427070-161428068	Island	11_BivFlnk	11_BivFlnk	AC009487.5;SLC4A10
890	cg11579421	-0.1876	0.0491	0.0001336	--?	1	-3.82077	-3.2664	0.00174478	chr10	132398352	132398354	+	PWWP2B;PWWP2B	protein_coding;protein_coding	ENST00000305233.5;ENST00000631148.1	1184;1184	CGI:chr10:132395863-132397560	S_Shore	2_TssAFlnk	2_TssAFlnk	PWWP2B
891	cg08834436	-0.2009	0.0457	1.087e-05	--?	1	-4.39606	-2.008	0.00019203	chr22	27435856	27435858	-					CGI:chr22:27438464-27438669	N_Shelf	7_Enh	15_Quies
892	cg06622006	-0.1528	0.0434	0.0004368	--?	1	-3.52074	-1.9399	0.00488814	chr21	44505718	44505720	+	TSPEAR;TSPEAR;TSPEAR;TSPEAR-AS1	protein_coding;protein_coding;protein_coding;antisense	ENST00000323084.7;ENST00000613245.3;ENST00000614657.3;ENST00000451035.2	205862;205862;205862;-1089	CGI:chr21:44506648-44506871	N_Shore	13_ReprPC	13_ReprPC	TSPEAR;TSPEAR-AS1
893	cg23461488	-0.2066	0.0295	2.341e-12	--?	1	-7.00339	-3.6621	1.47408e-10	chr2	41698662	41698664	+					CGI:chr2:41697452-41697809	S_Shore	15_Quies	15_Quies
894	cg02064408	-0.1322	0.0306	1.591e-05	--?	1	-4.32026	-1.7448	0.000269143	chr16	23679388	23679390	-	PLK1;PLK1;PLK1;PLK1;PLK1;PLK1	protein_coding;protein_coding;protein_coding;protein_coding;protein_coding;protein_coding	ENST00000300093.7;ENST00000562272.4;ENST00000564202.1;ENST00000567897.5;ENST00000568568.1;ENST00000570220.4	566;1732;417;-195;-344;519	CGI:chr16:23678570-23679350	S_Shore	2_TssAFlnk	2_TssAFlnk	PLK1
895	cg18919720	-0.429	0.0377	5.168e-30	--?	1	-11.3793	-6.1625	1.62385e-27	chr17	81528308	81528310	+	FSCN2;FSCN2	protein_coding;protein_coding	ENST00000334850.7;ENST00000417245.5	-224;-88	CGI:chr17:81527979-81529265	Island	11_BivFlnk	13_ReprPC	FSCN2
896	cg08543454	-0.1593	0.0412	0.0001125	--?	1	-3.8665	-2.6151	0.00150286	chr3	72155727	72155729	+	LINC00870;LINC00870;LINC00870;LINC00877;LINC00877;LINC00877	lincRNA;lincRNA;lincRNA;lincRNA;lincRNA;lincRNA	ENST00000469178.4;ENST00000473713.4;ENST00000485404.1;ENST00000469218.4;ENST00000481148.4;ENST00000626474.1	2968;4470;2834;78517;86838;123776	CGI:chr3:72446702-72447701		7_Enh	5_TxWk	LINC00877;LINC00870
897	cg01620540	-0.1682	0.0475	0.0004024	--?	1	-3.54105	-1.6467	0.00455571	chr13	46897928	46897930	-	HTR2A;HTR2A	protein_coding;protein_coding	ENST00000542664.2;ENST00000543956.4	-852;-852	CGI:chr13:46796628-46797349		15_Quies	15_Quies	HTR2A
898	cg07698336	0.2967	0.0594	5.895e-07	++?	1	4.99495	3.2409	1.41764e-05	chr11	15608195	15608197	-	RP11-531H8.2	lincRNA	ENST00000533082.1	14196	CGI:chr11:15650143-15650368		15_Quies	15_Quies	RP11-531H8.2
899	cg01763090	-0.1877	0.0373	4.973e-07	--?	1	-5.03217	-1.3871	1.21594e-05	chr15	31483202	31483204	-	OTUD7A	protein_coding	ENST00000307050.5	172137	CGI:chr15:31483153-31484785	Island	10_TssBiv	13_ReprPC	OTUD7A
900	cg08089518	-0.1289	0.0334	0.0001126	--?	1	-3.85928	-1.767	0.00150404	chr17	41785461	41785463	-	JUP;JUP;JUP;JUP;JUP;JUP;JUP;JUP;JUP;JUP	protein_coding;protein_coding;protein_coding;protein_coding;protein_coding;protein_coding;protein_coding;protein_coding;protein_coding;protein_coding	ENST00000310706.8;ENST00000393930.4;ENST00000393931.6;ENST00000424457.4;ENST00000437187.4;ENST00000437369.4;ENST00000449889.4;ENST00000465293.1;ENST00000589036.1;ENST00000591690.4	1237;-306;1237;1251;1470;-306;609;748;1249;1304	CGI:chr17:41786223-41786924	N_Shore	2_TssAFlnk	2_TssAFlnk	JUP
901	cg11743470	-0.1715	0.0449	0.000133	---	2	-3.8196	-3.1202	0.00173795	chr5	75031451	75031453	+	GCNT4	protein_coding	ENST00000322348.5	-552	CGI:chr5:75034911-75035129	N_Shelf	15_Quies	15_Quies	GCNT4
902	cg17239057	-0.1672	0.0388	1.658e-05	--?	1	-4.30928	-2.9063	0.000279217	chr1	224175872	224175874	-	DEGS1;RP11-365O16.1	protein_coding;processed_pseudogene	ENST00000415210.4;ENST00000415453.1	116;-166	CGI:chr1:224182883-224184053		15_Quies	15_Quies	RP11-365O16.1;DEGS1
903	cg01007374	-0.2277	0.0372	9.428e-10	--?	1	-6.12097	-1.2963	3.94454e-08	chr21	45973001	45973003	+	AJ011932.1	lincRNA	ENST00000621707.1	-1488	CGI:chr21:45972581-45974622	Island	12_EnhBiv	11_BivFlnk	AJ011932.1
904	cg07993367	-0.3247	0.0616	1.366e-07	--?	1	-5.2711	-3.5781	3.77627e-06	chr7	149871688	149871690	+	ATP6V0E2;ATP6V0E2;ATP6V0E2;ATP6V0E2;ATP6V0E2-AS1;ATP6V0E2-AS1;ATP6V0E2-AS1	protein_coding;protein_coding;protein_coding;protein_coding;antisense;antisense;antisense	ENST00000421974.5;ENST00000456496.5;ENST00000611515.3;ENST00000615196.3;ENST00000461019.4;ENST00000464939.1;ENST00000488315.4	-1280;-1280;-1280;-1280;2157;8922;2154	CGI:chr7:149873277-149874300	N_Shore	5_TxWk	5_TxWk	ATP6V0E2;ATP6V0E2-AS1
905	cg00839413	-0.2193	0.0541	5.068e-05	--?	1	-4.0536	-3.9087	0.000749152	chr11	85720135	85720137	+	SYTL2;SYTL2;SYTL2;SYTL2;SYTL2;SYTL2;SYTL2;SYTL2;SYTL2;SYTL2;SYTL2;SYTL2;SYTL2;SYTL2;SYTL2;SYTL2;SYTL2;SYTL2;SYTL2;SYTL2;SYTL2	protein_coding;protein_coding;protein_coding;protein_coding;protein_coding;protein_coding;protein_coding;protein_coding;protein_coding;protein_coding;protein_coding;protein_coding;protein_coding;protein_coding;protein_coding;protein_coding;protein_coding;protein_coding;protein_coding;protein_coding;protein_coding	ENST00000316356.7;ENST00000354566.6;ENST00000359152.8;ENST00000389958.6;ENST00000389959.7;ENST00000389960.7;ENST00000524452.4;ENST00000525423.4;ENST00000526999.4;ENST00000527523.4;ENST00000527794.4;ENST00000528231.4;ENST00000528566.1;ENST00000529581.4;ENST00000530351.4;ENST00000530894.1;ENST00000532995.4;ENST00000533057.4;ENST00000533577.1;ENST00000533892.4;ENST00000534554.1	90994;6333;37934;-967;6333;91024;37590;7893;-758;91006;-907;37868;-967;-997;4578;-1079;-1060;-1053;-985;-1037;-955	CGI:chr11:85663828-85665190		14_ReprPCWk	5_TxWk	SYTL2
906	cg18760467	-0.2031	0.0577	0.0004347	--?	1	-3.51993	-3.0248	0.00486868	chr4	724199	724201	+	PCGF3;PCGF3;PCGF3;PCGF3;PCGF3;PCGF3;PCGF3;PCGF3;PCGF3;PCGF3;PCGF3;RP11-1191J2.4	protein_coding;protein_coding;protein_coding;protein_coding;protein_coding;protein_coding;protein_coding;protein_coding;protein_coding;protein_coding;protein_coding;antisense	ENST00000362003.8;ENST00000400151.5;ENST00000419774.4;ENST00000427463.4;ENST00000430644.4;ENST00000433814.4;ENST00000440452.4;ENST00000470161.5;ENST00000475288.4;ENST00000482726.4;ENST00000484141.4;ENST00000502923.1	18434;18415;18451;18415;18367;-908;18256;18415;18417;18415;18324;-165	CGI:chr4:722492-723188	S_Shore	7_Enh	5_TxWk	PCGF3;RP11-1191J2.4
907	cg11470848	-0.2202	0.0409	7.273e-08	--?	1	-5.38386	-3.57	2.13189e-06	chr19	49478826	49478828	+	CTD-3148I10.15;CTD-3148I10.9;FLT3LG;FLT3LG;FLT3LG;FLT3LG;FLT3LG;FLT3LG;FLT3LG;FLT3LG;FLT3LG;FLT3LG;FLT3LG	processed_transcript;protein_coding;protein_coding;protein_coding;protein_coding;protein_coding;protein_coding;protein_coding;protein_coding;protein_coding;protein_coding;protein_coding;protein_coding	ENST00000595815.1;ENST00000599536.1;ENST00000204637.5;ENST00000594009.4;ENST00000595510.1;ENST00000596435.4;ENST00000597551.4;ENST00000597914.1;ENST00000598472.1;ENST00000598555.1;ENST00000600084.4;ENST00000600429.4;ENST00000601800.4	4240;16074;4590;4265;4224;4598;4592;-91;2717;3046;4590;4574;4619	CGI:chr19:49487178-49487708		5_TxWk	15_Quies	CTD-3148I10.9;FLT3LG;CTD-3148I10.15
908	cg14688167	-0.7438	0.0512	8.763e-48	--?	1	-14.5273	-12.5456	6.75503e-45	chr21	41901386	41901388	+	C2CD2;C2CD2;C2CD2;C2CD2;C2CD2;C2CD2	protein_coding;protein_coding;protein_coding;protein_coding;protein_coding;protein_coding	ENST00000329623.10;ENST00000380486.3;ENST00000449165.4;ENST00000467074.5;ENST00000482084.4;ENST00000482186.4	25304;52504;266;25286;17647;7416	CGI:chr21:41907625-41907915		4_Tx	4_Tx	C2CD2
909	cg10258105	-0.1668	0.0408	4.316e-05	--?	1	-4.08824	-2.5665	0.000650805	chr17	1872049	1872051	+	RPA1;RPA1;RPA1;RPA1	protein_coding;protein_coding;protein_coding;protein_coding	ENST00000254719.8;ENST00000570451.4;ENST00000571058.4;ENST00000573924.1	42065;42078;42347;-78	CGI:chr17:1896247-1896462		5_TxWk	5_TxWk	RPA1
910	cg22937685	-0.311	0.0709	1.151e-05	--?	1	-4.38646	-4.0647	0.000201956	chr1	16290142	16290144	+	FBXO42	protein_coding	ENST00000375592.6	62312	CGI:chr1:16237049-16237304		5_TxWk	5_TxWk	FBXO42
911	cg07407658	-0.1777	0.0403	1.02e-05	--?	1	-4.40943	-1.9457	0.00018156	chr10	26861732	26861734	+	ABI1;ABI1;ABI1;ABI1;ABI1;ABI1;ABI1;ABI1;ABI1;ABI1;ABI1;ABI1	protein_coding;protein_coding;protein_coding;protein_coding;protein_coding;protein_coding;protein_coding;protein_coding;protein_coding;protein_coding;protein_coding;protein_coding	ENST00000346832.8;ENST00000359188.7;ENST00000376137.7;ENST00000376138.6;ENST00000376139.5;ENST00000376140.3;ENST00000376142.5;ENST00000376160.4;ENST00000376166.4;ENST00000376170.7;ENST00000490841.5;ENST00000536334.4	-645;-797;-645;-702;-761;-869;-797;-759;-746;-840;-645;-645	CGI:chr10:26860237-26861300	S_Shore	1_TssA	14_ReprPCWk	ABI1
912	cg17482839	-0.542	0.0645	4.566e-17	--?	1	-8.4031	-4.3465	5.09729e-15	chr12	13098360	13098362	+	GSG1;GSG1;GSG1;GSG1;KIAA1467	protein_coding;protein_coding;protein_coding;protein_coding;protein_coding	ENST00000351606.9;ENST00000432710.5;ENST00000542415.4;ENST00000545401.4;ENST00000537625.1	5285;5285;5323;5282;36645	CGI:chr12:13101115-13101697	N_Shelf	2_TssAFlnk	7_Enh	GSG1;KIAA1467
913	cg09306107	0.3111	0.039	1.525e-15	++?	1	7.97692	5.2931	1.43903e-13	chr17	34238889	34238891	-					CGI:chr17:34039924-34040387		7_Enh	7_Enh
914	cg23338618	-0.2318	0.0465	6.147e-07	--?	1	-4.98495	-4.1067	1.47182e-05	chr22	24845643	24845645	+	SGSM1;SGSM1;SGSM1;SGSM1;SGSM1	protein_coding;protein_coding;protein_coding;protein_coding;protein_coding	ENST00000400358.7;ENST00000400359.4;ENST00000473458.4;ENST00000480523.1;ENST00000610372.3	39374;39324;2183;902;39474	CGI:chr22:24805986-24806586		14_ReprPCWk	15_Quies	SGSM1
915	cg09053419	-0.1565	0.0274	1.089e-08	--?	1	-5.71168	-2.0363	3.76721e-07	chr11	7674447	7674449	-	CYB5R2;CYB5R2;CYB5R2;CYB5R2;CYB5R2;CYB5R2;CYB5R2;CYB5R2;CYB5R2	protein_coding;protein_coding;protein_coding;protein_coding;protein_coding;protein_coding;protein_coding;protein_coding;protein_coding	ENST00000299498.9;ENST00000436351.2;ENST00000524608.4;ENST00000524790.4;ENST00000525307.1;ENST00000526084.1;ENST00000527542.4;ENST00000531096.4;ENST00000533558.4	-946;-677;2775;-975;-236;-992;-229;-204;-239	CGI:chr11:7673480-7674454	Island	2_TssAFlnk	7_Enh	CYB5R2
916	cg19744477	-0.4689	0.0597	4.062e-15	--?	1	-7.85427	-7.2053	3.64158e-13	chr2	27490290	27490292	-	IFT172;IFT172;IFT172;IFT172;IFT172;IFT172;IFT172	protein_coding;protein_coding;protein_coding;protein_coding;protein_coding;protein_coding;protein_coding	ENST00000260570.6;ENST00000359466.9;ENST00000416524.2;ENST00000475476.2;ENST00000476264.5;ENST00000507184.4;ENST00000511842.4	-533;-517;-501;-536;-557;-589;-612	CGI:chr2:27489687-27489975	S_Shore	2_TssAFlnk	2_TssAFlnk	IFT172
917	cg04420481	-0.5105	0.0574	5.531e-19	--?	1	-8.89373	-7.6996	7.45838e-17	chr4	113327871	113327873	-	ANK2;ANK2;ANK2;ANK2;ANK2;ANK2;ANK2;ANK2;ANK2;ANK2	protein_coding;protein_coding;protein_coding;protein_coding;protein_coding;protein_coding;protein_coding;protein_coding;protein_coding;protein_coding	ENST00000264366.9;ENST00000357077.7;ENST00000394537.6;ENST00000503271.4;ENST00000503423.4;ENST00000504454.4;ENST00000506722.4;ENST00000509550.4;ENST00000514960.4;ENST00000515644.1	278142;278195;278195;509762;509762;278221;509762;34889;9286;10419	CGI:chr4:113760913-113761730		5_TxWk	5_TxWk	ANK2
918	cg20457147	-0.1131	0.0309	0.000253	--?	1	-3.66019	-1.5329	0.00304383	chr14	61321104	61321106	+	PRKCH;PRKCH;PRKCH;PRKCH;PRKCH;PRKCH;RP11-902B17.1;RP11-902B17.1	protein_coding;protein_coding;protein_coding;protein_coding;protein_coding;protein_coding;antisense;antisense	ENST00000332981.8;ENST00000555185.4;ENST00000555542.4;ENST00000555906.4;ENST00000556778.4;ENST00000557294.4;ENST00000500036.2;ENST00000554086.1	-613;133545;40151;39955;133535;133535;1714;1690	CGI:chr14:61321162-61322749	N_Shore	11_BivFlnk	10_TssBiv	PRKCH;RP11-902B17.1
919	cg15010998	-0.1792	0.0345	1.986e-07	--?	1	-5.1942	-3.1487	5.29928e-06	chr19	49581061	49581063	+	NOSIP;NOSIP;NOSIP;NOSIP;NOSIP;NOSIP;NOSIP;NOSIP;PRRG2;PRRG2;PRRG2;PRRG2;PRRG2	protein_coding;protein_coding;protein_coding;protein_coding;protein_coding;protein_coding;protein_coding;protein_coding;protein_coding;protein_coding;protein_coding;protein_coding;protein_coding	ENST00000339093.6;ENST00000593345.1;ENST00000594932.4;ENST00000596358.4;ENST00000598820.4;ENST00000599537.4;ENST00000600019.4;ENST00000601340.4;ENST00000246794.8;ENST00000543867.2;ENST00000596700.4;ENST00000596877.4;ENST00000597121.4	-503;-514;-529;-489;-526;9201;-505;-506;-265;-312;-286;415;-287	CGI:chr19:49580500-49580729	S_Shore	2_TssAFlnk	2_TssAFlnk	PRRG2;NOSIP
920	cg11201401	-0.0992	0.0277	0.0003334	--?	1	-3.58123	-1.598	0.00386592	chr5	150190374	150190376	+	SLC6A7;SLC6A7;SLC6A7	protein_coding;protein_coding;protein_coding	ENST00000230671.5;ENST00000513403.1;ENST00000524041.1	417;123;289	CGI:chr5:150190029-150190382	Island	13_ReprPC	12_EnhBiv	SLC6A7
921	cg25643208	-0.3097	0.0504	7.95e-10	--?	1	-6.14484	-3.6404	3.37023e-08	chr4	149709182	149709184	+	RP11-526A4.1;RP11-526A4.1;RP11-707F2.1	lincRNA;lincRNA;lincRNA	ENST00000508106.4;ENST00000511993.4;ENST00000505781.1	187051;106646;43125	CGI:chr4:150078098-150079554		15_Quies	15_Quies	RP11-526A4.1;RP11-707F2.1
922	cg07388493	-0.2482	0.0306	5.4e-16	---	2	-8.11111	-4.308	5.39102e-14	chr1	39025786	39025788	+	NDUFS5;NDUFS5	protein_coding;protein_coding	ENST00000372967.3;ENST00000372969.6	-532;-532	CGI:chr1:38990983-38991599		2_TssAFlnk	2_TssAFlnk	NDUFS5
923	cg05747095	-0.2475	0.0544	5.423e-06	--?	1	-4.54963	-2.2942	0.000103418	chr6	36387909	36387911	-	ETV7;ETV7;ETV7;ETV7;ETV7;ETV7;ETV7;ETV7;RP1-50J22.4	protein_coding;protein_coding;protein_coding;protein_coding;protein_coding;protein_coding;protein_coding;protein_coding;antisense	ENST00000339796.8;ENST00000340181.7;ENST00000373737.7;ENST00000373738.3;ENST00000538992.3;ENST00000615781.3;ENST00000620358.3;ENST00000627426.1;ENST00000411643.1	-343;-126;-126;-109;-109;-109;-109;-293;1078	CGI:chr6:36387500-36388239	Island	11_BivFlnk	2_TssAFlnk	ETV7;RP1-50J22.4
924	cg07865418	-0.1286	0.0313	4.089e-05	--?	1	-4.10863	-2.3402	0.000620474	chr5	6411294	6411296	-					CGI:chr5:6378178-6378733		14_ReprPCWk	15_Quies
925	cg17300669	-0.2916	0.0532	4.167e-08	--?	1	-5.4812	-1.7344	1.28262e-06	chr16	68291249	68291251	+	RP11-96D1.8;SLC7A6;SLC7A6;SLC7A6;SLC7A6;SLC7A6;SLC7A6;SLC7A6;SLC7A6;SLC7A6;SLC7A6OS	TEC;protein_coding;protein_coding;protein_coding;protein_coding;protein_coding;protein_coding;protein_coding;protein_coding;protein_coding;protein_coding	ENST00000623181.1;ENST00000219343.9;ENST00000379152.6;ENST00000562863.1;ENST00000563080.1;ENST00000563208.1;ENST00000566454.4;ENST00000566579.4;ENST00000567346.4;ENST00000618043.3;ENST00000568315.1	1541;26719;26701;-37;24658;287;26689;16380;3489;26733;12882	CGI:chr16:68310403-68311343		6_EnhG	6_EnhG	NFATC3, SLC7A6, PRMT7
926	cg27029518	-0.2429	0.0365	2.873e-11	--?	1	-6.65479	-3.6525	1.53574e-09	chr18	74499088	74499090	-	CNDP2;CNDP2;CNDP2;CNDP2;CNDP2;CNDP2;CNDP2;CNDP2;CNDP2;CNDP2;CNDP2;CNDP2;CNDP2;CNDP2;CNDP2;CNDP2;CNDP2;CNDP2	protein_coding;protein_coding;protein_coding;protein_coding;protein_coding;protein_coding;protein_coding;protein_coding;protein_coding;protein_coding;protein_coding;protein_coding;protein_coding;protein_coding;protein_coding;protein_coding;protein_coding;protein_coding	ENST00000324262.7;ENST00000324301.11;ENST00000577600.4;ENST00000579583.4;ENST00000579847.4;ENST00000580672.4;ENST00000581272.4;ENST00000581513.4;ENST00000581912.1;ENST00000582260.4;ENST00000582589.4;ENST00000582620.4;ENST00000583203.4;ENST00000583216.4;ENST00000583399.4;ENST00000583785.4;ENST00000584613.4;ENST00000584768.4	2880;-773;2716;2714;2781;2854;3272;2729;-270;2769;-333;-841;2771;-254;2781;-500;2705;-853	CGI:chr18:74495700-74496804	S_Shelf	5_TxWk	7_Enh	CNDP2
927	cg18275440	-1.1106	0.0598	4.496e-77	--?	1	-18.5719	-17.7726	9.62455e-74	chr3	31225930	31225932	-					CGI:chr3:31531810-31533790		15_Quies	15_Quies
928	cg00177239	-0.2605	0.0444	4.286e-09	--?	1	-5.86712	-3.8767	1.59734e-07	chr10	114821352	114821354	+	FAM160B1;FAM160B1;FAM160B1	protein_coding;protein_coding;protein_coding	ENST00000369246.1;ENST00000369248.7;ENST00000369250.6	-418;-392;-392	CGI:chr10:114821572-114822675	N_Shore	1_TssA	1_TssA	FAM160B1
929	cg10965901	0.291	0.0461	2.708e-10	++?	1	6.31236	1.9876	1.24377e-08	chr10	116070984	116070986	+	GFRA1;GFRA1;GFRA1;GFRA1	protein_coding;protein_coding;protein_coding;protein_coding	ENST00000355422.9;ENST00000369234.4;ENST00000369236.4;ENST00000439649.6	202483;202049;201298;202300	CGI:chr10:116125302-116125518		15_Quies	15_Quies	GFRA1
930	cg20185005	-0.1768	0.0337	1.558e-07	--?	1	-5.24629	-0.5446	4.25452e-06	chr22	44326129	44326131	+					CGI:chr22:44330736-44332058		11_BivFlnk	10_TssBiv
931	cg09466602	-0.3263	0.0551	3.084e-09	--?	1	-5.92196	-4.5061	1.17927e-07	chr8	37902250	37902252	-					CGI:chr8:37898936-37899821	S_Shelf	14_ReprPCWk	5_TxWk
932	cg12548341	-0.2306	0.043	8.057e-08	--?	1	-5.36279	-1.0125	2.33855e-06	chr10	102661205	102661207	-					CGI:chr10:102656798-102657408	S_Shelf	7_Enh	7_Enh	ARL3
933	cg06957099	-0.3133	0.0552	1.374e-08	--?	1	-5.67572	-4.6137	4.65278e-07	chr11	665385	665387	+	DEAF1;DEAF1;DEAF1;DEAF1;RP11-754B17.1	protein_coding;protein_coding;protein_coding;protein_coding;antisense	ENST00000382409.3;ENST00000525904.4;ENST00000527170.4;ENST00000530813.1;ENST00000527799.1	30147;15660;22551;19586;-525	CGI:chr11:660454-660681		7_Enh	7_Enh
934	cg01135464	-0.4233	0.0611	4.126e-12	--?	1	-6.92799	-7.2547	2.50976e-10	chr17	50893639	50893641	-	TOB1-AS1;TOB1-AS1	processed_transcript;processed_transcript	ENST00000514358.1;ENST00000523470.1	26491;26880	CGI:chr17:50865708-50867582		7_Enh	7_Enh
935	cg17759604	-0.229	0.0533	1.709e-05	--?	1	-4.29644	-1.218	0.000286937	chr22	42344237	42344239	-	TCF20	protein_coding	ENST00000515426.1	-621	CGI:chr22:42343279-42343831	S_Shore	10_TssBiv	14_ReprPCWk	TCF20
936	cg25848652	-0.4246	0.0496	1.058e-17	--?	1	-8.56048	-4.1079	1.26133e-15	chr11	17570274	17570276	-	OTOG;OTOG;OTOG	protein_coding;protein_coding;protein_coding	ENST00000399391.5;ENST00000399397.4;ENST00000498332.4	22901;22901;22347	CGI:chr11:17544219-17544505		14_ReprPCWk	15_Quies	OTOG
937	cg00424451	-0.1825	0.0489	0.0001907	--?	1	-3.73211	-1.6709	0.00238115	chr17	78342578	78342580	+	AC061992.2;AC061992.2	lincRNA;lincRNA	ENST00000586321.1;ENST00000586583.1	26849;-159	CGI:chr17:78341644-78342501	S_Shore	2_TssAFlnk	2_TssAFlnk	AC061992.2
938	cg13344754	-0.1829	0.0331	3.382e-08	--?	1	-5.52568	-2.9977	1.06073e-06	chr3	72304443	72304445	+					CGI:chr3:72446702-72447701		14_ReprPCWk	7_Enh
939	cg23776787	-0.1822	0.0447	4.561e-05	--?	1	-4.07606	-1.2705	0.00068297	chr5	143434749	143434751	+	NR3C1;NR3C1;NR3C1;NR3C1	protein_coding;protein_coding;protein_coding;protein_coding	ENST00000343796.5;ENST00000503701.1;ENST00000504572.4;ENST00000505058.4	763;25;-47;23	CGI:chr5:143402506-143405506		15_Quies	1_TssA	NR3C1
940	cg00575453	-0.2832	0.0532	1.022e-07	--?	1	-5.32331	-2.6848	2.90697e-06	chr4	113395372	113395374	-					CGI:chr4:113760913-113761730		15_Quies	7_Enh
941	cg23675587	-0.8832	0.0571	6.078e-54	--?	1	-15.4676	-13.9357	5.91597e-51	chr14	68459184	68459186	+	RAD51B;RAD51B;RAD51B;RAD51B;RAD51B;RAD51B;RAD51B;RAD51B;RAD51B;RAD51B;RAD51B;RAD51B;RAD51B;RAD51B;RAD51B	protein_coding;protein_coding;protein_coding;protein_coding;protein_coding;protein_coding;protein_coding;protein_coding;protein_coding;protein_coding;protein_coding;protein_coding;protein_coding;protein_coding;protein_coding	ENST00000460526.4;ENST00000468382.4;ENST00000469165.5;ENST00000471583.4;ENST00000478014.4;ENST00000479335.4;ENST00000487270.4;ENST00000487861.4;ENST00000488612.4;ENST00000497460.4;ENST00000553595.4;ENST00000554183.1;ENST00000554244.4;ENST00000554575.2;ENST00000557045.4	572054;550879;572054;639376;572082;639405;639376;639405;639355;572586;594152;72047;572117;47674;458905	CGI:chr14:68628298-68628690		7_Enh	7_Enh
942	cg04912843	-0.1418	0.0381	0.0001989	--?	1	-3.72178	-0.4691	0.00247107	chr1	78046171	78046173	+	GIPC2;GIPC2	protein_coding;protein_coding	ENST00000370759.3;ENST00000476882.1	269;66629	CGI:chr1:78045893-78046477	Island	1_TssA	2_TssAFlnk	GIPC2
943	cg07456681	-0.1235	0.0291	2.274e-05	--?	1	-4.24399	-2.2357	0.000369265	chr16	15053018	15053020	+	NTAN1;NTAN1;NTAN1;NTAN1;NTAN1;NTAN1;NTAN1;NTAN1;NTAN1;PDXDC1	protein_coding;protein_coding;protein_coding;protein_coding;protein_coding;protein_coding;protein_coding;protein_coding;protein_coding;protein_coding	ENST00000287706.6;ENST00000563940.1;ENST00000565187.4;ENST00000566419.1;ENST00000567030.4;ENST00000567420.1;ENST00000568320.4;ENST00000622833.3;ENST00000624579.2;ENST00000535621.5	3046;2899;3009;3021;2925;2769;3036;3061;3061;78006	CGI:chr16:15055347-15056250	N_Shelf	5_TxWk	5_TxWk	PDXDC1;NTAN1
944	cg02574863	-0.192	0.053	0.0002889	--?	1	-3.62264	-1.3452	0.00341422	chr3	4356857	4356859	+	SUMF1	protein_coding	ENST00000448413.4	110404	CGI:chr3:4303321-4303658		5_TxWk	5_TxWk	SUMF1
945	cg15630743	-0.1068	0.0294	0.0002829	--?	1	-3.63265	-1.9188	0.00335181	chr10	133050112	133050114	+					CGI:chr10:133047670-133048064	S_Shelf	13_ReprPC	13_ReprPC
946	cg24313303	-0.6013	0.0687	2.187e-18	--?	1	-8.75255	-4.6995	2.776e-16	chr1	26786727	26786729	-	PIGV;PIGV;PIGV;PIGV;PIGV	protein_coding;protein_coding;protein_coding;protein_coding;protein_coding	ENST00000078527.7;ENST00000374145.4;ENST00000430292.4;ENST00000431541.4;ENST00000472757.4	-1268;-1468;-745;-1371;-1237	CGI:chr1:26787627-26788201	N_Shore	2_TssAFlnk	2_TssAFlnk	PIGV
947	cg11997806	-0.2066	0.0312	3.673e-11	--?	1	-6.62179	-3.1779	1.93529e-09	chr13	99626108	99626110	-	CLYBL;CLYBL;CLYBL	protein_coding;protein_coding;protein_coding	ENST00000339105.7;ENST00000376354.4;ENST00000376355.6	19412;19418;19439	CGI:chr13:99657950-99658192		7_Enh	5_TxWk	CLYBL
948	cg07619197	-1.2901	0.0551	3.7e-121	--?	1	-23.4138	-21.1526	3.30209e-117	chr5	77182270	77182272	-					CGI:chr5:77180220-77180867	S_Shore	12_EnhBiv	13_ReprPC
949	cg12373979	0.1407	0.0308	4.867e-06	++?	1	4.56818	2.2975	9.39341e-05	chr5	174098948	174098950	-	HMP19;HMP19;HMP19;HMP19;HMP19;HMP19;HMP19;HMP19	protein_coding;protein_coding;protein_coding;protein_coding;protein_coding;protein_coding;protein_coding;protein_coding	ENST00000303177.6;ENST00000517587.4;ENST00000519717.1;ENST00000519867.4;ENST00000521146.1;ENST00000521278.4;ENST00000521585.4;ENST00000521959.4	53344;53242;52289;53233;7743;52855;53204;36376	CGI:chr5:173988921-173989564		14_ReprPCWk	14_ReprPCWk	HMP19
950	cg05840553	-0.1547	0.0401	0.0001172	---	2	-3.85786	-0.6343	0.00155763	chr9	127450355	127450357	+	LRSAM1;LRSAM1;LRSAM1;LRSAM1;RPL12;RPL12;RPL12;RPL12;RPL12	protein_coding;protein_coding;protein_coding;protein_coding;protein_coding;protein_coding;protein_coding;protein_coding;protein_coding	ENST00000300417.9;ENST00000323301.7;ENST00000373324.7;ENST00000486587.1;ENST00000361436.8;ENST00000483598.1;ENST00000497322.1;ENST00000497825.4;ENST00000536368.1	-1131;-1158;-1150;-1178;1050;-655;1050;1050;1018	CGI:chr9:127450864-127452056	N_Shore	3_TxFlnk	2_TssAFlnk	RPL12;LRSAM1
951	cg12368137	0.2408	0.0677	0.0003725	++?	1	3.55687	2.268	0.00426083	chr4	152910110	152910112	+	ARFIP1;ARFIP1;ARFIP1;ARFIP1;ARFIP1;ARFIP1;ARFIP1;ARFIP1	protein_coding;protein_coding;protein_coding;protein_coding;protein_coding;protein_coding;protein_coding;protein_coding	ENST00000353617.5;ENST00000356064.3;ENST00000405727.5;ENST00000429148.5;ENST00000451320.5;ENST00000510497.1;ENST00000514499.1;ENST00000618090.3	130173;130125;130139;130171;130173;-1460;26865;222383	CGI:chr4:152935960-152938093		15_Quies	15_Quies	ARFIP1
952	cg05703302	-0.1448	0.036	5.684e-05	--?	1	-4.02222	-2.5166	0.000828515	chr1	15952972	15952974	-	ZBTB17;ZBTB17;ZBTB17;ZBTB17;ZBTB17	protein_coding;protein_coding;protein_coding;protein_coding;protein_coding	ENST00000375733.5;ENST00000375743.7;ENST00000479282.4;ENST00000494020.1;ENST00000537142.4	23160;23154;23132;1;23107	CGI:chr1:15944096-15945087		7_Enh	7_Enh	HSPB7, ZBTB17
953	cg09799848	-0.3079	0.0477	1.126e-10	--?	1	-6.45493	-2.6653	5.48834e-09	chr4	1675194	1675196	-	FAM53A;FAM53A;FAM53A;FAM53A	protein_coding;protein_coding;protein_coding;protein_coding	ENST00000308132.9;ENST00000463238.1;ENST00000472884.5;ENST00000489363.4	9067;9108;8797;8933	CGI:chr4:1683678-1684744		14_ReprPCWk	15_Quies	FAM53A
954	cg06800652	-0.1673	0.0447	0.0001819	--?	1	-3.74273	-2.0649	0.00228396	chr10	5846387	5846389	-					CGI:chr10:5840340-5840672		14_ReprPCWk	14_ReprPCWk
955	cg11667645	-0.2057	0.0322	1.769e-10	--?	1	-6.3882	-3.4833	8.35073e-09	chr8	143412681	143412683	+	RP11-909N17.2	antisense	ENST00000523002.1	-68	CGI:chr8:143407364-143407792		13_ReprPC	15_Quies	RP11-909N17.2
956	cg00085965	-0.2669	0.0431	5.936e-10	--?	1	-6.19258	-3.1774	2.56956e-08	chr5	160263639	160263641	-	CCNJL;CCNJL;CCNJL;CCNJL;CCNJL;CCNJL	protein_coding;protein_coding;protein_coding;protein_coding;protein_coding;protein_coding	ENST00000257536.10;ENST00000377503.5;ENST00000393977.6;ENST00000519673.1;ENST00000520748.1;ENST00000541762.4	48961;76011;48961;48837;48917;17750	CGI:chr5:160311774-160312906		14_ReprPCWk	5_TxWk	CCNJL
957	cg08490387	-0.1798	0.0499	0.0003162	--?	1	-3.60321	-2.0395	0.0036927	chr14	76926058	76926060	-	RP11-488C13.4	lincRNA	ENST00000553991.1	-1409	CGI:chr14:76956499-76956751		7_Enh	5_TxWk	RP11-488C13.4
958	cg02459787	-0.171	0.0393	1.376e-05	--?	1	-4.35115	-2.333	0.000236575	chr2	9200822	9200824	-					CGI:chr2:9206254-9207815		15_Quies	15_Quies
959	cg01799854	0.1316	0.0284	3.685e-06	++?	1	4.6338	2.091	7.32474e-05	chr4	48876877	48876879	-					CGI:chr4:48906275-48906833		15_Quies	15_Quies
960	cg00626263	-0.2839	0.0498	1.171e-08	--?	1	-5.7008	-4.4557	4.02604e-07	chr7	5701417	5701419	+	RNF216;RNF216;RNF216;RNF216	protein_coding;protein_coding;protein_coding;protein_coding	ENST00000389900.7;ENST00000389902.6;ENST00000425013.5;ENST00000484458.2	59721;80322;80279;12024	CGI:chr7:5781013-5781813		4_Tx	4_Tx	RNF216
961	cg03276166	-0.3193	0.0448	9.717e-13	--?	1	-7.12723	-5.0557	6.44725e-11	chr10	79379029	79379031	+					CGI:chr10:79386202-79386441		7_Enh	7_Enh	PPIF
962	cg18627764	-0.2286	0.0463	7.967e-07	--?	1	-4.93737	-3.9685	1.85713e-05	chr8	37454680	37454682	+	RP11-150O12.1;RP11-150O12.1;RP11-150O12.1	lincRNA;lincRNA;lincRNA	ENST00000519738.4;ENST00000520422.4;ENST00000522718.4	99503;39154;39233	CGI:chr8:37694426-37698659		15_Quies	15_Quies	RP11-150O12.1
963	cg12367585	-0.1586	0.041	0.0001111	--?	1	-3.86829	-2.514	0.00148635	chr14	64096278	64096280	-	ESR2;MIR548H1;SYNE2;SYNE2;SYNE2;SYNE2;SYNE2;SYNE2;SYNE2	protein_coding;miRNA;protein_coding;protein_coding;protein_coding;protein_coding;protein_coding;protein_coding;protein_coding	ENST00000556275.4;ENST00000408610.1;ENST00000344113.7;ENST00000357395.6;ENST00000358025.6;ENST00000394768.5;ENST00000554584.4;ENST00000555002.4;ENST00000557060.1	198132;-1153;243295;243295;243295;20663;187180;33496;22290	CGI:chr14:64294013-64294523		5_TxWk	5_TxWk	ESR2;SYNE2;MIR548H1
964	cg13721644	-0.2452	0.0377	7.451e-11	--?	1	-6.50398	-4.185	3.7426e-09	chr3	47405052	47405054	+	PTPN23;PTPN23;PTPN23;PTPN23	protein_coding;protein_coding;protein_coding;protein_coding	ENST00000265562.4;ENST00000456221.4;ENST00000477276.2;ENST00000602307.4	24032;24038;-228;24041	CGI:chr3:47418124-47418537		7_Enh	7_Enh	PTPN23
965	cg25129898	-0.6798	0.0716	2.227e-21	--?	1	-9.49441	-10.602	3.73018e-19	chr20	14583829	14583831	-	MACROD2;MACROD2;MACROD2;MACROD2;MACROD2;MACROD2-IT1	protein_coding;protein_coding;protein_coding;protein_coding;protein_coding;sense_intronic	ENST00000217246.7;ENST00000463861.4;ENST00000464883.4;ENST00000490428.4;ENST00000497992.1;ENST00000448536.1	588460;90350;60438;588056;60431;29445	CGI:chr20:13995122-13996422		15_Quies	15_Quies	MACROD2;MACROD2-IT1
966	cg04595458	0.1525	0.0408	0.0001867	++?	1	3.73775	2.3101	0.00233696	chr10	86150999	86151001	+	GRID1;GRID1	protein_coding;protein_coding	ENST00000327946.10;ENST00000464741.2	215479;215494	CGI:chr10:86262883-86263522		14_ReprPCWk	14_ReprPCWk	GRID1
967	cg24015472	-0.7818	0.0521	6.36e-51	--?	1	-15.0058	-13.1657	5.57397e-48	chr11	18265994	18265996	-	RNA5SP334;SAA1;SAA1;SAA1	rRNA;protein_coding;protein_coding;protein_coding	ENST00000364825.1;ENST00000356524.7;ENST00000405158.2;ENST00000532858.4	-399;-180;-270;-266	CGI:chr11:18322078-18322917		14_ReprPCWk	15_Quies	SAA1;RNA5SP334
968	cg21770200	-0.1551	0.0413	0.00017	--?	1	-3.75545	-2.7351	0.00215332	chr11	130849292	130849294	+	RP11-890B15.2	lincRNA	ENST00000533812.5	16269	CGI:chr11:130916216-130916739		15_Quies	15_Quies	RP11-890B15.2
969	cg19500902	-0.2425	0.0524	3.681e-06	--?	1	-4.62786	-2.1279	7.31817e-05	chr11	61726203	61726205	-	DAGLA;DAGLA	protein_coding;protein_coding	ENST00000257215.8;ENST00000540717.1	45770;45736	CGI:chr11:61720660-61720885		5_TxWk	5_TxWk	DAGLA
970	cg02364292	-0.2904	0.0448	8.889e-11	--?	1	-6.48214	-5.1158	4.4114e-09	chr22	25543845	25543847	-					CGI:chr22:25564641-25565401		15_Quies	15_Quies
971	cg22961212	-0.7095	0.0701	4.152e-24	--?	1	-10.1213	-5.0044	8.71734e-22	chr5	67268705	67268707	-	CTD-2187J20.1	lincRNA	ENST00000515077.1	683	CGI:chr5:67163207-67163767		2_TssAFlnk	2_TssAFlnk	CTD-2187J20.1
972	cg02829778	-0.2759	0.0693	6.891e-05	--?	1	-3.98124	-1.3133	0.000979881	chr2	74871646	74871648	+	HK2;HK2	protein_coding;protein_coding	ENST00000290573.5;ENST00000409174.1	37665;36476	CGI:chr2:74833752-74835537		7_Enh	5_TxWk	HK2
973	cg27310933	-0.1477	0.0318	3.302e-06	--?	1	-4.64465	-2.3025	6.64052e-05	chr11	130414714	130414716	-	ADAMTS8	protein_coding	ENST00000257359.6	14279	CGI:chr11:130427506-130428622		13_ReprPC	13_ReprPC	ADAMTS8
974	cg00952162	-0.5907	0.0642	3.4e-20	--?	1	-9.20093	-9.6763	5.13562e-18	chr7	65250915	65250917	-					CGI:chr7:65251861-65252434	N_Shore	13_ReprPC	14_ReprPCWk
975	cg27233789	-0.212	0.049	1.522e-05	--?	1	-4.32653	-3.5484	0.000258811	chr11	69658947	69658949	+	ORAOV1;ORAOV1;ORAOV1	protein_coding;protein_coding;protein_coding	ENST00000538554.5;ENST00000542515.4;ENST00000569105.4	16397;-517;14348	CGI:chr11:69654042-69654384		5_TxWk	5_TxWk	ORAOV1
976	cg13641532	-0.1805	0.0455	7.296e-05	--?	1	-3.96703	-3.1623	0.00103035	chr1	29176433	29176435	-	SRSF4;SRSF4;SRSF4	protein_coding;protein_coding;protein_coding	ENST00000373795.5;ENST00000466448.4;ENST00000605204.1	5554;5449;5457	CGI:chr1:29181464-29182174		7_Enh	7_Enh
977	cg26620147	-0.5512	0.0605	8.189e-20	--?	1	-9.11074	-5.165	1.18985e-17	chr12	57816932	57816934	+	AVIL;AVIL;AVIL	protein_coding;protein_coding;protein_coding	ENST00000257861.6;ENST00000549851.4;ENST00000549994.1	-461;-874;1772	CGI:chr12:57845479-57847263		7_Enh	7_Enh
978	cg03180835	-0.3011	0.0473	1.988e-10	--?	1	-6.36575	-5.1591	9.31721e-09	chr2	9941507	9941509	-					CGI:chr2:9950778-9952327		13_ReprPC	14_ReprPCWk
979	cg27589742	-0.2895	0.0644	7.019e-06	--?	1	-4.49534	-4.3225	0.000130125	chr16	85262896	85262898	+					CGI:chr16:85272084-85272286		7_Enh	7_Enh
980	cg09160216	-0.1591	0.039	4.466e-05	--?	1	-4.07949	-1.1282	0.000670487	chr20	348371	348373	+	NRSN2;NRSN2;NRSN2;NRSN2;NRSN2;NRSN2;NRSN2;NRSN2;NRSN2;NRSN2;NRSN2-AS1	protein_coding;protein_coding;protein_coding;protein_coding;protein_coding;protein_coding;protein_coding;protein_coding;protein_coding;protein_coding;antisense	ENST00000382285.5;ENST00000382291.6;ENST00000470439.4;ENST00000492242.4;ENST00000608467.4;ENST00000608736.1;ENST00000608875.1;ENST00000609179.4;ENST00000609504.4;ENST00000621012.1;ENST00000442637.1	1266;1347;71;1488;1251;-878;-1355;1589;1266;-1262;-147	CGI:chr20:346732-348333	S_Shore	11_BivFlnk	11_BivFlnk	NRSN2-AS1;NRSN2
981	cg26116639	0.2233	0.0482	3.637e-06	++?	1	4.63278	3.4886	7.23933e-05	chr4	1566150	1566152	+					CGI:chr4:1568173-1568414	N_Shelf	13_ReprPC	13_ReprPC
982	cg02886584	-0.1578	0.0413	0.0001351	--?	1	-3.82082	-2.0457	0.0017623	chr13	94546157	94546159	+					CGI:chr13:94549306-94550039	N_Shelf	15_Quies	15_Quies
983	cg18230857	-0.1372	0.0372	0.0002239	--?	1	-3.68817	-2.3485	0.00273707	chr12	57225604	57225606	-	NXPH4;NXPH4	protein_coding;protein_coding	ENST00000349394.5;ENST00000556415.1	8809;8775	CGI:chr12:57224739-57225619	Island	13_ReprPC	12_EnhBiv	NXPH4
984	cg19913496	-0.1547	0.04	0.0001094	--?	1	-3.8675	-2.212	0.00146661	chr1	116151536	116151538	-					CGI:chr1:116152043-116152362	N_Shore	7_Enh	7_Enh
985	cg18869700	-0.3798	0.0754	4.722e-07	--?	1	-5.03714	-4.1386	1.15994e-05	chr14	20439045	20439047	+	RP11-203M5.6;RP11-203M5.6	transcribed_unprocessed_pseudogene;transcribed_unprocessed_pseudogene	ENST00000553568.1;ENST00000555016.1	1063;376	CGI:chr14:20435236-20435561	S_Shelf	5_TxWk	5_TxWk	RP11-203M5.6
986	cg13293514	-0.1908	0.0497	0.0001237	--?	1	-3.83903	-2.7077	0.00163129	chr17	47266274	47266276	+	ITGB3;ITGB3;RP11-290H9.2	protein_coding;protein_coding;protein_coding	ENST00000559488.4;ENST00000571680.1;ENST00000560629.1	12428;12421;12377	CGI:chr17:47253562-47254400		7_Enh	7_Enh	TBKBP1
987	cg02719996	-0.132	0.0318	3.235e-05	--?	1	-4.15094	-2.2718	0.000504626	chr21	43339951	43339953	-					CGI:chr21:43362368-43362721		7_Enh	7_Enh
988	cg17456236	-0.2847	0.0559	3.455e-07	--?	1	-5.09302	-4.5574	8.74473e-06	chr13	110409796	110409798	-	COL4A2;COL4A2	protein_coding;protein_coding	ENST00000360467.5;ENST00000400163.5	102529;103984	CGI:chr13:110385732-110386054		7_Enh	7_Enh	COL4A1
989	cg11950141	-0.1148	0.0264	1.428e-05	--?	1	-4.34848	-2.0781	0.00024452	chr1	30878841	30878843	+	SDC3;SDC3;SDC3;SDC3	protein_coding;protein_coding;protein_coding;protein_coding	ENST00000336798.10;ENST00000339394.6;ENST00000471567.1;ENST00000487984.1	-101;29920;2588;1928	CGI:chr1:30907997-30909119		5_TxWk	5_TxWk	SDC3
990	cg00928222	-0.3893	0.0535	3.488e-13	--?	1	-7.27664	-6.621	2.45791e-11	chr20	10654897	10654899	+	JAG1;JAG1	protein_coding;protein_coding	ENST00000254958.8;ENST00000423891.5	19210;7609	CGI:chr20:10671925-10674963		6_EnhG	7_Enh
991	cg25218242	-0.2403	0.0413	6.032e-09	--?	1	-5.8184	-2.6192	2.19009e-07	chr14	93895333	93895335	+	RP11-131H24.5	TEC	ENST00000623423.1	-429	CGI:chr14:93938889-93939824		14_ReprPCWk	15_Quies	RP11-131H24.5
992	cg16620608	-0.1326	0.0302	1.157e-05	--?	1	-4.39073	-2.3657	0.000202852	chr7	101198191	101198193	+	MOGAT3;MOGAT3;MOGAT3	protein_coding;protein_coding;protein_coding	ENST00000223114.7;ENST00000379423.3;ENST00000440203.5	2830;2724;2721	CGI:chr7:101201769-101202445	N_Shelf	13_ReprPC	14_ReprPCWk	MOGAT3
993	cg03794372	-0.8466	0.1013	6.429e-17	--?	1	-8.35735	-4.6461	7.06627e-15	chr3	101784087	101784089	-	NXPE3;NXPE3;NXPE3;NXPE3;NXPE3;NXPE3	protein_coding;protein_coding;protein_coding;protein_coding;protein_coding;protein_coding	ENST00000273347.8;ENST00000422132.1;ENST00000474165.4;ENST00000477909.4;ENST00000491511.5;ENST00000495842.4	4857;-1313;4841;2381;4645;4885	CGI:chr3:101778986-101779804		6_EnhG	6_EnhG
994	cg18767058	-0.1773	0.0253	2.372e-12	--?	1	-7.00791	-1.8025	1.49226e-10	chr5	139748545	139748547	+					CGI:chr5:139746317-139748126	S_Shore	12_EnhBiv	12_EnhBiv	PSD2
995	cg12118187	-0.4296	0.0456	4.173e-21	--?	1	-9.42105	-4.9765	6.82022e-19	chr15	51318536	51318538	+	CYP19A1;CYP19A1;CYP19A1;CYP19A1;CYP19A1;CYP19A1;CYP19A1;CYP19A1;CYP19A1;CYP19A1;CYP19A1;CYP19A1;CYP19A1;RP11-108K3.2	protein_coding;protein_coding;protein_coding;protein_coding;protein_coding;protein_coding;protein_coding;protein_coding;protein_coding;protein_coding;protein_coding;protein_coding;protein_coding;lincRNA	ENST00000260433.5;ENST00000396402.4;ENST00000396404.7;ENST00000405011.5;ENST00000439712.5;ENST00000453807.5;ENST00000492852.1;ENST00000557858.4;ENST00000557934.4;ENST00000558328.4;ENST00000559646.1;ENST00000559980.4;ENST00000561075.4;ENST00000559672.2	5388;20074;20060;20061;20062;20065;20045;20039;20060;20044;-44;20062;20060;2695	CGI:chr15:51341527-51342121		7_Enh	5_TxWk	RP11-108K3.2;CYP19A1
996	cg26317834	-0.235	0.0337	2.913e-12	--?	1	-6.97329	-3.9901	1.81033e-10	chr17	4582840	4582842	+	SMTNL2	protein_coding	ENST00000338859.7	-1159	CGI:chr17:4584103-4585187	N_Shore	12_EnhBiv	12_EnhBiv
997	cg03517376	-0.1592	0.0393	5.023e-05	--?	1	-4.05089	-0.3131	0.000743349	chr16	30377909	30377911	-	MYLPF;MYLPF;ZNF48;ZNF48;ZNF48;ZNF48	protein_coding;protein_coding;protein_coding;protein_coding;protein_coding;protein_coding	ENST00000322861.10;ENST00000563728.1;ENST00000495929.3;ENST00000528032.4;ENST00000612608.3;ENST00000622647.1	3132;346;-197;-403;-403;-405	CGI:chr16:30377769-30379310	Island	2_TssAFlnk	1_TssA	MYLPF;ZNF48
998	cg23863084	-0.2095	0.0357	4.613e-09	--?	1	-5.86835	-3.2843	1.71106e-07	chr19	18799158	18799160	-					CGI:chr19:18788228-18791475		13_ReprPC	13_ReprPC
999	cg09245419	-0.1505	0.0321	2.841e-06	--?	1	-4.68847	-2.6461	5.80799e-05	chr14	45202193	45202195	+					CGI:chr14:45252945-45253599		5_TxWk	5_TxWk
1000	cg08878662	-0.2493	0.0612	4.702e-05	--?	1	-4.07353	-1.7372	0.000701828	chr19	2444049	2444051	+	LMNB2	protein_coding	ENST00000325327.3	12947	CGI:chr19:2444302-2444524	N_Shore	4_Tx	5_TxWk	LMNB2
1001	cg23490396	-0.1991	0.0503	7.57e-05	--?	1	-3.95825	-0.7893	0.00106439	chr2	168469896	168469898	-	CERS6;CERS6	protein_coding;protein_coding	ENST00000305747.9;ENST00000392687.4	14034;13647	CGI:chr2:168455907-168457112		5_TxWk	7_Enh	CERS6
1002	cg16740415	-0.2766	0.0347	1.561e-15	--?	1	-7.97118	-3.3082	1.47147e-13	chr17	39739796	39739798	-	GRB7;GRB7;GRB7;GRB7;GRB7;GRB7;GRB7;GRB7;GRB7;GRB7	protein_coding;protein_coding;protein_coding;protein_coding;protein_coding;protein_coding;protein_coding;protein_coding;protein_coding;protein_coding	ENST00000309156.7;ENST00000394209.5;ENST00000394211.6;ENST00000445327.5;ENST00000485182.4;ENST00000577695.4;ENST00000578702.4;ENST00000583813.1;ENST00000584053.1;ENST00000584819.4	1869;-171;1459;1025;1847;1869;1443;1834;-336;1490	CGI:chr17:39730202-39730757		10_TssBiv	13_ReprPC	GRB7
1003	cg20009354	-0.1765	0.0395	7.997e-06	--?	1	-4.46835	-2.344	0.000146216	chr14	50954885	50954887	+					CGI:chr14:50944174-50944746		15_Quies	15_Quies
1004	cg24638851	-0.2465	0.0585	2.528e-05	--?	1	-4.21368	-2.4728	0.000405841	chr18	6406993	6406995	+	L3MBTL4;L3MBTL4;L3MBTL4;L3MBTL4;L3MBTL4	protein_coding;protein_coding;protein_coding;protein_coding;protein_coding	ENST00000317931.10;ENST00000400104.6;ENST00000580162.1;ENST00000581231.4;ENST00000583809.4	7918;7918;7191;8244;7805	CGI:chr18:6413960-6415120		14_ReprPCWk	7_Enh	L3MBTL4
1005	cg12250421	-0.1483	0.0238	4.333e-10	--?	1	-6.23109	-2.6352	1.9216e-08	chr19	48551704	48551706	+	SULT2B1	protein_coding	ENST00000201586.5	-371	CGI:chr19:48558288-48558512		13_ReprPC	13_ReprPC	SULT2B1
1006	cg01846046	-0.289	0.0507	1.175e-08	--?	1	-5.7002	-3.9111	4.03803e-07	chr11	64266546	64266548	+	PLCB3;PLCB3;PLCB3	protein_coding;protein_coding;protein_coding	ENST00000279230.9;ENST00000325234.5;ENST00000540288.4	15023;14971;14999	CGI:chr11:64267388-64267594	N_Shore	4_Tx	4_Tx	PLCB3
1007	cg14134682	-0.1468	0.0275	8.964e-08	--?	1	-5.33818	-2.6439	2.57842e-06	chr1	30417813	30417815	+	RP4-591L5.2	lincRNA	ENST00000420354.1	1988	CGI:chr1:30718125-30719113		14_ReprPCWk	14_ReprPCWk	RP4-591L5.2
1008	cg24949783	-0.172	0.0458	0.0001726	--?	1	-3.75546	-1.1655	0.00218215	chr3	28576741	28576743	-	LINC00693;LINC00693;LINC00693	antisense;antisense;antisense	ENST00000432518.5;ENST00000443912.4;ENST00000445077.1	1950;330;313	CGI:chr3:28575172-28576479	S_Shore	2_TssAFlnk	2_TssAFlnk	LINC00693
1009	cg06302566	-0.1748	0.0428	4.455e-05	--?	1	-4.08411	-2.3105	0.00066901	chr12	120712882	120712884	+	UNC119B;UNC119B	protein_coding;protein_coding	ENST00000344651.4;ENST00000539658.1	2447;2365	CGI:chr12:120710436-120711050	S_Shore	5_TxWk	4_Tx	UNC119B
1010	cg15120743	-0.1515	0.0391	0.000107	--?	1	-3.87468	-2.7452	0.00143851	chr2	9071276	9071278	-					CGI:chr2:9002998-9004501		15_Quies	15_Quies
1011	cg20171402	-0.1502	0.0347	1.473e-05	--?	1	-4.32853	-2.6893	0.00025139	chr12	120198983	120198985	-	RPLP0;RPLP0;RPLP0;RPLP0;RPLP0;RPLP0;RPLP0;RPLP0;RPLP0;RPLP0;RPLP0;RPLP0;RPLP0;RPLP0;RPLP0;RPLP0;RPLP0;RPLP0;RPLP0;RPLP0;RPLP0;RPLP0;RPLP0;RPLP0	protein_coding;protein_coding;protein_coding;protein_coding;protein_coding;protein_coding;protein_coding;protein_coding;protein_coding;protein_coding;protein_coding;protein_coding;protein_coding;protein_coding;protein_coding;protein_coding;protein_coding;protein_coding;protein_coding;protein_coding;protein_coding;protein_coding;protein_coding;protein_coding	ENST00000228306.7;ENST00000313104.8;ENST00000392514.7;ENST00000546564.4;ENST00000546989.4;ENST00000546990.4;ENST00000547173.4;ENST00000547191.4;ENST00000547211.4;ENST00000547475.4;ENST00000548495.4;ENST00000548551.4;ENST00000548568.4;ENST00000549098.4;ENST00000549242.1;ENST00000550296.4;ENST00000550423.4;ENST00000550856.4;ENST00000551150.4;ENST00000551258.4;ENST00000551914.1;ENST00000552292.4;ENS…	2228;2124;2228;1881;2127;1832;1842;2125;1849;1841;2127;2127;1849;2127;2127;1842;1869;2252;2116;2114;1837;-1175;2127;2106	CGI:chr12:120200785-120201313	N_Shore	6_EnhG	6_EnhG	GCN1
1012	cg20590373	-0.2231	0.0558	6.34e-05	--?	1	-3.99821	-4.0271	0.000911202	chr4	132591015	132591017	-	AARSP1;LINC01256	processed_pseudogene;lincRNA	ENST00000514795.2;ENST00000513270.1	-1069;-74	CGI:chr4:133148007-133149287		15_Quies	15_Quies	LINC01256;AARSP1
1013	cg04540712	-0.3634	0.0478	2.89e-14	--?	1	-7.60251	-5.9336	2.34203e-12	chr16	88943282	88943284	+	CBFA2T3;CBFA2T3;CBFA2T3;CBFA2T3;CBFA2T3;RP11-830F9.6	protein_coding;protein_coding;protein_coding;protein_coding;protein_coding;antisense	ENST00000268679.7;ENST00000563640.1;ENST00000569443.4;ENST00000569464.4;ENST00000570046.1;ENST00000378347.2	33922;33798;-1438;-1473;14493;3493	CGI:chr16:88939926-88942192	S_Shore	13_ReprPC	13_ReprPC	RP11-830F9.6;CBFA2T3
1014	cg03765041	-0.1706	0.0446	0.0001308	--?	1	-3.82511	-0.955	0.00171287	chr7	158827643	158827645	+	ESYT2;ESYT2;ESYT2;ESYT2;ESYT2	protein_coding;protein_coding;protein_coding;protein_coding;protein_coding	ENST00000251527.8;ENST00000275418.10;ENST00000483958.4;ENST00000497111.1;ENST00000613624.1	1985;1829;-2;2610;2395	CGI:chr7:158828314-158830056	N_Shore	2_TssAFlnk	2_TssAFlnk	ESYT2
1015	cg19830303	-0.328	0.0772	2.176e-05	--?	1	-4.2487	-4.9284	0.000355281	chr20	57698361	57698363	+	PMEPA1;PMEPA1;PMEPA1;PMEPA1;PMEPA1;PMEPA1	protein_coding;protein_coding;protein_coding;protein_coding;protein_coding;protein_coding	ENST00000265626.7;ENST00000341744.6;ENST00000347215.7;ENST00000395816.6;ENST00000395819.3;ENST00000472841.1	13175;11541;12228;12208;11399;13175	CGI:chr20:57708835-57710339		5_TxWk	7_Enh	PMEPA1
1016	cg18730266	-0.142	0.0389	0.0002673	--?	1	-3.65039	-2.3873	0.00319109	chr2	191386037	191386039	-	MYO1B;MYO1B;MYO1B;MYO1B;MYO1B	protein_coding;protein_coding;protein_coding;protein_coding;protein_coding	ENST00000304164.7;ENST00000339514.7;ENST00000392316.4;ENST00000392318.6;ENST00000494129.1	140509;140761;109152;140648;5033	CGI:chr2:191245344-191246214		7_Enh	7_Enh
1017	cg19343153	-0.1627	0.0362	6.961e-06	--?	1	-4.49448	-0.462	0.000129179	chr8	116873472	116873474	+	RAD21;RAD21;RAD21;RAD21;RAD21;RAD21;RAD21-AS1	protein_coding;protein_coding;protein_coding;protein_coding;protein_coding;protein_coding;antisense	ENST00000297338.5;ENST00000517485.4;ENST00000519837.4;ENST00000520992.4;ENST00000522699.1;ENST00000523547.1;ENST00000521487.2	1394;1056;888;952;888;856;-952	CGI:chr8:116874113-116875080	N_Shore	1_TssA	1_TssA	RAD21-AS1;RAD21
1018	cg01514075	-0.1145	0.0322	0.0003738	--?	1	-3.5559	-2.0988	0.00427369	chr1	7772296	7772298	-	VAMP3;VAMP3	protein_coding;protein_coding	ENST00000054666.9;ENST00000470357.1	1027;-411	CGI:chr1:7770991-7771786	S_Shore	2_TssAFlnk	2_TssAFlnk	VAMP3
1019	cg11143475	-0.2619	0.0552	2.132e-06	--?	1	-4.74457	-4.022	4.48949e-05	chr2	65027784	65027786	+					CGI:chr2:65055896-65057035		5_TxWk	5_TxWk
1020	cg06192592	-0.2561	0.06	1.962e-05	--?	1	-4.26833	-3.2261	0.000324268	chr6	148262933	148262935	-	RP11-631F7.1	antisense	ENST00000423268.1	20475	CGI:chr6:148342289-148343079		15_Quies	15_Quies	RP11-631F7.1
1021	cg26027521	-0.2124	0.0437	1.165e-06	--?	1	-4.86041	-3.0219	2.60911e-05	chr3	44435391	44435393	+					CGI:chr3:44477346-44477876		15_Quies	15_Quies
1022	cg23880131	-0.1379	0.032	1.605e-05	--?	1	-4.30938	-2.3716	0.000271287	chr17	81480607	81480609	-	RP13-766D20.4	lincRNA	ENST00000617888.1	963	CGI:chr17:81481192-81481801	N_Shore	2_TssAFlnk	7_Enh	RP13-766D20.4
1023	cg08438609	-0.5028	0.0525	9.369e-22	--?	1	-9.57714	-5.6228	1.6207e-19	chr2	224944684	224944686	+	DOCK10;DOCK10;DOCK10;DOCK10;DOCK10;DOCK10	protein_coding;protein_coding;protein_coding;protein_coding;protein_coding;protein_coding	ENST00000258390.10;ENST00000409592.6;ENST00000435582.1;ENST00000471810.4;ENST00000474102.1;ENST00000492369.4	97758;2381;97761;37619;2221;97758	CGI:chr2:225041936-225042837		15_Quies	15_Quies	DOCK10
1024	cg14612133	-0.6796	0.063	3.725e-27	--?	1	-10.7873	-6.4179	9.75745e-25	chr5	14406475	14406477	+	TRIO;TRIO;TRIO;TRIO;TRIO;TRIO	protein_coding;protein_coding;protein_coding;protein_coding;protein_coding;protein_coding	ENST00000344204.7;ENST00000509354.1;ENST00000512070.5;ENST00000512303.1;ENST00000513206.4;ENST00000515144.4	262773;7451;262638;261;115498;113434	CGI:chr5:14461043-14461354		4_Tx	4_Tx	TRIO
1025	cg26696488	-0.2275	0.0506	7.012e-06	--?	1	-4.49605	-2.1804	0.000130018	chr14	22955888	22955890	-	HAUS4;HAUS4;HAUS4;HAUS4;HAUS4;HAUS4;HAUS4;HAUS4;HAUS4;HAUS4;HAUS4;HAUS4;HAUS4;HAUS4;HAUS4;HAUS4;HAUS4;RP11-298I3.5	protein_coding;protein_coding;protein_coding;protein_coding;protein_coding;protein_coding;protein_coding;protein_coding;protein_coding;protein_coding;protein_coding;protein_coding;protein_coding;protein_coding;protein_coding;protein_coding;protein_coding;protein_coding	ENST00000206474.10;ENST00000342454.11;ENST00000347758.5;ENST00000490506.4;ENST00000541587.4;ENST00000553794.4;ENST00000554349.4;ENST00000554373.4;ENST00000554406.1;ENST00000554446.4;ENST00000554516.4;ENST00000554651.4;ENST00000555040.4;ENST00000555367.4;ENST00000555986.4;ENST00000556915.4;ENST00000557591.4;ENST00000555074.1	1266;1241;1260;1206;1254;1203;1162;1055;1206;-712;1256;1185;1273;1238;1249;1134;1173;26370	CGI:chr14:22956773-22957248	N_Shore	2_TssAFlnk	2_TssAFlnk	RP11-298I3.5;HAUS4
1026	cg23984929	-0.2025	0.0459	1.023e-05	--?	1	-4.41176	-1.9472	0.000182017	chr20	21398444	21398446	+	NKX2-4;RP11-227D2.3;RP11-227D2.3	protein_coding;antisense;antisense	ENST00000351817.4;ENST00000419666.2;ENST00000552439.4	-416;-449;626	CGI:chr20:21395720-21397607	S_Shore	13_ReprPC	13_ReprPC	RP11-227D2.3;NKX2-4
1027	cg18105835	-0.168	0.0442	0.000143	--?	1	-3.8009	-2.9334	0.00185265	chr19	8259889	8259891	+	CERS4;CERS4;CERS4;CERS4;CERS4;CERS4;CERS4;ELAVL1	protein_coding;protein_coding;protein_coding;protein_coding;protein_coding;protein_coding;protein_coding;protein_coding	ENST00000251363.8;ENST00000557925.1;ENST00000558302.1;ENST00000558331.4;ENST00000559336.4;ENST00000559450.4;ENST00000595722.4;ENST00000351593.8	50536;9363;-1108;50576;50518;50533;50506;185152	CGI:chr19:8307713-8308418		5_TxWk	14_ReprPCWk	CERS4;ELAVL1
1028	cg19904512	-0.3181	0.0723	1.09e-05	--?	1	-4.39972	-5.3252	0.00019249	chr12	48121423	48121425	-	PFKM;PFKM;PFKM;PFKM;PFKM;PFKM;PFKM;PFKM;PFKM;PFKM;PFKM;PFKM;PFKM;PFKM;PFKM;PFKM;PFKM;PFKM;PFKM;PFKM;PFKM;PFKM;PFKM;PFKM;PFKM;PFKM	protein_coding;protein_coding;protein_coding;protein_coding;protein_coding;protein_coding;protein_coding;protein_coding;protein_coding;protein_coding;protein_coding;protein_coding;protein_coding;protein_coding;protein_coding;protein_coding;protein_coding;protein_coding;protein_coding;protein_coding;protein_coding;protein_coding;protein_coding;protein_coding;protein_coding;protein_coding	ENST00000312352.10;ENST00000340802.9;ENST00000359794.8;ENST00000546465.1;ENST00000546755.4;ENST00000546964.4;ENST00000547066.4;ENST00000547581.4;ENST00000547587.4;ENST00000548288.4;ENST00000548345.4;ENST00000548720.4;ENST00000549003.4;ENST00000549022.4;ENST00000549366.4;ENST00000549941.4;ENST00000550257.4;ENST00000550345.4;ENST00000550924.4;ENST00000551339.4;ENST00000551485.4;ENST00000551548.4;EN…	-1224;15500;2197;-1297;15316;2080;2159;15317;-1224;15035;2032;2075;15941;-1151;15307;15512;15500;16284;15802;2059;2071;2071;1636;15279;2072;2080	CGI:chr12:48105680-48106449		1_TssA	2_TssAFlnk	PFKM
1029	cg08833556	-0.1343	0.0318	2.47e-05	--?	1	-4.22327	-1.8771	0.000397648	chr22	22380590	22380592	-	IGLV1-44	IG_V_gene	ENST00000390297.3	-176	CGI:chr22:22508305-22508902		14_ReprPCWk	14_ReprPCWk	IGLV1-44
1030	cg26920753	-0.2304	0.0621	0.0002087	--?	1	-3.71014	-1.4265	0.00257505	chr4	95219607	95219609	-	UNC5C;UNC5C;UNC5C;UNC5C	protein_coding;protein_coding;protein_coding;protein_coding	ENST00000453304.4;ENST00000506749.4;ENST00000513796.4;ENST00000610318.3	329599;329599;329365;116025	CGI:chr4:95548305-95548516		15_Quies	15_Quies	UNC5C
1031	cg08519191	-0.1574	0.0388	5.063e-05	--?	1	-4.0567	-1.5947	0.0007485	chr5	138458017	138458019	-					CGI:chr5:138463926-138466564		7_Enh	15_Quies
1032	cg10544155	-0.1222	0.0304	5.821e-05	--?	1	-4.01974	-2.1992	0.000846091	chr14	92264462	92264464	+	RNU6-366P;RP11-472N19.3	snRNA;lincRNA	ENST00000364227.1;ENST00000553537.1	-1240;-806	CGI:chr14:92323046-92324368		14_ReprPCWk	14_ReprPCWk	RP11-472N19.3;RNU6-366P
1033	cg07058807	-0.1625	0.0371	1.196e-05	--?	1	-4.38005	-2.8243	0.00020895	chr21	45017760	45017762	-					CGI:chr21:45018225-45019428	N_Shore	14_ReprPCWk	7_Enh
1034	cg17218814	-0.2526	0.0462	4.608e-08	--?	1	-5.46753	-4.2419	1.40634e-06	chr2	215693883	215693885	-	AC012668.2;LINC00607;LINC00607;LINC00607;LINC00607	lincRNA;lincRNA;lincRNA;lincRNA;lincRNA	ENST00000417485.5;ENST00000413563.4;ENST00000423530.4;ENST00000445174.4;ENST00000451392.4	147685;133558;133520;149653;137707	CGI:chr2:215435544-215436137		15_Quies	15_Quies	LINC00607;AC012668.2
1035	cg08346555	-0.1898	0.0404	2.628e-06	--?	1	-4.69802	-3.0074	5.41676e-05	chr10	104809762	104809764	+	SORCS3;SORCS3	protein_coding;protein_coding	ENST00000369699.7;ENST00000369701.6	168434;168661	CGI:chr10:104639809-104643054		15_Quies	15_Quies	SORCS3
1036	cg25390755	-0.1405	0.0253	2.856e-08	--?	1	-5.55336	-2.5089	9.10032e-07	chr1	110030772	110030774	+	STRIP1	protein_coding	ENST00000369796.4	-805	CGI:chr1:110034781-110035320		5_TxWk	5_TxWk	STRIP1
1037	cg02917889	-0.1302	0.0329	7.554e-05	--?	1	-3.95745	-1.7601	0.00106236	chr2	131034163	131034165	+	ARHGEF4;ARHGEF4;ARHGEF4;ARHGEF4;ARHGEF4;ARHGEF4;ARHGEF4;ARHGEF4;ARHGEF4;ARHGEF4;ARHGEF4	protein_coding;protein_coding;protein_coding;protein_coding;protein_coding;protein_coding;protein_coding;protein_coding;protein_coding;protein_coding;protein_coding	ENST00000326016.8;ENST00000355771.6;ENST00000392953.6;ENST00000409303.4;ENST00000428230.5;ENST00000438985.4;ENST00000439368.5;ENST00000496764.5;ENST00000525839.4;ENST00000528247.1;ENST00000611048.3	117512;22480;117512;103205;117512;117198;-809;-765;116732;-1322;117512	CGI:chr2:131034664-131035616	N_Shore	12_EnhBiv	12_EnhBiv
1038	cg11701621	-0.177	0.0308	9.197e-09	--?	1	-5.74675	-1.9187	3.22575e-07	chr12	48977967	48977969	-	WNT1;WNT1	protein_coding;protein_coding	ENST00000293549.3;ENST00000613114.3	-648;-486	CGI:chr12:48977907-48981767	Island	12_EnhBiv	12_EnhBiv
1039	cg15931460	-0.1836	0.0369	6.343e-07	--?	1	-4.97561	-2.7296	1.51348e-05	chr12	6097492	6097494	-	VWF;VWF;VWF	protein_coding;protein_coding;protein_coding	ENST00000261405.8;ENST00000321023.4;ENST00000538635.4	27183;27178;27278	CGI:chr12:6057776-6058092		14_ReprPCWk	15_Quies	VWF
1040	cg10256477	-0.1715	0.0355	1.317e-06	--?	1	-4.83099	-2.8474	2.91359e-05	chr12	49540245	49540247	-	KCNH3;KCNH3	protein_coding;protein_coding	ENST00000257981.6;ENST00000550434.1	1088;-849	CGI:chr12:49537840-49539854	S_Shore	13_ReprPC	13_ReprPC	KCNH3
1041	cg00178427	-0.173	0.0388	8.218e-06	--?	1	-4.45876	-3.1142	0.000149811	chr1	42034879	42034881	-	HIVEP3	protein_coding	ENST00000489103.4	1046	CGI:chr1:42035184-42036309	N_Shore	2_TssAFlnk	2_TssAFlnk	HIVEP3
1042	cg05104867	-0.6794	0.0547	2.128e-35	--?	1	-12.4205	-11.6414	9.11695e-33	chr4	169203120	169203122	+	RP11-327O17.2;SH3RF1;SH3RF1	antisense;protein_coding;protein_coding	ENST00000510225.1;ENST00000284637.12;ENST00000508685.1	1326;67985;65973	CGI:chr4:169270206-169271693		5_TxWk	5_TxWk	SH3RF1;RP11-327O17.2
1043	cg12114661	-0.1053	0.0293	0.0003224	--?	1	-3.59386	-0.618	0.00375514	chr2	218367608	218367610	+	CATIP;CATIP;CATIP;CATIP-AS1;CATIP-AS1	protein_coding;protein_coding;protein_coding;processed_transcript;processed_transcript	ENST00000289388.3;ENST00000481940.1;ENST00000494447.1;ENST00000425481.1;ENST00000441749.1	10752;9905;2100;-286;227	CGI:chr2:218367652-218368169	N_Shore	11_BivFlnk	2_TssAFlnk	CATIP-AS1;CATIP
1044	cg25042798	-0.6002	0.0535	3.513e-29	--?	1	-11.2187	-7.8622	1.05e-26	chr8	115421795	115421797	-	TRPS1;TRPS1;TRPS1;TRPS1;TRPS1	protein_coding;protein_coding;protein_coding;protein_coding;protein_coding	ENST00000220888.8;ENST00000395715.6;ENST00000518018.1;ENST00000519076.4;ENST00000520276.4	246907;247206;70426;198275;246212	CGI:chr8:115648205-115648520		5_TxWk	15_Quies	TRPS1
1045	cg04267691	-0.1509	0.0323	2.93e-06	--?	1	-4.67183	-1.6825	5.97048e-05	chr17	9959434	9959436	-	GAS7;GAS7;GAS7;GAS7;GAS7;GAS7;GAS7;GAS7;GAS7;GAS7;GAS7;GAS7;GAS7;GAS7;GAS7;GAS7;GAS7	protein_coding;protein_coding;protein_coding;protein_coding;protein_coding;protein_coding;protein_coding;protein_coding;protein_coding;protein_coding;protein_coding;protein_coding;protein_coding;protein_coding;protein_coding;protein_coding;protein_coding	ENST00000323816.7;ENST00000396115.5;ENST00000432992.5;ENST00000437099.5;ENST00000542249.4;ENST00000578599.4;ENST00000578655.1;ENST00000579140.4;ENST00000579158.4;ENST00000580043.1;ENST00000580811.4;ENST00000580865.4;ENST00000581871.4;ENST00000583882.4;ENST00000584146.5;ENST00000584389.4;ENST00000585266.4	155119;66851;239117;66851;60708;100381;77228;77267;60568;77233;61;28;-431;28;77103;101945;77313	CGI:chr17:9904750-9905022		12_EnhBiv	13_ReprPC	GAS7
1046	cg16811108	-0.1787	0.0308	6.772e-09	--?	1	-5.80195	-2.2908	2.43394e-07	chr17	8002521	8002523	+	GUCY2D	protein_coding	ENST00000254854.4	-73	CGI:chr17:8002609-8004127	N_Shore	12_EnhBiv	13_ReprPC	GUCY2D
1047	cg25718365	-0.1646	0.0415	7.163e-05	--?	1	-3.96627	-2.9334	0.00101417	chr2	38432143	38432145	-	AC016995.3;AC093822.1	lincRNA;lincRNA	ENST00000417039.4;ENST00000457385.1	83597;849	CGI:chr2:38376427-38377410		15_Quies	5_TxWk	AC093822.1;AC016995.3
1048	cg24205793	-0.5498	0.0721	2.489e-14	--?	1	-7.62552	-6.4573	2.0345e-12	chr10	50507386	50507388	-	SGMS1;SGMS1;SGMS1;SGMS1;SGMS1	protein_coding;protein_coding;protein_coding;protein_coding;protein_coding	ENST00000361781.5;ENST00000429490.4;ENST00000608287.1;ENST00000609445.4;ENST00000619438.3	116597;116591;117777;117600;116591	CGI:chr10:50417964-50418422		5_TxWk	5_TxWk	SGMS1
1049	cg18839416	-0.1393	0.0329	2.277e-05	---	2	-4.23404	-2.5665	0.000369638	chr1	12745900	12745902	-	C1orf158;C1orf158;C1orf158	protein_coding;protein_coding;protein_coding	ENST00000376210.3;ENST00000474179.1;ENST00000614859.3	-525;-487;-315	CGI:chr1:12616978-12618636		15_Quies	15_Quies	C1orf158
1050	cg03326870	-0.221	0.0547	5.384e-05	--?	1	-4.04022	-1.9927	0.000789874	chr10	47406808	47406810	-					CGI:chr10:47384164-47384902		14_ReprPCWk	15_Quies
1051	cg20101324	0.1641	0.0466	0.0004319	++?	1	3.52146	1.8098	0.0048416	chr10	127851290	127851292	+					CGI:chr10:127907124-127907973		14_ReprPCWk	14_ReprPCWk
1052	cg02029703	-0.2157	0.0431	5.693e-07	--?	1	-5.00464	-3.7628	1.37386e-05	chr6	37492739	37492741	-	CCDC167	protein_coding	ENST00000373408.3	7183	CGI:chr6:37499619-37500024		14_ReprPCWk	15_Quies	CCDC167
1053	cg21695291	-0.2867	0.0768	0.000191	--?	1	-3.73307	-3.9812	0.00238433	chr2	41877082	41877084	+	AC104654.1;AC104654.1;AC104654.1	lincRNA;lincRNA;lincRNA	ENST00000398796.3;ENST00000418836.2;ENST00000442214.1	-473;8;-474	CGI:chr2:41841223-41841454		15_Quies	5_TxWk	AC104654.1
1054	cg01376180	-0.3133	0.0469	2.413e-11	--?	1	-6.68017	-5.428	1.30772e-09	chr3	37139138	37139140	+	LRRFIP2;LRRFIP2;LRRFIP2;LRRFIP2;LRRFIP2;LRRFIP2;LRRFIP2;LRRFIP2;LRRFIP2;LRRFIP2;LRRFIP2;RNU6-1301P	protein_coding;protein_coding;protein_coding;protein_coding;protein_coding;protein_coding;protein_coding;protein_coding;protein_coding;protein_coding;protein_coding;snRNA	ENST00000336686.7;ENST00000354379.7;ENST00000396428.5;ENST00000416425.4;ENST00000421276.5;ENST00000434749.4;ENST00000436858.4;ENST00000438374.4;ENST00000440230.4;ENST00000452742.4;ENST00000461672.4;ENST00000362724.1	35426;37222;36051;37394;37199;35997;36071;37113;37170;36077;44551;-1189	CGI:chr3:37175562-37176541		15_Quies	5_TxWk	RNU6-1301P;LRRFIP2
1055	cg08173263	-0.2346	0.0445	1.387e-07	--?	1	-5.27191	-3.696	3.83031e-06	chr19	14166098	14166100	+	CTB-55O6.12;CTB-55O6.12;LPHN1;LPHN1;LPHN1	antisense;antisense;protein_coding;protein_coding;protein_coding	ENST00000588387.1;ENST00000592086.1;ENST00000340736.9;ENST00000361434.6;ENST00000591528.1	28919;10925;40089;40071;4636	CGI:chr19:14162617-14163361	S_Shelf	14_ReprPCWk	14_ReprPCWk	LPHN1;CTB-55O6.12
1056	cg17355299	-0.1501	0.0285	1.416e-07	--?	1	-5.26667	-2.6086	3.90275e-06	chr13	27362753	27362755	+					CGI:chr13:27424449-27425041		11_BivFlnk	11_BivFlnk
1057	cg17709975	0.2531	0.0494	2.934e-07	++?	1	5.12348	3.9127	7.53929e-06	chr1	1313111	1313113	-	CPSF3L;CPSF3L;CPSF3L;CPSF3L;CPSF3L;CPSF3L;CPSF3L;CPSF3L;CPSF3L;CPSF3L;CPSF3L;CPSF3L;CPSF3L;CPSF3L;CPSF3L;CPSF3L;CPSF3L;CPSF3L;CPSF3L;CPSF3L;CPSF3L;CPSF3L;CPSF3L;CPSF3L;CPSF3L;MIR6727	protein_coding;protein_coding;protein_coding;protein_coding;protein_coding;protein_coding;protein_coding;protein_coding;protein_coding;protein_coding;protein_coding;protein_coding;protein_coding;protein_coding;protein_coding;protein_coding;protein_coding;protein_coding;protein_coding;protein_coding;protein_coding;protein_coding;protein_coding;protein_coding;protein_coding;miRNA	ENST00000323275.9;ENST00000411962.4;ENST00000419704.4;ENST00000421495.5;ENST00000435064.4;ENST00000450926.5;ENST00000458452.6;ENST00000461514.5;ENST00000462432.4;ENST00000470030.5;ENST00000478641.4;ENST00000485710.4;ENST00000497304.5;ENST00000525164.4;ENST00000525769.4;ENST00000527098.4;ENST00000527383.4;ENST00000528879.4;ENST00000531292.4;ENST00000531377.4;ENST00000532772.4;ENST00000540437.4;ENS…	11510;11562;11542;11526;11580;11559;11539;669;4339;2322;2059;714;-411;654;639;11555;2497;11537;1553;6235;11517;11576;11576;11576;11576;-545	CGI:chr1:1312606-1313113	Island	6_EnhG	6_EnhG
1058	cg06521368	-0.1197	0.0311	0.0001201	--?	1	-3.84887	-1.1193	0.00159107	chr1	151510845	151510847	-	CGN;CGN;CGN;CGN	protein_coding;protein_coding;protein_coding;protein_coding	ENST00000271636.10;ENST00000427934.2;ENST00000502442.1;ENST00000505188.4	-552;-542;-91;335	CGI:chr1:151511097-151511642	N_Shore	10_TssBiv	1_TssA	CGN
1059	cg08958168	0.5024	0.0667	5.141e-14	++?	1	7.53223	5.4974	4.03864e-12	chr16	67967511	67967513	+	SLC12A4;SLC12A4;SLC12A4;SLC12A4;SLC12A4;SLC12A4;SLC12A4;SLC12A4;SLC12A4;SLC12A4;SLC12A4	protein_coding;protein_coding;protein_coding;protein_coding;protein_coding;protein_coding;protein_coding;protein_coding;protein_coding;protein_coding;protein_coding	ENST00000316341.6;ENST00000422611.5;ENST00000541864.5;ENST00000570802.4;ENST00000571299.4;ENST00000572010.4;ENST00000572037.4;ENST00000573023.5;ENST00000576377.1;ENST00000576462.1;ENST00000576616.4	1183;1183;-633;1042;2090;1681;1073;1143;1105;958;1042	CGI:chr16:67968176-67968818	N_Shore	2_TssAFlnk	2_TssAFlnk	SLC12A4
1060	cg18867698	-0.1892	0.0462	4.214e-05	--?	1	-4.09524	-3.3289	0.000637366	chr4	7395111	7395113	+	SORCS2;SORCS2;SORCS2	protein_coding;protein_coding;protein_coding	ENST00000329016.10;ENST00000507866.5;ENST00000511199.1	-1167;202573;13213	CGI:chr4:7481815-7482517		13_ReprPC	14_ReprPCWk	SORCS2
1061	cg26614416	-0.1359	0.0373	0.0002671	--?	1	-3.64343	-1.6847	0.00318912	chr3	10703283	10703285	-	ATP2B2	protein_coding	ENST00000397077.4	4748	CGI:chr3:10707567-10708293		13_ReprPC	12_EnhBiv	ATP2B2
1062	cg03565833	-0.2547	0.066	0.0001135	--?	1	-3.85909	-2.0929	0.00151446	chr13	35892381	35892383	+	DCLK1;DCLK1;DCLK1	protein_coding;protein_coding;protein_coding	ENST00000255448.7;ENST00000360631.6;ENST00000379892.4	238925;238925;238925	CGI:chr13:36130903-36131570		15_Quies	15_Quies	DCLK1
1063	cg15961811	-0.1167	0.0323	0.0003013	--?	1	-3.613	-2.0981	0.00354213	chr14	69695205	69695207	+	SUSD6;SUSD6	protein_coding;protein_coding	ENST00000342745.4;ENST00000556993.1	83609;36695	CGI:chr14:69726750-69727238		7_Enh	7_Enh	SUSD6, SRSF5
1064	cg01703993	-0.7396	0.0758	1.708e-22	--?	1	-9.75726	-9.8063	3.14247e-20	chr16	3061623	3061625	-					CGI:chr16:3058194-3059604	S_Shelf	7_Enh	7_Enh
1065	cg25979890	-0.1447	0.0391	0.0002138	--?	1	-3.70077	-2.0413	0.00262943	chr2	232014331	232014333	-	AC105461.1;DIS3L2;DIS3L2;DIS3L2;DIS3L2;DIS3L2;DIS3L2;DIS3L2;DIS3L2;DIS3L2	antisense;protein_coding;protein_coding;protein_coding;protein_coding;protein_coding;protein_coding;protein_coding;protein_coding;protein_coding	ENST00000413841.1;ENST00000273009.9;ENST00000325385.10;ENST00000390005.8;ENST00000409307.4;ENST00000409401.6;ENST00000433430.4;ENST00000441279.4;ENST00000445090.4;ENST00000464554.4	1389;53086;52748;52647;-597;52647;-597;52623;52639;-1270	CGI:chr2:231961367-231962126		5_TxWk	7_Enh	AC105461.1;DIS3L2
1066	cg09290866	-0.2303	0.0589	9.126e-05	---	2	-3.91002	-2.878	0.00125241	chr10	5978405	5978407	-	IL15RA;IL15RA;IL15RA;IL15RA;IL15RA;IL15RA;IL15RA;IL15RA;IL15RA;IL15RA;IL15RA;IL15RA;IL15RA;IL15RA;IL15RA;IL15RA;IL15RA;IL15RA;IL15RA;IL15RA	protein_coding;protein_coding;protein_coding;protein_coding;protein_coding;protein_coding;protein_coding;protein_coding;protein_coding;protein_coding;protein_coding;protein_coding;protein_coding;protein_coding;protein_coding;protein_coding;protein_coding;protein_coding;protein_coding;protein_coding	ENST00000379971.4;ENST00000379972.5;ENST00000379974.1;ENST00000379977.6;ENST00000397246.6;ENST00000397248.5;ENST00000397250.5;ENST00000397251.6;ENST00000397255.6;ENST00000429135.2;ENST00000453922.1;ENST00000525219.5;ENST00000528354.4;ENST00000530685.4;ENST00000532948.4;ENST00000534292.4;ENST00000618528.3;ENST00000620345.3;ENST00000620865.3;ENST00000622442.3	-898;-218;-226;-815;-570;-794;-883;-794;-913;-883;-1191;-218;-883;-913;-367;-360;-794;-794;-794;-794	CGI:chr10:5976981-5978171	S_Shore	1_TssA	2_TssAFlnk	IL15RA
1067	cg21128580	-0.2218	0.0528	2.676e-05	--?	1	-4.20076	-3.2284	0.000426929	chr10	119158286	119158288	+	SFXN4;SFXN4;SFXN4;SFXN4;SFXN4;SFXN4	protein_coding;protein_coding;protein_coding;protein_coding;protein_coding;protein_coding	ENST00000355697.5;ENST00000369131.7;ENST00000419372.4;ENST00000461438.4;ENST00000462913.1;ENST00000466218.4	7381;7277;7256;7368;5910;7337	CGI:chr10:119165273-119166046		4_Tx	4_Tx	SFXN4
1068	cg26417611	-0.227	0.0464	1.001e-06	--?	1	-4.89224	-3.2685	2.27822e-05	chr17	46765293	46765295	+	WNT3	protein_coding	ENST00000225512.5	53467	CGI:chr17:46769773-46770097		12_EnhBiv	7_Enh
1069	cg26692003	-0.1917	0.031	6.405e-10	--?	1	-6.18387	-3.3297	2.75694e-08	chr3	13021664	13021666	+	IQSEC1	protein_coding	ENST00000613206.1	51453	CGI:chr3:12993350-12995187		2_TssAFlnk	2_TssAFlnk	IQSEC1
1070	cg06874912	-0.2669	0.0561	1.968e-06	--?	1	-4.75758	-2.5473	4.1811e-05	chr10	122103309	122103311	+	TACC2;TACC2;TACC2;TACC2;TACC2;TACC2;TACC2	protein_coding;protein_coding;protein_coding;protein_coding;protein_coding;protein_coding;protein_coding	ENST00000334433.6;ENST00000358010.4;ENST00000369005.4;ENST00000453444.5;ENST00000513429.4;ENST00000515273.4;ENST00000515603.4	81373;81373;114115;81373;114115;114103;114103	CGI:chr10:122112604-122113947		7_Enh	6_EnhG	TACC2
1071	cg10975813	-0.3025	0.0386	4.752e-15	--?	1	-7.83679	-5.3435	4.22845e-13	chr4	7832375	7832377	-	AFAP1;AFAP1;AFAP1;AFAP1	protein_coding;protein_coding;protein_coding;protein_coding	ENST00000358461.5;ENST00000360265.7;ENST00000382543.3;ENST00000420658.4	107551;39938;39707;107551	CGI:chr4:7800464-7800713		7_Enh	2_TssAFlnk	AFAP1
1072	cg00641828	-0.3306	0.0485	9.526e-12	--?	1	-6.81649	-4.0855	5.50689e-10	chr8	140705351	140705353	+	PTK2;PTK2;PTK2;PTK2;PTK2;PTK2;PTK2;PTK2;PTK2;PTK2;PTK2;PTK2;PTK2;PTK2;PTK2;PTK2;PTK2;PTK2;PTK2	protein_coding;protein_coding;protein_coding;protein_coding;protein_coding;protein_coding;protein_coding;protein_coding;protein_coding;protein_coding;protein_coding;protein_coding;protein_coding;protein_coding;protein_coding;protein_coding;protein_coding;protein_coding;protein_coding	ENST00000340930.6;ENST00000395218.3;ENST00000430260.5;ENST00000517887.4;ENST00000518173.4;ENST00000519419.4;ENST00000519465.4;ENST00000519654.4;ENST00000519993.4;ENST00000521059.4;ENST00000521250.4;ENST00000521562.4;ENST00000521981.4;ENST00000521986.4;ENST00000522424.4;ENST00000522684.4;ENST00000523388.4;ENST00000523539.4;ENST00000524202.4	295807;295962;13383;215868;817;249484;59172;185417;296028;295845;95198;13004;95192;95192;16437;295882;12697;95195;140939	CGI:chr8:140634742-140636415		7_Enh	4_Tx	PTK2
1073	cg08551870	-0.2346	0.0249	4.828e-21	--?	1	-9.42169	-3.9642	7.86032e-19	chr22	30572843	30572845	-	GAL3ST1;GAL3ST1;GAL3ST1;GAL3ST1;GAL3ST1;GAL3ST1;GAL3ST1;GAL3ST1;GAL3ST1;GAL3ST1	protein_coding;protein_coding;protein_coding;protein_coding;protein_coding;protein_coding;protein_coding;protein_coding;protein_coding;protein_coding	ENST00000402369.4;ENST00000406361.4;ENST00000411821.4;ENST00000416358.4;ENST00000423371.4;ENST00000426220.4;ENST00000431313.4;ENST00000443136.4;ENST00000445645.4;ENST00000448604.1	1735;1744;26;21;25;-9;1668;-13;15;26	CGI:chr22:30574590-30574900	N_Shore	14_ReprPCWk	15_Quies	GAL3ST1
1074	cg18333511	-0.1594	0.0386	3.589e-05	--?	1	-4.12953	-2.7438	0.000552811	chr14	81437264	81437266	-	STON2;STON2	protein_coding;protein_coding	ENST00000554710.1;ENST00000557055.4	-1057;-799	CGI:chr14:81435747-81436803	S_Shore	12_EnhBiv	12_EnhBiv	STON2
1075	cg02913246	-0.2885	0.0437	4.292e-11	--?	1	-6.60183	-0.8095	2.23817e-09	chr14	73239591	73239593	+	PAPLN;PAPLN;PAPLN;PAPLN;PAPLN	protein_coding;protein_coding;protein_coding;protein_coding;protein_coding	ENST00000216658.8;ENST00000340738.8;ENST00000554301.4;ENST00000555123.4;ENST00000555445.4	2011;2094;-25;2012;-34	CGI:chr14:73239591-73239969	Island	11_BivFlnk	10_TssBiv	PAPLN
1076	cg07370959	-0.1251	0.0347	0.0003087	--?	1	-3.60519	-0.4776	0.00361624	chr1	50968620	50968622	+	CDKN2C;CDKN2C;CDKN2C	protein_coding;protein_coding;protein_coding	ENST00000262662.4;ENST00000371761.3;ENST00000396148.1	7875;-1324;-75	CGI:chr1:50968090-50969833	Island	1_TssA	1_TssA	CDKN2C
1077	cg03025830	-0.2455	0.0668	0.0002387	--?	1	-3.67515	-2.227	0.0028942	chr8	22048087	22048089	-	DMTN;DMTN;FGF17;FGF17;FGF17;FGF17	protein_coding;protein_coding;protein_coding;protein_coding;protein_coding;protein_coding	ENST00000522148.4;ENST00000523300.4;ENST00000359441.3;ENST00000518533.4;ENST00000521709.1;ENST00000524314.1	-908;-1062;5661;5689;3518;3415	CGI:chr8:22047950-22048246	Island	11_BivFlnk	12_EnhBiv	DMTN;FGF17
1078	cg12351587	-0.1553	0.0388	6.295e-05	--?	1	-4.00258	-1.5965	0.000905557	chr4	84484097	84484099	-					CGI:chr4:84483833-84484099	Island	13_ReprPC	13_ReprPC
1079	cg11772801	-0.3098	0.0441	2.206e-12	--?	1	-7.02494	-5.3887	1.3942e-10	chr14	51244518	51244520	-	TMX1;TMX1;TMX1	protein_coding;protein_coding;protein_coding	ENST00000457354.5;ENST00000555574.1;ENST00000556683.1	4350;4356;4268	CGI:chr14:51240073-51240781	S_Shelf	4_Tx	5_TxWk	TMX1
1080	cg15243995	-0.2663	0.0641	3.255e-05	--?	1	-4.15445	-4.7303	0.000507371	chr11	100842240	100842242	+	ARHGAP42;ARHGAP42;ARHGAP42;ARHGAP42;ARHGAP42;ARHGAP42	protein_coding;protein_coding;protein_coding;protein_coding;protein_coding;protein_coding	ENST00000298815.11;ENST00000524649.1;ENST00000524892.5;ENST00000525558.1;ENST00000529406.4;ENST00000534060.4	154564;71874;154587;2836;71899;103797	CGI:chr11:100687192-100687670		7_Enh	15_Quies	ARHGAP42
1081	cg25545756	-0.219	0.0369	2.915e-09	--?	1	-5.93496	-3.2696	1.11924e-07	chr17	80124451	80124453	+					CGI:chr17:80108645-80108927		13_ReprPC	14_ReprPCWk
1082	cg25620050	-0.1454	0.0252	7.616e-09	--?	1	-5.76984	-2.2436	2.71069e-07	chr14	105408884	105408886	+	TEX22;TEX22	protein_coding;protein_coding	ENST00000451127.2;ENST00000548638.4	10301;10305	CGI:chr14:105411034-105411815	N_Shelf	14_ReprPCWk	14_ReprPCWk	TEX22
1083	cg20366299	-0.128	0.0344	0.0002032	--?	1	-3.72093	-1.8782	0.00251655	chr3	49019029	49019031	-	DALRD3;DALRD3;DALRD3;DALRD3;DALRD3;DALRD3;DALRD3;DALRD3;DALRD3;DALRD3;DALRD3;NDUFAF3	protein_coding;protein_coding;protein_coding;protein_coding;protein_coding;protein_coding;protein_coding;protein_coding;protein_coding;protein_coding;protein_coding;protein_coding	ENST00000313778.8;ENST00000341949.7;ENST00000420952.2;ENST00000440857.4;ENST00000441576.5;ENST00000460505.4;ENST00000467457.4;ENST00000484831.4;ENST00000492585.1;ENST00000496568.1;ENST00000498794.1;ENST00000326912.7	2222;-458;-465;2029;-465;-463;-1008;-458;3262;3264;-453;-1430	CGI:chr3:49017781-49018884	S_Shore	2_TssAFlnk	2_TssAFlnk	DALRD3;NDUFAF3
1084	cg10835179	0.3203	0.0446	7.189e-13	++?	1	7.18161	5.1444	4.86623e-11	chr7	139956617	139956619	+	TBXAS1;TBXAS1;TBXAS1;TBXAS1;TBXAS1;TBXAS1;TBXAS1;TBXAS1;TBXAS1;TBXAS1;TBXAS1;TBXAS1	protein_coding;protein_coding;protein_coding;protein_coding;protein_coding;protein_coding;protein_coding;protein_coding;protein_coding;protein_coding;protein_coding;protein_coding	ENST00000263552.9;ENST00000336425.8;ENST00000411653.4;ENST00000414508.5;ENST00000416849.5;ENST00000422328.4;ENST00000425687.4;ENST00000448866.4;ENST00000458722.4;ENST00000462275.4;ENST00000469630.1;ENST00000494876.1	178369;178217;127353;127464;178369;127370;178369;127393;127363;127344;3182;-964	CGI:chr7:139950675-139950880		14_ReprPCWk	14_ReprPCWk	TBXAS1
1085	cg23825231	-0.3249	0.0507	1.506e-10	--?	1	-6.40828	-5.3238	7.18793e-09	chr17	46977093	46977095	-	LRRC37A17P;RP11-156P1.2	transcribed_unprocessed_pseudogene;protein_coding	ENST00000570478.4;ENST00000571841.1	-1388;53960	CGI:chr17:46977951-46979472	N_Shore	13_ReprPC	13_ReprPC	LRRC37A17P;RP11-156P1.2
1086	cg25390787	-0.5233	0.0729	7.229e-13	--?	1	-7.17833	-5.2432	4.89226e-11	chr6	49713585	49713587	-	CRISP2;CRISP2;CRISP2	protein_coding;protein_coding;protein_coding	ENST00000339139.4;ENST00000616725.3;ENST00000618917.3	-24;5;5	CGI:chr6:49550602-49551473		15_Quies	15_Quies	CRISP2
1087	cg02704158	-0.2339	0.0533	1.127e-05	--?	1	-4.38837	-0.8972	0.00019825	chr3	138937199	138937201	-	LINC01391	lincRNA	ENST00000495287.1	6821	CGI:chr3:138937785-138940265	N_Shore	11_BivFlnk	12_EnhBiv	LINC01391
1088	cg00331501	-0.2591	0.0396	5.79e-11	--?	1	-6.54293	-4.0393	2.95895e-09	chr5	37209337	37209339	-	C5orf42;C5orf42;C5orf42;C5orf42;OFD1P17	protein_coding;protein_coding;protein_coding;protein_coding;processed_pseudogene	ENST00000425232.5;ENST00000508244.4;ENST00000509849.4;ENST00000514429.4;ENST00000437639.1	40091;38455;4285;4285;-27	CGI:chr5:37208970-37209359	Island	4_Tx	4_Tx	OFD1P17;C5orf42
1089	cg19716893	-0.4174	0.0659	2.378e-10	--?	1	-6.33384	-1.9936	1.10082e-08	chr3	12806151	12806153	-	CAND2;CAND2;CAND2;CAND2;CAND2	protein_coding;protein_coding;protein_coding;protein_coding;protein_coding	ENST00000295989.8;ENST00000446928.4;ENST00000456430.5;ENST00000466558.1;ENST00000626378.1	9679;9479;9471;-982;9430	CGI:chr3:12810017-12810324	N_Shelf	6_EnhG	6_EnhG
1090	cg12927716	-0.3009	0.0683	1.044e-05	--?	1	-4.40556	-1.8525	0.000185301	chr10	72038915	72038917	+					CGI:chr10:72007398-72008621		15_Quies	15_Quies
1091	cg18888403	-0.3396	0.059	8.794e-09	---	2	-5.75593	-1.8921	3.09536e-07	chr1	23826283	23826285	-	HMGCL;HMGCL;HMGCL;HMGCL;HMGCL;HMGCL	protein_coding;protein_coding;protein_coding;protein_coding;protein_coding;protein_coding	ENST00000235958.4;ENST00000374487.5;ENST00000374490.6;ENST00000436439.5;ENST00000509389.4;ENST00000513148.1	-881;12337;-824;-855;-856;-867	CGI:chr1:23800300-23801059		15_Quies	5_TxWk	HMGCL
1092	cg01086477	-0.5205	0.053	9.502e-23	--?	1	-9.82075	-4.0376	1.78344e-20	chr8	97959119	97959121	+	MATN2;MATN2;MATN2;MATN2;MATN2;MATN2;MATN2;MATN2;MATN2	protein_coding;protein_coding;protein_coding;protein_coding;protein_coding;protein_coding;protein_coding;protein_coding;protein_coding	ENST00000254898.6;ENST00000518154.4;ENST00000519585.4;ENST00000520016.4;ENST00000521041.4;ENST00000521689.4;ENST00000522025.5;ENST00000523490.1;ENST00000524308.4	90036;27778;8380;71142;27694;90279;89965;90006;90008	CGI:chr8:98045309-98045538		15_Quies	15_Quies	MATN2
1093	cg19631762	-0.5072	0.0806	3.129e-10	--?	1	-6.2928	-6.89	1.42168e-08	chr1	218525218	218525220	+	C1orf143;C1orf143	lincRNA;lincRNA	ENST00000443836.4;ENST00000491260.2	15122;378	CGI:chr1:218346945-218347164		7_Enh	7_Enh
1094	cg16211880	-0.1981	0.0444	7.995e-06	--?	1	-4.46171	-1.9202	0.000146184	chr5	154472670	154472672	+					CGI:chr5:154473496-154473991	N_Shore	13_ReprPC	13_ReprPC
1095	cg06562172	-2.2246	0.0776	8.64e-181	--?	1	-28.6675	-33.837	4.97699e-176	chr2	26704268	26704270	-	KCNK3;KCNK3	protein_coding;protein_coding	ENST00000302909.3;ENST00000620977.1	11517;11578	CGI:chr2:26692577-26693683		14_ReprPCWk	7_Enh	KCNK3
1096	cg09325404	-0.2087	0.0522	6.347e-05	--?	1	-3.99808	-0.9209	0.000911919	chr2	43676330	43676332	+	AC011242.6;PLEKHH2;PLEKHH2;PLEKHH2;PLEKHH2	processed_pseudogene;protein_coding;protein_coding;protein_coding;protein_coding	ENST00000475092.2;ENST00000282406.7;ENST00000405000.5;ENST00000405223.5;ENST00000491692.4	-8;39057;39022;39030;38991	CGI:chr2:43637183-43637817		1_TssA	1_TssA	AC011242.6;PLEKHH2
1097	cg19953985	-0.3919	0.0713	3.916e-08	--?	1	-5.49649	-3.7682	1.21243e-06	chr3	171205659	171205661	+	TNIK;TNIK;TNIK;TNIK;TNIK;TNIK;TNIK;TNIK;TNIK	protein_coding;protein_coding;protein_coding;protein_coding;protein_coding;protein_coding;protein_coding;protein_coding;protein_coding	ENST00000284483.11;ENST00000341852.9;ENST00000357327.8;ENST00000436636.5;ENST00000460047.4;ENST00000468757.1;ENST00000470834.4;ENST00000475336.4;ENST00000488470.4	254404;254749;254404;254749;254404;20052;254404;254404;254404	CGI:chr3:171028283-171028503		15_Quies	5_TxWk	TNIK
1098	cg07921371	-0.2521	0.0477	1.255e-07	--?	1	-5.28512	-1.6777	3.49934e-06	chr13	20194396	20194398	+	GJB2;RP11-264J4.10	protein_coding;TEC	ENST00000382848.4;ENST00000624851.1	-1498;-16	CGI:chr13:20192069-20193770	S_Shore	11_BivFlnk	12_EnhBiv	GJB2;RP11-264J4.10
1099	cg13937996	-0.2008	0.0448	7.303e-06	--?	1	-4.48214	-0.825	0.000134795	chr2	152409694	152409696	-	FMNL2	protein_coding	ENST00000288670.12	74457	CGI:chr2:152334978-152336460		7_Enh	7_Enh
1100	cg20805475	-0.1881	0.0359	1.557e-07	--?	1	-5.23955	-3.278	4.25234e-06	chr22	42367808	42367810	+	LINC01315;LINC01315;LINC01315	lincRNA;lincRNA;lincRNA	ENST00000412060.1;ENST00000424852.1;ENST00000432473.1	1400;1428;1360	CGI:chr22:42368383-42369242	N_Shore	10_TssBiv	12_EnhBiv	LINC01315
1101	cg27299047	-0.1305	0.0346	0.0001618	--?	1	-3.77168	-2.1078	0.00206385	chr7	2063612	2063614	+	MAD1L1;MAD1L1;MAD1L1;MAD1L1;MAD1L1;MAD1L1;MAD1L1	protein_coding;protein_coding;protein_coding;protein_coding;protein_coding;protein_coding;protein_coding	ENST00000265854.10;ENST00000399654.5;ENST00000402746.4;ENST00000406869.4;ENST00000421113.4;ENST00000438959.4;ENST00000444373.5	166806;169362;169333;169631;44096;16401;45989	CGI:chr7:2060033-2060723	S_Shelf	7_Enh	7_Enh
1102	cg07433533	-0.2858	0.0654	1.24e-05	--?	1	-4.37003	-1.5917	0.000215822	chr5	140265759	140265761	-	CYSTM1;CYSTM1;PFDN1;PFDN1;PFDN1;PFDN1;PFDN1;PFDN1	protein_coding;protein_coding;protein_coding;protein_coding;protein_coding;protein_coding;protein_coding;protein_coding	ENST00000504227.4;ENST00000509789.2;ENST00000261813.7;ENST00000510217.1;ENST00000512707.1;ENST00000512925.1;ENST00000514611.1;ENST00000524074.1	90571;90571;37362;37354;15776;27448;34824;37324	CGI:chr5:140345945-140346861		5_TxWk	7_Enh	PFDN1;CYSTM1
1103	cg04115023	-0.4733	0.0543	2.898e-18	--?	1	-8.71639	-4.1974	3.63913e-16	chr13	109509723	109509725	+					CGI:chr13:109782266-109787833		15_Quies	15_Quies
1104	cg09103617	-0.227	0.0462	8.896e-07	--?	1	-4.91342	-2.5177	2.04896e-05	chr12	2269521	2269523	-	CACNA1C;CACNA1C;CACNA1C;CACNA1C;CACNA1C;CACNA1C;CACNA1C;CACNA1C;CACNA1C;CACNA1C;CACNA1C;CACNA1C;CACNA1C;CACNA1C;CACNA1C;CACNA1C;CACNA1C;CACNA1C;CACNA1C;CACNA1C;CACNA1C;CACNA1C;CACNA1C;CACNA1C-IT3	protein_coding;protein_coding;protein_coding;protein_coding;protein_coding;protein_coding;protein_coding;protein_coding;protein_coding;protein_coding;protein_coding;protein_coding;protein_coding;protein_coding;protein_coding;protein_coding;protein_coding;protein_coding;protein_coding;protein_coding;protein_coding;protein_coding;protein_coding;sense_intronic	ENST00000327702.10;ENST00000335762.8;ENST00000344100.6;ENST00000347598.7;ENST00000399591.4;ENST00000399595.4;ENST00000399597.4;ENST00000399601.4;ENST00000399603.4;ENST00000399606.4;ENST00000399617.4;ENST00000399621.4;ENST00000399629.4;ENST00000399634.4;ENST00000399637.4;ENST00000399638.4;ENST00000399641.4;ENST00000399644.4;ENST00000399649.4;ENST00000399655.4;ENST00000402845.6;ENST00000406454.6;EN…	215958;216223;215958;215958;215958;215958;215958;215958;215958;215958;215958;215958;215958;215958;215958;215958;215958;215958;215958;216223;215958;215958;215983;-255	CGI:chr12:2229996-2230449		13_ReprPC	13_ReprPC	CACNA1C;CACNA1C-IT3
1105	cg24497582	-0.684	0.0458	1.66e-50	--?	1	-14.9345	-10.4462	1.42142e-47	chr2	167832946	167832948	-	AC016723.4;AC016723.4	antisense;antisense	ENST00000430546.1;ENST00000436982.2	36968;108198	CGI:chr2:167716039-167716324		7_Enh	15_Quies	AC016723.4
1106	cg16091766	-0.4992	0.0609	2.534e-16	--?	1	-8.19704	-7.2958	2.61806e-14	chr2	159283029	159283031	-	WDSUB1;WDSUB1;WDSUB1;WDSUB1;WDSUB1	protein_coding;protein_coding;protein_coding;protein_coding;protein_coding	ENST00000358147.7;ENST00000359774.7;ENST00000392796.6;ENST00000409124.1;ENST00000409990.6	3674;3770;3523;3640;3563	CGI:chr2:159286096-159287056	N_Shelf	5_TxWk	4_Tx	WDSUB1
1107	cg00904566	-0.1972	0.042	2.639e-06	--?	1	-4.69524	-2.6792	5.43536e-05	chr17	9772808	9772810	+	DHRS7C;DHRS7C;DHRS7C	protein_coding;protein_coding;protein_coding	ENST00000330255.8;ENST00000571134.1;ENST00000571771.4	18489;18489;7113	CGI:chr17:9771537-9771948	S_Shore	5_TxWk	5_TxWk	DHRS7C
1108	cg26201811	-0.2738	0.0509	7.707e-08	--?	1	-5.37917	-1.6662	2.24704e-06	chr22	50673285	50673287	+	SHANK3;SHANK3;SHANK3	processed_transcript;processed_transcript;processed_transcript	ENST00000262795.5;ENST00000414786.5;ENST00000445220.4	-1357;-1130;-1357	CGI:chr22:50673507-50675314	N_Shore	10_TssBiv	10_TssBiv	SHANK3
1109	cg23181201	-0.1829	0.0467	9.111e-05	--?	1	-3.91649	-3.2157	0.00125076	chr3	26624531	26624533	+	LRRC3B;LRRC3B;LRRC3B;LRRC3B;LRRC3B	protein_coding;protein_coding;protein_coding;protein_coding;protein_coding	ENST00000396641.5;ENST00000414619.1;ENST00000417744.4;ENST00000432040.1;ENST00000469437.1	1725;831;-136;450;-147	CGI:chr3:26624459-26624673	Island	13_ReprPC	1_TssA	LRRC3B
1110	cg24518814	-0.2172	0.0552	8.364e-05	--?	1	-3.93478	-3.3259	0.00116097	chr4	122843538	122843540	-	FGF2;FGF2;FGF2	protein_coding;protein_coding;protein_coding	ENST00000264498.6;ENST00000608478.1;ENST00000614010.3	16830;16707;16830	CGI:chr4:122826585-122827825		15_Quies	15_Quies	FGF2
1111	cg00908813	-0.268	0.0619	1.515e-05	-+?	1	-4.32956	-4.7961	0.000257787	chr3	139746005	139746007	-					CGI:chr3:139677496-139678028		15_Quies	15_Quies
1112	cg14596064	-0.5072	0.057	5.628e-19	--?	1	-8.89825	-3.6957	7.57789e-17	chr22	17896638	17896640	+	MICAL3;MICAL3;MICAL3;MICAL3;MICAL3;MICAL3;MICAL3	protein_coding;protein_coding;protein_coding;protein_coding;protein_coding;protein_coding;protein_coding	ENST00000383094.6;ENST00000400561.5;ENST00000414725.5;ENST00000441493.5;ENST00000461307.4;ENST00000495076.4;ENST00000585038.1	10189;10197;10174;127921;-1350;104863;10236	CGI:chr22:17841782-17842022		7_Enh	3_TxFlnk	MICAL3
1113	cg16096531	-0.0849	0.0237	0.0003338	--?	1	-3.58228	-1.5485	0.00387021	chr12	53328431	53328433	-	SP7;SP7;SP7	protein_coding;protein_coding;protein_coding	ENST00000303846.3;ENST00000536324.3;ENST00000537210.2	7323;7951;7911	CGI:chr12:53324848-53325994	S_Shelf	13_ReprPC	13_ReprPC	SP7
1114	cg02209802	-0.3177	0.0414	1.778e-14	--?	1	-7.67391	-5.5826	1.4787e-12	chr16	11231457	11231459	+					CGI:chr16:11233151-11233377	N_Shore	14_ReprPCWk	15_Quies
1115	cg17958516	-0.2239	0.0408	3.979e-08	--?	1	-5.48775	-3.5928	1.23007e-06	chr10	79192848	79192850	-	ZMIZ1	protein_coding	ENST00000334512.8	123813	CGI:chr10:79242278-79243930		6_EnhG	6_EnhG
1116	cg11876540	-0.2037	0.0318	1.526e-10	--?	1	-6.40566	-3.5768	7.27407e-09	chr2	197212817	197212819	-	ANKRD44;ANKRD44;ANKRD44;ANKRD44;ANKRD44;ANKRD44	protein_coding;protein_coding;protein_coding;protein_coding;protein_coding;protein_coding	ENST00000282272.11;ENST00000409153.4;ENST00000409919.4;ENST00000443014.1;ENST00000447713.1;ENST00000463879.1	97980;97970;97970;98356;97980;97963	CGI:chr2:197164344-197164714		7_Enh	5_TxWk	ANKRD44
1117	cg22867984	-0.2424	0.0514	2.404e-06	--?	1	-4.71595	-2.3156	5.00208e-05	chr14	95559453	95559455	-					CGI:chr14:95534339-95535528		15_Quies	5_TxWk
1118	cg12486659	-0.2152	0.057	0.0001579	--?	1	-3.77544	-1.6512	0.00202028	chr4	1012419	1012421	-	FGFRL1;FGFRL1;FGFRL1;FGFRL1;FGFRL1;FGFRL1	protein_coding;protein_coding;protein_coding;protein_coding;protein_coding;protein_coding	ENST00000264748.6;ENST00000398484.5;ENST00000504138.4;ENST00000507339.4;ENST00000510644.4;ENST00000512174.1	-32;2440;273;263;597;264	CGI:chr4:1009318-1012494	Island	1_TssA	1_TssA	FGFRL1
1119	cg26917665	-0.1176	0.0298	8.082e-05	--?	1	-3.94631	-1.8444	0.00112688	chr11	2423254	2423256	-	TRPM5;TRPM5;TRPM5;TRPM5	protein_coding;protein_coding;protein_coding;protein_coding	ENST00000155858.9;ENST00000528453.1;ENST00000533060.4;ENST00000533881.4	-209;-212;-212;-242	CGI:chr11:2420840-2421172	S_Shelf	13_ReprPC	14_ReprPCWk	TRPM5
1120	cg12683592	-0.1854	0.037	5.316e-07	--?	1	-5.01081	-2.4206	1.29169e-05	chr6	151209744	151209746	+	RP1-292B18.4	antisense	ENST00000415477.1	18703	CGI:chr6:151239631-151239858		15_Quies	15_Quies	RP1-292B18.4
1121	cg22810271	-0.5808	0.0556	1.478e-25	--?	1	-10.446	-9.122	3.44438e-23	chr20	39271337	39271339	+	AL121588.1	miRNA	ENST00000390200.2	-203	CGI:chr20:39049930-39050458		7_Enh	7_Enh
1122	cg04341085	-0.2998	0.0549	4.674e-08	--?	1	-5.46084	-1.7704	1.4247e-06	chr19	19154952	19154954	-	MEF2B;MEF2B;MEF2B;MEF2B;MEF2BNB-MEF2B;MEF2BNB-MEF2B;MEF2BNB-MEF2B;MEF2BNB-MEF2B;MEF2BNB-MEF2B;MEF2BNB-MEF2B;MEF2BNB-MEF2B;MEF2BNB-MEF2B;MEF2BNB-MEF2B	protein_coding;protein_coding;protein_coding;protein_coding;protein_coding;protein_coding;protein_coding;protein_coding;protein_coding;protein_coding;protein_coding;protein_coding;protein_coding	ENST00000409224.4;ENST00000409447.2;ENST00000410050.4;ENST00000424583.5;ENST00000354191.7;ENST00000444486.6;ENST00000514819.6;ENST00000602276.4;ENST00000602424.3;ENST00000602438.1;ENST00000602689.1;ENST00000602804.4;ENST00000630940.1	15311;15337;15296;15293;37206;37179;37186;27395;27665;37195;37170;37206;37176	CGI:chr19:19145742-19146015		5_TxWk	15_Quies	MEF2B;MEF2BNB-MEF2B
1123	cg14417891	-0.5045	0.0545	1.986e-20	--?	1	-9.25688	-7.5272	3.06483e-18	chr6	125191213	125191215	+	TPD52L1;TPD52L1;TPD52L1;TPD52L1;TPD52L1;TPD52L1;TPD52L1;TPD52L1;TPD52L1;TPD52L1;TPD52L1	protein_coding;protein_coding;protein_coding;protein_coding;protein_coding;protein_coding;protein_coding;protein_coding;protein_coding;protein_coding;protein_coding	ENST00000304877.16;ENST00000368388.5;ENST00000368402.8;ENST00000392483.5;ENST00000527711.4;ENST00000528193.4;ENST00000532429.4;ENST00000532978.4;ENST00000534000.4;ENST00000534199.4;ENST00000534368.4	37564;37448;37480;37364;37420;37313;37024;37024;37557;36832;72164	CGI:chr6:125153658-125154598		7_Enh	7_Enh
1124	cg02513768	-0.5599	0.0616	9.982e-20	--?	1	-9.08929	-4.9242	1.44243e-17	chr9	13991864	13991866	-					CGI:chr9:14312953-14316014		7_Enh	7_Enh
1125	cg13739586	-1.2809	0.0582	3.27e-107	--?	1	-22.0086	-16.8407	1.97335e-103	chr2	12617400	12617402	-					CGI:chr2:12716499-12718893		15_Quies	15_Quies
1126	cg20257724	-0.2137	0.0508	2.606e-05	--?	1	-4.20669	-3.3253	0.000417021	chr5	54583955	54583957	-					CGI:chr5:54517549-54519476		15_Quies	15_Quies
1127	cg16690876	-0.3123	0.0345	1.453e-19	--?	1	-9.05217	-5.4723	2.06756e-17	chr17	19942324	19942326	+	AKAP10;AKAP10;AKAP10;AKAP10	protein_coding;protein_coding;protein_coding;protein_coding	ENST00000225737.9;ENST00000395536.6;ENST00000460046.2;ENST00000582611.4	35513;35355;5151;35504	CGI:chr17:19977363-19978320		5_TxWk	5_TxWk	AKAP10
1128	cg24591861	-0.1908	0.042	5.639e-06	--?	1	-4.54286	-3.1284	0.000107131	chr15	66404834	66404836	-	MAP2K1;MAP2K1	protein_coding;protein_coding	ENST00000307102.8;ENST00000425818.2	18017;17997	CGI:chr15:66386557-66387625		7_Enh	7_Enh	RPL4, SNAPC5
1129	cg13667931	-0.3373	0.0711	2.076e-06	--?	1	-4.74402	-3.0977	4.38395e-05	chr14	102418217	102418219	+	TECPR2;TECPR2;TECPR2	protein_coding;protein_coding;protein_coding	ENST00000359520.10;ENST00000558678.1;ENST00000561228.1	55254;55138;55156	CGI:chr14:102362819-102363536		5_TxWk	5_TxWk	TECPR2
1130	cg17876645	-0.2624	0.0438	2.051e-09	--?	1	-5.99087	-3.9244	8.09622e-08	chr1	65248087	65248089	+	DNAJC6	protein_coding	ENST00000463018.4	-132	CGI:chr1:65254291-65254909		14_ReprPCWk	15_Quies	DNAJC6
1131	cg07688618	-0.4555	0.0466	1.387e-22	--?	1	-9.77468	-7.5467	2.56978e-20	chr16	68284348	68284350	-	RNU6-1262P;SLC7A6;SLC7A6;SLC7A6;SLC7A6;SLC7A6;SLC7A6;SLC7A6	snRNA;protein_coding;protein_coding;protein_coding;protein_coding;protein_coding;protein_coding;protein_coding	ENST00000516217.1;ENST00000219343.9;ENST00000379152.6;ENST00000563080.1;ENST00000566454.4;ENST00000566579.4;ENST00000566834.4;ENST00000618043.3	-30;19818;19800;17757;19788;9479;19798;19832	CGI:chr16:68264109-68265076		7_Enh	7_Enh	RANBP10, DPEP2, SLC7A6OS
1132	cg06819699	-0.2123	0.0323	4.598e-11	--?	1	-6.57276	-3.3027	2.38988e-09	chr17	17058196	17058198	-	MPRIP;MPRIP;MPRIP;MPRIP	protein_coding;protein_coding;protein_coding;protein_coding	ENST00000341712.7;ENST00000395807.2;ENST00000395811.8;ENST00000577514.4	15347;15436;15436;15651	CGI:chr17:17042070-17043107		6_EnhG	7_Enh
1133	cg18882091	-0.3494	0.0649	7.262e-08	--?	1	-5.38367	-3.7532	2.12935e-06	chr7	99460920	99460922	-	ATP5J2;ATP5J2;ATP5J2;ATP5J2;ATP5J2;ATP5J2;ATP5J2;ATP5J2;ATP5J2;ATP5J2;ATP5J2;ATP5J2;ATP5J2-PTCD1;ATP5J2-PTCD1;ATP5J2-PTCD1;PTCD1	protein_coding;protein_coding;protein_coding;protein_coding;protein_coding;protein_coding;protein_coding;protein_coding;protein_coding;protein_coding;protein_coding;protein_coding;protein_coding;protein_coding;protein_coding;protein_coding	ENST00000292475.6;ENST00000359832.7;ENST00000394186.3;ENST00000414062.4;ENST00000449683.4;ENST00000466753.1;ENST00000481899.1;ENST00000485011.1;ENST00000488775.4;ENST00000491560.1;ENST00000523680.1;ENST00000524321.1;ENST00000413834.4;ENST00000437572.1;ENST00000451138.1;ENST00000430982.1	5411;5244;5241;5245;5247;5245;-421;5266;5247;-455;5247;5244;5244;5277;5242;5243	CGI:chr7:99465800-99466001		7_Enh	6_EnhG
1134	cg12221365	-0.1855	0.0291	1.731e-10	--?	1	-6.37457	-3.0746	8.18293e-09	chr5	178547451	178547453	+	COL23A1;COL23A1	protein_coding;protein_coding	ENST00000390654.6;ENST00000484750.1	43104;15275	CGI:chr5:178525109-178525737		14_ReprPCWk	14_ReprPCWk	COL23A1
1135	cg08106791	0.2606	0.0488	9.302e-08	++?	1	5.34016	3.9837	2.66741e-06	chr10	124033616	124033618	-	CHST15;CHST15;CHST15;CHST15	protein_coding;protein_coding;protein_coding;protein_coding	ENST00000346248.6;ENST00000435907.4;ENST00000476765.1;ENST00000628426.1	58838;59991;5003;58798	CGI:chr10:124044485-124044863		7_Enh	6_EnhG	CHST15
1136	cg14328676	-0.2189	0.0506	1.53e-05	--?	1	-4.32609	-3.852	0.000260018	chr19	48574725	48574727	-	SULT2B1;SULT2B1	protein_coding;protein_coding	ENST00000201586.5;ENST00000323090.4	22650;-815	CGI:chr19:48558288-48558512		15_Quies	15_Quies	SULT2B1
[truncated: 55,677 more rows]
