# Supplementary material for: Skeletal muscle methylome and transcriptome integration reveals profound sex differences related to muscle function and substrate metabolism
Source: Clin Epigenetics. 2021 Nov 3;13:202. doi: 10.1186/s13148-021-01188-1 (PMC8567658; doi:10.1186/s13148-021-01188-1)
Supplement: Supplementary file 4 — Additional file 4. DMRs. Differentially methylated regions between males and females in the meta-analysis Stouffer, HMFDR, and Fisher <0.005. Corresponding chromosome, genomic location, width of DMR, number of CpGs in DMR, statistics (Stouffer, Harmonic mean false discovery rate (HMFDR), and Fisher statistic), maximum and mean DMR effect sizes, and annotated genes. Positive effect size indicates higher DNA methylation in males compared to females. [file 13148_2021_1188_MOESM4_ESM.xlsx]

## Sheet: DMRs
	Chromosome	CpG start	CpG end	width	no.cpgs	min_smoothed_fdr	Stouffer	HMFDR	Fisher	Maximum DMR Effect Size (%)	Mean DMR Effect Size (%)	Annotated genes
1	chr12	67647537	67649018	1482	9	0	0	0	0	-24.593	-3.56913	DYRK2
2	chr2	144237447	144237880	434	6	0	2.1939e-288	2.5201e-139	0	-29.4413	-14.7521	GTDC1
3	chr3	46580101	46580445	345	4	0	1.14582e-256	1.18582e-145	0	-28.4953	-17.0594	LRRC2;TDGF1
4	chr7	129404714	129405193	480	3	0	1.00128e-201	1.24511e-262	0	-35.7397	-18.9539	AHCYL2
5	chr2	26704268	26704824	557	3	0	0	1.88953e-193	0	-33.837	-26.2961	KCNK3
6	chr20	34859382	34859547	166	3	0	0	2.78186e-134	0	-28.4663	-20.4237	GGT7
7	chr1	9900407	9900594	188	3	0	2.48983e-303	6.56687e-130	1.79584e-305	-21.4233	-15.8935	CTNNBIP1
8	chr1	206555705	206557837	2133	16	4.27711e-161	1.10445e-143	2.76048e-67	1.96667e-300	-14.5423	-4.56025	RASSF5;EIF2D
9	chr10	112907053	112907263	211	2	2.22664e-248	4.56493e-281	2.15002e-145	5.80775e-280	-29.1787	-26.4514
10	chr4	140096161	140096639	479	3	5.16387e-207	1.18466e-238	3.29495e-191	3.60235e-274	-32.2725	-20.9728	MAML3
11	chr15	41476675	41477277	603	3	4.5468e-247	2.50725e-191	7.8572e-130	9.21182e-251	-23.0285	-13.903	RTF1
12	chr2	3470080	3470397	318	3	8.31768e-278	4.54242e-167	2.92744e-165	2.23853e-250	-23.7641	-15.2267	TRAPPC12
13	chr1	40392249	40392389	141	3	3.03292e-269	1.23654e-166	6.72931e-128	8.74307e-243	-24.5633	-15.9123	RLF, SMAP2;SMAP2
14	chr21	33022784	33024826	2043	11	3.13489e-119	1.49668e-218	9.03859e-43	4.65393e-232	-5.837	-3.43322	AP000282.2;OLIG2
15	chr8	47353285	47353349	65	2	2.8488e-236	4.33675e-211	1.53342e-177	2.8903e-228	-28.4566	-18.7743	SPIDR
16	chr16	664967	665202	236	5	1.34896e-246	4.21849e-177	1.07002e-102	8.21532e-225	-20.0036	-10.5305	WDR90;MSLN
17	chr4	10022697	10023074	378	4	2.2941e-240	1.61026e-170	3.64241e-92	5.41966e-223	-19.84	-13.0901	SLC2A9
18	chr6	33277021	33279731	2711	51	5.36169e-261	1.43423e-62	3.36575e-74	2.65114e-222	-12.2542	-2.05527	B3GALT4;RPS18, B3GALT4
19	chr1	22652487	22653245	759	6	1.75728e-225	3.41506e-184	1.22797e-79	1.74064e-216	-15.7569	-7.87958	C1QB
20	chr14	93918787	93918902	116	3	1.47229e-218	1.8646e-215	1.98087e-83	7.39144e-215	-18.2553	-14.6789	FAM181A-AS1;FAM181A
21	chr20	57519468	57519563	96	3	1.66918e-226	2.10666e-181	1.85869e-126	2.86886e-214	-21.8281	-13.1918	CTCFL
22	chr6	32128746	32129729	984	15	2.00777e-261	6.36964e-134	3.24497e-67	7.59842e-212	-13.1137	-4.53633	FKBPL;ATF6B
23	chr6	7142344	7142404	61	3	2.67907e-217	6.18871e-213	2.12475e-78	3.90691e-211	-14.7835	-12.5854	RREB1
24	chr12	52494661	52494695	35	2	3.95544e-203	2.28601e-199	2.43042e-116	1.89872e-199	-16.1931	-15.9973	KRT6A
25	chr8	28348187	28348760	574	2	7.20995e-111	8.73914e-199	9.0219e-110	3.88701e-198	-19.291	-15.9721	ZNF395;FBXO16
26	chr1	117847246	117847515	270	2	4.11431e-189	2.91348e-179	5.39772e-148	1.98207e-192	-30.6081	-18.1261
27	chr1	155131092	155131573	482	3	1.5584e-185	1.94703e-165	7.14417e-108	1.01551e-190	-20.7222	-13.2118	EFNA1
28	chr2	128445302	128445834	533	4	9.39137e-162	5.88069e-157	5.29149e-101	2.37803e-183	-16.7628	-9.15178	RNA5SP103
29	chr22	50205931	50207066	1136	10	7.66245e-192	4.0494e-148	3.36516e-39	1.63089e-182	-16.2475	-8.39769	SELENOO;LOC105373095
30	chr8	42377095	42378736	1642	11	1.98517e-149	5.05996e-161	4.43758e-42	2.49674e-182	-13.255	-6.31236	DKK4
31	chr11	68934424	68934822	399	3	4.56559e-228	1.51727e-74	1.07539e-183	4.88557e-182	-26.0489	-9.0011	IGHMBP2
32	chr17	81527601	81528926	1326	10	3.41503e-134	2.86759e-163	1.19225e-41	1.13178e-181	-9.2058	-4.84327	FSCN2
33	chr12	6375052	6378510	3459	20	1.73661e-153	2.26408e-106	2.71571e-61	4.48206e-181	-13.8479	-3.69003	LTBR;SCNN1A
34	chr3	129819692	129819707	16	2	1.44785e-183	2.50999e-173	8.16998e-129	2.51464e-180	-20.1548	-11.8752	TMCC1
35	chr15	100559078	100559286	209	2	1.99184e-228	3.68062e-92	3.39e-182	3.66594e-180	-11.4739	-5.6187	RP11-526I2.1;PRKXP1
36	chr1	17622130	17623108	979	6	1.01116e-174	4.22949e-171	1.49191e-47	8.3232e-180	-11.8363	-6.8379	ARHGEF10L
37	chr15	60681547	60681591	45	2	2.15653e-180	3.96162e-133	2.51874e-164	4.55438e-175	-23.6434	-12.7029	RORA-AS2;RORA
38	chr8	100336130	100336815	686	10	6.54903e-157	2.37794e-163	4.98955e-26	4.25995e-169	-11.0365	-7.61418	KB-1991G8.1;RNF19A
39	chr18	50664142	50665120	979	6	8.80937e-116	1.4473e-165	7.8519e-46	1.83902e-167	-16.2645	-10.6493
40	chr1	54172752	54173735	984	6	6.74352e-147	5.27617e-124	8.64473e-57	1.16286e-166	-12.0819	-6.2289	RP11-446E24.4;CYB5RL
41	chr1	32501629	32501969	341	2	6.99663e-121	1.16261e-165	4.86179e-102	1.83942e-166	-21.159	-14.5633	RP1-27O5.3
42	chr1	10635960	10636008	49	2	4.70071e-165	1.62404e-163	1.18512e-83	1.77009e-162	-19.6802	-18.4956
43	chr2	217249707	217250282	576	3	1.00514e-141	1.36326e-156	2.93754e-77	3.21877e-162	-20.4324	-15.8278
44	chr9	128919726	128921032	1307	8	1.33885e-159	2.50455e-128	9.21592e-47	7.67479e-162	-10.0914	-5.20258	PHYHD1
45	chr1	45622663	45624434	1772	11	9.32442e-110	1.18521e-94	1.58605e-67	1.73795e-161	-16.999	-4.76188	CCDC17
46	chr5	454026	454340	315	4	6.23642e-164	2.32955e-107	2.32828e-89	2.24988e-160	-17.8963	-8.5846	EXOC3
47	chr16	56336655	56336784	130	2	6.96024e-162	9.94305e-149	2.64723e-108	8.20554e-154	-18.6558	-13.0625
48	chr10	47381594	47382026	433	4	8.62716e-115	5.94185e-107	2.07375e-93	1.30271e-152	-22.3419	-10.8003	ZNF488
49	chr11	1514672	1515197	526	3	9.65533e-153	9.72685e-135	3.81209e-87	1.31242e-152	-16.2198	-10.4036
50	chr17	81057290	81057911	622	8	9.39137e-162	3.65937e-135	1.09342e-41	4.16035e-152	-10.956	-6.45906
51	chr11	95641597	95641701	105	2	2.48475e-159	1.1218e-146	8.14881e-108	5.09703e-152	-17.9788	-12.8642
52	chr3	65713961	65714094	134	2	2.71947e-151	6.68562e-152	2.1295e-81	5.20335e-151	-19.859	-15.0956
53	chr12	4857555	4858015	461	4	2.05111e-182	1.08456e-39	5.01847e-153	1.12754e-149	-12.9715	-3.30777
54	chr17	3660346	3660483	138	2	2.87758e-147	5.34083e-150	3.22306e-76	5.66127e-149	-17.3496	-15.5688	CTNS
55	chr20	34863468	34863623	156	2	1.79798e-144	3.93453e-149	1.29515e-76	4.06914e-148	-17.3202	-16.4825
56	chr10	35424765	35424830	66	2	8.80608e-150	2.26604e-146	4.22115e-85	3.88099e-146	-19.6782	-18.1158	CCNY
57	chr15	25089731	25089840	110	3	3.94538e-152	5.6628e-144	8.84868e-65	5.44019e-145	-14.4373	-10.7822	SNHG14;SNORD116-22
58	chr4	148692475	148692882	408	3	7.30426e-139	5.21486e-135	6.3208e-79	6.18228e-145	-19.5583	-13.9951	RP11-503L19.1
59	chr3	42875847	42876024	178	3	9.23468e-147	1.8064e-143	3.4141e-56	2.82672e-142	-12.4109	-11.8105	CYP8B1;RP11-141M3.6;ACKR2;KRBOX1;RP11-136C24.3
60	chr11	66347304	66347573	270	3	8.19806e-158	2.53882e-43	1.39402e-144	1.58008e-140	11.9135	3.98953	RP11-867G23.8;B4GAT1
61	chr14	100661590	100661622	33	2	5.58215e-145	4.05695e-139	3.20081e-89	2.23834e-140	-17.9294	-14.4581	LINC00523
62	chr21	25734616	25735326	711	11	1.64806e-208	6.62379e-10	2.03717e-155	2.74447e-139	6.3278	0.6319	ATP5J;GABPA
63	chr11	11994147	11994556	410	2	4.19208e-147	7.26242e-74	9.9271e-140	4.97723e-138	-16.1196	-8.1877	DKK3
64	chr14	103694873	103694934	62	3	4.55989e-141	1.39969e-136	1.13296e-58	7.08135e-136	-16.7058	-14.2557	KLC1
65	chr16	10832346	10832445	100	3	5.26173e-144	1.76476e-127	1.08729e-62	8.01432e-136	-10.0279	-9.04327
66	chr12	93836116	93836142	27	2	1.55171e-138	4.56105e-135	3.07813e-83	1.48578e-135	-10.9861	-10.3851	RP11-887P2.6;CRADD
67	chr21	33019720	33020542	823	5	5.87974e-92	1.43535e-134	6.38694e-38	1.60478e-134	-9.3449	-7.25878	AP000282.2
68	chr22	39656851	39658566	1716	6	8.7491e-125	1.03006e-77	5.55658e-103	6.54933e-134	-15.8084	-4.66438	CACNA1I
69	chr6	16582909	16583244	336	3	3.40329e-108	1.30467e-132	2.38361e-60	1.59113e-132	-16.6583	-14.4647	ATXN1
70	chr11	6271259	6272057	799	5	1.01803e-119	2.65976e-57	2.60184e-88	4.45439e-132	-23.8623	-9.14844	CCKBR
71	chr15	68342362	68342589	228	2	3.72987e-137	3.96904e-123	8.59791e-101	1.86381e-131	-12.5447	-9.09085	ITGA11
72	chr3	45139601	45139881	281	3	4.10702e-110	8.26093e-130	6.02102e-60	4.5124e-130	-17.9653	-14.6749	RNU5B-3P, CDCP1
73	chr1	31102501	31102722	222	2	1.03272e-138	9.81672e-120	5.87882e-103	4.90739e-130	-18.8267	-13.9093
74	chr12	108879589	108880464	876	10	4.54501e-99	5.55792e-111	2.96525e-34	1.09832e-129	-6.669	-4.05525	DAO
75	chr18	45638278	45638813	536	2	8.90373e-71	1.90562e-130	2.18343e-69	1.55392e-129	-20.0878	-17.3312	SLC14A2
76	chr11	134256185	134256609	425	5	5.71161e-157	9.71217e-67	1.5077e-89	1.92274e-129	-14.2721	-5.88242	ACAD8
77	chr13	99988988	99990832	1845	15	3.61589e-129	4.57022e-92	5.68504e-50	7.63644e-129	-5.5438	-2.3588	ZIC2
78	chr20	37315176	37315357	182	2	4.40618e-151	1.23142e-96	8.06841e-122	1.33188e-128	-14.6522	-9.00655
79	chr3	58165302	58165901	600	5	7.22312e-138	3.04361e-110	5.46322e-64	2.51143e-128	-18.0898	-8.28398	FLNB-AS1;FLNB
80	chr22	21943003	21943132	130	2	2.72515e-132	1.08515e-123	4.35835e-85	3.43857e-126	-14.8453	-12.6548	PPM1F;LL22NC03-86G7.1;TOP3B, PPM1F
81	chr6	39927812	39927977	166	3	6.19512e-141	2.11323e-103	4.83296e-74	3.52816e-125	-18.9584	-11.3759
82	chr15	31069814	31070355	542	4	2.99984e-121	1.45364e-59	2.02546e-80	5.8328e-125	-21.5001	-8.84405	TRPM1
83	chr4	85928954	85930271	1318	11	3.79392e-81	6.84198e-117	8.23622e-23	3.16078e-121	-7.4469	-5.10239	ARHGAP24
84	chr8	28715985	28716649	665	4	2.64369e-109	9.02002e-103	9.80861e-80	2.21468e-120	-24.8426	-13.1576	EXTL3
85	chr10	119284174	119285170	997	3	5.01092e-96	3.08815e-106	3.35515e-85	3.87593e-120	-18.6757	-8.93283	GRK5
86	chr17	35241578	35241771	194	2	6.59356e-118	1.09169e-119	2.63069e-73	6.22761e-120	-16.4244	-15.8641	SLFN5;RP11-799D4.4
87	chr1	51669185	51669340	156	2	1.08452e-136	3.86277e-97	1.04151e-108	1.13693e-119	-23.0458	-14.4581
88	chr19	42042495	42043032	538	4	2.64122e-128	2.75606e-74	1.29207e-67	9.81432e-119	-19.0565	-9.57348	GRIK5
89	chr11	62879398	62879804	407	3	3.93544e-135	5.59086e-78	1.47768e-96	1.29975e-118	-17.058	-8.45697	GANAB, SNHG1;TTC9C, TAF6L, SLC3A2;SLC3A2
90	chr3	188036583	188036907	325	2	4.47727e-82	5.93499e-118	1.2085e-65	2.93647e-117	-16.439	-13.5477
91	chr9	72997580	72997694	115	3	3.07716e-122	1.48364e-113	1.2251e-62	1.27274e-116	-15.7448	-10.0389	ALDH1A1
92	chr8	1772981	1773070	90	2	4.1163e-127	9.33798e-84	4.85279e-111	2.0799e-115	-19.1841	-11.6981	CLN8
93	chr10	91349129	91349314	186	2	9.12053e-125	7.49051e-108	3.77307e-89	2.14547e-115	-20.4332	-16.5292
94	chr22	19951392	19951537	146	5	4.70187e-128	1.53931e-105	4.93484e-43	1.01447e-114	-12.1341	-8.1586	COMT
95	chr9	121825011	121825540	530	3	6.96856e-124	2.43828e-88	1.01023e-80	1.29431e-114	-16.3839	-8.8758	TTLL11
96	chr4	81608171	81608276	106	2	1.3536e-116	1.77962e-115	2.62933e-61	1.42915e-114	-20.6956	-17.9706	RASGEF1B;RP11-689K5.3
97	chr6	47697758	47698511	754	4	3.06353e-135	7.00338e-51	3.78702e-79	1.90549e-114	-11.3144	-5.21432	GPR115;GPR111
98	chr3	49642697	49643052	356	4	1.33557e-86	5.48175e-114	2.59389e-34	1.24173e-112	-13.9894	-10.8658	BSN-AS1;BSN
99	chr4	7828307	7828691	385	3	5.28215e-101	3.25729e-113	8.72948e-50	1.38248e-112	-11.4326	-9.67103	AFAP1
100	chr17	39867425	39868382	958	6	5.43248e-62	3.37991e-112	2.43004e-26	8.17728e-111	-5.9629	-5.16982	ZPBP2
101	chr2	46541310	46541924	615	5	5.46059e-142	2.33925e-41	3.45742e-68	2.43601e-110	-10.2228	-3.8064	RHOQ;ATP6V1E2
102	chr3	113615956	113616116	161	2	2.75323e-125	3.88329e-91	3.34481e-98	9.2822e-110	-17.7904	-9.7575	SIDT1
103	chr6	142832969	142833031	63	2	5.89547e-113	2.53771e-108	6.96414e-71	1.98173e-109	-19.3734	-15.5106	HIVEP2
104	chr1	209232717	209232920	204	2	4.5596e-134	1.73642e-55	2.78491e-111	2.19125e-109	12.9585	6.58305	RP11-385M4.3
105	chr8	100430746	100431452	707	5	5.00187e-120	3.11181e-81	5.14421e-41	2.7946e-109	-14.0942	-8.04026	KB-173C10.1
106	chr15	90762033	90762532	500	5	3.85861e-95	2.07847e-101	2.08479e-36	5.47324e-109	-12.8703	-8.45816	BLM
107	chr16	59754823	59755314	492	6	2.82433e-140	7.47856e-12	9.87351e-118	9.97645e-109	10.7573	1.64198	APOOP5
108	chr1	227775021	227775594	574	4	1.37361e-80	4.24048e-110	1.83297e-36	1.01149e-108	-9.6783	-8.8741	SNAP47
109	chr4	109994321	109994547	227	2	1.5536e-120	6.33496e-95	7.70719e-93	1.0691e-108	-18.3964	-11.6204	EGF
110	chr10	132522494	132522879	386	3	2.09907e-124	5.71962e-68	1.17677e-86	2.31736e-108	-15.5785	-7.304	LINC01165
111	chr8	133508570	133508886	317	2	2.06413e-123	9.23538e-66	8.79735e-109	2.50085e-108	-19.7442	-11.2944	ST3GAL1
112	chr12	29425533	29425599	67	2	4.01091e-113	1.1801e-93	1.29298e-92	8.28602e-108	-16.3312	-11.3293	OVCH1;OVCH1-AS1
113	chr7	74027503	74028200	698	7	1.65652e-98	2.21807e-99	1.10678e-24	1.55008e-105	-8.6265	-4.50894	ELN
114	chr18	69949081	69949293	213	2	4.72027e-119	2.81202e-90	9.38436e-92	2.50618e-105	-19.9538	-12.5212	CD226
115	chr12	57767059	57767205	147	3	4.94e-120	6.93158e-82	6.03989e-76	3.31723e-105	-13.7336	-6.5146
116	chr18	23872301	23872486	186	2	1.8775e-129	2.10971e-54	5.06916e-106	3.02147e-104	-21.3687	-10.6033	LAMA3
117	chr14	102196618	102197047	430	2	5.92977e-109	3.73699e-61	5.42049e-105	4.32032e-104	-20.2037	-10.969	WDR20, TECPR2
118	chr2	31811536	31811547	12	2	5.12881e-105	3.46245e-102	4.24346e-63	2.30636e-102	-16.3194	-15.7623
119	chr2	3464640	3465618	979	6	3.81628e-87	4.89782e-87	5.05398e-34	5.33445e-102	-7.6256	-4.88973	TRAPPC12;TRAPPC12-AS1
120	chr1	228805058	228805201	144	2	8.87183e-104	2.30186e-102	1.175e-59	5.81695e-102	-10.5892	-9.29425
121	chr13	113351634	113351711	78	4	2.36462e-109	1.14328e-95	8.79025e-43	1.79188e-101	-13.702	-9.4807	GRTP1-AS1;GRTP1
122	chr7	6017717	6017845	129	3	3.28158e-109	1.44477e-93	2.13262e-51	2.24255e-100	-12.295	-9.56227	AIMP2
123	chr12	105485557	105485855	299	2	1.53442e-72	4.93929e-101	8.59419e-54	3.75876e-100	-15.151	-14.6155
124	chr10	78195613	78195935	323	2	4.84258e-114	5.49102e-52	1.35701e-101	8.01384e-100	-19.0572	-9.44795
125	chr1	2413558	2414035	478	10	8.42933e-114	9.12465e-96	2.8593e-21	9.05386e-100	-5.0154	-3.22322	PEX10
126	chr3	42778781	42779057	277	2	1.79569e-119	1.3123e-44	1.03873e-101	1.15836e-99	-18.4029	-9.1794	RP4-613B23.5
127	chr1	47178421	47178627	207	2	6.73522e-106	5.57766e-94	9.19942e-76	1.33332e-99	-15.1636	-10.6364	LINC00853
128	chr10	132727874	132727967	94	2	1.20682e-103	2.72499e-99	4.19624e-54	1.74232e-98	-10.2572	-8.18915	INPP5A
129	chr3	196491858	196491939	82	3	1.18124e-103	2.0826e-89	3.04881e-55	4.91119e-98	-6.3103	-3.46623	RNF168
130	chr11	65645704	65646627	924	3	1.29639e-111	7.9284e-48	5.0422e-94	5.46436e-98	-11.7472	-5.2275	SIPA1
131	chr15	101188028	101189185	1158	8	1.2059e-93	9.12095e-81	3.57055e-24	7.32352e-98	-5.8252	-3.64249	CHSY1
132	chr21	33286194	33286462	269	2	2.23643e-92	1.73391e-94	3.27153e-70	7.6184e-98	-13.6022	-10.6433
133	chr7	27174330	27175295	966	13	3.8885e-64	2.17121e-61	5.49439e-25	1.7212e-97	-7.6397	-3.25958	HOXA10-HOXA9;HOXA10;HOXA9
134	chr10	102302871	102302886	16	2	4.73918e-100	3.52731e-98	7.87304e-55	1.74799e-97	-16.8973	-14.4569	GBF1
135	chr1	61424506	61424514	9	2	1.19531e-99	1.36175e-87	2.7274e-80	2.6197e-97	-12.1611	-10.1558	NFIA
136	chr19	18790856	18791917	1062	12	9.40091e-99	9.20753e-89	5.82934e-18	4.35403e-97	-6.2029	-2.33624	COMP
137	chr1	94552301	94552576	276	2	2.13386e-104	2.6991e-81	1.52331e-85	1.65586e-96	-9.4406	-6.2888
138	chr12	121580656	121581211	556	11	1.81795e-113	8.03415e-62	1.70337e-24	1.72965e-96	-5.9898	-2.36702	RP13-941N14.1;KDM2B
139	chr17	39738889	39740992	2104	14	3.43954e-70	4.07336e-99	8.64345e-13	1.85083e-96	-4.1923	-2.73768	GRB7
140	chr22	19932450	19932751	302	3	9.11895e-111	5.08707e-63	2.53865e-52	2.73804e-96	-14.5333	-7.9339
141	chr11	72432840	72433196	357	2	5.73568e-102	6.17295e-69	3.09878e-93	3.29901e-96	-15.4297	-8.5403	CLPB
142	chr8	38529530	38529772	243	2	4.00877e-87	4.59655e-96	2.27921e-59	3.44929e-96	-11.881	-8.1109	C8orf86
143	chr15	65211468	65212809	1342	7	1.2652e-53	3.72196e-65	5.49018e-43	7.65384e-96	-7.8637	-3.53936	CILP
144	chr11	34825779	34826055	277	2	1.2872e-114	1.32291e-51	2.06186e-97	8.32151e-96	-16.4133	-8.3722
145	chr9	128479663	128479764	102	2	1.02253e-99	8.52061e-94	9.68395e-64	3.00962e-95	-15.0296	-12.5076	ODF2
146	chr10	96829576	96829591	16	2	1.08876e-98	1.21168e-95	4.55761e-50	9.80366e-95	-16.3651	-11.2949	MIR607
147	chr11	65596272	65596645	374	4	2.98869e-104	4.88782e-78	1.96852e-47	3.10778e-94	-11.3782	-6.36217	KCNK7;SIPA1
148	chr4	76526579	76526638	60	2	1.14419e-98	1.08243e-58	2.57984e-94	4.17591e-94	-10.0625	-5.36585	SHROOM3
149	chr17	59870739	59871071	333	3	3.35007e-106	7.77922e-65	1.1525e-53	5.0893e-93	-11.6554	-7.4307	TUBD1
150	chr5	134115329	134116496	1168	9	1.23815e-75	4.17038e-96	5.06305e-16	1.03703e-92	-7.2146	-4.00917	TCF7
151	chr11	94658603	94658611	9	2	6.64466e-95	8.52972e-90	4.55131e-65	2.24712e-92	-12.2541	-10.7941	RP11-867G2.8
152	chr18	74542071	74542475	405	2	2.13218e-98	8.84383e-45	8.69254e-94	7.29007e-92	-11.841	-6.01705	CNDP1
153	chr6	30552316	30553211	896	12	8.2743e-116	2.34064e-20	2.39724e-51	9.3779e-92	-11.2273	-2.00362	GNL1
154	chr6	3830825	3830981	157	2	1.07885e-90	3.55451e-92	3.40298e-50	2.26917e-91	13.0295	9.87255	RP11-420L9.4
155	chr11	68705325	68705535	211	3	4.70122e-100	2.30853e-50	1.66894e-78	2.41892e-91	-14.3128	-7.07027
156	chr7	98174665	98175137	473	3	1.26079e-101	6.17368e-82	3.43684e-63	4.43217e-91	-14.7578	-9.12257	LMTK2
157	chr6	49713464	49714060	597	11	1.61729e-78	2.32653e-96	3.59325e-12	6.523e-91	-7.1573	-5.73361	CRISP2
158	chr8	10611799	10612380	582	4	1.14664e-111	4.11691e-41	3.39674e-51	1.42612e-90	-15.0643	-6.84307	RP1L1
159	chr1	3462927	3463319	393	3	3.37271e-113	2.2599e-25	3.47412e-93	1.75877e-89	-13	-4.2481	ARHGEF16
160	chr15	85581586	85582023	438	2	1.15176e-90	3.69412e-61	1.33616e-87	4.16364e-89	-15.655	-9.55325	AKAP13;RP11-815J21.2
161	chr2	20013069	20013551	483	4	6.97632e-125	1.32416e-47	5.54382e-82	4.85664e-89	-11.4549	-4.26462	MATN3
162	chr17	48841505	48841817	313	2	5.7183e-67	3.09756e-89	8.82008e-53	6.84641e-89	-8.9626	-8.4599	CALCOCO2
163	chr9	96073478	96073803	326	2	4.25699e-79	3.06146e-84	4.19233e-67	7.57649e-89	-13.0372	-9.10175
164	chr2	161414959	161417012	2054	18	5.80882e-54	3.77914e-76	2.21848e-20	1.89568e-88	-5.8406	-2.64954	TBR1
165	chr14	22487187	22487301	115	2	2.90369e-92	1.7262e-87	1.68405e-57	2.82127e-88	-12.0169	-11.2988	TRAC;TRAJ50;TRAJ51
166	chr6	129661639	129662224	586	2	3.78366e-72	1.04435e-80	2.30102e-71	2.89618e-88	-20.1738	-15.3468	ARHGAP18
167	chr13	22915706	22915800	95	2	1.5495e-96	6.17983e-38	3.28138e-90	3.33247e-88	-3.1496	-1.59365	NUS1P2;LINC00621
168	chr8	143468141	143468453	313	3	1.17677e-66	6.69121e-89	2.01039e-39	3.41615e-88	-12.294	-6.20763	ZC3H3
169	chr5	133242883	133243725	843	5	6.78821e-87	5.24259e-79	2.63491e-31	9.69031e-87	-8.6983	-5.16862	FSTL4;CTB-49A3.5
170	chr9	132798031	132798583	553	2	7.44875e-77	1.46791e-73	7.66873e-76	2.82839e-86	-18.0692	-11.4591	AK8
171	chr3	177592450	177592961	512	4	2.99906e-76	9.5773e-63	4.49022e-55	6.61131e-86	-11.8192	-5.61222	LINC00578
172	chr8	48699430	48699890	461	3	4.28995e-67	2.43534e-77	2.71506e-58	6.84772e-86	-12.4841	-7.20713
173	chr5	122154978	122155225	248	2	4.7455e-104	1.05043e-51	2.38356e-86	1.22625e-85	-14.618	-7.964	CTC-441N14.2;ZNF474;CTC-441N14.1
174	chr20	4171168	4171655	488	3	9.60829e-56	4.23065e-81	4.99036e-53	1.39882e-85	-15.5728	-8.64357	SMOX
175	chr12	123034609	123034928	320	4	5.11281e-110	1.49235e-40	2.79798e-84	2.34443e-85	-14.0773	-4.8192	PITPNM2;C12orf65
176	chr19	15264471	15264638	168	8	3.62169e-97	9.39311e-86	5.41309e-20	7.4407e-85	-7.0769	-4.89923
177	chr8	143460692	143461780	1089	6	7.42543e-55	1.7002e-67	5.92969e-32	9.43844e-85	-14.127	-7.69023	ZC3H3
178	chr7	46603339	46603899	561	3	5.46447e-57	2.13968e-77	9.71826e-56	1.12516e-84	-11.0236	-6.98073
179	chr3	9878850	9879307	458	5	4.84687e-102	1.21153e-53	9.35428e-51	2.21343e-84	-9.1957	-4.41902	CIDEC
180	chr17	21283181	21284107	927	4	1.07195e-96	7.47306e-40	7.04447e-83	2.41188e-83	-16.7879	-5.33585	MAP2K3
181	chr2	69625156	69625560	405	2	1.06681e-68	5.05975e-78	3.47564e-64	4.47122e-83	-16.7657	-12.2868	AAK1
182	chr10	47183838	47183849	12	2	2.16381e-85	1.87373e-83	3.2626e-48	6.35667e-83	-11.1989	-10.5315
183	chr17	63933246	63933848	603	4	1.05419e-120	4.61276e-22	3.53471e-87	1.05496e-82	-15.4354	-4.16065	CD79B
184	chr2	9102970	9103011	42	2	4.44452e-85	7.98114e-52	2.41194e-82	3.83914e-82	-17.8406	-10.1502	RP11-734K21.2
185	chr3	150728028	150728275	248	3	6.87972e-116	2.46424e-25	2.29258e-85	9.31358e-82	-12.4736	-4.3267
186	chr4	6781295	6781544	250	3	6.86641e-95	7.40878e-58	5.5202e-45	1.39415e-81	-12.3208	-8.1626	KIAA0232
187	chr22	44638574	44639224	651	3	8.8004e-51	2.69302e-80	6.51842e-43	2.10863e-81	-8.9943	-7.7666
188	chr3	189126037	189126420	384	2	4.52684e-49	3.60846e-82	2.59982e-43	2.69019e-81	13.3089	11.5602	TPRG1
189	chr15	73720262	73720461	200	2	2.18887e-80	5.43466e-81	1.82262e-51	2.98123e-81	-10.513	-10.0328
190	chr22	24400659	24401631	973	3	7.71015e-63	4.45102e-69	5.20215e-58	3.04158e-81	-15.5114	-8.44413	SPECC1L;SPECC1L-ADORA2A
191	chr3	134059027	134059032	6	2	4.72557e-84	5.18411e-81	1.07827e-50	4.13289e-81	-8.5799	-8.3048	RP11-202A13.1
192	chr3	58260643	58261031	389	2	1.07809e-71	2.81356e-73	1.63024e-66	6.57751e-81	-17.0003	-12.1699	ABHD6
193	chr11	70477693	70477907	215	5	1.13579e-91	2.50885e-76	2.14321e-31	7.20663e-81	-8.7852	-5.22206	AP001271.3;SHANK2
194	chr1	24927596	24928957	1362	7	7.14351e-46	1.85292e-81	1.26753e-18	8.26967e-81	-6.0514	-4.0064	RUNX3
195	chr6	15089931	15090152	222	4	2.29894e-83	2.51724e-77	1.18406e-38	9.07399e-81	-9.5525	-6.0514	RP11-146I2.1
196	chr20	46220567	46221372	806	4	2.91751e-79	7.66342e-70	2.90666e-38	9.10597e-81	-11.4291	-7.7023
197	chr3	11225008	11225411	404	5	8.35784e-94	7.60528e-46	5.04788e-36	9.83995e-81	-10.7127	-4.37864	HRH1
198	chr14	21034984	21035361	378	3	4.76908e-68	2.93316e-71	8.36099e-58	2.10865e-80	-17.4251	-11.4867	RNASE13;NDRG2;TPPP2
199	chr3	50230610	50230826	217	3	2.15033e-92	3.10654e-57	5.71896e-68	2.14348e-79	-11.2222	-5.8591	GNAI2
200	chr7	33422899	33423033	135	2	3.14111e-83	1.36085e-78	2.65985e-52	2.24178e-79	-20.1622	-16.6577	BBS9
201	chr2	96143062	96143434	373	2	4.74383e-87	4.15653e-33	4.1372e-81	3.81081e-79	-17.1604	-8.5863	DUSP2
202	chr11	3815795	3816680	886	3	1.51436e-64	4.46262e-65	7.57033e-57	4.19984e-79	-16.8886	-7.97117	PGAP2;AC090587.2
203	chr6	73394373	73395341	969	9	2.10211e-68	8.58861e-62	6.60242e-17	4.46914e-79	-12.1702	-6.23738	OOEP;DDX43
204	chr16	70390905	70391293	389	3	9.17855e-53	2.02879e-78	1.6803e-36	1.10901e-78	-11.436	-7.27057	ST3GAL2;RP11-529K1.4
205	chr11	66935267	66935622	356	2	2.93615e-87	1.22067e-39	4.24299e-80	2.56179e-78	-12.8416	-6.82255	PC;MIR3163
206	chr3	114366183	114366476	294	2	3.68846e-65	1.11077e-77	2.92245e-50	4.25898e-78	-14.4534	-12.1014
207	chr3	69763295	69763821	527	5	3.09745e-88	6.24029e-42	8.41821e-63	4.50948e-78	-13.1122	-5.18132	MITF
208	chr9	131102499	131102704	206	4	3.23747e-84	5.26875e-76	4.95267e-28	3.12863e-77	-9.8749	-6.10693	AIF1L
209	chr8	143428172	143428795	624	5	4.03742e-47	7.428e-79	6.88696e-22	3.81312e-77	-8.0971	-4.21212	MAFA
210	chr3	115071395	115071748	354	3	1.95831e-89	2.00238e-66	2.66891e-57	4.45219e-77	-12.1926	-7.6811	ZBTB20
211	chr2	240136771	240137359	589	14	1.85195e-116	7.95233e-27	1.5613e-26	1.03143e-76	-6.3629	-2.55367	MYEOV2
212	chr20	41023114	41023190	77	2	2.05496e-81	7.38798e-67	3.71539e-66	1.07468e-76	-13.1144	-8.34325	RNU2-52P
213	chr12	63795974	63796315	342	3	3.11395e-86	9.39133e-46	1.31873e-57	1.97369e-76	-11.8188	-5.31553	TMEM5;RP11-415I12.3
214	chr10	62819158	62819515	358	5	1.9972e-72	1.82905e-78	2.49596e-22	2.38513e-76	-6.9304	-5.1386
215	chr21	33027763	33028892	1130	5	3.72668e-42	5.19846e-77	1.42717e-26	2.56524e-76	-7.987	-4.83204	OLIG2;AP000282.2
216	chr1	12180535	12181015	481	2	1.26724e-61	5.20807e-71	5.78497e-60	3.26837e-76	-13.1051	-10.3458	TNFRSF1B
217	chr8	139858804	139858939	136	2	5.6054e-77	7.13143e-77	2.47522e-41	4.7732e-76	-12.9279	-11.4335	TRAPPC9
218	chr6	39791076	39793056	1981	14	4.31286e-81	3.89015e-21	1.66383e-61	4.94652e-76	-13.9479	-1.69912	DAAM2
219	chr16	58471472	58471669	198	2	3.85991e-87	4.01584e-65	9.42674e-67	4.96208e-76	-16.6661	-11.4436	NDRG4
220	chr20	47317526	47319150	1625	9	6.98635e-68	4.61345e-49	5.93306e-29	1.02491e-75	-4.5212	-1.80591	ZMYND8;RP4-569M23.5
221	chr19	15401453	15401738	286	3	1.84985e-94	2.77568e-43	1.43152e-73	1.49107e-75	-7.5647	-3.00473	AKAP8L
222	chr2	28269078	28269548	471	2	2.32955e-61	2.98999e-70	1.53257e-59	1.73675e-75	-18.0707	-12.8699	BRE
223	chr2	43131203	43131381	179	2	2.13806e-82	8.53996e-71	1.90383e-58	2.19484e-75	-11.1558	-8.5489	ZFP36L2
224	chr6	14305078	14305401	324	2	1.42907e-86	6.5845e-41	6.98461e-77	2.35117e-75	-14.7306	-7.28015
225	chr16	88938894	88940046	1153	11	7.07201e-71	1.30838e-74	3.78211e-14	3.5937e-75	-3.5652	-2.45907	RP11-830F9.6;RP11-830F9.7;CBFA2T3
226	chr12	57824596	57824888	293	4	6.08041e-76	5.79165e-70	3.93029e-35	3.82686e-75	-7.0954	-4.80183	MIR26A2;CTDSP2
227	chr20	3247969	3249344	1376	7	2.25829e-61	1.0939e-35	1.29238e-59	4.75775e-75	-13.178	-3.1256
228	chr10	22005135	22005200	66	2	4.45993e-79	3.29429e-34	1.03399e-76	8.35863e-75	-15.4298	-7.71005	DNAJC1
229	chr13	100131195	100131363	169	2	2.31101e-79	1.54442e-72	4.26212e-53	1.25031e-74	-15.4936	-12.8932	PCCA
230	chr15	101483220	101483595	376	2	1.16803e-81	4.30769e-38	4.045e-76	2.18489e-74	-16.4441	-8.82545	PCSK6
231	chr1	17624688	17624834	147	2	1.56027e-74	4.12389e-75	1.82266e-40	2.71522e-74	-7.717	-7.3832	ARHGEF10L
232	chr16	87358254	87358469	216	4	1.14345e-75	9.15107e-74	4.91029e-28	4.84606e-74	-10.1092	-7.81872
233	chr2	237157501	237157644	144	2	1.46082e-74	6.71598e-75	5.90417e-39	4.99801e-74	-11.0328	-10.4314
234	chr5	115426842	115427157	316	2	4.97457e-86	4.0401e-34	6.95146e-76	5.48016e-74	-17.2951	-8.62065
235	chr7	157387078	157387431	354	7	6.91614e-82	3.54532e-71	4.11962e-24	7.14804e-74	-9.7919	-5.54351	DNAJB6
236	chr13	46094249	46094695	447	3	5.65674e-79	1.02429e-55	6.3637e-44	9.27144e-74	-12.77	-6.11577	CPB2;CPB2-AS1
237	chr1	155013761	155014393	633	4	3.0491e-89	1.59768e-35	4.01002e-44	9.68346e-74	-13.7656	-5.76333	DCST2;ZBTB7B
238	chr2	168546015	168546032	18	2	7.48285e-76	3.56374e-61	1.68455e-66	1.05343e-73	-12.6871	-7.5135	CERS6
239	chr11	64299775	64300673	899	8	6.02005e-67	1.80117e-72	1.61165e-19	1.21607e-73	-4.0516	-2.26914	RP11-783K16.10;TEX40;KCNK4
240	chr9	113966562	113966655	94	2	1.27838e-77	2.37187e-69	1.79839e-55	4.47924e-73	-10.0775	-8.8364	ZNF618
241	chr3	194549089	194549256	168	2	9.67179e-71	1.4825e-73	2.72551e-38	1.0928e-72	-12.025	-10.5536
242	chr22	22030408	22030735	328	2	1.73426e-82	1.26584e-41	1.44471e-73	2.2812e-72	-14.0964	-7.49655	IGLV4-69;PRAMENP
243	chr9	121285909	121286236	328	3	1.22668e-87	4.08112e-41	2.16165e-70	3.19063e-72	-7.0392	-2.8417	GSN-AS1;GSN
244	chr1	9606559	9607534	976	4	1.9295e-44	1.07776e-62	7.81627e-29	4.59653e-72	-14.5432	-6.94053	TMEM201
245	chr6	144064668	144065377	710	16	2.05233e-86	2.008e-55	1.04446e-16	5.06463e-72	-5.7448	-2.41521	PLAGL1
246	chr1	205497456	205497564	109	2	1.01532e-77	7.47804e-67	3.9765e-57	5.26637e-72	-12.8342	-9.75475
247	chr16	68370893	68371264	372	3	2.16612e-83	8.21078e-60	2.1763e-47	2.57052e-71	-7.6573	-5.4439	SMPD3;RP11-71L14.3
248	chr17	67246192	67247171	980	8	5.25553e-94	6.15517e-32	1.09013e-57	2.5995e-71	-11.1184	-2.82834	HELZ
249	chr10	5905750	5906544	795	6	1.40217e-46	6.04937e-59	4.92149e-41	2.63351e-71	-10.8954	-5.4326
250	chr1	156844695	156846324	1630	7	1.01485e-31	5.15137e-72	4.47518e-18	4.0891e-71	-5.0485	-3.54624	NTRK1;INSRR
251	chr12	120699652	120699767	116	5	7.90236e-79	2.65694e-71	1.4421e-19	4.26139e-71	-10.2632	-7.5173
252	chr1	55580697	55580815	119	2	1.93975e-76	1.65893e-67	9.74216e-54	5.29641e-71	-7.2443	-6.44235	RP11-466L17.1
253	chr2	70899315	70900238	924	13	4.00008e-67	4.38483e-50	2.30038e-16	5.36516e-71	-6.5947	-2.54329	Vax2os1_3;VAX2
254	chr6	41917606	41917771	166	4	2.5947e-76	8.06532e-50	3.10978e-44	5.67213e-71	-13.3099	-6.6035	MED20
255	chr4	76420687	76421634	948	5	5.04986e-59	2.00278e-69	2.49724e-22	7.37904e-71	-6.0668	-4.13242	CCDC158
256	chr11	121067640	121067652	13	2	1.44352e-73	1.10169e-71	6.97271e-37	8.16585e-71	-11.8307	-10.1105	TBCEL
257	chr10	78697112	78697145	34	2	3.86807e-73	5.44615e-70	1.62533e-46	1.39328e-70	-8.6012	-8.1907	RP11-31E13.2
258	chr17	59825568	59826182	615	2	1.20649e-45	4.67848e-70	8.07975e-45	3.07251e-70	-13.2709	-11.8329	PTRH2, HEATR6, RNFT1, TUBD1;DHX40, VMP1, PPM1D, RPS6KB1, NDUFB8P2
259	chr4	157249167	157249447	281	2	3.42094e-79	1.79037e-54	3.64179e-66	3.30055e-70	-17.5706	-11.4753	GRIA2
260	chr1	1312548	1313111	564	5	2.64359e-79	2.77399e-62	1.48053e-25	4.62617e-70	11.3161	6.49026	CPSF3L;MIR6727
261	chr19	1065712	1065860	149	6	7.47173e-83	6.19752e-52	1.23667e-36	1.09727e-69	-8.9683	-4.82348	HMHA1;ABCA7, CIRBP, ARHGAP45;TMEM259
262	chr7	134935589	134935790	202	2	2.41106e-65	3.03209e-70	9.46374e-39	1.70647e-69	-17.2595	-16.0795
263	chr1	919443	920163	721	8	2.88198e-43	1.45232e-67	1.49568e-13	1.8054e-69	-5.2635	-3.8264	RP11-54O7.3
264	chr15	41512639	41512832	194	2	6.43672e-85	1.21937e-43	7.73313e-70	2.01914e-69	-3.844	-2.30185	LTK
265	chr5	141587501	141588047	547	3	9.03311e-98	4.91239e-20	7.43266e-73	2.66894e-69	-6.5583	-2.13763	CTD-2024I7.1;DIAPH1
266	chr5	145937776	145937861	86	3	2.36749e-72	5.2647e-70	2.05478e-26	1.58493e-68	-10.7049	-9.4711	SH3RF2
267	chr2	72981056	72981470	415	4	1.4041e-68	4.73676e-49	6.47565e-43	2.25804e-68	-11.2431	-6.80548
268	chr3	12814909	12815362	454	6	1.43979e-63	2.42477e-70	3.57039e-16	3.2436e-68	-8.3208	-6.43387
269	chr7	4711979	4712538	560	6	3.83427e-73	2.21052e-61	3.01683e-21	3.41242e-68	-9.885	-6.492
270	chr14	102496840	102497651	812	7	3.15202e-72	1.45789e-58	9.62466e-24	3.6912e-68	-10.8669	-5.01783	TECPR2
271	chr7	48088327	48088854	528	9	1.80005e-82	4.92842e-46	1.50068e-21	4.51539e-68	-5.8094	-1.86748	UPP1
272	chr2	46909006	46909229	224	2	6.69497e-84	9.91997e-38	3.27051e-69	8.1282e-68	-16.1317	-8.43005	MCFD2
273	chr8	98726560	98726673	114	2	9.02188e-70	4.2089e-68	3.6911e-39	1.64737e-67	-13.1208	-10.1142
274	chr12	110640428	110640590	163	2	1.74434e-67	9.52147e-68	1.12937e-38	4.02082e-67	-14.1462	-13.374	HVCN1;TCTN1
275	chr3	49340419	49340837	419	6	8.88872e-92	3.82464e-34	7.19733e-43	5.69898e-67	-5.8798	-2.20887	USP4
276	chr7	101237469	101239004	1536	13	2.24881e-38	1.88011e-67	7.69035e-16	6.61051e-67	-5.3622	-3.11648	FIS1, CLDN15;CLDN15
277	chr14	24308501	24309072	572	6	4.92594e-83	5.567e-32	1.85943e-56	7.09664e-67	-9.6695	-2.65683	NOP9;CIDEB;LTB4R2
278	chr11	57277284	57277636	353	2	4.05516e-73	1.509e-43	2.15205e-66	1.88092e-66	-10.8838	-5.9897
279	chr3	155131200	155131336	137	2	5.12924e-67	4.60687e-67	9.53662e-36	3.06912e-66	-10.7268	-10.6768	MME
280	chr8	22156180	22157232	1053	10	3.49235e-80	2.37188e-31	1.2862e-39	3.45283e-66	-4.8141	-1.04314	SFTPC;LGI3
281	chr1	6621523	6621817	295	3	8.35002e-64	2.96252e-53	1.78687e-35	3.95115e-66	-11.0341	-5.97047	PHF13
282	chr4	87529260	87531106	1847	8	2.2825e-49	2.11805e-60	1.07788e-28	3.96982e-66	-7.8754	-3.91349	SPARCL1;AC093906.1
283	chr20	39271002	39271418	417	4	5.82443e-69	2.24005e-62	1.4588e-31	4.11831e-66	-9.122	-6.5486	AL121588.1
284	chr2	144520538	144522002	1465	10	9.76761e-41	7.78386e-57	3.46182e-12	4.12231e-66	-6.6953	-3.7659	ZEB2;ZEB2-AS1;ZEB2_AS1_3;ZEB2_AS1_4
285	chr3	28140345	28140692	348	2	1.29573e-74	1.73313e-26	5.93887e-68	4.61364e-66	-15.6324	-7.8204
286	chr11	115932566	115932810	245	4	9.50933e-80	7.93653e-32	5.38889e-43	5.02457e-66	-8.9306	-3.05308	AP000797.4
287	chr6	31140057	31140330	274	2	5.10944e-79	2.05127e-39	8.81327e-67	7.4054e-66	-14.2603	-7.48865	PSORS1C1;PSORS1C2;POLR2LP
288	chr11	66907822	66908083	262	4	3.22994e-69	5.85415e-67	1.74748e-22	1.60538e-65	-9.5824	-7.19177	PC;LRFN4, RHOD
289	chr16	23142289	23142470	182	2	1.8356e-66	1.74369e-65	2.08917e-41	1.68021e-65	-14.0328	-12.8453	USP31
290	chr3	47250735	47252083	1349	4	2.77284e-26	9.13859e-67	1.28215e-21	2.01233e-65	-11.5902	-8.42432	KIF9;snoU13
291	chr10	101783714	101784072	359	3	1.06776e-73	1.76457e-44	3.29297e-41	2.07742e-65	-9.6912	-5.58317	NPM3
292	chr11	123314826	123314951	126	2	7.43854e-75	5.27389e-37	1.75673e-66	3.40125e-65	-11.4099	-6.47345	RP11-109E10.1
293	chr3	197394547	197395268	722	3	3.07514e-55	5.98349e-63	1.66635e-35	3.56797e-65	-9.2861	-6.8491
294	chr10	132722126	132722731	606	5	3.17831e-64	1.77892e-60	6.37451e-29	5.23669e-65	-10.5243	-6.3699	INPP5A
295	chr6	43852410	43852940	531	5	1.99756e-76	1.52807e-36	1.96084e-47	8.06895e-65	-8.735	-2.89104	RP11-344J7.2
296	chr10	13590998	13591167	170	2	6.54708e-71	2.14767e-60	1.11307e-50	1.53477e-64	-13.8004	-9.5285	PRPF18
297	chr14	103225023	103225766	744	9	9.95018e-69	3.66496e-57	1.97734e-19	1.80077e-64	-5.0325	-3.06444
298	chr6	32950528	32950881	354	5	1.21416e-80	6.74151e-12	1.72758e-70	2.52792e-64	-14.832	-3.25154	XXbac-BPG181M17.5;HLA-DMA
299	chr17	19387039	19387806	768	6	4.78473e-59	2.36461e-65	1.17434e-17	4.08028e-64	-3.5187	-2.77525	MFAP4
300	chr21	36542745	36543092	348	10	3.67267e-86	2.26208e-32	9.25703e-27	5.15726e-64	-7.5789	-2.84596	CLDN14
301	chr22	18025482	18025552	71	3	5.28397e-69	4.59512e-58	1.3581e-31	5.52549e-64	-7.6196	-6.0054	MICAL3
302	chr8	17576115	17576613	499	7	1.11631e-76	1.25968e-50	1.49717e-28	5.93537e-64	-6.5795	-4.59224	PDGFRL
303	chr2	212832069	212833433	1365	6	4.57007e-31	5.67726e-66	3.10952e-17	7.15443e-64	-12.6003	-7.47928	PCED1CP;AC079610.1
304	chr1	19613335	19613645	311	2	1.79081e-74	4.66353e-28	1.54024e-65	1.10588e-63	-9.5892	-4.8089	MINOS1-NBL1;MINOS1
305	chr1	59768946	59769516	571	2	9.31725e-59	1.51575e-52	6.45048e-58	1.10932e-63	-16.0014	-9.47395	RP4-782L23.2
306	chr2	46018943	46018980	38	2	5.6498e-66	1.93156e-64	3.71454e-35	1.14726e-63	-9.7993	-9.20125	PRKCE
307	chr5	32224824	32225288	465	2	4.49887e-47	8.35094e-62	2.59168e-45	1.73725e-63	-11.3124	-9.3657
308	chr11	66567612	66568177	566	6	1.1839e-71	5.50634e-32	8.63412e-40	1.83009e-63	-7.7618	-3.24278	CTSF
309	chr16	10944041	10944450	410	5	3.32764e-86	4.1647e-18	5.15344e-51	2.13073e-63	-10.4412	-3.20652	CLEC16A
310	chr4	2436499	2437057	559	4	1.83888e-63	1.90281e-47	1.02137e-50	2.19139e-63	-8.9518	-4.78648	CFAP99;RP11-503N18.1
311	chr15	85770140	85770741	602	8	1.40637e-66	4.66606e-49	1.02955e-20	2.69841e-63	-6.6182	-3.53284	RP11-158M2.6;KLHL25
312	chr14	51552879	51553194	316	3	2.45705e-72	1.03934e-35	2.86282e-58	3.81735e-63	-16.3925	-6.72127	FRMD6;FRMD6-AS2
313	chr21	38753655	38753902	248	2	7.46457e-55	9.21082e-64	1.67599e-36	3.83088e-63	-12.3256	-10.5213
314	chr11	77038593	77039648	1056	7	5.09608e-47	1.08284e-54	5.24485e-33	6.26635e-63	-6.5091	-2.95971	B3GNT6
315	chr11	2159808	2162633	2826	15	1.2376e-43	6.90593e-59	2.02601e-14	6.95403e-63	-5.3913	-2.49013	INS;INS-IGF2
316	chr17	4610410	4610412	3	2	1.92251e-66	7.36802e-61	3.63733e-45	1.089e-62	-15.9653	-12.8744	RP11-141J13.5
317	chr6	127475166	127476140	975	6	8.17097e-50	1.16331e-63	8.07104e-16	1.31111e-62	-16.1311	-7.4481	SOGA3
318	chr5	14406449	14407257	809	6	5.74941e-53	2.76288e-49	5.85447e-24	1.41114e-62	-6.4179	-3.76355	TRIO
319	chr17	38748881	38749210	330	3	2.53818e-72	5.02815e-20	2.6088e-65	1.75069e-62	-2.052	-0.6633	CTB-58E17.5;PCGF2
320	chr3	42805101	42805623	523	5	1.92897e-71	1.14323e-47	1.49178e-25	1.85768e-62	-6.4093	-3.88468	HIGD1A;ACKR2;RP11-70C1.3;RP4-613B23.5
321	chr2	67561115	67562049	935	4	9.584e-41	5.78405e-52	4.81376e-31	2.315e-62	-8.9462	-5.48522	AC007422.1
322	chr8	100994484	100994609	126	2	3.0042e-71	1.81519e-41	4.03601e-62	2.64405e-62	-11.7376	-6.9402
323	chr22	37822151	37823392	1242	7	4.91493e-49	2.34953e-63	3.54814e-14	3.06582e-62	-4.692	-3.66449	GALR3
324	chr14	50039751	50041275	1525	9	1.55454e-50	8.17925e-49	2.62466e-21	3.1302e-62	-7.6107	-4.04106	RP11-58E21.3;RP11-58E21.5
325	chr5	16615640	16616400	761	7	1.85903e-55	1.3247e-46	7.23449e-21	4.11471e-62	-7.6379	-3.26619	RP11-260E18.1;FAM134B;CTC-461F20.1
326	chr6	30547553	30548197	645	3	3.1551e-53	1.22721e-47	4.46342e-37	5.50546e-62	-9.0532	-3.9597	GNL1
327	chr1	206023712	206024233	522	5	7.28275e-80	3.74093e-34	5.26717e-35	6.91973e-62	-10.6094	-4.31506	CTSE;BX571818.1
328	chr19	4890957	4891407	451	5	1.69216e-60	6.47163e-63	1.79284e-18	1.72072e-61	-10.1398	-7.10424	ARRDC5
329	chr9	1043669	1043824	156	2	8.2536e-69	2.81625e-55	2.73775e-51	2.21889e-61	-12.9285	-8.9851
330	chr3	47265832	47266804	973	3	2.39168e-45	9.97876e-55	4.77747e-44	2.85718e-61	-14.3855	-7.06	KIF9
331	chr11	70332196	70332809	614	2	2.62888e-46	8.83555e-59	1.78798e-45	3.40538e-61	-13.0749	-9.5292	AP000487.6;PPFIA1
332	chr12	49566483	49566781	299	5	2.63627e-63	1.0084e-56	1.33654e-23	3.56703e-61	-8.944	-6.15662	MCRS1;PRPF40B
333	chr6	166494259	166494582	324	4	1.55322e-72	7.11133e-27	8.54024e-44	4.50636e-61	-6.4357	-2.67548	RPS6KA2
334	chr15	78092177	78092755	579	6	1.68594e-64	2.31188e-54	1.92818e-30	1.05968e-60	-9.0709	-3.60398
335	chr7	79454318	79454849	532	8	9.44708e-70	8.60172e-50	1.69314e-23	1.29673e-60	-5.0392	-2.32246	MAGI2;MAGI2-AS3
336	chr9	136901156	136901915	760	4	1.01638e-55	1.3265e-61	1.83438e-20	1.31969e-60	-7.0017	-5.55945	TRAF2;RABL6
337	chr11	67373950	67375590	1641	9	1.48854e-46	4.48539e-49	4.47979e-18	1.44008e-60	-5.4107	-2.92254	CLCF1;AP003419.11;RAD9A;CTC-1337H24.4
338	chr22	36819491	36820188	698	7	9.70655e-71	2.44299e-48	1.85704e-21	1.64213e-60	-8.6586	-4.46559	PVALB;CITF22-24E5.1
339	chr1	1434085	1435394	1310	12	6.94499e-58	2.22574e-58	7.99838e-13	1.66802e-60	-4.6341	-2.74043	VWA1;RP4-758J18.10
340	chr1	99727921	99728280	360	2	1.80412e-63	9.19062e-46	6.53003e-58	1.67814e-60	-15.4771	-9.46355	FRRS1
341	chr7	50343756	50343767	12	2	1.70591e-62	1.02395e-48	6.45296e-56	1.9622e-60	-10.0503	-5.53125	IKZF1
342	chr16	79229451	79229862	412	4	3.20152e-66	1.09256e-41	1.79552e-43	2.05996e-60	-11.1223	-5.4478	RP11-679B19.2
343	chr3	50607674	50607810	137	2	2.38266e-69	1.73077e-45	7.76569e-58	2.47545e-60	8.8617	6.3779	CISH
344	chr11	624907	627581	2675	16	5.88231e-26	3.89217e-58	6.69081e-12	2.83124e-60	-6.6754	-2.92986	CDHR5;SCT
345	chr4	76987701	76987816	116	2	2.20716e-66	6.86981e-56	7.91525e-48	4.40077e-60	-14.148	-10.4916	SEPT11
346	chr14	103404887	103405114	228	5	9.14436e-76	8.17452e-30	2.21971e-30	4.5564e-60	-10.6009	-5.28998	MARK3
347	chr5	133113410	133114131	722	3	5.90106e-39	4.90315e-41	3.11021e-35	6.73585e-60	-10.1867	-6.50453	RP11-485M7.3
348	chr11	45212782	45213180	399	2	2.52022e-64	1.9786e-36	1.10023e-60	7.36439e-60	-12.2481	-6.3481	PRDM11
349	chr8	133375764	133376717	954	5	1.60292e-39	3.43555e-56	1.39735e-24	7.58491e-60	-7.4245	-4.6579
350	chr2	16666494	16666725	232	4	4.67663e-61	1.11547e-58	1.29788e-28	7.75046e-60	-6.663	-4.81238	FAM49A
351	chr3	136894134	136894343	210	2	3.96473e-74	4.24118e-28	1.34037e-61	8.23881e-60	-13.4545	-6.70985	NCK1, IL20RB
352	chr5	67646802	67646854	53	2	4.97207e-62	1.55323e-60	7.7108e-33	9.34078e-60	-11.4694	-9.63475	RP11-83M16.5;RP11-434D9.1
353	chr11	9090245	9090666	422	3	1.30268e-63	1.41984e-49	5.00829e-36	1.13242e-59	-9.9696	-5.39	SCUBE2;MIR5691
354	chr3	52468749	52469215	467	2	1.62724e-57	3.63007e-47	7.61554e-56	1.20615e-59	-12.8297	-8.707	NISCH;NT5DC2
355	chr15	58864678	58865657	980	5	2.28706e-68	1.79904e-45	2.73224e-45	1.32929e-59	-8.4975	-3.97424	RP11-30K9.5;RNF111;ZNF444P1
356	chr4	118767109	118767343	235	3	5.70452e-83	1.68329e-16	1.01203e-62	2.89896e-59	-12.5258	-4.16043	SEC24D
357	chr11	72240669	72241386	718	4	3.90979e-42	1.93702e-60	4.64743e-20	4.91777e-59	-7.2453	-5.2839	PHOX2A
358	chr15	83011739	83012466	728	11	2.40575e-72	4.09894e-28	3.16993e-16	5.30861e-59	-4.9194	-2.25026	RP11-382A20.5;RP11-382A20.7;C15orf40
359	chr9	75911408	75911509	102	2	3.82465e-64	7.38035e-53	1.47957e-49	6.32919e-59	-12.626	-9.17665	PCSK5;AL359253.1
360	chr12	10998830	10998922	93	2	3.44686e-64	3.8494e-45	7.87463e-56	1.00305e-58	-18.9186	-9.9297	TAS2R20;TAS2R14;PRR4;PRH1;PRH1-PRR4
361	chr16	88982949	88984322	1374	8	2.57672e-53	6.84697e-45	1.1609e-25	1.01647e-58	-5.4612	-2.73686	CTD-2555A7.1
362	chr15	68930060	68931028	969	8	3.40691e-53	8.74842e-52	2.5205e-13	1.05563e-58	-8.2731	-6.00237	SPESP1;NOX5;RP11-809H16.2
363	chr13	45851372	45852127	756	11	5.40108e-64	2.60625e-60	2.09858e-10	1.27937e-58	-5.5676	-3.504	SIAH3
364	chr10	117375469	117375784	316	2	1.55106e-70	1.28347e-30	3.41129e-60	1.35912e-58	-1.3182	-0.6198	PDZD8
365	chr22	30408759	30409227	469	6	5.55735e-75	2.38186e-32	3.33074e-33	1.86776e-58	-11.0229	-3.97602	RP4-539M6.19;SEC14L2;RNF215
366	chr17	81135628	81136109	482	5	3.16157e-65	3.29972e-55	2.66241e-27	1.90986e-58	-7.7829	-4.32702	AATK;RP11-149I9.2
367	chr15	74726728	74727034	307	10	8.76368e-72	5.20766e-60	6.82207e-11	2.10694e-58	-4.4246	-2.39074	CYP1A1
368	chr2	1676476	1677380	905	5	3.05789e-63	1.60558e-32	8.49639e-50	2.58976e-58	-7.1538	-3.5569	PXDN
369	chr17	66675510	66676222	713	6	3.5696e-59	2.37011e-53	7.6911e-24	3.38098e-58	-10.8934	-5.65707	AC006947.1;PRKCA
370	chr8	139893892	139893945	54	2	5.14614e-61	1.76547e-55	3.99158e-44	3.48711e-58	-14.3106	-10.4944	TRAPPC9
371	chr2	120445687	120445865	179	2	7.8705e-58	2.68028e-58	1.6565e-34	8.10831e-58	-14.7167	-10.8497
372	chr2	215452955	215453073	119	2	2.17281e-63	1.59586e-53	2.17013e-46	8.91283e-58	-5.8149	-5.7151	AC012462.2
373	chr14	95261052	95261335	284	3	5.06905e-67	8.32881e-42	7.10778e-31	1.42983e-57	-14.2466	-8.67023	DICER1, CLMN
374	chr12	70691350	70691513	164	2	9.04115e-63	1.21731e-54	5.69906e-44	1.6805e-57	-11.8646	-8.1243	PTPRR
375	chr8	128220369	128220446	78	2	1.33164e-61	1.1029e-46	7.88109e-53	2.27274e-57	-15.2571	-8.302	RN7SKP226
376	chr4	109302441	109303131	691	14	2.08473e-84	5.46124e-07	3.568e-70	2.46424e-57	7.8882	0.589864	AC004051.2;COL25A1
377	chr11	119340729	119342238	1510	10	2.10629e-29	5.45103e-34	1.06147e-16	3.44022e-57	-6.2088	-2.62597	MFRP;C1QTNF5
378	chr1	153751030	153751236	207	2	8.39864e-60	2.24677e-55	1.64278e-41	4.11319e-57	-10.7915	-8.47075
379	chr6	133240085	133240538	454	6	6.85919e-80	1.13675e-29	2.68327e-25	4.29559e-57	-11.9211	-5.61545	EYA4
380	chr21	42395575	42396245	671	7	1.92426e-82	7.54113e-29	1.58954e-40	5.84634e-57	-12.6545	-4.53949	TMPRSS3
381	chr22	38110581	38111056	476	6	5.79725e-54	2.01738e-47	1.16913e-21	6.86749e-57	-9.5646	-4.86065	BAIAP2L2;PLA2G6, BAIAP2L2
382	chr6	39848035	39848542	508	3	4.95367e-57	1.64391e-49	3.79597e-41	7.01027e-57	-10.0687	-7.73157
383	chr3	129486226	129486494	269	2	5.08236e-69	1.33122e-25	2.1358e-58	1.32371e-56	-14.5995	-7.52825	IFT122;RPL32P3
384	chr7	151923605	151923802	198	2	7.84674e-58	4.6553e-56	4.36561e-38	1.35846e-56	-6.7232	-6.2134
385	chr1	167620266	167620382	117	2	2.55654e-60	1.2979e-55	3.12279e-39	1.49213e-56	-8.7385	-6.72885
386	chr15	40279795	40281217	1423	6	1.56541e-36	1.24125e-55	1.76314e-15	1.81931e-56	-6.0251	-3.92917	PLCB2
387	chr17	81867341	81867804	464	2	1.63353e-52	2.08696e-47	8.00456e-51	1.87765e-56	-8.4621	-6.13925
388	chr17	29140947	29141315	369	3	5.12519e-73	3.39939e-20	3.05463e-59	2.04174e-56	-9.7774	-3.35143	MYO18A;RP11-321A17.4
389	chr17	17554430	17554521	92	2	9.70333e-59	4.68375e-57	1.85898e-32	2.08711e-56	-11.0797	-10.936	PEMT
390	chr10	63520712	63521198	487	7	1.5698e-70	2.88999e-36	3.49066e-20	2.19178e-56	-10.2549	-3.811	REEP3
391	chr2	241096178	241096559	382	3	3.57381e-73	3.3159e-24	1.16726e-58	2.38534e-56	-13.8728	-4.572	MTERF4
392	chr1	162548291	162548367	77	2	9.84027e-59	1.39612e-56	4.86245e-34	3.5426e-56	-10.1179	-9.00085
393	chr8	51408992	51409610	619	7	1.57303e-43	7.35635e-58	8.07298e-14	3.72021e-56	-8.0057	-4.86787	PXDNL
394	chr20	34852452	34852524	73	3	6.25778e-61	9.52251e-16	4.98945e-59	1.22117e-55	-13.0436	-4.2908	GGT7
395	chr21	29053908	29054155	248	3	4.27599e-63	5.23025e-50	6.22401e-30	1.23676e-55	-10.3059	-7.44337	USP16
396	chr14	72978999	72979173	175	3	1.81287e-65	4.0396e-34	6.54071e-38	1.32024e-55	-9.82	-5.66723	ZFYVE1
397	chr1	24743173	24743341	169	2	1.35399e-67	7.60544e-33	1.41449e-56	1.59788e-55	-6.8625	-4.2766
398	chr12	3365544	3365896	353	3	1.75907e-63	3.44871e-37	9.93643e-42	2.33534e-55	-7.5297	-3.55387
399	chr8	129787334	129787604	271	4	3.30904e-68	2.46973e-39	1.51486e-33	3.09477e-55	-9.6261	-5.69498	GSDMC
400	chr22	37818540	37819196	657	4	1.13289e-57	1.34682e-50	5.94847e-32	3.69059e-55	-5.5544	-2.91193
401	chr1	150362858	150363293	436	5	1.67219e-54	5.88902e-57	2.51199e-15	4.63678e-55	-10.477	-8.52514	RPRD2
402	chr9	113591310	113591364	55	2	1.88262e-57	7.7934e-56	5.35622e-30	4.74768e-55	-10.3727	-8.60195	RGS3;ALAD
403	chr10	22539740	22540188	449	4	2.36214e-59	2.53247e-49	1.05347e-25	5.97224e-55	-5.3142	-3.80955	PIP4K2A
404	chr6	401310	401452	143	3	6.38148e-64	9.7088e-47	2.8514e-42	6.74712e-55	-11.3532	-6.2143	IRF4
405	chr6	63806299	63806716	418	2	2.99986e-58	2.02708e-34	1.74136e-55	7.13763e-55	-13.4964	-7.20465	RP11-59D5__B.2;EYS
406	chr4	138973640	138973743	104	2	6.27099e-61	5.51168e-40	1.92115e-53	7.14363e-55	-10.0999	-6.43815	RP11-371F15.3
407	chr21	37193980	37194073	94	2	2.36246e-61	1.13278e-55	2.62858e-29	7.26778e-55	-5.6737	-3.9742	TTC3-AS1;TTC3
408	chr1	225465329	225465588	260	4	1.52045e-64	4.24448e-29	9.53164e-47	8.30553e-55	-10.2762	-4.03745	RP11-496N12.6
409	chr11	111305381	111305568	188	2	3.33508e-67	3.4712e-32	6.76913e-56	8.50125e-55	-8.9122	-5.13215	COLCA1;COLCA2
410	chr8	108918908	108919446	539	3	2.5664e-68	1.94327e-21	4.48696e-57	8.62213e-55	-12.5867	-4.02457	RP11-1084E5.1
411	chr7	28279723	28280056	334	5	1.33492e-73	2.13971e-21	1.42928e-46	1.20002e-54	-12.6923	-4.11726	AC005017.2
412	chr17	82296985	82297857	873	5	9.04783e-65	6.3981e-27	2.78147e-49	1.20315e-54	-8.8925	-3.19558	CCDC57, CSNK1D, CYBC1, SECTM1, CD7
413	chr6	20688566	20689245	680	3	9.54932e-63	1.06184e-30	6.46917e-51	1.3959e-54	-13.3651	-6.6654	CDKAL1
414	chr11	12086555	12086738	184	3	3.19596e-58	3.31626e-55	7.40532e-24	1.40715e-54	-7.6659	-7.57287	RP13-631K18.5
415	chr22	42931091	42931593	503	3	6.63757e-53	1.98567e-53	4.0359e-30	1.60517e-54	-8.164	-6.34193	PACSIN2;ARFGAP3, PACSIN2
416	chr2	199468677	199470834	2158	17	3.38684e-29	2.22812e-58	2.27695e-06	1.66772e-54	-3.8845	-2.68162	SATB2;SATB2-AS1
417	chr4	128601414	128601577	164	3	5.47578e-58	2.73193e-55	3.08176e-25	1.77526e-54	-7.2364	-5.4846	ENSG00000248802;RP11-184M15.2
418	chr11	12854018	12854085	68	2	1.3265e-57	4.98685e-52	2.836e-41	1.80336e-54	-9.4048	-8.08075	TEAD1
419	chr1	35576831	35577799	969	8	1.27483e-47	5.22609e-55	1.5127e-14	2.08603e-54	-3.3333	-2.50944	TFAP2E;RP4-728D4.2
420	chr14	66822877	66822939	63	2	2.00759e-57	4.72237e-50	4.29672e-44	2.58762e-54	-13.1816	-7.2192	GPHN
421	chr1	44777359	44777638	280	3	1.79709e-62	6.47147e-30	1.24887e-52	3.3198e-54	-15.9358	-7.07473	RPS8
422	chr15	52559170	52559338	169	3	5.17058e-59	8.01189e-54	5.69906e-27	3.4432e-54	-9.4571	-7.09123
423	chr9	136996465	136996918	454	9	2.39164e-64	2.64221e-51	2.48132e-14	4.03828e-54	-4.236	-2.86331	LCN12, PAXX;ABCA2
424	chr13	112752435	112753454	1020	5	6.1759e-37	1.27299e-32	3.61985e-28	4.19104e-54	-9.2107	-3.85474	ATP11A;ATP11A-AS1
425	chr2	17877449	17878237	789	9	1.17245e-58	2.43333e-41	2.02684e-18	4.25706e-54	-4.5677	-1.9806	KCNS3
426	chr11	73645270	73646566	1297	13	2.9221e-43	3.95974e-50	1.33824e-16	4.51757e-54	-5.8457	-2.59425	PLEKHB1
427	chr5	110726641	110727135	495	11	1.23699e-59	4.85017e-58	9.77351e-08	1.00124e-53	-7.6537	-5.37351	TMEM232
428	chr21	36576410	36576848	439	7	2.53101e-77	1.82281e-13	4.09422e-39	1.06929e-53	-10.3524	-2.99314	CLDN14
429	chr7	39987357	39987798	442	5	7.37018e-62	5.39561e-38	2.6488e-25	1.18402e-53	-11.0968	-5.8955	CDK13
430	chr12	57252346	57252650	305	4	1.19882e-59	2.4065e-49	5.16128e-23	1.21527e-53	-8.4687	-5.4576	STAC3;RP11-123K3.4
431	chr22	38039195	38039251	57	2	1.38685e-56	1.16274e-38	2.61405e-52	1.63629e-53	-11.3516	-6.9713	POLR2F
432	chr14	61545375	61546611	1237	5	1.1236e-52	8.41035e-37	3.96108e-40	1.667e-53	-11.2179	-4.78516	PRKCH, ENSG00000232774;RP11-47I22.4;PRKCH;RP11-47I22.1
433	chr5	139847732	139848656	925	6	2.81443e-43	5.81995e-56	1.89869e-12	2.05677e-53	-6.2329	-3.83293	NRG2;CTB-35F21.4
434	chr10	30431645	30431887	243	4	2.01456e-62	1.35158e-40	1.08359e-23	2.18813e-53	-7.316	-4.8056	MAP3K8
435	chr8	140922540	140922619	80	2	1.10202e-56	3.26641e-51	4.79609e-40	2.25233e-53	-11.076	-6.4326	PTK2
436	chr6	30715412	30716794	1383	7	2.02896e-39	2.55125e-33	2.99816e-30	2.74322e-53	-16.5675	-4.07434	MDC1
437	chr3	193897343	193897928	586	2	3.22929e-50	1.37472e-42	1.64115e-49	3.87836e-53	-10.5544	-7.0034
438	chr1	54542354	54542842	489	5	3.73596e-68	2.56541e-32	9.57674e-28	4.2169e-53	-3.577	-1.6639	ACOT11
439	chr17	1270405	1271565	1161	9	5.01425e-34	6.82279e-54	2.05164e-09	5.13735e-53	-3.3465	-2.40233	BHLHA9
440	chr17	57253476	57253480	5	2	1.05465e-54	1.66251e-40	1.63954e-50	6.77576e-53	-9.574	-5.1584
441	chr8	102894848	102895024	177	2	5.9208e-54	4.7123e-53	2.68898e-33	7.09168e-53	-8.4379	-6.13385
442	chr17	80586677	80587115	439	3	4.42666e-37	4.17036e-53	7.12301e-26	8.04224e-53	-8.3067	-7.2534	RPTOR
443	chr4	8096542	8097305	764	5	2.05311e-51	2.60957e-35	1.00216e-26	9.29298e-53	-10.6139	-4.64228	ABLIM2
444	chr5	176676445	176676592	148	3	1.50904e-60	2.2373e-36	6.57261e-29	1.14767e-52	-9.1793	-6.0511
445	chr16	68287517	68287826	310	6	3.48122e-67	7.19919e-43	2.55497e-30	1.23524e-52	-9.4512	-3.385	SLC7A6OS;SLC7A6
446	chr5	154711802	154713058	1257	10	4.94932e-62	3.62914e-37	4.82657e-22	1.50972e-52	-7.7186	-2.90913	LARP1
447	chr12	108787682	108788071	390	4	1.30909e-46	2.40054e-54	1.53764e-16	1.58006e-52	-10.1457	-8.23147	SSH1
448	chr17	66230704	66230905	202	3	3.20028e-69	1.05522e-14	8.11471e-56	1.67641e-52	-11.4193	-3.84103	APOH
449	chr1	184822080	184822991	912	4	2.59656e-36	3.32257e-40	1.58479e-27	2.7321e-52	-12.53	-7.51823	FAM129A
450	chr9	127570493	127570789	297	2	1.07442e-59	1.36703e-37	3.9218e-51	3.24807e-52	-6.9317	-3.87545	ENG, TOR2A, FAM129B;FAM129B
451	chr11	68842827	68844337	1511	11	8.02344e-34	7.87573e-54	1.29009e-09	4.39175e-52	-5.2658	-3.58215	CPT1A
452	chr16	4307053	4307714	662	5	8.75109e-60	2.38347e-36	5.71388e-24	4.4055e-52	-5.1975	-2.99852
453	chr11	119423150	119423994	845	11	2.80257e-61	8.62281e-45	2.61e-12	4.65716e-52	-5.1229	-3.10425	USP2-AS1;THY1
454	chr3	39150723	39150963	241	3	9.9241e-63	5.89069e-21	3.88985e-52	7.48668e-52	-11.0322	-3.93867	CSRNP1
455	chr14	90521514	90521557	44	2	3.7507e-54	1.64637e-51	1.37703e-34	7.83534e-52	-8.914	-7.40985
456	chr6	105985916	105986747	832	6	7.62396e-51	2.9296e-49	3.32872e-15	8.08137e-52	-10.1208	-5.51897
457	chr7	51023809	51023863	55	2	5.71559e-54	1.57816e-52	5.8164e-29	8.50429e-52	-8.4923	-7.0581	COBL
458	chr12	57434396	57435063	668	5	6.48589e-64	9.57168e-23	1.40294e-39	8.82788e-52	-9.8003	-3.01702	INHBC
459	chr22	23216140	23216958	819	3	2.55968e-48	1.81467e-31	2.05887e-47	9.00656e-52	-12.1858	-5.49663	BCR
460	chr13	44159041	44159808	768	4	4.43529e-49	1.45222e-44	5.59524e-27	9.37405e-52	-8.6203	-5.99925	SMIM2-AS1
461	chr21	33071294	33072277	984	11	8.73448e-56	3.5823e-36	9.80194e-13	1.27992e-51	-7.6078	-2.58286	AP000282.2;OLIG1
462	chr14	68459184	68459608	425	2	4.79171e-53	9.40691e-37	1.18319e-50	1.52144e-51	-13.9357	-8.1631
463	chr2	159807851	159808062	212	2	3.39204e-64	7.68446e-26	3.7181e-53	1.63677e-51	-14.9635	-7.38735	LY75;LY75-CD302
464	chr2	110212063	110213331	1269	7	1.32625e-35	1.37912e-42	8.56081e-34	1.85174e-51	-4.6517	-2.83697	LINC00116
465	chr10	60201118	60201351	234	2	9.56018e-64	1.30234e-28	8.6584e-53	2.00034e-51	-11.8352	-5.74525	ANK3
466	chr9	133127864	133128049	186	2	8.20794e-62	4.88214e-38	7.12069e-50	2.03269e-51	-12.5309	-7.5411	RALGDS
467	chr12	50102422	50103253	832	5	1.97112e-34	5.47542e-45	5.46124e-23	2.17041e-51	-6.9115	-4.49522
468	chr3	188107055	188107233	179	2	5.07095e-55	6.07425e-50	2.80317e-37	2.24369e-51	-6.4691	-4.04095	RP11-430L16.1
469	chr20	48739626	48740133	508	2	2.26203e-48	4.68487e-42	3.359e-47	2.47884e-51	-8.3605	-5.01975	PREX1;AL035106.1
470	chr13	113405812	113406311	500	3	8.41491e-45	8.64943e-52	1.12869e-21	3.58618e-51	-11.7273	-10.4243	RP11-102K13.5
471	chr15	40350560	40350940	381	3	2.1464e-63	1.49657e-33	2.52491e-39	4.09685e-51	-8.7918	-5.34747	PHGR1
472	chr3	50204669	50204682	14	2	1.12063e-54	6.87299e-52	2.29704e-27	4.26898e-51	-6.3469	-5.8467	SLC38A3
473	chr3	50611274	50611751	478	7	1.1287e-60	3.20299e-30	7.0844e-22	4.34233e-51	9.7855	1.91347	CISH;MAPKAPK3
474	chr21	36689597	36689687	91	2	5.47712e-56	7.92485e-33	2.17423e-51	5.71315e-51	-15.1238	-8.0396
475	chr1	212525575	212525950	376	2	8.22794e-43	1.31616e-48	1.21027e-38	7.20707e-51	-13.3435	-7.90665
476	chr15	77027606	77028445	840	6	1.64895e-55	2.49299e-33	1.12055e-37	8.2763e-51	-6.9767	-2.51168	PSTPIP1
477	chr2	109126507	109126857	351	2	1.09225e-54	4.79181e-37	1.58225e-49	8.89202e-51	-11.1928	-5.9506
478	chr20	49367842	49368190	349	3	4.11896e-59	6.89341e-40	2.54603e-40	1.00919e-50	-13.8394	-5.3762	KCNB1
479	chr17	45261672	45262875	1204	9	3.85901e-42	6.16857e-54	8.62657e-10	1.10807e-50	-5.7087	-3.82104	SPATA32;MAP3K14-AS1
480	chr5	77138744	77139188	445	5	4.64536e-58	2.77483e-46	1.54024e-27	1.15045e-50	-7.6948	-4.70582	ZBED3-AS1
481	chr15	101063879	101064256	378	5	4.92309e-55	9.69052e-46	4.83688e-24	1.24099e-50	8.0309	5.23312	RP11-505E24.2;LRRK1
482	chr1	214192957	214193533	577	2	1.36683e-32	7.74627e-51	9.56883e-32	1.31821e-50	-6.5192	-5.7381
483	chr11	116790326	116791295	970	6	5.76593e-39	3.04915e-51	8.45744e-13	1.37073e-50	-4.7171	-2.66077	APOA5
484	chr22	35551561	35551947	387	4	5.04154e-66	8.34657e-15	1.47722e-54	1.40112e-50	-10.2612	-2.7794	RASD2
485	chr6	166567140	166567553	414	2	2.27441e-45	2.16781e-45	1.14014e-42	1.54545e-50	-11.5207	-7.796	RPS6KA2
486	chr1	4603220	4603250	31	2	9.97994e-53	2.90014e-51	2.25071e-27	1.74479e-50	-6.1469	-5.8207
487	chr16	46661854	46661937	84	2	2.71768e-53	1.14089e-49	1.28451e-34	2.66085e-50	-12.6418	-10.0706	VPS35;RP11-93O14.2
488	chr1	23370764	23371012	249	4	1.14175e-61	7.80665e-30	1.12528e-29	2.89971e-50	-12.0164	-6.05665	ZNF436-AS1;ZNF436
489	chr6	52498898	52498984	87	3	1.02197e-53	2.90817e-51	1.31759e-20	3.53498e-50	-7.7457	-5.12257	EFHC1
490	chr11	12539667	12539772	106	2	2.20209e-53	2.7185e-49	8.7987e-35	4.85399e-50	-12.2229	-9.8931	RP11-51B23.3
491	chr19	48551354	48552185	832	10	6.00222e-46	5.95314e-43	2.79928e-13	5.14168e-50	-4.7458	-2.51684	SULT2B1
492	chr12	6342655	6342884	230	2	1.03868e-61	1.14404e-34	1.53045e-49	5.79762e-50	-12.4441	-6.7235	TNFRSF1A;CHD4, VAMP1, TNFRSF1A
493	chr17	79022344	79023055	712	9	1.24603e-66	6.96067e-29	4.14308e-39	6.28006e-50	-10.8718	-3.47852	C1QTNF1
494	chr4	140256464	140256894	431	3	1.32824e-47	5.13076e-40	1.35792e-35	7.93533e-50	-9.959	-5.909	MAML3
495	chr8	27479108	27479372	265	3	4.74152e-59	8.74881e-37	2.40209e-38	8.65245e-50	-7.8183	-4.02223	CHRNA2
496	chr13	48492731	48492832	102	2	1.20466e-52	1.42803e-49	9.87499e-33	1.02518e-49	-6.1353	-5.59425	RCBTB2
497	chr2	233352739	233353078	340	2	3.60806e-57	8.82631e-22	2.10877e-51	1.18331e-49	-16.8689	-8.45835	RP11-400N9.1;DGKD
498	chr11	796068	796606	539	8	1.69166e-55	5.59066e-47	1.64914e-13	1.32102e-49	-3.9559	-2.74571	SLC25A22;PANO1
499	chr20	24502382	24503528	1147	6	1.03809e-23	5.27531e-36	4.57799e-16	1.50007e-49	-7.1264	-4.33007	SYNDIG1;RP11-526K17.2
500	chr20	47484419	47484632	214	4	9.98432e-61	2.228e-31	3.97458e-29	1.62514e-49	-9.588	-5.78025	RNU6-497P
501	chr3	149003739	149004080	342	3	5.61399e-50	2.75132e-48	6.60153e-24	2.76074e-49	-11.0841	-8.31283
502	chr17	37745037	37745525	489	9	5.41012e-52	1.90463e-51	2.01513e-09	3.08743e-49	-4.6873	-2.40694	HNF1B
503	chr16	54291670	54292016	347	2	4.27343e-56	5.42796e-22	7.22612e-51	3.93507e-49	-12.0231	-6.14385	RP11-434E6.4
504	chr15	90597613	90598306	694	3	4.48273e-41	1.3471e-39	4.35036e-40	3.98349e-49	-9.43	-4.7971	IQGAP1, CRTC3
505	chr10	5840502	5840775	274	2	2.84952e-59	5.11939e-34	9.76869e-49	4.15902e-49	-10.8038	-6.18185	GDI2
506	chr19	45075604	45076962	1359	12	1.03189e-52	1.04132e-25	1.45597e-21	5.29489e-49	-6.0501	-1.5613	ZNF296;CTB-179K24.3
507	chr2	207239433	207239793	361	3	4.02255e-50	1.39874e-42	2.95241e-31	5.52843e-49	-7.1137	-5.08853	ENSG00000240440;AC007879.7
508	chr6	28633493	28633741	249	8	8.81185e-58	1.00911e-51	1.88213e-09	6.36816e-49	-6.8089	-5.4393	RP11-373N24.2
509	chr6	32940688	32941225	538	8	3.73712e-52	1.05754e-35	3.61051e-21	6.62737e-49	-6.9033	-2.45055	XXbac-BPG181M17.5;HLA-DMB
510	chr19	45643685	45644303	619	10	4.26367e-54	1.43605e-32	3.73739e-27	7.25022e-49	-3.2645	-1.80863	EML2
511	chr16	55491816	55491965	150	2	1.41931e-51	1.2274e-48	3.58363e-32	8.8605e-49	-6.3547	-5.97515	MMP2
512	chr1	209367024	209367930	907	6	9.90133e-52	4.05337e-37	1.83809e-20	8.8736e-49	-7.4982	-3.77582	RP11-372M18.2
513	chr1	156527970	156528049	80	3	2.88258e-52	2.57159e-46	1.46338e-23	9.22371e-49	-8.4154	-6.15827	IQGAP3
514	chr8	119672096	119673076	981	8	8.7514e-49	8.31848e-46	7.01215e-15	9.56648e-49	-5.6586	-3.5703	ENPP2
515	chr14	51715983	51716637	655	4	1.70484e-31	1.00814e-40	1.36307e-26	1.15929e-48	-8.3342	-6.06045	FRMD6
516	chr2	46970658	46970904	247	2	1.8928e-44	8.27643e-49	1.59316e-30	1.44071e-48	-11.2308	-9.72175	TTC7A
517	chr2	119220236	119220701	466	2	8.04401e-32	1.03145e-48	2.59886e-30	1.92367e-48	-8.4342	-7.90465
518	chr8	21812102	21812685	584	6	1.20161e-52	6.05066e-30	9.74337e-21	2.01493e-48	-5.5048	-2.86042	GFRA2
519	chr18	77016877	77017317	441	13	3.51903e-78	7.0629e-14	1.14618e-20	3.52361e-48	-6.4146	-1.42404	MBP
520	chr10	88152580	88152971	392	2	8.53987e-39	1.27026e-46	1.70944e-35	3.71861e-48	-8.0291	-6.30455
521	chr12	47718465	47718574	110	2	5.03825e-55	4.04364e-33	7.40645e-48	4.09804e-48	-10.4185	-6.2736	ENSG00000257433
522	chr11	61627650	61627991	342	2	2.35333e-37	8.32661e-48	1.36976e-31	6.33131e-48	-9.2781	-8.8475	RPLP0P2
523	chr4	139279365	139280796	1432	15	1.63066e-34	1.72724e-35	1.40235e-10	6.56512e-48	-5.6196	-2.17673	MGARP;NDUFC1
524	chr11	18265683	18265994	312	2	1.09276e-54	8.30303e-33	1.11479e-47	7.13743e-48	-13.1657	-7.53395	SAA1;RNA5SP334
525	chr6	28616193	28616686	494	12	2.19749e-57	1.79242e-49	1.83873e-07	7.32504e-48	-4.9969	-3.23303	ZBED9
526	chr3	119236996	119237265	270	2	1.62212e-58	8.12213e-22	1.50972e-49	7.82307e-48	-19.3779	-9.6368	B4GALT4;B4GALT4-AS1
527	chr12	57296494	57296804	311	4	3.83574e-56	1.11383e-30	3.06206e-34	9.3048e-48	-11.8227	-4.80455	R3HDM2;RP11-123K3.4
528	chr17	64213595	64213803	209	2	2.77874e-49	6.55234e-47	1.28093e-33	9.57628e-48	-11.9407	-7.78445	TEX2
529	chr4	41612105	41612940	836	10	3.59526e-50	1.3675e-37	1.18375e-18	9.80009e-48	-8.0727	-3.08191
530	chr3	184173890	184174271	382	3	4.32791e-54	3.59551e-34	7.67462e-43	9.8511e-48	-13.0623	-6.2646	AP2M1;EIF2B5;DVL3, VWA5B2, ABCF3, AP2M1
531	chr3	169760548	169760667	120	2	1.08003e-51	5.22921e-46	1.83009e-35	1.12964e-47	-6.065	-5.68075
532	chr8	41627603	41627811	209	2	3.12816e-59	1.69677e-23	3.76881e-49	1.6253e-47	-8.0996	-4.3427
533	chr17	19313589	19314072	484	2	3.42331e-41	7.9894e-43	7.33324e-40	2.00988e-47	-12.2616	-7.0497	EPN2
534	chr20	59939023	59939750	728	5	3.24988e-45	6.5284e-30	4.97067e-30	2.10793e-47	-13.0869	-3.67212	FAM217B;PPP1R3D
535	chr7	967109	967306	198	3	3.3707e-58	1.47189e-30	4.88559e-35	2.22732e-47	-8.7307	-4.53737	COX19
536	chr6	149896118	149896688	571	4	1.81144e-46	7.06263e-28	4.61852e-37	2.24252e-47	-7.874	-4.15463	RAET1E
537	chr10	1188183	1188437	255	4	1.00004e-57	1.12576e-32	1.33663e-36	2.26361e-47	-7.4208	-3.98082	ADARB2
538	chr2	46914157	46914600	444	2	7.10794e-40	4.69839e-44	4.65648e-38	2.38853e-47	-9.2155	-6.65035	MCFD2
539	chr3	12513865	12514407	543	3	3.33951e-62	3.20533e-28	1.27255e-46	3.24298e-47	-11.1896	-5.32173	RNU6-377P;TSEN2
540	chr8	109643660	109644212	553	6	1.33079e-52	6.62038e-34	3.66804e-33	3.77297e-47	-6.6345	-2.4195	SYBU;RP11-422N16.3
541	chr13	49222250	49222352	103	3	9.08047e-51	2.45457e-48	4.75111e-20	3.83318e-47	-4.9644	-4.33717	MLNR
542	chr22	24519710	24520115	406	3	1.45365e-46	1.70722e-45	2.07722e-26	4.9681e-47	-9.2718	-5.9108
543	chr15	25684053	25684279	227	2	1.89318e-56	2.59809e-35	2.19185e-45	5.54674e-47	-16.7719	-9.5351
544	chr17	2053663	2055837	2175	45	1.64468e-31	5.01565e-33	4.09191e-09	5.6885e-47	-5.083	-2.42431	HIC1
545	chr2	190342882	190343508	627	7	1.87066e-65	6.66521e-20	1.81879e-27	5.84825e-47	-7.5966	-2.65864	HIBCH;INPP1
546	chr19	18173234	18173789	556	11	1.49941e-60	3.6519e-29	2.82439e-15	7.62249e-47	-3.6587	-1.71803	PIK3R2;IFI30
547	chr16	27460925	27461198	274	3	3.95714e-52	1.56166e-42	7.59776e-31	7.80926e-47	-9.1775	-5.267	IL21R-AS1
548	chr16	2470956	2471838	883	5	1.06384e-33	5.02822e-48	1.38521e-14	9.13916e-47	-2.8758	-2.216	NTN3
549	chr5	23506628	23507546	919	6	3.16547e-34	3.16518e-49	1.97199e-10	1.63016e-46	-10.7299	-7.08305	PRDM9
550	chr18	47931079	47931232	154	5	4.7976e-53	4.20016e-07	2.31842e-52	1.84978e-46	-1.7034	-0.3865	SMAD2
551	chr22	40041191	40041418	228	3	1.3458e-44	8.61522e-46	4.99083e-24	1.96135e-46	-5.1719	-4.1062	FAM83F
552	chr6	32108301	32110846	2546	20	5.25573e-34	2.59401e-33	6.33235e-08	1.98774e-46	-3.0106	-1.06707	TNXB;ATF6B
553	chr15	75676062	75676157	96	3	1.09431e-50	2.47575e-46	1.45078e-24	2.11113e-46	-8.4431	-6.22417
554	chr13	49933704	49933746	43	2	1.83251e-48	4.72721e-47	2.63957e-26	2.32971e-46	-9.086	-8.39955	SPRYD7
555	chr7	497488	497537	50	2	5.10255e-49	1.42589e-38	2.78196e-42	2.36126e-46	-8.974	-5.95495	PDGFA;AC147651.1
556	chr15	63066060	63066472	413	2	2.39467e-47	9.8368e-35	8.74073e-45	2.6473e-46	-15.1467	-8.8944	TPM1
557	chr13	77741125	77741470	346	5	6.17987e-57	6.06744e-32	2.79328e-21	2.97628e-46	-8.5602	-4.85196	SLAIN1
558	chr17	57406482	57406532	51	2	2.14068e-48	7.47268e-47	5.89507e-27	3.09723e-46	-8.6175	-8.10445
559	chr12	120563235	120563297	63	2	4.30026e-50	2.92208e-43	8.15637e-37	3.18311e-46	-14.4966	-9.7547
560	chr6	28258788	28259441	654	13	1.49027e-57	4.13674e-48	5.05565e-09	3.72845e-46	-4.3357	-2.11506	NKAPL
561	chr10	101139527	101140733	1207	7	2.68586e-37	7.52107e-48	1.48694e-12	4.10001e-46	-5.7318	-3.73221
562	chr1	234980889	234981454	566	4	2.25112e-45	3.13687e-46	3.76599e-16	4.741e-46	-5.4991	-4.01657	RP11-443B7.3
563	chr4	139454314	139454692	379	3	2.21307e-60	9.89305e-21	4.86575e-48	4.90126e-46	-0.9678	-0.358767	RP11-83A24.2;RAB33B
564	chr2	241126396	241126547	152	3	7.41293e-54	2.83034e-36	1.71113e-34	5.81386e-46	-9.3359	-4.906	PASK
565	chr8	22986882	22987313	432	3	5.93945e-33	4.84743e-41	1.63158e-24	6.40713e-46	-9.0714	-6.4344	RHOBTB2;PEBP4;RP11-875O11.1;ENSG00000253200, BIN3, ENSG00000245025, PEBP4
566	chr1	3313014	3313174	161	2	4.67693e-47	2.34961e-46	4.13455e-27	8.62638e-46	-5.2436	-4.77005	PRDM16
567	chr5	177401870	177402347	478	5	4.01362e-49	6.63834e-46	3.29589e-17	9.05218e-46	-4.6262	-3.86192	GRK6;PFN3;F12
568	chr1	160349582	160349734	153	2	1.66587e-54	6.02271e-30	4.03124e-46	9.14552e-46	-11.0676	-6.2959	NCSTN
569	chr7	47374019	47374028	10	2	1.27984e-47	4.46518e-42	1.75217e-37	9.95918e-46	-12.5105	-8.5954
570	chr1	6496726	6497191	466	7	5.6191e-44	9.27872e-45	2.60943e-13	9.99407e-46	-2.9659	-1.80443	PLEKHG5
571	chr19	18650321	18650981	661	7	4.59087e-46	2.72193e-44	1.86592e-13	1.03928e-45	-5.9156	-3.53467	KLHL26
572	chr11	65787946	65788689	744	3	1.93272e-51	1.64717e-29	7.58794e-44	1.11759e-45	-2.5982	-1.69693	OVOL1
573	chr3	62118936	62119234	299	3	3.4343e-51	3.19692e-32	6.43633e-41	1.23881e-45	-7.8475	-4.71757	RNU2-10P;PTPRG
574	chr5	61621080	61621436	357	3	1.27385e-44	3.73436e-46	2.5707e-22	1.47725e-45	-8.6104	-7.13557
575	chr17	38967384	38967955	572	9	1.11865e-54	1.20864e-42	4.34375e-10	1.51625e-45	-4.7299	-3.02769	FBXO47
576	chr11	10303707	10304794	1088	12	2.10154e-33	7.39214e-25	1.30092e-12	1.5272e-45	-3.6447	-1.31614	ADM;RP11-351I24.1
577	chr16	85170992	85171423	432	5	1.49391e-47	3.23699e-46	2.51935e-16	1.8909e-45	7.2238	4.8755	CTC-786C10.1
578	chr3	171113791	171113860	70	2	1.9636e-47	3.25261e-46	3.89351e-24	1.95046e-45	-8.3051	-7.9306	TNIK
579	chr6	157887738	157888101	364	3	4.79061e-52	9.31329e-32	2.20015e-25	2.48203e-45	-8.0417	-5.14967	RP3-403L10.3;SNX9
580	chr20	62150024	62150113	90	4	2.12153e-50	3.20847e-47	1.53132e-13	2.49397e-45	-8.3907	-7.17905	SS18L1
581	chr1	9443989	9444369	381	2	1.14922e-27	4.2853e-46	3.98764e-24	2.56045e-45	-13.142	-12.7131
582	chr4	8124863	8126155	1293	6	1.06848e-37	6.1125e-44	1.27667e-17	2.77754e-45	-6.3138	-4.27463	ABLIM2
583	chr17	17942767	17943403	637	2	2.73503e-43	3.86396e-36	1.75299e-42	2.83837e-45	-8.525	-5.71775	TOM1L2
584	chr9	137277312	137278455	1144	9	3.77968e-39	2.13126e-44	3.47332e-12	3.06298e-45	-4.4962	-3.0082	TOR4A
585	chr2	117997532	117997553	22	2	2.98461e-47	3.94607e-42	2.19468e-36	3.06673e-45	-4.9969	-3.1316	AC009303.1;CCDC93;RP11-98C1.2
586	chr15	84815769	84816018	250	2	9.9906e-58	3.20888e-27	4.41577e-46	4.12691e-45	-8.8152	-5.42795	ALPK3
587	chr14	24231962	24232447	486	6	1.50475e-57	1.30757e-06	7.03094e-52	4.40052e-45	-2.6125	-0.403317	GMPR2;NEDD8;NEDD8-MDP1
588	chr2	3461159	3461331	173	2	6.62219e-47	4.68937e-45	2.06098e-29	4.83955e-45	-8.2165	-6.69585	TRAPPC12
589	chr19	38449568	38450101	534	2	1.9412e-37	1.073e-41	1.50464e-36	5.09433e-45	-8.5117	-5.3362
590	chr10	77110418	77110462	45	3	1.18671e-48	2.75876e-45	2.7722e-23	5.39749e-45	-4.0885	-3.624	KCNMA1
591	chr16	75002058	75002419	362	2	4.23502e-49	1.34973e-30	7.20371e-45	6.56076e-45	-14.0336	-8.01935	ZNRF1
592	chr17	50833779	50835590	1812	22	3.93191e-39	5.63739e-35	1.83236e-14	7.45699e-45	-4.1026	-1.58207	WFIKKN2
593	chr1	9878230	9878536	307	3	5.0198e-53	4.94657e-24	5.84868e-44	7.56208e-45	-9.933	-4.65423	CTNNBIP1
594	chr14	69571010	69571787	778	6	3.27912e-41	4.84994e-42	1.04479e-12	7.89182e-45	-6.2149	-3.27012	CCDC177
595	chr8	96387487	96388047	561	4	3.17884e-42	4.62687e-26	2.92545e-39	8.11657e-45	-12.121	-4.99348	KB-1448A5.1
596	chr17	77318519	77320300	1782	14	2.68807e-44	8.66802e-41	1.84858e-08	9.42684e-45	-4.7312	-2.37167	SEPT9
597	chr5	73232283	73233299	1017	7	2.88762e-33	2.92175e-42	7.22876e-13	9.86862e-45	-4.8632	-3.14317	RP11-60A8.1
598	chr2	219513936	219514476	541	9	4.33589e-46	8.54356e-48	1.12435e-07	1.06974e-44	-4.5392	-2.57603	ASIC4;AC053503.11
599	chr20	3071307	3072549	1243	13	7.6896e-31	1.81038e-32	8.72e-20	1.4814e-44	-4.6138	-1.94983	OXT
600	chr15	53976977	53977512	536	4	7.39715e-53	1.8408e-37	5.5415e-33	1.49059e-44	-12.1742	-5.61862	RP11-643A5.2
601	chr1	21262305	21262956	652	3	3.40384e-43	5.6427e-42	7.11273e-24	1.88185e-44	-6.3505	-4.95007	ECE1
602	chr20	46215993	46216048	56	2	1.82636e-46	3.37144e-45	6.89158e-24	1.97096e-44	-7.5394	-6.33605
603	chr22	19449343	19449643	301	3	4.08002e-60	1.37402e-23	1.15435e-43	2.00634e-44	-8.3743	-3.60657
604	chr4	2937213	2937601	389	3	3.51508e-47	1.42231e-39	9.69202e-32	2.1686e-44	-9.9047	-5.54827	NOP14-AS1
605	chr16	3012054	3012973	920	8	1.36499e-38	2.13941e-36	1.13477e-21	2.35793e-44	-4.3191	-2.10988
606	chr1	156509809	156509918	110	3	2.29231e-51	2.74456e-31	2.33784e-40	2.42883e-44	-10.5374	-5.80743	RP11-284F21.8
607	chr6	41039710	41039952	243	4	1.30723e-52	1.12309e-32	1.22539e-24	2.59785e-44	-10.8405	-4.3621	TSPO2;UNC5CL
608	chr4	26204457	26204507	51	2	2.7151e-46	7.05953e-45	1.34978e-25	3.09675e-44	-8.3445	-7.7445
609	chr19	41978366	41978671	306	3	4.99883e-65	1.51726e-12	2.67481e-47	3.82396e-44	5.9687	1.82463	ATP1A3
610	chr16	31202408	31203285	878	13	4.78924e-42	1.2843e-47	1.69067e-06	3.92569e-44	-2.265	-1.61988	PYCARD;PYCARD-AS1
611	chr11	1907884	1908260	377	6	7.88624e-59	1.30587e-20	4.17518e-31	4.4587e-44	-7.5555	-2.65157	LINC01150
612	chr5	109327389	109327692	304	2	1.33353e-34	1.39375e-44	1.82004e-26	4.56061e-44	-9.0175	-5.6249	CTD-2587M2.1
613	chr14	102501937	102502159	223	3	2.40289e-43	3.8508e-40	9.60161e-27	4.56866e-44	-8.8422	-5.47947	TECPR2
614	chr1	25863622	25863663	42	2	3.29024e-46	6.17183e-38	4.38741e-39	4.97707e-44	-5.2783	-3.05835	PAQR7
615	chr19	49133012	49133336	325	3	1.99491e-42	5.34819e-45	2.29027e-18	5.58351e-44	-6.1191	-4.29763	PPFIA3
616	chr16	78240570	78241253	684	4	2.22441e-34	1.05541e-43	8.97538e-20	6.01051e-44	-10.553	-5.88223	RP11-190D6.2;WWOX
617	chr1	223129367	223129706	340	3	4.47922e-52	5.35912e-35	7.37018e-37	6.24873e-44	-5.7391	-2.81853	TLR5
618	chr16	89556965	89557302	338	2	1.88732e-45	1.25135e-36	4.47403e-40	6.32333e-44	-9.9476	-6.96365	SPG7
619	chr1	3352687	3352913	227	3	9.36565e-48	3.77602e-44	1.33768e-20	7.28045e-44	-6.5778	-5.12273	PRDM16
620	chr6	136647400	136647749	350	2	7.76695e-44	1.71326e-37	4.23223e-39	8.66898e-44	-12.7943	-7.52365
621	chr21	33033244	33033688	445	4	9.90287e-40	1.9621e-45	2.94462e-15	8.7569e-44	-6.8639	-4.86705	AP000282.2
622	chr10	74838168	74838252	85	2	1.4373e-47	7.17558e-44	2.4477e-28	9.02332e-44	-8.5887	-8.4888	KAT6B
623	chr1	185312461	185312514	54	2	2.19209e-46	4.81162e-36	2.82443e-40	9.44352e-44	-11.2762	-6.22025	IVNS1ABP
624	chr14	51396538	51397266	729	3	8.67095e-27	4.02423e-39	1.1226e-22	1.09179e-43	-8.1001	-5.72983
625	chr17	45785250	45786031	782	7	3.11044e-32	3.71911e-37	1.45322e-11	1.09323e-43	-5.068	-2.48503	RP11-105N13.4;CRHR1
626	chr1	27659019	27660376	1358	7	7.52253e-41	3.84399e-35	1.37553e-16	1.13183e-43	-6.4744	-2.96736	RP11-288L9.1
627	chr1	1361575	1362195	621	7	4.78038e-36	2.53707e-38	6.38412e-19	1.21967e-43	-3.6509	-2.66489	ENSG00000272455;MXRA8
628	chr8	9141188	9141404	217	5	2.20355e-46	8.43175e-43	7.91646e-15	1.28524e-43	-11.2071	-7.30352
629	chr9	34591042	34591619	578	4	2.05093e-42	1.99596e-35	2.30021e-25	1.34381e-43	-4.7084	-2.76115	CNTFR
630	chr6	33314958	33315539	582	24	5.72508e-63	2.51197e-38	2.61952e-06	1.36018e-43	-4.3091	-1.94603	TAPBP;ZBTB22
631	chr3	15333026	15333539	514	8	2.98695e-50	2.7021e-39	2.83809e-11	1.40914e-43	-6.3637	-3.59974	SH3BP5
632	chr7	149788623	149788892	270	3	2.05651e-43	2.71951e-40	3.3151e-25	1.8339e-43	-8.5903	-4.9032	SSPO
633	chr12	33437901	33438569	669	3	3.07578e-29	1.26543e-44	2.75227e-17	2.23043e-43	-7.5057	-4.51453	SYT10
634	chr17	44959745	44960058	314	3	1.29844e-41	2.60421e-43	3.35757e-21	2.68049e-43	-4.7176	-3.4765	C1QL1
635	chr16	68076219	68076717	499	3	1.76359e-25	1.8492e-43	4.46596e-22	2.71986e-43	-8.3691	-7.9895	DUS2;RP11-67A1.2
636	chr19	13122198	13122476	279	2	5.41774e-42	1.5854e-41	9.13386e-33	3.02556e-43	-10.5782	-8.21345	WDR83OS, TRMT1;NACC1
637	chr1	110605482	110605716	235	2	2.04618e-44	7.45932e-42	5.83556e-32	3.45462e-43	-8.1238	-7.56415	KCNA2
638	chr2	239762667	239762818	152	3	3.47225e-48	8.42678e-43	3.93754e-24	4.02648e-43	-7.6704	-5.1232	AC093802.1
639	chr3	43090535	43091059	525	3	1.46015e-36	8.93638e-44	1.56978e-18	4.47108e-43	-7.3442	-6.84437	POMGNT2
640	chr5	14261222	14261299	78	2	9.21859e-47	9.34909e-25	2.85827e-44	4.67062e-43	-10.7182	-5.60125	TRIO
641	chr1	10344192	10344267	76	2	8.23373e-47	2.70311e-37	4.72874e-38	4.74163e-43	-10.5598	-5.7333	KIF1B
642	chr1	147611193	147612149	957	6	9.5371e-39	4.56924e-21	9.61698e-25	4.75511e-43	-10.1099	-4.31033	BCL9
643	chr14	91253828	91254473	646	10	4.37067e-50	1.35267e-37	7.2835e-17	5.26347e-43	-4.9663	-2.24104	GPR68
644	chr10	22604725	22605430	706	4	1.28903e-36	6.16939e-39	8.06803e-17	5.40869e-43	-9.4257	-6.79718	PIP4K2A
645	chr1	8364732	8364843	112	2	2.97746e-47	2.48082e-43	9.63897e-27	5.62627e-43	-12.1415	-9.02795	RERE
646	chr11	19723746	19723937	192	2	3.82823e-53	1.19959e-25	5.55358e-44	6.02687e-43	-7.5361	-3.10835	NAV2
647	chr7	151808897	151809418	522	6	4.02488e-44	5.34683e-44	1.81194e-11	6.14574e-43	-4.9657	-4.41352	RP13-452N2.1;PRKAG2
648	chr21	41901386	41901663	278	2	1.96289e-52	4.81961e-17	1.35101e-44	6.85583e-43	-12.5456	-6.2999	C2CD2
649	chr16	68259546	68260086	541	4	1.76943e-53	9.50884e-27	2.77663e-25	7.79471e-43	-6.3295	-3.77462	RP11-96D1.7;PLA2G15
650	chr10	96617235	96617346	112	3	3.72333e-48	4.27098e-37	1.67268e-24	1.09531e-42	-8.1518	-5.8344	PIK3AP1
651	chr3	72177336	72177911	576	4	1.13071e-39	7.20652e-39	1.92351e-22	1.09845e-42	-3.5422	-2.6545	RP11-433A10.3;LINC00877
652	chr6	33275597	33275613	17	2	1.14676e-44	2.55638e-43	1.28103e-24	1.14252e-42	-8.8489	-7.4371	DAXX, RGL2, WDR46, VPS52
653	chr17	22268650	22269029	380	2	2.63389e-45	1.25229e-30	6.28723e-42	1.41762e-42	-7.3551	-2.83015	RP11-1109M24.5
654	chr11	75719276	75719322	47	2	1.05973e-44	2.14561e-23	6.07554e-44	1.43356e-42	-12.1943	-6.5021	MOGAT2
655	chr11	2883360	2883793	434	5	5.07713e-54	1.58706e-27	3.17038e-32	1.4984e-42	7.3732	3.00318	CDKN1C
656	chr14	100155510	100156475	966	7	3.57455e-41	1.14607e-30	3.22436e-25	1.58286e-42	-6.7616	-0.440343	DEGS2
657	chr1	153390787	153391543	757	7	1.18375e-47	3.6634e-18	4.48867e-26	2.14743e-42	-7.7207	-2.2701	S100A9;S100A12, S100A8
658	chr12	130139747	130140050	304	2	2.92964e-47	7.57609e-33	2.17665e-40	2.61145e-42	-7.9512	-5.4848	RP11-143E21.3
659	chr1	18636442	18637905	1464	6	4.79902e-22	6.10574e-43	6.88876e-16	2.66498e-42	-4.3116	-2.33173	PAX7
660	chr1	37479455	37479872	418	2	1.22563e-24	5.78748e-43	1.66049e-22	3.35142e-42	-6.8058	-4.8689	ZC3H12A;MIR6732
661	chr6	38358183	38358427	245	2	1.17649e-39	2.76428e-42	2.01339e-27	3.45027e-42	-10.4589	-8.4656	BTBD9
662	chr7	43248811	43249904	1094	10	5.8468e-40	3.66181e-42	1.03822e-10	3.94351e-42	-5.1555	-3.56389	AC004692.4;HECW1
663	chr10	24456306	24456390	85	2	6.12834e-46	1.57858e-33	1.13556e-39	4.08184e-42	-12.4348	-7.919
664	chr5	1813657	1813958	302	4	6.65088e-53	1.39823e-21	6.98478e-29	4.11549e-42	-7.4439	-2.9548	NDUFS6
665	chr14	99757443	99759016	1574	6	7.31994e-28	6.13628e-36	2.22082e-26	4.16676e-42	-8.3624	-3.97187	EML1
666	chr2	236708546	236708583	38	2	6.35872e-44	6.75914e-21	1.10328e-43	4.2225e-42	-9.5028	-4.863
667	chr6	127344457	127344735	279	2	1.09444e-51	5.12925e-18	1.06036e-43	5.1206e-42	-9.1731	-4.583	ECHDC1
668	chr2	235300744	235300918	175	3	2.83916e-49	2.58608e-15	1.22754e-44	5.47796e-42	-7.1581	-2.7973
669	chr15	90914890	90915030	141	2	3.28045e-47	1.10718e-42	2.21787e-23	5.80939e-42	-9.932	-9.8871	MAN2A2
670	chr3	66400179	66400507	329	2	8.46966e-49	2.2281e-21	1.77596e-43	6.17786e-42	-9.9156	-5.0583
671	chr17	13776369	13776500	132	2	2.76389e-43	1.37581e-42	1.84665e-23	7.07505e-42	-15.026	-12.4474	COX10-AS1
672	chr12	32485734	32485904	171	4	9.69157e-47	4.96277e-43	1.04921e-14	7.29636e-42	-8.9487	-7.09615	FGD4
673	chr11	45144832	45145816	985	4	1.68524e-30	6.63749e-43	1.81004e-15	8.64565e-42	-4.7528	-3.84233	PRDM11
674	chr15	64740385	64740746	362	2	1.03098e-30	8.97498e-42	1.38129e-26	1.46146e-41	-10.3893	-8.65075	RBPMS2
675	chr16	30382532	30383490	959	5	1.92127e-24	7.41114e-43	2.36217e-15	1.49293e-41	-5.4557	-4.08684	SEPT1;ZNF48
676	chr2	127676680	127676994	315	3	1.79489e-30	3.24252e-42	6.40556e-20	1.56049e-41	-8.0453	-6.7353
677	chr11	57596066	57596640	575	4	1.28198e-38	3.08088e-27	4.12396e-29	1.59883e-41	-6.3292	-3.47685	SERPING1
678	chr7	44403320	44403986	667	3	3.21269e-30	4.80527e-42	1.30433e-19	1.91173e-41	-11.572	-8.1979
679	chr9	97499893	97500223	331	2	3.8033e-38	4.06546e-39	1.39797e-32	2.09434e-41	-11.6771	-8.86105	TMOD1
680	chr17	38673139	38673504	366	3	2.25616e-39	1.34181e-42	8.65141e-17	2.48099e-41	-4.0491	-3.63217	C17orf96
681	chr3	12741229	12741362	134	2	1.05095e-44	2.0906e-40	8.21543e-30	2.66007e-41	-10.1621	-7.5953	TMEM40
682	chr10	77890731	77890767	37	2	1.00172e-43	5.66057e-42	1.41261e-23	2.676e-41	-9.894	-7.80895	DLG5
683	chr16	3098534	3099962	1429	7	2.5486e-35	6.31851e-40	1.34697e-12	3.09345e-41	-4.1661	-2.63993	ZSCAN10;ZNF205
684	chr19	10144662	10144723	62	2	3.70796e-45	8.47403e-42	1.63005e-24	3.0965e-41	-9.0052	-8.18765	DNMT1
685	chr1	25906678	25907217	540	12	2.10034e-51	4.33236e-35	1.3255e-08	3.28187e-41	-6.0412	-2.15957	STMN1;MIR3917
686	chr16	30011706	30012752	1047	9	4.87122e-47	1.61202e-32	4.89603e-15	3.53328e-41	-4.5488	-1.94486	DOC2A
687	chr4	40577107	40577508	402	2	1.02814e-28	2.61536e-41	5.10535e-26	4.8872e-41	-4.446	-3.7705	RBM47
688	chr1	30995251	30995278	28	3	4.12488e-44	5.87212e-39	1.54359e-21	6.24675e-41	-6.9053	-5.358	PUM1
689	chr8	144614641	144614781	141	3	4.29623e-51	1.81943e-18	6.20048e-41	6.55385e-41	-4.1409	-2.1579
690	chr11	129323314	129323542	229	2	2.67475e-51	2.0663e-18	1.74654e-42	7.85115e-41	-11.2978	-5.67195
691	chr6	20952774	20952966	193	2	2.08607e-41	4.93165e-41	4.45724e-26	8.32747e-41	-10.0555	-8.31265	CDKAL1
692	chr8	2010763	2011275	513	3	2.72025e-35	1.78274e-36	2.9012e-29	8.33412e-41	-8.6534	-5.89683
693	chr17	49403708	49404129	422	4	2.40907e-44	5.99441e-20	3.75877e-29	8.41428e-41	-7.1756	-3.2222	RP11-81K2.1;RP11-1079K10.4;PHB
694	chr8	109581895	109582164	270	2	3.14378e-49	4.0895e-26	2.33829e-41	9.46666e-41	-12.3308	-7.27925	SYBU
695	chr6	43695909	43696109	201	2	3.90641e-41	7.00887e-41	2.32774e-26	9.87891e-41	-8.8908	-7.16975
696	chr4	7240270	7240403	134	2	3.05335e-46	5.11034e-35	2.57431e-36	1.01411e-40	-10.543	-5.8885	SORCS2
697	chr9	34370782	34371381	600	5	6.76057e-41	7.67049e-39	3.7006e-16	1.1614e-40	-6.7442	-4.61384	KIAA1161
698	chr20	41603389	41604139	751	4	1.10888e-42	8.51534e-21	3.6351e-35	1.66685e-40	-9.4238	-3.27995	CHD6
699	chr6	46492020	46492733	714	6	1.77872e-33	2.81018e-21	1.14943e-21	2.14522e-40	-7.13	-3.63602	RCAN2;RP11-795J1.1
700	chr19	3464766	3465715	950	7	2.26315e-36	2.04774e-33	1.10901e-19	2.1862e-40	-8.0274	-3.70567	NFIC
701	chr17	3890823	3891362	540	4	8.63066e-44	7.8581e-24	1.80425e-37	2.81534e-40	-9.4748	-4.2166	OR1E2, NCBP3, ZZEF1, P2RX1, CAMKK1
702	chr21	34836277	34836800	524	2	9.37221e-35	1.65749e-36	7.37257e-34	3.03997e-40	-11.3771	-8.32165
703	chr20	50267023	50267844	822	6	6.50295e-46	6.6274e-32	1.91075e-15	3.07554e-40	-4.8012	-3.12482
704	chr5	10330732	10330871	140	2	1.40504e-47	2.87697e-21	1.14434e-41	3.27803e-40	-8.2661	-4.4497
705	chr11	13261369	13261831	463	2	5.37065e-24	6.58031e-41	1.41251e-22	3.3253e-40	-8.0553	-7.5494
706	chr7	1733532	1733608	77	2	1.99133e-42	1.37477e-40	6.48596e-25	3.43586e-40	-6.4252	-5.68925	ELFN1
707	chr14	95467555	95467938	384	2	5.95141e-35	7.17806e-38	8.4707e-32	3.57066e-40	-9.7625	-7.3425
708	chr3	194590020	194590841	822	6	1.83298e-34	1.50181e-32	6.06462e-14	3.68768e-40	-8.1664	-4.47915	TMEM44;TMEM44-AS1
709	chr1	204685890	204686679	790	6	5.74396e-46	3.52066e-33	2.59281e-25	3.70002e-40	-7.9633	-2.69173	LRRN2
710	chr17	77242384	77242620	237	2	1.50131e-47	3.29862e-33	6.45617e-37	4.05944e-40	-8.4521	-6.3175
711	chr17	4617145	4617205	61	3	1.47414e-43	6.56404e-40	2.42061e-22	4.07013e-40	-12.9359	-10.1452
712	chr1	21260337	21260680	344	4	4.17824e-42	8.00018e-42	2.33284e-12	4.83314e-40	-7.5168	-5.96108	ECE1
713	chr19	19514951	19516004	1054	8	2.51768e-44	4.43471e-36	7.91995e-13	5.46045e-40	-3.684	-2.28411	TSSK6;NDUFA13;CTC-260F20.3
714	chr16	3950585	3950984	400	5	5.50232e-42	1.16971e-41	8.08037e-13	5.54097e-40	-4.44	-3.69254	RP11-462G12.1
715	chr17	54898794	54901221	2428	19	6.36579e-18	2.16508e-18	1.33984e-09	6.01634e-40	-5.5302	-1.73472	TOM1L1
716	chr17	76527341	76528983	1643	12	7.39489e-35	8.19728e-35	2.64313e-08	6.79947e-40	-4.3363	-2.60659	PRCD;CYGB
717	chr9	4839082	4839458	377	2	4.35831e-33	1.3342e-38	9.27864e-30	7.04422e-40	-8.1052	-7.1879	RCL1;AL158147.2
718	chr17	9020063	9020991	929	5	1.09018e-35	2.59569e-37	7.09938e-21	7.31246e-40	-6.423	-3.11244	NTN1
719	chr18	34754491	34754518	28	2	1.02082e-41	8.61512e-33	9.05604e-37	8.26194e-40	-4.9701	-2.85225	RP11-138H11.1;DTNA
720	chr15	24981555	24981888	334	5	5.57191e-47	2.07234e-21	9.10551e-29	8.82291e-40	-5.1493	-2.34452	SNHG14;SNORD107;SNURF
721	chr12	52055123	52056046	924	4	3.27811e-27	8.72477e-41	5.59309e-16	8.87906e-40	-4.9905	-3.95845
722	chr1	47232275	47233490	1216	12	1.92103e-39	1.01965e-28	1.46839e-15	8.89344e-40	-6.1159	-1.95917	TAL1
723	chr20	47626785	47626852	68	2	2.16743e-43	2.85683e-33	2.49063e-36	8.94884e-40	-9.6247	-5.3051	NCOA3
724	chr9	116549323	116549426	104	2	1.95929e-44	8.4771e-30	1.26148e-38	9.52738e-40	-10.0683	-5.9442	ASTN2;ASTN2-AS1
725	chr16	67966859	67968140	1282	9	9.61443e-33	1.13685e-36	3.65092e-13	9.9093e-40	5.4974	2.63267	SLC12A4
726	chr16	75252702	75253120	419	3	8.74479e-46	6.06038e-24	2.73348e-22	1.00922e-39	-6.6881	-4.4439	BCAR1
727	chr16	84747091	84747119	29	3	5.54962e-43	5.48684e-41	4.41412e-16	1.02294e-39	-8.8433	-7.7647
728	chr22	42432118	42432509	392	7	8.51245e-46	7.18903e-42	5.92772e-09	1.09336e-39	-4.1934	-2.81196	NFAM1
729	chr2	221570493	221570988	496	3	3.71875e-34	2.20141e-40	1.31188e-18	1.65563e-39	-5.6025	-3.63123	EPHA4
730	chr5	135040194	135041367	1174	9	1.83135e-22	2.51248e-41	3.8538e-10	1.75527e-39	-3.6937	-2.8555	C5orf66-AS1;C5orf66
731	chr15	73836509	73836561	53	2	1.40716e-41	8.30262e-40	9.59971e-25	1.84861e-39	-9.2231	-8.68975
732	chr16	2086267	2086398	132	2	3.35499e-46	4.29944e-29	1.40038e-38	1.94109e-39	-9.4464	-5.45345	TSC2
733	chr1	145961386	145961944	559	6	2.88989e-34	4.37353e-35	1.40574e-19	2.24741e-39	-2.3328	-0.952067	CH17-270A2.1;CH17-270A2.2;ANKRD34A
734	chr16	81676143	81676284	142	2	1.97937e-42	6.85344e-39	1.39312e-27	2.27198e-39	-8.1604	-5.95745	CMIP
735	chr7	151230371	151230762	392	2	4.42634e-39	1.55908e-32	2.92572e-36	2.39814e-39	-14.8132	-8.3586
736	chr3	128872996	128873002	7	2	1.47838e-40	4.30519e-20	7.49438e-41	2.45639e-39	-6.282	-3.38095	RP11-723O4.2
737	chr20	62636627	62636989	363	2	2.2178e-29	1.74228e-39	1.76608e-25	2.53184e-39	-7.8644	-7.22335	RP13-30A9.1
738	chr2	131041295	131041494	200	2	2.45852e-44	6.24983e-36	8.79291e-33	2.56248e-39	-6.3282	-5.6125
739	chr1	15764222	15764722	501	5	3.13247e-38	7.69107e-33	1.88652e-16	2.61903e-39	-5.8744	-3.30998	FBLIM1
740	chr7	50793769	50794568	800	19	1.0519e-49	3.04966e-16	6.482e-15	2.9498e-39	-5.9386	-1.3584	GRB10
741	chr9	120532715	120533040	326	3	6.12626e-45	1.61931e-28	2.90734e-22	2.96685e-39	-6.5273	-3.96	CDK5RAP2
742	chr3	108223901	108224244	344	3	1.21093e-46	1.14046e-21	1.48673e-32	3.40691e-39	-10.872	-5.3128	IFT57
743	chr9	114485066	114485107	42	2	4.44937e-41	6.18544e-40	6.05973e-21	3.46661e-39	-9.3227	-8.01015	DFNB31
744	chr2	10427399	10427716	318	4	5.92112e-46	2.20365e-28	1.09181e-16	5.54047e-39	-6.5485	-4.3231	HPCAL1
745	chr15	100338993	100339294	302	3	1.01778e-47	1.16435e-28	3.79057e-34	5.54767e-39	-10.1486	-4.44153
746	chr8	8346335	8346445	111	2	3.07939e-43	9.88717e-36	2.26375e-32	5.57605e-39	-6.1843	-3.83825	SGK223
747	chr12	119710576	119711291	716	4	1.21295e-27	3.7318e-28	2.14302e-22	6.27061e-39	-8.9878	-5.87348	CIT
748	chr5	42923910	42924264	355	3	5.52684e-38	3.40802e-40	7.85576e-15	7.15125e-39	-9.7057	-8.62987
749	chr11	63610532	63610817	286	2	1.13399e-43	3.31573e-31	1.84084e-36	8.01207e-39	-13.5469	-8.77445	PLA2G16
750	chr10	126501225	126501430	206	2	1.69032e-48	1.03121e-19	2.60135e-40	8.58863e-39	-8.836	-4.3598	C10orf90
751	chr21	46539907	46540323	417	3	2.55894e-29	1.17401e-38	1.38817e-18	8.84793e-39	-6.9344	-5.0309	DIP2A
752	chr8	104373266	104373750	485	2	1.87158e-34	1.57775e-34	2.39874e-33	1.00251e-38	-11.8634	-7.57915	DPYS
753	chr1	20178313	20178658	346	2	3.56729e-43	6.03985e-27	1.27309e-38	1.02508e-38	-8.3019	-5.2679
754	chr14	75935266	75935359	94	2	2.04443e-40	1.87144e-39	1.05413e-20	1.04278e-38	-8.4833	-8.04895	TTLL5;IFT43
755	chr21	34370706	34370881	176	2	2.21412e-40	8.61777e-39	2.05998e-25	1.04913e-38	-13.6838	-10.6594	KCNE2;AP000320.6
756	chr16	85000818	85001099	282	2	2.85903e-31	2.45739e-39	2.26114e-22	1.08354e-38	-10.5963	-7.63645	KIAA0513;ZDHHC7
757	chr17	43780234	43780557	324	5	3.41065e-46	2.07906e-32	3.71115e-16	1.19051e-38	-7.8504	-4.62004	C17orf105;DUSP3
758	chr2	17931453	17931616	164	3	9.72207e-42	8.98599e-40	2.29289e-16	1.32936e-38	-3.3081	-2.50363	KCNS3
759	chr17	40363588	40365229	1642	13	7.63338e-39	6.511e-31	4.18832e-11	1.54811e-38	-4.0555	-1.79983	CTD-2267D19.3;GJD3
760	chr16	79658456	79658618	163	2	2.65729e-41	4.83202e-38	6.2656e-27	1.76107e-38	-6.7475	-5.1895
761	chr2	222311886	222312567	682	6	5.84884e-43	1.08078e-37	3.95645e-12	1.8551e-38	-4.8324	-2.64908
762	chr12	46266471	46266554	84	3	1.05355e-42	3.85553e-35	1.8682e-23	1.93222e-38	-9.3299	-5.40327	SLC38A1
763	chr10	78351444	78351721	278	2	1.60036e-33	1.27318e-38	1.01715e-24	2.0961e-38	-7.1331	-5.89555	RP11-90J7.4;LINC00856
764	chr1	119631946	119632405	460	4	6.11412e-41	2.51656e-34	1.86969e-19	2.1087e-38	-9.3333	-4.02442	ZNF697
765	chr16	75258546	75258874	329	3	1.1798e-41	5.30826e-23	7.87276e-37	2.16185e-38	-10.2263	-4.54783	BCAR1
766	chr20	63208653	63209099	447	4	4.29945e-55	2.1861e-08	1.51108e-42	2.16499e-38	-5.8598	-1.76735
767	chr6	5125683	5125873	191	2	4.94921e-47	2.7811e-26	1.78891e-38	2.17609e-38	-11.8962	-6.3593	LYRM4
768	chr1	228207198	228207748	551	5	3.18949e-51	1.08114e-15	5.38576e-33	2.20988e-38	-7.898	-2.9625	C1orf145;OBSCN
769	chr17	80846590	80847123	534	4	9.45223e-57	2.74736e-17	3.16759e-40	2.26815e-38	-6.599	-2.39045	RPTOR
770	chr11	8684061	8684253	193	4	1.70343e-39	5.9018e-40	1.14328e-12	2.63192e-38	-5.3854	-5.0338	RPL27A;AC091053.1;AC091053.2;SNORA45A;SNORA45B
771	chr1	230377530	230378223	694	6	2.59926e-34	7.97055e-36	5.04742e-12	2.64211e-38	-7.2644	-4.67765	PGBD5
772	chr7	230443	230631	189	3	3.47879e-51	4.13757e-24	1.73145e-37	2.79459e-38	-8.0132	-3.9863
773	chr2	238569723	238569872	150	2	1.23555e-42	1.01075e-35	8.5687e-31	3.26292e-38	-6.0278	-5.8299
774	chr15	69730649	69730842	194	2	1.25093e-47	5.36614e-18	8.40394e-40	3.32569e-38	-11.8798	-6.02945	AC009677.1
775	chr14	102949535	102949544	10	2	1.01757e-41	1.64901e-35	5.54519e-31	3.72889e-38	-10.9851	-7.62495	CDC42BPB
776	chr17	7295027	7295964	938	6	4.66496e-24	3.82324e-37	2.89899e-12	3.79313e-38	-6.2898	-3.50563	YBX2
777	chr6	34145792	34147049	1258	10	5.79515e-36	8.04957e-37	3.09627e-07	4.0173e-38	-4.055	-2.6594	GRM4
778	chr6	34954357	34954396	40	2	8.38421e-40	6.71473e-17	9.58594e-40	4.09628e-38	-8.7132	-4.5381	SNRPC, ANKS1A;TAF11
779	chr4	2731669	2732242	574	4	5.11457e-34	6.77628e-39	3.18572e-14	4.29949e-38	-8.4881	-4.42167	FAM193A
780	chr1	32275550	32276017	468	5	1.50744e-40	3.99857e-39	1.24663e-12	4.36205e-38	-6.7838	-4.4073	LCK
781	chr9	128879437	128880077	641	2	6.53842e-25	2.63216e-38	3.25668e-24	5.03829e-38	-8.0844	-7.6668	CCBL1;NUP188
782	chr17	75879335	75880274	940	4	6.82547e-27	1.27415e-30	2.17042e-17	5.06027e-38	-8.1007	-4.47565	TRIM47;RP11-552F3.9
783	chr21	41926583	41927150	568	4	1.29358e-36	3.54298e-38	1.79742e-17	5.13342e-38	-4.6523	-3.65287	C2CD2
784	chr14	73239555	73239967	413	7	1.25184e-43	1.87666e-37	1.14115e-11	6.16687e-38	-1.4247	-0.872057	PAPLN
785	chr1	114099228	114100238	1011	5	1.90271e-31	7.48631e-22	4.47498e-15	6.19716e-38	-13.3079	-6.05392	SYT6
786	chr1	2212562	2213892	1331	8	3.68497e-36	7.0014e-36	3.5636e-16	6.42907e-38	-4.3002	-1.8127	RP11-181G12.4;C1orf86
787	chr1	75127264	75128906	1643	13	1.17133e-17	3.18992e-36	9.28838e-09	6.52599e-38	-4.6005	-1.89557	LHX8;RP11-510C10.2
788	chr3	52016378	52016530	153	2	2.66672e-38	1.25992e-38	2.04772e-20	6.8996e-38	-7.6096	-7.40845
789	chr16	89490959	89491615	657	9	1.30794e-58	0.000404576	1.28703e-45	6.99828e-38	1.3297	0.0751444	ANKRD11;SPG7
790	chr7	47582306	47583870	1565	9	2.5935e-24	4.4172e-36	1.1905e-07	7.39506e-38	-5.4176	-3.27948	TNS3
791	chr10	69483738	69484236	499	3	1.13331e-38	2.25823e-35	2.13411e-21	8.04106e-38	-3.9704	-3.79357
792	chr3	99938184	99938749	566	4	2.00295e-48	6.62891e-21	8.07347e-25	8.60265e-38	-9.8872	-4.87822	FILIP1L
793	chr22	17569391	17569680	290	4	2.97405e-40	3.21765e-39	4.31601e-14	8.6165e-38	-7.1765	-5.2051	SLC25A18
794	chr14	93927150	93927469	320	8	1.43269e-47	8.11682e-34	3.98516e-12	8.73215e-38	-5.2352	-3.21711	FAM181A-AS1;FAM181A
795	chr1	40032512	40032650	139	2	5.79073e-43	1.71285e-32	1.33161e-33	1.14431e-37	-6.0717	-4.5979
796	chr15	72785100	72785851	752	3	1.86806e-36	9.53782e-31	4.66387e-29	1.18428e-37	-13.3742	-6.5585	ARIH1, BBS4, ADPGK-AS1;ADPGK
797	chr5	135190433	135191758	1326	9	8.22916e-36	4.69502e-25	8.31174e-14	1.20061e-37	3.5585	0.714444	C5orf66
798	chr13	35857836	35857944	109	2	1.23612e-39	3.81238e-38	1.39879e-22	1.32135e-37	-6.9339	-5.50115	DCLK1
799	chr19	2627964	2628033	70	2	8.8934e-40	2.56967e-38	3.40271e-20	1.40729e-37	-7.188	-6.32625	GNG7;DOT1L, SPPL2B, GADD45B
800	chr9	122383548	122384154	607	2	3.14723e-31	5.08954e-35	1.84858e-30	1.42282e-37	-13.6669	-8.9917
801	chr22	35538816	35538904	89	2	1.97751e-39	2.81098e-38	5.56632e-21	1.42406e-37	-5.741	-5.6215
802	chr2	44951810	44952276	467	2	3.01781e-37	6.40409e-30	1.75602e-35	1.51642e-37	-8.3623	-5.02615
803	chr15	40367614	40367861	248	2	5.07477e-46	1.74672e-24	4.5645e-38	1.5206e-37	-6.4766	-3.9723	DISP2
804	chr3	45011037	45011858	822	3	1.64282e-24	2.69341e-36	3.64794e-23	1.5474e-37	-3.8611	-3.50407	EXOSC7;CLEC3B
805	chr16	17468007	17469442	1436	5	1.30074e-23	4.00802e-38	2.76046e-15	1.59947e-37	-4.8296	-3.84784	XYLT1
806	chr1	204267660	204267679	20	2	1.99465e-39	3.23933e-36	3.11492e-28	1.73344e-37	-4.8397	-3.9077	PLEKHA6
807	chr12	49091994	49092192	199	4	2.56801e-43	3.28081e-35	1.65195e-17	1.77867e-37	-2.1751	-1.66673	DHH;RP11-386G11.8
808	chr10	121910803	121911472	670	5	3.4301e-43	5.44299e-16	8.88557e-34	1.96716e-37	-9.3622	-3.00198	ATE1
809	chr20	62643331	62643514	184	3	3.74617e-39	1.04857e-38	2.90823e-14	2.14776e-37	-1.8833	-1.6845	SLCO4A1;RP11-93B14.6
810	chr22	27639098	27639558	461	5	1.72249e-41	3.25186e-36	3.1639e-12	2.32163e-37	-6.2278	-4.4905
811	chr8	141355214	141355539	326	4	3.74186e-44	2.70233e-32	2.39986e-25	2.32295e-37	-5.6126	-2.96742	CTD-3064M3.3
812	chr3	15287776	15287805	30	2	1.09223e-39	3.34064e-30	7.01698e-35	2.8524e-37	-11.4186	-7.34625	NR2C2, CAPN7;RPS24P10, SH3BP5
813	chr1	19643255	19644026	772	15	1.83293e-45	2.86374e-28	7.90604e-10	3.14117e-37	-3.8546	-1.44804	MINOS1-NBL1;NBL1
814	chr17	55265921	55266465	545	5	3.18788e-37	2.60911e-36	4.52581e-12	3.16338e-37	-4.3029	-2.62076	HLF
815	chr11	57325847	57326143	297	3	2.60062e-52	7.54933e-15	1.1463e-39	3.19315e-37	-8.3727	-3.00847	RP11-872D17.4;TNKS1BP1;SSRP1
816	chr7	151439853	151440879	1027	10	2.30503e-33	6.68476e-28	1.17783e-09	3.38216e-37	-3.7459	-2.01606	CRYGN
817	chr11	57568722	57569647	926	5	1.45777e-37	3.46044e-24	3.07464e-22	3.54026e-37	-7.8426	-3.10912	UBE2L6
818	chr17	7383780	7384681	902	7	3.94911e-27	8.04408e-37	3.82276e-15	3.54721e-37	-3.7687	-2.58644	TNK1
819	chr14	50821368	50822188	821	7	2.16185e-38	2.97288e-33	1.10083e-16	3.91595e-37	-4.7534	-2.40144	RP11-286O18.1;NIN
820	chr17	48632495	48632749	255	4	1.40182e-40	7.93317e-39	1.02524e-11	4.32965e-37	-5.8033	-5.21903	MIR196A1;HOXB-AS4;HOXB7
821	chr10	33772668	33773305	638	6	4.11697e-30	5.25328e-31	5.40843e-15	4.69688e-37	-6.4478	-4.23312	LINC00838
822	chr16	22225659	22225753	95	2	6.54533e-40	4.59256e-36	2.57573e-27	4.948e-37	-13.1407	-7.7425	EEF2K
823	chr1	17646845	17647061	217	3	2.149e-40	5.45387e-30	5.67006e-27	5.30326e-37	-8.0867	-3.55283	ARHGEF10L
824	chr11	45371014	45371429	416	8	1.34097e-48	7.55906e-22	1.83496e-13	6.38522e-37	-3.1881	-1.4575	RP11-430H10.2
825	chr8	28338131	28338728	598	5	9.23373e-48	9.36209e-15	1.26465e-32	6.82653e-37	-10.0323	-2.5819	RP11-380I10.4;PNOC
826	chr14	104773206	104773832	627	9	1.41931e-52	3.91427e-19	9.5291e-14	6.90325e-37	-6.7811	-2.35457	AKT1
827	chr2	64993013	64994620	1608	6	1.06356e-23	4.79634e-26	2.04926e-21	7.14977e-37	-14.9477	-5.27108	RNU6-548P;SLC1A4
828	chr21	44928390	44928741	352	4	4.2476e-39	3.40097e-35	2.67702e-19	8.09272e-37	-6.6774	-4.3026	ITGB2;ITGB2-AS1
829	chr7	157613272	157614044	773	6	6.29987e-25	3.53554e-39	5.64295e-09	8.9052e-37	8.3888	5.11758	AC005481.5;PTPRN2
830	chr17	1627497	1627561	65	2	3.36556e-39	4.58999e-35	1.76123e-28	9.94036e-37	-10.2262	-7.02335	SLC43A2
831	chr5	115559034	115559364	331	2	1.34748e-32	1.47794e-35	1.58925e-27	1.01812e-36	-7.8277	-6.06075
832	chr8	140465945	140466203	259	2	2.51008e-33	5.59385e-37	1.74724e-23	1.04756e-36	-8.0346	-7.89835
833	chr6	46949893	46950095	203	2	6.93511e-40	3.78847e-35	3.0315e-28	1.07899e-36	-7.54	-5.71675	GPR116
834	chr6	32187055	32187363	309	2	5.47739e-48	2.72539e-15	2.53344e-38	1.0856e-36	-5.1962	-2.6672	SKIV2L;DXO, ATF6B, NOTCH4, PBX2
835	chr16	11155610	11155998	389	2	1.60994e-33	1.68873e-33	9.92231e-31	1.09116e-36	-3.8941	-2.49275	CLEC16A
836	chr11	44603786	44604393	608	6	7.34273e-37	5.21882e-30	4.48627e-18	1.18667e-36	-7.3004	-4.16808	CD82
837	chr5	913857	913895	39	3	4.81996e-40	4.73697e-36	1.97614e-19	1.20724e-36	-4.4342	-3.12083	TRIP13
838	chr11	69640054	69640761	708	14	3.22764e-46	1.96726e-22	6.01694e-12	1.24189e-36	-3.5647	-1.45204	CCND1;LTO1
839	chr1	224737813	224738108	296	2	6.54838e-29	3.10061e-37	1.71821e-21	1.26015e-36	-11.272	-8.8506	CNIH3
840	chr12	52243049	52243644	596	4	2.0936e-27	5.57686e-34	3.01131e-17	1.31939e-36	-2.9872	-2.33318	AC021066.1;KRT7
841	chr17	37510278	37510548	271	3	1.01298e-43	1.06204e-22	1.68193e-27	1.38881e-36	-8.7621	-4.5836	DUSP14
842	chr7	6396346	6396469	124	2	2.73274e-41	2.30764e-31	7.53232e-33	1.40045e-36	-9.2585	-6.8356	RAC1
843	chr12	50188574	50188801	228	2	4.25225e-35	6.76174e-37	3.35566e-23	1.40897e-36	-10.2515	-8.4708
844	chr11	94151639	94152656	1018	3	2.71157e-19	9.43309e-35	2.2839e-18	1.43799e-36	-10.4943	-8.2442	PANX1
845	chr12	42235171	42235335	165	2	8.4571e-44	1.95352e-26	4.40406e-36	1.53236e-36	-9.4196	-5.99235	YAF2
846	chr17	34254015	34255108	1094	5	5.95847e-37	5.26862e-26	3.37018e-27	2.18447e-36	-5.7246	-2.84706	CCL2
847	chr19	58562001	58562062	62	3	1.03775e-39	3.8397e-37	1.30569e-17	2.21391e-36	-5.4694	-5.15603	MZF1-AS1;MZF1
848	chr2	134119249	134119741	493	3	3.97854e-36	6.9348e-31	4.45105e-29	2.37386e-36	-5.5113	-2.36217	MGAT5
849	chr20	34515354	34515778	425	5	1.04016e-39	7.85803e-38	2.62624e-10	2.4753e-36	-6.7036	-4.2496	DYNLRB1
850	chr9	97981743	97982014	272	2	1.79996e-33	3.17685e-36	1.38567e-24	2.5992e-36	-6.3256	-6.14385
851	chr11	75716834	75717152	319	2	9.95857e-41	1.90366e-27	3.01473e-35	2.6872e-36	-8.2689	-5.2753	MOGAT2
852	chr8	42278252	42278559	308	2	1.77253e-35	7.7835e-35	1.018e-27	2.99559e-36	-13.188	-10.4231	IKBKB
853	chr16	57809608	57810659	1052	10	3.91107e-34	5.07697e-38	1.39049e-08	3.00294e-36	-4.7955	-3.31709	KIFC3;CTD-2600O9.1
854	chr12	116558967	116559289	323	7	4.28178e-43	2.63712e-37	2.17337e-10	3.04019e-36	-5.0825	-3.65824
855	chr12	122773893	122775241	1349	13	3.86319e-34	2.60765e-29	4.63967e-09	3.04751e-36	-5.503	-2.18375	CCDC62
856	chr16	72936275	72936603	329	2	2.70315e-42	3.38279e-18	1.11207e-37	3.57997e-36	-10.2659	-4.97495	ZFHX3
857	chr1	54152981	54153147	167	5	2.12786e-42	8.96783e-28	4.85843e-23	3.63246e-36	-7.0983	-4.22648	RP11-446E24.4;CDCP2
858	chr2	10304305	10304794	490	5	6.4687e-36	4.55244e-37	2.59955e-12	4.45959e-36	-3.9914	-2.15434	HPCAL1
859	chr7	131284287	131285365	1079	4	1.5126e-28	7.80426e-26	2.92906e-20	4.76593e-36	-6.3017	-2.98545	MKLN1
860	chr1	6586018	6586095	78	3	4.58558e-40	4.10466e-32	5.32863e-27	5.54889e-36	-6.3527	-4.11947
861	chr16	67429998	67430925	928	9	2.62898e-32	4.80866e-25	1.92342e-11	5.58298e-36	-3.4714	-1.50947	HSD11B2;RP11-297D21.2
862	chr8	80078167	80078223	57	2	2.61505e-38	1.27557e-23	1.81705e-36	5.69925e-36	-8.5641	-4.84195	TPD52;RP11-26J3.4
863	chr2	45652144	45652544	401	3	1.91028e-35	5.91422e-36	4.63878e-17	6.00008e-36	-2.9646	-2.3886	PRKCE
864	chr4	6780288	6780522	235	3	1.06671e-38	3.55922e-37	2.81522e-14	6.11892e-36	-8.8198	-6.7976
865	chr1	25542306	25542637	332	4	3.43203e-52	4.3315e-15	1.98542e-36	6.1192e-36	-6.7935	-2.39635	LDLRAP1
866	chr8	96153807	96155539	1733	5	2.41788e-15	2.27398e-37	3.09245e-11	6.41965e-36	-5.5076	-4.31188	GDF6
867	chr16	17194068	17194397	330	2	3.28565e-41	9.3812e-23	1.32151e-36	7.14797e-36	-12.4871	-6.6331	RP11-1102P22.3;XYLT1
868	chr5	194763	195705	943	8	3.6007e-29	1.38624e-32	1.50694e-10	7.84851e-36	-8.3371	-4.27782	CTD-2083E4.7;LRRC14B
869	chr16	10876851	10877392	542	9	1.85721e-43	3.3581e-35	5.76842e-11	8.08742e-36	-3.5105	-2.27898	CIITA;RP11-876N24.2
870	chr13	38784639	38784755	117	4	3.89155e-41	5.05827e-35	1.01484e-14	8.38217e-36	-7.4967	-5.16427	FREM2
871	chr2	168247831	168248580	750	10	1.5354e-30	6.95131e-20	1.27799e-17	8.73791e-36	-5.8469	-1.47534	STK39
872	chr11	75508426	75509360	935	5	4.49496e-36	7.31393e-30	3.95856e-17	9.22127e-36	-9.1462	-4.60076	GDPD5
873	chr4	2300894	2301225	332	3	1.25351e-40	4.36431e-17	1.62072e-35	9.79295e-36	-9.2591	-3.5951	RP11-478C1.7;ZFYVE28
874	chr4	10114890	10116174	1285	8	8.25774e-33	1.25948e-25	1.0086e-12	1.06989e-35	-4.6316	-1.44693	WDR1;RNA5SP155
875	chr17	10657291	10657610	320	4	1.34131e-34	1.50412e-36	2.08102e-13	1.12274e-35	-8.427	-7.38395	MYH3
876	chr15	25093071	25093920	850	4	1.74138e-43	2.74351e-21	8.05866e-30	1.15071e-35	-8.5171	-3.10405	SNHG14;AC124312.1;SNORD116-24
877	chr2	183997759	183997779	21	2	2.70329e-37	2.77453e-29	3.95685e-33	1.18314e-35	-8.4921	-4.7888
878	chr13	104015274	104015479	206	2	3.43307e-42	1.91222e-29	5.45964e-33	1.20991e-35	-11.3488	-5.95995
879	chr20	44714287	44715355	1069	12	2.7876e-30	9.22415e-16	1.59537e-20	1.2713e-35	-7.2785	-1.99896	WISP2;KCNK15-AS1
880	chr10	31910092	31910397	306	2	1.472e-42	3.35826e-17	3.77027e-37	1.3292e-35	-11.1169	-5.7129	ARHGAP12
881	chr16	68284348	68284969	622	2	1.00721e-20	2.76562e-36	5.11814e-20	1.35252e-35	-8.1013	-7.824	RANBP10, DPEP2, SLC7A6OS;NFATC3, SLC7A6, PRMT7
882	chr1	20185901	20186450	550	7	4.85568e-35	3.40804e-31	7.33447e-20	1.50406e-35	-4.3857	-2.93744	UBXN10;UBXN10-AS1
883	chr17	1181358	1182086	729	5	5.94741e-27	7.78552e-33	4.24387e-16	1.54776e-35	-5.455	-3.47206	ABR;AC016292.1
884	chr1	32361241	32361548	308	2	2.96813e-39	1.80051e-28	1.75478e-33	1.70841e-35	-8.0509	-5.2808	TSSK3;FAM229A
885	chr21	34863879	34864094	216	2	5.16981e-35	1.01834e-35	7.65674e-23	1.82065e-35	-11.596	-9.9202
886	chr14	39347297	39347574	278	2	1.26372e-43	7.81649e-17	5.50095e-37	1.99517e-35	-10.6488	-5.28565	RP11-407N17.3;CTAGE5
887	chr3	138331203	138331312	110	2	1.39129e-38	1.79858e-34	2.81106e-26	1.99809e-35	-13.3376	-10.6017	NME9
888	chr1	13541811	13542295	485	2	3.9819e-21	4.35006e-36	5.24614e-20	2.09208e-35	-7.4695	-7.0032
889	chr1	204149711	204150637	927	4	2.31116e-21	3.52638e-33	2.48077e-20	2.44924e-35	-5.0732	-3.88483	ETNK2
890	chr1	24730552	24730923	372	2	7.81805e-30	3.44135e-34	1.35469e-26	2.50493e-35	-6.6505	-5.4464
891	chr5	159163058	159163703	646	2	2.48017e-24	2.59107e-35	1.23205e-23	2.68864e-35	-9.0524	-8.7086	RNF145
892	chr17	79951496	79951647	152	3	7.19391e-40	1.06556e-34	3.21771e-18	2.74498e-35	-6.2109	-4.69267	RP11-353N14.7;TBC1D16
893	chr11	31815555	31815880	326	6	9.53285e-46	5.7137e-22	2.68994e-17	3.36165e-35	-3.1571	-1.42962	PAX6;RCN1
894	chr5	1051899	1052424	526	3	4.51045e-45	2.24927e-22	2.33519e-31	3.37384e-35	-6.045	-2.98037	SLC12A7
895	chr3	10958114	10958821	708	4	6.55301e-34	3.97408e-33	3.80894e-19	3.64528e-35	-4.7547	-3.54815
896	chr18	45839136	45839535	400	3	8.5569e-38	1.26599e-30	1.37805e-18	3.77596e-35	-4.6473	-3.44263	SIGLEC15
897	chr12	6539603	6540827	1225	8	7.95164e-31	5.78788e-35	1.15873e-08	3.77667e-35	-3.2779	-2.65151	TAPBPL, NCAPD2, GAPDH;IFFO1;RP5-940J5.9;VAMP1, ZNF384, CHD4, NOP2, IFFO1
898	chr1	117093911	117094702	792	6	2.8509e-31	3.17719e-28	3.09336e-13	4.12993e-35	-8.5866	-4.92572	TTF2
899	chr17	68942119	68942206	88	2	5.05191e-40	1.04954e-20	3.34066e-36	4.2217e-35	-6.5005	-4.56025	ABCA8
900	chr8	48820189	48820207	19	2	5.8318e-37	2.0635e-34	2.09571e-25	4.48368e-35	-12.6622	-9.05035
901	chr2	96606941	96607533	593	2	6.13338e-27	5.18608e-34	3.2726e-26	4.76717e-35	-8.6328	-6.83865	KANSL3
902	chr5	10562865	10563388	524	4	2.61236e-34	5.54234e-29	2.79504e-15	4.84244e-35	-5.1352	-3.35018	ANKRD33B
903	chr1	211326305	211327509	1205	12	4.70012e-41	3.9587e-19	6.01596e-15	4.85986e-35	-1.9403	-0.587933	TRAF5
904	chr5	141477403	141478539	1137	9	2.16315e-36	1.41511e-24	2.50457e-12	4.87766e-35	-5.747	-2.79676	PCDHGB5;PCDHGA6;PCDHGA12;PCDHGB6;PCDHGA7;PCDHGB7;PCDHGA8;PCDHGA9;PCDHGA1;PCDHGB1;PCDHGA2;PCDHGB2;PCDHGA3;PCDHGB3;PCDHGA4;PCDHGA10;PCDHGC3;PCDHGB4;PCDHGA5;PCDHGA11;RN7SL68P;AC008781.1
905	chr2	16202013	16202407	395	3	3.16216e-26	1.18983e-35	1.3543e-15	5.03149e-35	-5.8264	-5.3177	AC010745.1
906	chr1	204152770	204152796	27	3	2.13423e-40	8.62269e-33	2.81306e-20	5.54391e-35	-6.0354	-4.33493
907	chr2	73730975	73731354	380	2	1.41523e-36	6.98839e-27	1.06262e-33	6.22017e-35	-6.7057	-4.67735	TPRKB
908	chr2	112690886	112691260	375	3	1.67896e-34	1.40058e-27	3.7233e-26	6.25367e-35	-7.4745	-3.76193
909	chr10	100983339	100983659	321	2	2.56701e-41	4.61822e-17	1.85195e-36	6.25972e-35	-7.0779	-3.7386	SEMA4G;MRPL43;RP11-108L7.4
910	chr4	140047680	140047884	205	2	6.07671e-42	8.89179e-28	3.92151e-33	6.26761e-35	-10.5418	-6.684	MAML3
911	chr1	156858900	156859584	685	9	4.93621e-38	1.91779e-34	3.17167e-08	6.28545e-35	-3.1306	-1.68498	NTRK1;INSRR
912	chr15	76181653	76181790	138	3	3.55004e-39	1.28074e-34	1.356e-16	6.39461e-35	-8.5207	-6.2441
913	chr9	35675389	35676367	979	9	4.78786e-27	8.76569e-37	2.6988e-08	6.50713e-35	-3.3467	-1.76708	CA9;ARHGEF39
914	chr19	18896264	18896786	523	6	2.71191e-38	6.00999e-34	4.90269e-12	6.59274e-35	-4.083	-2.41432	GDF1;CERS1
915	chr12	31645930	31646183	254	4	7.14952e-42	5.50823e-23	1.51279e-15	7.07457e-35	-8.908	-5.56398	METTL20
916	chr6	137722914	137723211	298	2	7.75186e-45	1.20583e-15	1.99716e-36	7.71677e-35	-11.782	-5.8741
917	chr19	4841284	4841343	60	2	1.02776e-36	1.76178e-35	1.93258e-19	8.72037e-35	-12.69	-10.3672	PLIN3
918	chr20	25147492	25148925	1434	17	2.395e-30	4.55331e-29	4.4353e-08	9.21724e-35	-4.2875	-1.45512	RP4-738P15.1
919	chr9	16653689	16653827	139	2	3.25666e-37	1.0727e-34	3.13008e-23	1.13655e-34	-7.7172	-6.56375	BNC2
920	chr20	41360614	41361286	673	3	3.81818e-27	8.33795e-34	1.68694e-21	1.16277e-34	-7.9307	-6.6136	EMILIN3
921	chr17	18028697	18028717	21	2	1.52598e-36	4.64029e-35	1.33838e-21	1.20705e-34	-8.4801	-6.8628
922	chr17	17229394	17230077	684	4	1.3682e-34	6.47126e-32	1.67477e-17	1.23861e-34	-8.6361	-5.85425
923	chr11	70410449	70410574	126	3	9.64613e-38	3.83384e-34	1.10014e-19	1.28194e-34	-8.0638	-5.55497	CTTN
924	chr8	66559958	66560257	300	2	7.43187e-41	8.73382e-23	4.24674e-35	1.33893e-34	-9.1965	-5.6024
925	chr17	39737384	39738149	766	9	4.62912e-44	1.06076e-27	4.46557e-13	1.35553e-34	-5.7325	-2.19746	GRB7
926	chr2	102120918	102121319	402	2	4.40547e-35	2.11847e-27	7.28365e-33	1.43602e-34	-9.0835	-5.45305
927	chr11	31812160	31812868	709	9	4.11151e-33	1.24292e-36	2.49759e-08	1.52671e-34	-4.151	-2.97043	PAX6;RCN1
928	chr1	12165511	12165832	322	2	1.50212e-42	3.77759e-14	3.85252e-36	1.56533e-34	-7.91	-3.98305	TNFRSF1B;MIR7846
929	chr3	122577179	122577765	587	10	1.67781e-39	7.17029e-36	2.86629e-08	1.58884e-34	-3.8193	-2.45819	PARP15
930	chr4	37895918	37896045	128	2	1.41476e-40	8.96484e-14	3.90515e-36	1.59891e-34	-10.0819	-5.0589	TBC1D1
931	chr2	43269461	43269503	43	2	2.0081e-37	3.95226e-35	7.36401e-20	1.75984e-34	-7.2646	-6.84	THADA
932	chr5	8457010	8458278	1269	10	7.39753e-26	8.97112e-38	5.71704e-06	1.89694e-34	-7.0901	-4.69727	MIR4458HG;RP11-480D4.1;RP11-480D4.2;RP11-480D4.4;RP11-480D4.7
933	chr4	8023242	8023311	70	2	3.42674e-37	4.40862e-27	6.78131e-33	1.90527e-34	-4.8169	-3.43145	ABLIM2
934	chr12	121297335	121297779	445	5	1.42496e-39	2.75776e-25	4.39664e-14	2.59106e-34	-2.3108	-1.2828	CAMKK2
935	chr1	47934400	47934665	266	2	2.35326e-36	1.63274e-31	1.42811e-28	2.67613e-34	7.7028	5.5401	TRABD2B
936	chr8	71841032	71843635	2604	14	4.42707e-24	6.38135e-32	3.99349e-08	2.78316e-34	-4.1027	-1.30392	RP11-383H13.1;MSC
937	chr1	21593267	21593534	268	2	5.33918e-33	1.22981e-33	1.05039e-24	3.16026e-34	-8.4961	-6.8388	AL359815.1
938	chr1	155910126	155910790	665	3	1.52717e-29	8.25798e-22	1.42101e-28	3.27756e-34	-10.1087	-4.2333	RIT1
939	chr9	130129177	130129190	14	2	4.89888e-36	9.0899e-35	9.47038e-20	3.96019e-34	-8.6012	-7.25	TOR1B, NCS1
940	chr16	28887322	28887639	318	3	2.81878e-30	3.47222e-33	2.31226e-21	3.98651e-34	-6.1329	-5.71847
941	chr1	96538495	96538745	251	2	1.76239e-37	8.19355e-31	4.43409e-29	4.14951e-34	-3.8375	-3.57825
942	chr20	25293467	25293794	328	4	1.59646e-40	5.30344e-26	4.86526e-14	4.26143e-34	-8.3615	-4.6238	PYGB;ABHD12
943	chr12	123761843	123762675	833	10	3.93536e-23	8.40474e-37	2.81328e-08	4.6193e-34	-5.9554	-2.95477	DNAH10
944	chr22	37848738	37848894	157	5	1.88768e-40	8.65089e-34	9.96762e-12	4.64581e-34	-7.672	-5.0073	ANKRD54;MIR659;EIF3L
945	chr6	30749746	30750080	335	2	1.35958e-39	1.84938e-18	2.05748e-35	4.67256e-34	-9.1787	-4.7234	RN7SL353P
946	chr16	85622044	85623071	1028	5	9.29611e-30	2.82814e-20	7.38121e-21	4.76491e-34	-8.6051	-3.48458
947	chr8	119891320	119891573	254	3	1.99303e-39	5.09544e-30	3.93035e-19	5.26118e-34	-10.9716	-7.2962
948	chr13	112958914	112960000	1087	8	1.95013e-27	3.19081e-22	2.26308e-16	5.33076e-34	-4.9482	-2.46356	MCF2L
949	chr7	128004749	128004783	35	2	7.69178e-36	1.05223e-34	2.47855e-18	5.51322e-34	-6.3982	-5.4838	SND1
950	chr3	107598906	107599291	386	4	2.66823e-41	1.99695e-24	2.25045e-16	5.62574e-34	-5.4993	-3.70105	BBX
951	chr1	149899949	149900611	663	6	7.33794e-43	6.78221e-23	1.57444e-20	6.74926e-34	-6.232	-2.30413	BOLA1
952	chr5	7394813	7395204	392	3	1.05797e-34	9.69168e-33	5.28267e-19	7.66859e-34	-6.5424	-3.8787	ADCY2
953	chr9	79026757	79027270	514	2	5.2621e-20	1.68632e-34	4.34231e-19	8.05448e-34	-5.0833	-3.9064
954	chr19	45815180	45816234	1055	11	5.69477e-26	1.44749e-36	1.15429e-06	8.30289e-34	-3.8139	-2.45678	RSPH6A;SYMPK
955	chr6	32761340	32762352	1013	13	5.60453e-42	1.51636e-29	4.39987e-08	8.40565e-34	-6.4749	-3.91032	HLA-DQB2
956	chr1	41360355	41360773	419	3	3.01781e-37	7.67709e-32	2.55173e-20	8.41905e-34	-5.3404	-4.91653	FOXO6
957	chr14	69992945	69992954	10	2	1.29746e-35	1.71956e-34	1.33893e-18	8.72494e-34	-7.5988	-6.8244	SMOC1
958	chr17	348715	349007	293	2	6.06257e-41	1.24787e-16	2.73053e-35	8.79151e-34	-10.6535	-5.63795	RPH3AL
959	chr5	150777306	150777517	212	2	2.06852e-31	1.81584e-34	1.20316e-18	9.15634e-34	-5.4871	-5.237	SMIM3
960	chr11	44305464	44306872	1409	5	6.11656e-20	9.85163e-30	9.60416e-13	9.27568e-34	-4.9609	-3.37136	ALX4
961	chr22	41377431	41377724	294	5	8.95711e-35	1.19844e-33	3.55606e-11	9.77496e-34	-6.7342	-4.80492	TEF;RNU6-495P
962	chr6	30655997	30656257	261	4	1.50194e-46	1.23304e-13	1.0778e-28	9.93329e-34	-9.4452	-3.0394	DHX16
963	chr11	66522761	66522975	215	2	2.21639e-42	8.50623e-19	5.57957e-35	1.06973e-33	-7.318	-3.57055	ZDHHC24;BBS1;CTD-3074O7.11
964	chr12	71684834	71685459	626	2	1.17908e-30	2.30764e-29	6.64356e-30	1.08603e-33	-9.9687	-6.62025	TMEM19;RP11-293I14.2
965	chr16	30030121	30030562	442	5	4.72538e-28	2.24342e-32	1.76196e-13	1.0916e-33	-5.4331	-3.69336	FAM57B
966	chr4	82797011	82797252	242	2	2.46656e-42	9.37424e-16	3.25706e-35	1.15486e-33	-8.2318	-4.0964	SCD5
967	chr16	1532103	1532579	477	5	9.04159e-40	1.71956e-30	1.56352e-14	1.17567e-33	-4.9728	-3.15784	LA16c-380F5.1;TMEM204;IFT140
968	chr17	1878553	1879389	837	6	2.86155e-29	1.64848e-29	3.61342e-12	1.25202e-33	-6.6203	-3.478	RPA1
969	chr1	54304175	54304672	498	2	3.5855e-27	4.44619e-32	3.47826e-26	1.35791e-33	-7.2863	-6.26065
970	chr3	54928150	54929266	1117	7	4.93553e-31	3.38514e-33	6.0696e-13	1.39764e-33	-5.4095	-4.01781	CACNA2D3;LRTM1
971	chr11	117003018	117003021	4	2	2.18592e-35	3.73252e-34	6.7215e-20	1.43765e-33	-7.9371	-7.40355	APOA1, SIK3
972	chr1	147242265	147242557	293	8	1.38354e-50	1.17798e-08	2.25442e-26	1.43851e-33	-6.0563	-1.45045	CHD1L;FMO5;RP11-337C18.10
973	chr5	14751309	14751604	296	3	2.73596e-40	8.62839e-18	3.95057e-33	1.48843e-33	-8.7332	-4.39193	ANKH
974	chr22	37386740	37386816	77	3	1.10754e-36	9.36942e-35	2.00494e-13	1.49251e-33	-4.3131	-3.8246	RP1-63G5.5;ELFN2
975	chr14	90405237	90405471	235	2	2.67941e-41	2.60082e-23	1.23909e-33	1.4999e-33	-12.1979	-6.781
976	chr2	230865493	230866072	580	3	9.16213e-24	1.05e-34	2.09586e-13	1.68865e-33	-4.3863	-2.75937	ITM2C
977	chr9	6566509	6567045	537	3	3.98833e-28	1.8998e-34	2.76247e-14	1.71921e-33	-6.1511	-5.10033	GLDC
978	chr12	54015422	54016538	1117	12	1.80105e-33	7.23521e-26	1.68689e-10	1.76111e-33	-5.5567	-2.77542	HOXC6, HOXC8, COPZ1, HOXC5, HOXC4;RP11-834C11.12;HOXC4;RP11-834C11.14;HOXC6
979	chr17	4710396	4711016	621	4	8.37599e-54	3.04273e-07	2.22164e-37	1.92466e-33	-4.5049	-1.10133	ARRB2
980	chr8	42318455	42318475	21	2	2.81149e-35	1.01875e-33	1.55355e-21	1.93683e-33	-7.1396	-7.02745	IKBKB
981	chr10	74883065	74883198	134	2	6.35943e-36	2.14767e-33	1.55354e-22	2.16769e-33	-6.8794	-5.98945	KAT6B
982	chr1	3697625	3698126	502	5	1.06455e-39	5.98881e-27	2.57989e-12	2.21952e-33	-4.2717	-2.55454	TP73
983	chr3	10505145	10506845	1701	11	6.76535e-19	8.34458e-16	6.76957e-14	2.41932e-33	-4.7769	-1.44664	ATP2B2
984	chr9	91163093	91163108	16	2	9.61035e-35	1.14326e-20	3.28518e-34	2.49208e-33	-11.4479	-6.3915
985	chr3	45996449	45996483	35	2	1.69998e-39	9.68256e-17	8.6875e-35	2.61479e-33	-14.1011	-7.3796	FYCO1
986	chr8	22744887	22744990	104	3	3.29385e-36	1.81889e-34	1.28969e-13	2.71806e-33	-6.9426	-5.95167
987	chr4	587882	588844	963	5	1.31162e-30	5.93896e-20	7.53367e-15	2.71926e-33	7.3609	2.7356
988	chr11	58506128	58506134	7	2	3.66756e-35	2.14827e-33	4.09767e-22	2.75495e-33	-11.895	-9.39405	RP11-655C2.3
989	chr7	94906690	94907497	808	6	4.09403e-24	1.74723e-21	6.11872e-19	2.76483e-33	-8.0944	-3.36545	PPP1R9A
990	chr1	243482612	243483484	873	7	1.3929e-27	2.30468e-35	3.35938e-08	2.78284e-33	-5.0335	-2.73503	SDCCAG8
991	chr20	58461984	58462383	400	4	6.07792e-39	2.03252e-29	7.89259e-16	3.02777e-33	-3.8066	-2.54323	APCDD1L
992	chr10	78266953	78267374	422	6	9.87536e-38	1.09351e-32	1.55802e-14	3.14213e-33	-4.7809	-3.099	LINC00856;LINC00595
993	chr14	88562956	88563260	305	5	3.21064e-41	2.8355e-05	1.29068e-38	3.17137e-33	-1.059	-0.22702	ZC3H14
994	chr1	9181555	9182280	726	6	5.87377e-34	2.33664e-28	5.12877e-11	3.30483e-33	-4.9554	-1.77238	RP3-510D11.2;RP3-510D11.1
995	chr2	231378243	231378478	236	2	2.03295e-30	8.89342e-34	1.01579e-19	3.38712e-33	-5.1835	-4.7292	ENSG00000224376
996	chr1	19813119	19813194	76	2	4.35738e-36	1.24997e-26	2.18476e-31	3.41552e-33	-10.4137	-6.53625	RP11-91K11.2
997	chr5	124461683	124462331	649	3	2.41352e-19	1.21329e-31	1.56628e-17	3.43245e-33	-6.8479	-3.7408	CTD-2308B18.1
998	chr13	99896160	99896762	603	5	1.07731e-32	1.4239e-31	9.94037e-17	3.54889e-33	-6.1401	-2.69724	CLYBL
999	chr8	124848692	124848813	122	2	2.41204e-38	5.59712e-22	1.32263e-33	3.92136e-33	-8.3727	-4.9583	MTSS1
1000	chr16	15507500	15507604	105	3	4.2526e-37	5.288e-28	2.38239e-20	4.49669e-33	-4.4431	-2.30903	RP11-1021N1.1;C16orf45
1001	chr8	30563334	30563388	55	2	1.95949e-35	2.41581e-28	8.25523e-30	4.68163e-33	-5.7206	-4.3668	RBPMS
1002	chr4	140093062	140093158	97	2	4.39746e-37	3.8972e-21	9.38326e-34	4.83215e-33	-13.4104	-7.1191	MAML3
1003	chr19	19438793	19439415	623	3	3.34705e-34	1.19652e-20	1.40016e-29	5.03218e-33	-7.0783	-3.31073	GATAD2A
1004	chr17	29286100	29286297	198	2	9.01901e-34	3.36485e-33	1.2286e-21	5.22836e-33	-6.8666	-6.78175	NUFIP2
1005	chr8	141368015	141368365	351	2	6.61774e-27	1.04146e-32	4.94829e-23	5.90943e-33	-5.7592	-4.7425	GPR20
1006	chr22	38223083	38223542	460	3	3.41634e-47	6.44707e-19	5.3512e-32	6.05376e-33	-9.9396	-4.35113	TMEM184B
1007	chr2	111071782	111071923	142	2	3.75486e-39	1.25558e-19	5.61959e-34	6.43e-33	-2.6688	-1.7486
1008	chr5	139697014	139697461	448	5	6.17524e-31	2.20111e-34	1.67434e-10	7.21528e-33	-5.4612	-3.92032	CTB-35F21.1
1009	chr2	70897339	70897631	293	3	5.77954e-31	4.45414e-34	3.48972e-13	7.2747e-33	-6.1781	-4.7808
1010	chr2	201257585	201258108	524	9	5.49245e-39	1.20368e-33	2.87986e-07	7.34328e-33	-3.2076	-1.64918	CASP8
1011	chr20	1324274	1324896	623	3	3.05596e-28	4.48342e-29	3.057e-25	7.48354e-33	-9.5976	-5.81303	RP11-314N13.10;SDCBP2-AS1;SDCBP2
1012	chr22	40058253	40058468	216	2	1.87799e-41	1.87872e-15	2.37133e-34	8.12782e-33	-9.9297	-5.19625
1013	chr14	61528034	61528520	487	2	1.22524e-28	5.47191e-30	1.36159e-27	8.31526e-33	-8.3834	-4.76945	RP11-47I22.4;PRKCH
1014	chr13	98448457	98448992	536	4	1.10085e-35	4.96032e-29	7.33513e-19	9.44797e-33	-6.264	-3.5354	FARP1;STK24
1015	chr5	128349357	128349624	268	2	2.19705e-40	5.17941e-18	4.74347e-34	9.72123e-33	-10.1772	-5.5256	FBN2
1016	chr2	171999106	171999568	463	5	2.15553e-37	1.24125e-23	1.08315e-18	1.04216e-32	-8.2177	-3.26262	METAP1D;SLC25A12
1017	chr12	131922062	131922077	16	2	1.73569e-34	2.02346e-32	5.52914e-23	1.05224e-32	-3.8529	-3.77295	ULK1
1018	chr8	23458235	23458944	710	4	2.86485e-38	2.72692e-24	3.4223e-19	1.05536e-32	-5.8587	-3.32635	ENTPD4;CTC-756D1.2
1019	chr8	127391123	127391396	274	2	1.16021e-34	8.62733e-30	1.28864e-27	1.08507e-32	-9.6041	-7.00165	CASC8;CASC21
1020	chr15	40793824	40793835	12	2	1.10404e-34	2.24922e-33	1.15907e-17	1.15705e-32	-6.1013	-5.29455	C15orf62;RMDN3
1021	chr19	10459119	10459247	129	3	2.22412e-38	2.23458e-26	2.64486e-26	1.31467e-32	-9.2119	-4.64033	PDE4A
1022	chr6	73354258	73354870	613	3	2.04697e-23	1.29235e-33	1.38032e-14	1.31999e-32	-11.724	-8.75193	DPPA5
1023	chr6	137732321	137732600	280	2	4.29686e-40	9.12335e-16	4.07891e-34	1.32384e-32	-9.9733	-4.90855	RP11-356I2.1
1024	chr17	38578227	38579330	1104	6	3.17711e-23	1.60298e-26	6.16256e-12	1.41766e-32	-2.5273	-1.48465	SRCIN1
1025	chr1	156435172	156435702	531	4	2.42967e-32	6.42593e-32	5.06596e-18	1.69744e-32	-6.9183	-3.59813
1026	chr14	99566347	99566374	28	2	2.311e-34	4.81538e-33	1.56019e-19	1.71019e-32	-8.6186	-8.6112	CCDC85C
1027	chr2	10075480	10075556	77	2	1.67725e-35	3.02919e-18	1.02207e-33	1.83815e-32	-7.163	-3.7373	CYS1
1028	chr12	68374164	68374404	241	2	1.19601e-40	6.51925e-17	8.13032e-34	2.11103e-32	-11.0312	-6.2324	RP11-81H14.2
1029	chr7	29196304	29196770	467	5	3.69567e-35	1.33744e-26	2.00029e-11	2.13639e-32	-6.0817	-3.52598	CPVL;CHN2
1030	chr17	18951103	18952245	1143	7	1.2411e-24	3.73412e-25	1.07922e-12	2.17853e-32	-6.5316	-3.01756	SLC5A10;AC090286.4
1031	chr20	45823027	45824567	1541	10	9.85063e-19	1.00192e-31	1.94879e-11	2.3221e-32	-4.2303	-2.28639	TNNC2
1032	chr10	124559343	124559895	553	2	7.80507e-24	5.25406e-32	6.53753e-23	2.40761e-32	-7.2352	-4.91095	LHPP
1033	chr1	210394542	210394633	92	2	2.64884e-34	7.53532e-33	1.80991e-19	2.63637e-32	-7.0279	-6.5562	HHAT
1034	chr2	235052707	235053039	333	3	7.3728e-39	1.0369e-22	7.99993e-24	2.7452e-32	-7.1909	-3.30773	SH3BP4
1035	chr3	8733090	8733235	146	2	1.01977e-38	1.04661e-17	1.35328e-33	2.79723e-32	-8.2861	-4.7245	SSUH2;CAV3
1036	chr20	33732551	33732872	322	3	4.20199e-42	5.69229e-09	3.12413e-35	2.80019e-32	-2.3777	-0.817433	RP4-553F4.2;ZNF341
1037	chr11	123475069	123475268	200	2	9.25924e-35	2.04831e-31	4.31648e-24	2.82387e-32	-9.2252	-8.34775
1038	chr15	88894478	88895732	1255	10	1.36178e-28	6.7761e-27	6.51901e-11	3.08222e-32	-2.2698	-1.10329	HAPLN3
1039	chr2	207926771	207926871	101	2	2.95247e-34	1.13015e-32	6.09698e-20	3.25262e-32	-8.3673	-6.01335	PLEKHM3
1040	chr3	126105626	126105888	263	3	1.25566e-32	3.58179e-33	1.4835e-14	3.78525e-32	-11.5091	-8.1662
1041	chr17	49972587	49973724	1138	11	7.08047e-34	2.75802e-33	5.73965e-09	4.24815e-32	-3.053	-1.19807	DLX4
1042	chr15	88258107	88258242	136	3	1.33428e-35	3.73743e-33	1.59517e-13	4.25245e-32	-4.8818	-4.332	NTRK3;NTRK3-AS1
1043	chr8	142785966	142786845	880	8	1.07883e-30	2.88046e-33	2.09029e-08	4.4723e-32	-3.2824	-2.32389	LY6D;RP11-706C16.8
1044	chr2	24174779	24175649	871	5	1.16457e-31	3.20877e-31	2.87682e-12	4.55248e-32	-6.0243	-3.8539	RP11-507M3.1;AC008073.7;FAM228A
1045	chr15	52791040	52791334	295	4	1.63606e-34	2.90417e-32	1.28923e-15	4.60454e-32	-3.73	-2.28835	ONECUT1
1046	chr11	72425350	72425666	317	2	3.76215e-38	1.23784e-13	1.31725e-33	4.88726e-32	-3.4626	-1.78995
1047	chr1	216765948	216766554	607	2	7.34279e-29	2.75824e-28	4.27994e-28	5.12881e-32	-10.2222	-7.0941	ESRRG
1048	chr5	1324412	1324995	584	4	1.59108e-25	4.8079e-24	1.11071e-16	5.84104e-32	-6.8592	-3.8945	CLPTM1L
1049	chr17	41303084	41303305	222	2	1.78822e-40	1.0846e-13	1.69783e-33	6.25097e-32	-10.9383	-5.4767	KRTAP29-1
1050	chr10	49488295	49488353	59	3	7.04937e-35	3.92129e-33	1.12913e-12	6.41757e-32	-6.0378	-4.58857	ERCC6
1051	chr2	69584242	69584714	473	3	1.06321e-26	2.92777e-18	1.28937e-24	6.87388e-32	-8.0422	-4.9035	AAK1
1052	chr1	46447859	46448360	502	4	3.9141e-28	1.84886e-32	1.52405e-13	7.01744e-32	-4.4202	-2.77655	LINC01398
1053	chr5	151651831	151652081	251	2	2.67665e-41	1.31001e-20	1.65399e-32	7.50235e-32	-12.8622	-6.5882	CTB-113P19.4
1054	chr22	44764578	44765222	645	5	3.61213e-33	1.34642e-27	5.96972e-15	7.53941e-32	-3.5496	-2.83054	PRR5-ARHGAP8;ARHGAP8
1055	chr12	64625548	64625677	130	3	6.64421e-37	5.83355e-27	7.38416e-20	7.54177e-32	-4.3085	-2.90863	RASSF3
1056	chr4	98659297	98659697	401	2	1.82186e-30	8.17986e-28	2.87609e-28	7.73716e-32	-11.1549	-6.7554	TSPAN5;RP11-1299A16.3;LOC105377342
1057	chr1	204380530	204380758	229	3	8.74326e-38	3.65453e-21	1.55272e-19	8.16029e-32	-9.8901	-5.395	RP11-739N20.2
1058	chr12	111756464	111757284	821	3	3.93659e-16	8.34488e-33	4.07106e-14	8.44547e-32	7.9059	6.31167
1059	chr6	33192289	33192526	238	9	1.57677e-41	1.08083e-27	1.01545e-08	9.19021e-32	-3.2764	-1.40593
1060	chr2	70142450	70142683	234	3	2.99299e-47	2.00912e-11	2.47378e-34	1.0332e-31	-1.5019	-0.464633
1061	chr17	17276047	17276111	65	3	1.037e-34	1.46366e-30	1.27976e-20	1.06116e-31	-11.7673	-8.2354	COPS3
1062	chr6	33280461	33280851	391	6	9.30343e-41	1.92478e-15	3.86706e-24	1.12068e-31	-10.4252	-3.12628	WDR46;B3GALT4
1063	chr15	51093614	51094254	641	7	2.53381e-30	2.1997e-34	6.95889e-07	1.15736e-31	-3.2099	-1.80629	TNFAIP8L3;RP11-108K3.1
1064	chr21	43924643	43925270	628	6	3.61409e-37	1.5901e-25	6.47308e-15	1.18799e-31	8.8705	3.53443	AGPAT3
1065	chr5	97142790	97142809	20	2	2.02081e-33	2.83763e-31	1.43172e-22	1.20162e-31	-5.7501	-5.1865	CTD-2215E18.1;LIX1
1066	chr8	2144682	2144984	303	3	4.65445e-32	4.62673e-32	9.72883e-17	1.21797e-31	-10.6567	-7.1116	MYOM2
1067	chr7	151173764	151175130	1367	9	1.25005e-28	1.61614e-26	2.76852e-14	1.24624e-31	-9.1812	-3.13021	GBX1
1068	chr2	135632410	135632573	164	2	2.41328e-33	8.75616e-32	1.21189e-20	1.4716e-31	2.3368	2.24065	R3HDM1
1069	chr5	132812486	132813255	770	7	1.98558e-33	1.66059e-22	8.40593e-16	1.50071e-31	-7.8879	-3.26621	SOWAHA;GDF9;IL4
1070	chr3	10451058	10451583	526	2	1.60135e-18	3.17813e-32	1.23249e-17	1.52737e-31	-7.834	-5.71675	ATP2B2
1071	chr2	219496094	219496453	360	5	1.16267e-32	3.52928e-31	4.35784e-13	1.59711e-31	-5.5371	-3.32592	AC053503.11;SPEG
1072	chr6	43739626	43739853	228	2	2.46189e-32	3.20206e-31	2.63017e-22	1.59943e-31	-9.4239	-6.44555
1073	chr1	9202451	9203295	845	6	2.88069e-28	4.68496e-28	7.40794e-14	1.62961e-31	-5.3391	-2.63037	RP3-510D11.1
1074	chr16	89355340	89355803	464	6	1.10501e-48	4.55204e-16	7.71969e-23	1.68856e-31	-6.9193	-2.4803
1075	chr14	61322143	61322936	794	9	2.24394e-31	6.40395e-27	4.2672e-12	1.70923e-31	-3.074	-1.46828	PRKCH;RP11-902B17.1
1076	chr7	157272144	157272457	314	2	1.08353e-31	9.73349e-29	1.31405e-26	1.71189e-31	-3.3336	-2.4528
1077	chr1	21305355	21305842	488	2	1.27613e-28	6.62784e-28	1.43239e-27	1.71322e-31	-10.2489	-7.1672	ECE1
1078	chr5	1107939	1108535	597	5	3.95127e-35	1.5596e-23	1.08796e-11	1.88474e-31	-7.6464	-4.61712	SLC12A7
1079	chr11	62500160	62500473	314	4	1.63455e-31	2.58542e-26	7.86182e-14	1.90512e-31	-6.6138	-4.00068	LOC102723765, AHNAK
1080	chr7	143284595	143284982	388	2	2.75323e-37	6.462e-21	6.37816e-32	1.93661e-31	-14.619	-8.0941	TMEM139;AC073342.12
1081	chr3	16056029	16056427	399	2	4.90348e-26	2.06027e-30	7.70826e-24	2.03671e-31	-8.6942	-6.5304	GALNT15
1082	chr17	78048584	78048967	384	3	4.55254e-35	2.105e-25	6.86307e-26	2.081e-31	-8.9997	-4.4976	TNRC6C
1083	chr9	126883689	126883885	197	2	6.53209e-33	2.7602e-31	1.0662e-21	2.13026e-31	-9.5117	-8.0919	ZBTB34
1084	chr17	78677186	78677557	372	3	8.63628e-36	1.08941e-24	4.80375e-27	2.19515e-31	-9.562	-5.06483	CYTH1
1085	chr12	47664904	47665036	133	2	2.68804e-39	4.04853e-15	7.39369e-33	2.32932e-31	-10.3781	-5.30885	RPAP3
1086	chr8	143689705	143689966	262	2	2.09133e-29	2.7741e-31	2.26566e-21	2.62599e-31	-8.8746	-6.5783
1087	chr2	219450619	219450897	279	2	1.90444e-28	2.63069e-31	2.7493e-21	2.64245e-31	-10.6669	-8.2754	GMPPA
1088	chr10	17227643	17228601	959	9	1.37162e-31	3.06514e-26	3.18991e-10	2.69262e-31	-3.0428	-1.24369	VIM-AS1;VIM
1089	chr1	119368828	119368856	29	2	1.83324e-33	6.09752e-31	2.83526e-22	2.75864e-31	-9.0959	-8.00335	HAO2;HAO2-IT1
1090	chr2	25168635	25169041	407	10	7.80925e-42	2.4525e-25	9.64577e-07	2.8341e-31	-4.022	-1.88548	POMC
1091	chr17	7584274	7584534	261	3	3.33455e-39	2.04582e-26	3.26898e-19	3.10368e-31	-5.7401	-2.8041	MPDU1;AC113189.5
1092	chr4	6991024	6991828	805	3	4.78828e-34	9.53445e-25	4.47963e-27	3.12081e-31	-11.6801	-6.49137	TBC1D14
1093	chr11	1959046	1960071	1026	5	1.18458e-25	3.86102e-31	7.39021e-14	3.23757e-31	-6.6926	-3.6436
1094	chr21	42396958	42397139	182	4	2.76168e-41	5.24448e-15	6.37052e-21	3.25579e-31	-7.8207	-3.8256	TMPRSS3
1095	chr14	101839553	101839607	55	2	2.12112e-33	1.57566e-29	7.10853e-25	3.37288e-31	-8.8435	-6.0144
1096	chr17	30235123	30235201	79	2	1.49021e-33	8.30327e-32	3.38428e-18	3.46161e-31	-5.3659	-5.31915	SLC6A4
1097	chr4	112251100	112251441	342	2	9.16472e-22	7.53646e-32	1.11135e-17	3.483e-31	-8.8822	-5.6157
1098	chr11	69013733	69014733	1001	8	4.29133e-24	7.99229e-26	6.16952e-11	3.55234e-31	-3.5579	-1.85474	MRGPRF;MRGPRF-AS1;IGHMBP2
1099	chr16	67155725	67156635	911	6	3.48214e-21	8.1604e-28	4.07322e-11	3.57007e-31	-4.2682	-2.66425	TRADD
1100	chr9	34587039	34587583	545	2	1.32402e-20	1.60911e-31	8.75007e-20	3.75805e-31	-6.224	-5.59475
1101	chr17	1907164	1908330	1167	9	3.58447e-34	3.71889e-25	5.46985e-09	4.29587e-31	-3.3105	-2.20582
1102	chr20	2133239	2133628	390	2	9.02941e-26	3.18475e-30	2.33015e-23	4.30539e-31	-9.0831	-7.43405	STK35
1103	chr8	2043703	2045009	1307	12	3.28615e-31	5.70885e-09	4.65885e-14	4.34608e-31	-7.4214	-1.69613	MYOM2
1104	chr12	6384354	6385332	979	6	4.51703e-25	3.02704e-27	1.17126e-14	4.41448e-31	-4.1772	-2.54897	LTBR
1105	chr15	72197267	72198175	909	8	1.73935e-25	2.54005e-19	9.24773e-12	4.62752e-31	-3.1706	-1.582	GRAMD2
1106	chr11	47409224	47409512	289	5	8.79141e-41	2.98686e-16	8.84005e-20	4.66845e-31	-3.698	-1.48684	RP11-750H9.5;SLC39A13
1107	chr8	29503240	29503703	464	2	3.1505e-18	9.45521e-32	4.61068e-17	4.67339e-31	-7.2941	-7.28405
1108	chr11	64103146	64103870	725	5	1.03666e-28	5.44371e-25	6.56838e-12	4.85477e-31	-6.2795	-3.73618
1109	chr19	8208620	8209218	599	9	2.57067e-34	1.89911e-16	3.91931e-17	5.01508e-31	-4.1156	-1.2787	CERS4;ELAVL1
1110	chr14	105885457	105885719	263	2	1.48979e-38	8.52835e-17	2.49631e-32	5.36085e-31	-7.5556	-3.49905	IGHM;IGHG1;IGHG3;IGHD4-23
1111	chr16	28900323	28900847	525	5	2.3052e-30	1.6049e-32	4.38327e-11	5.62698e-31	-5.3239	-4.48022	ATP2A1
1112	chr2	96505264	96505711	448	6	7.68904e-31	9.01856e-12	1.22909e-22	5.76558e-31	-9.9424	-3.06998
1113	chr4	4861950	4862983	1034	10	5.35322e-26	5.67396e-31	6.16657e-08	5.87265e-31	-4.8341	-2.8823	MSX1
1114	chr11	33708564	33709118	555	3	2.14014e-30	1.53411e-26	1.455e-17	6.13485e-31	-7.2429	-5.42297
1115	chr11	94638711	94638850	140	2	5.71138e-36	7.01512e-25	3.02521e-29	6.62162e-31	-10.1502	-5.70565	RP11-867G2.5;RP11-867G2.8
1116	chr8	66531667	66531782	116	2	1.54863e-35	4.31137e-14	1.99231e-32	6.73617e-31	-11.5283	-6.00775	ADHFE1;RNU6-1324P
1117	chr10	60574292	60574695	404	4	1.45777e-37	2.74407e-17	1.92155e-30	6.86055e-31	-4.9188	-2.99642	ANK3
1118	chr17	2084651	2084723	73	3	9.83138e-34	1.25748e-31	1.86226e-14	6.95756e-31	-7.0152	-5.18897	SMG6
1119	chr15	43794418	43794890	473	4	1.70138e-33	2.51424e-30	4.23342e-14	7.61576e-31	-8.8873	-5.57838	SERF2;SERINC4;RP11-296A16.1;MIR1282;HYPK
1120	chr9	124256657	124257427	771	5	8.01559e-36	9.07162e-22	1.93511e-13	8.07518e-31	-5.1304	-3.46736	NEK6
1121	chr3	125050646	125050654	9	2	2.92415e-32	4.25593e-24	1.33855e-29	8.58607e-31	-10.5504	-5.5426
1122	chr7	1562286	1562636	351	5	3.63975e-28	1.06528e-32	6.53545e-09	9.34374e-31	-4.1911	-3.0465	TMEM184A
1123	chr5	88145263	88145836	574	5	1.48369e-28	1.33699e-30	9.79006e-14	9.35888e-31	-4.0049	-2.79946
1124	chr16	84994908	84995224	317	2	1.08077e-30	2.01695e-28	1.52347e-25	9.47155e-31	-8.0781	-5.86225	KIAA0513
1125	chr17	75103982	75104192	211	2	7.13726e-30	2.72467e-31	1.50965e-18	9.55358e-31	-9.6638	-7.4328	SLC16A5
1126	chr3	26623601	26624671	1071	8	1.34239e-22	4.46208e-28	4.39841e-11	9.66479e-31	-3.3422	-2.46655	AC099754.1;LRRC3B
1127	chr17	75152998	75153436	439	6	5.67375e-34	1.90727e-32	2.09001e-08	1.00827e-30	-3.4128	-2.20752	HN1
1128	chr17	3609353	3609598	246	4	3.31335e-34	1.9472e-30	2.74918e-16	1.01789e-30	-5.3731	-3.63793	SHPK;TRPV1
1129	chr8	143289366	143289880	515	4	1.14666e-33	4.65121e-22	2.34013e-14	1.04016e-30	7.3426	4.71518	ZNF696
1130	chr8	127809847	127810296	450	2	5.56806e-28	1.94935e-27	1.22414e-26	1.08579e-30	-12.3404	-7.93545	MYC, PVT1
1131	chr14	100775902	100776110	209	3	7.06421e-34	1.35856e-31	2.61105e-14	1.12847e-30	-6.2993	-5.6531
1132	chr1	160151266	160151492	227	6	4.65175e-36	8.00603e-24	3.18969e-11	1.12872e-30	-4.8638	-2.28805	ATP1A4
1133	chr5	115180722	115181156	435	5	3.63852e-41	3.08718e-15	8.96517e-27	1.16081e-30	-7.3785	-2.54016	TRIM36
1134	chr17	81835562	81836059	498	3	6.85778e-38	5.25848e-21	2.94737e-28	1.19922e-30	-9.512	-4.3266	PPP1R27
1135	chr1	2505443	2506218	776	5	5.36384e-28	2.34254e-30	2.8148e-12	1.29171e-30	-4.1897	-3.51086	PLCH2
1136	chr14	61261073	61261180	108	2	7.15741e-34	2.36821e-28	2.41008e-25	1.31974e-30	-7.5356	-5.46085	PRKCH
1137	chr1	31760620	31761333	714	4	1.33285e-24	2.54996e-30	8.77146e-13	1.34216e-30	-3.0326	-2.0051	BAI2
1138	chr16	87806381	87807195	815	4	7.44299e-20	1.46614e-31	6.79333e-11	1.37998e-30	-4.6369	-3.10858	RP4-536B24.3
1139	chr20	48976010	48976087	78	2	1.59679e-33	3.03691e-22	2.4939e-30	1.38017e-30	-9.4353	-5.67385	ARFGEF2
1140	chr9	135662857	135663264	408	4	2.37195e-32	1.03547e-28	2.13266e-14	1.42457e-30	-4.08	-2.96235	LCN9
1141	chr11	67056115	67057178	1064	10	1.43703e-23	2.88464e-26	7.53438e-08	1.43182e-30	-4.7171	-2.48015	RHOD
1142	chr5	147511017	147511505	489	3	2.72343e-46	7.1336e-10	2.69636e-33	1.44839e-30	-2.9207	-1.21507	DPYSL3
1143	chr6	31681170	31681950	781	19	8.62994e-36	1.00289e-25	1.85808e-07	1.52106e-30	-2.9924	-1.09581	LY6G5C
1144	chr16	12532096	12532317	222	2	6.01086e-35	4.14008e-27	9.97122e-27	1.53082e-30	-6.9897	-4.3171	SNX29
1145	chr17	79948709	79948975	267	3	7.83574e-37	4.30329e-17	3.94429e-31	1.57325e-30	-4.6648	-1.8401	TBC1D16
1146	chr8	144472496	144473737	1242	5	8.29503e-14	1.83087e-31	2.55962e-12	1.61193e-30	-5.0392	-3.43788	KIFC2;PPP1R16A;FOXH1
1147	chr8	23163999	23164176	178	5	2.20143e-36	1.73165e-30	2.45879e-12	1.62016e-30	-2.823	-2.02922	TNFRSF10D
1148	chr19	6481528	6482208	681	12	8.65275e-28	1.90658e-25	1.34992e-13	1.75804e-30	-4.1148	-1.57558	DENND1C
1149	chr2	20327873	20328071	199	4	1.62874e-33	2.60146e-31	1.83998e-12	1.87172e-30	-9.4918	-6.221	PUM2
1150	chr2	19650067	19650125	59	2	2.19597e-32	8.20201e-31	3.16684e-19	2.03422e-30	-7.4527	-6.7617
1151	chr17	61410754	61411273	520	4	2.22418e-26	4.91433e-32	8.16192e-10	2.05058e-30	-3.6342	-2.4109	C17orf82;TBX2-AS1
1152	chr19	1284764	1285397	634	3	6.71987e-23	1.98079e-31	2.1498e-13	2.05491e-30	-4.4823	-3.9758	EFNA2;MUM1
1153	chr16	10742361	10742373	13	3	2.65906e-33	8.12596e-31	2.93001e-16	2.06795e-30	-8.4396	-6.92917	NUBP1
1154	chr13	102395348	102395409	62	2	9.76328e-33	1.17098e-20	9.26696e-31	2.08878e-30	-6.3426	-3.60765	FGF14;FGF14-AS2;FGF14-IT1
1155	chr2	224997805	224997944	140	3	1.91872e-34	6.75126e-30	6.83756e-17	2.1444e-30	-6.5588	-5.3495	DOCK10
1156	chr10	24097681	24098214	534	2	6.9184e-20	8.77876e-31	4.48262e-19	2.29954e-30	-6.5774	-6.0767	KIAA1217
1157	chr14	77038020	77038838	819	4	3.6322e-31	1.6891e-26	9.66865e-21	2.3816e-30	-4.5782	-2.81343	CIPC, LINC02288;IRF2BPL
1158	chr12	69690055	69690720	666	4	6.53355e-21	1.31018e-30	3.33062e-13	2.38288e-30	-9.9962	-7.06407	RAB3IP;BEST3
1159	chr11	35617727	35618104	378	7	1.69506e-37	2.92453e-31	8.26387e-08	2.47322e-30	-3.1327	-2.4021	FJX1
1160	chr14	69573197	69573673	477	2	1.86941e-19	7.8257e-31	3.40341e-18	2.81307e-30	-6.6559	-5.8234	CCDC177
1161	chr15	42427506	42428232	727	5	7.69175e-27	1.5083e-26	4.06013e-11	2.97813e-30	-6.4566	-4.39704
1162	chr13	97328403	97328457	55	2	3.36024e-32	1.99575e-30	5.02905e-20	3.03869e-30	-5.4469	-5.24825	MBNL2
1163	chr15	40439425	40440002	578	6	2.07849e-35	3.57868e-26	1.8536e-12	3.24111e-30	-3.4684	-2.113	DISP2, KNSTRN, IVD;BAHD1
1164	chr8	23290801	23290869	69	2	6.80677e-33	3.31068e-25	6.02491e-28	3.29785e-30	-5.751	-3.63225	R3HCC1
1165	chr21	33402320	33402984	665	8	2.38235e-37	2.33045e-23	1.82982e-07	3.43394e-30	-3.8977	-2.24579	IFNGR2
1166	chr12	122381713	122381773	61	2	4.65445e-32	1.02158e-30	2.56641e-18	3.46501e-30	-5.5708	-4.76635
1167	chr2	11132239	11132948	710	6	9.66544e-24	5.94284e-21	1.28574e-12	3.4657e-30	-3.8641	-1.57848	AC062028.1;C2orf50;PQLC3
1168	chr11	64081398	64081656	259	3	2.2099e-37	3.90607e-18	1.41022e-24	3.58991e-30	-6.9691	-3.44393	RP11-21A7A.4;MACROD1;RP11-21A7A.2
1169	chr17	67800586	67800698	113	2	1.67092e-32	3.00729e-30	2.78167e-20	3.74754e-30	-3.6845	-3.48495
1170	chr3	72691906	72692171	266	6	3.00677e-43	1.33924e-10	2.14737e-22	3.76012e-30	-4.5989	-1.23307	RNA5SP136
1171	chr1	156152630	156153028	399	5	1.3116e-38	1.33421e-21	8.00765e-20	3.90857e-30	-3.5723	-2.17856	SEMA4A
1172	chr10	122162795	122163934	1140	13	8.84501e-31	3.23329e-23	1.67219e-12	3.95328e-30	-5.3279	-2.41979	TACC2
1173	chr9	20512335	20512811	477	2	5.29581e-26	6.2661e-28	6.6025e-25	4.13542e-30	-7.5003	-6.29535
1174	chr4	154780916	154781985	1070	15	4.40478e-30	9.75121e-28	3.16883e-05	4.26192e-30	-7.1489	-3.28895	RP11-21G20.3;RBM46
1175	chr11	76669876	76670191	316	8	1.67712e-39	5.91774e-23	6.67418e-16	4.26427e-30	-3.3111	-1.43536	LRRC32
1176	chr14	104723062	104723820	759	4	1.71784e-20	1.03437e-26	1.56998e-18	4.75457e-30	-8.0654	-3.6314	ADSSL1
1177	chr14	45253328	45254166	839	9	6.69737e-28	4.64405e-20	1.02751e-11	5.18249e-30	-8.3059	-2.18972	MIS18BP1
1178	chr2	158937175	158937407	233	3	5.31655e-44	1.47938e-08	7.42516e-33	5.25169e-30	-9.8748	-3.4735	RNU2-21P
1179	chr7	44231593	44231616	24	2	9.51357e-32	2.05692e-30	7.30057e-19	5.37487e-30	-5.7983	-5.3013	CAMK2B
1180	chr9	12698499	12698600	102	2	7.89618e-34	2.16063e-16	2.77582e-31	5.59166e-30	-6.2244	-2.79505	TYRP1
1181	chr19	4068107	4068644	538	2	2.40746e-28	1.53768e-25	3.14054e-27	6.18963e-30	-1.8634	-1.83345	ZBTB7A
1182	chr7	45921689	45922976	1288	19	1.92587e-21	1.59154e-28	6.53249e-07	6.53304e-30	-4.5257	-1.47787	IGFBP3
1183	chr11	116823288	116823638	351	6	1.58922e-40	2.98341e-18	1.90694e-17	6.70706e-30	-6.0018	-2.6088	APOA4
1184	chr17	381567	381676	110	3	7.68381e-34	1.92675e-28	6.9547e-16	6.93755e-30	-5.7774	-4.17047	RPH3AL
1185	chr9	558571	558624	54	2	7.87733e-32	9.09516e-16	2.97332e-31	6.9787e-30	-7.4251	-3.81505	KANK1;RNU6-1327P
1186	chr17	33875347	33875515	169	2	2.49335e-36	1.00793e-20	4.37866e-30	7.03869e-30	10.0063	5.72155	AC024610.1;ASIC2
1187	chr6	106098061	106098948	888	12	6.72388e-33	4.31139e-23	8.20555e-08	7.05709e-30	-5.1407	-2.54417	PRDM1;RP1-134E15.3
1188	chr16	19885321	19885832	512	5	1.24171e-29	3.63828e-30	7.05694e-11	7.52845e-30	-3.983	-2.2	GPRC5B
1189	chr5	31748155	31749369	1215	5	9.95452e-16	1.94955e-24	4.24989e-14	7.78409e-30	-9.0311	-4.70204	PDZD2;RP11-5N11.6
1190	chr13	20128782	20129275	494	6	1.7044e-34	1.48577e-25	3.02809e-11	8.21958e-30	-3.8527	-2.47623
1191	chr6	122788245	122788595	351	2	1.4429e-32	1.68868e-23	1.42811e-28	8.41327e-30	-8.768	-5.8956	SMPDL3A
1192	chr19	38319240	38319897	658	8	4.9443e-40	6.10663e-21	1.34818e-09	9.28517e-30	-2.4592	-0.938863	KCNK6
1193	chr2	11676625	11677053	429	4	1.33314e-37	1.3234e-23	2.57124e-23	9.30481e-30	-4.913	-2.83473
1194	chr19	345305	345453	149	3	1.56369e-36	5.21278e-30	9.12216e-14	9.96916e-30	-7.0464	-5.013	MIER2
1195	chr9	129548134	129548464	331	2	2.65297e-34	2.94574e-19	2.1101e-30	1.00063e-29	-8.8466	-4.66165
1196	chr11	2171803	2172511	709	8	4.45965e-27	1.98177e-27	3.3398e-10	1.01699e-29	-3.7335	-2.43222	TH;MIR4686
1197	chr12	108789137	108789524	388	2	4.79792e-20	2.76976e-30	1.29565e-17	1.06861e-29	-9.607	-9.0565	SSH1
1198	chr4	1939656	1940121	466	3	4.17877e-25	1.07969e-23	4.36605e-17	1.07511e-29	-8.2795	-3.98243	WHSC1
1199	chr14	75128048	75128071	24	2	1.60545e-31	1.81919e-29	6.21855e-21	1.11639e-29	-5.5157	-4.8357	RP11-950C14.7;NEK9
1200	chr2	86065862	86066779	918	4	1.62544e-20	4.56726e-31	4.20175e-10	1.14699e-29	-5.0537	-4.01898	POLR1A
1201	chr11	66886695	66886914	220	2	5.68776e-33	1.29899e-27	2.04105e-24	1.16444e-29	-6.076	-5.0487	PC
1202	chr8	2076112	2076598	487	5	3.07481e-28	2.51936e-27	1.47126e-16	1.22255e-29	-6.6977	-4.50374
1203	chr14	96053895	96054368	474	5	2.60737e-29	1.1641e-25	7.37954e-17	1.23856e-29	-7.0045	-3.66992	C14orf132
1204	chr19	57230565	57231054	490	9	9.49544e-36	3.21792e-29	4.40353e-07	1.2668e-29	-9.8425	-5.85268	AURKC
1205	chr16	87278440	87279262	823	6	3.23166e-32	2.08353e-26	1.27852e-12	1.30886e-29	-3.3316	-2.19937	RP11-178L8.5;C16orf95
1206	chr6	122609910	122610269	360	9	1.32198e-41	5.32275e-11	3.7034e-16	1.44139e-29	-3.8804	-1.31199	PKIB
1207	chr20	64102799	64102905	107	3	7.69334e-35	1.79505e-18	1.07256e-18	1.46401e-29	-1.2722	-0.73
1208	chr15	75648213	75648884	672	5	1.15283e-34	6.29928e-23	1.626e-16	1.4871e-29	-4.6625	-1.99564	SNX33;IMP3
1209	chr11	64294723	64294858	136	2	6.45622e-35	4.54056e-16	7.82937e-31	1.59733e-29	-7.0279	-3.9301	RP11-783K16.10;KCNK4;Y_RNA
1210	chr20	20452417	20452683	267	4	3.53245e-32	3.75885e-31	1.64697e-09	1.60929e-29	-4.0506	-3.30945	RALGAPA2
1211	chr5	111782205	111782371	167	2	2.87308e-36	3.93226e-14	5.58514e-31	1.68343e-29	-6.4477	-3.3302	NREP
1212	chr10	7367561	7367732	172	4	1.17806e-39	2.78846e-13	2.3735e-31	1.77909e-29	-4.9709	-0.9722	SFMBT2
1213	chr1	226870215	226870368	154	4	3.91263e-32	1.27374e-24	3.94168e-18	1.8593e-29	-4.3193	-1.79595	PSEN2
1214	chr20	2860607	2860970	364	5	1.12718e-39	2.68615e-17	2.1878e-19	1.92734e-29	-4.6393	-1.59602	VPS16
1215	chr20	47654967	47655285	319	2	4.39524e-35	4.12137e-14	6.77752e-31	2.03278e-29	-5.9075	-2.90445	NCOA3
1216	chr6	33312274	33313122	849	15	1.52573e-40	1.08283e-25	1.5152e-07	2.05324e-29	-3.3141	-1.52864	TAPBP
1217	chr18	11751315	11751566	252	9	2.28508e-42	2.25847e-19	3.16651e-09	2.08919e-29	-5.5494	-2.02137	GNAL
1218	chr10	110500750	110501108	359	2	7.69037e-26	3.12724e-29	1.30813e-20	2.16706e-29	-8.1369	-7.7507	DUSP5
1219	chr22	46289574	46289856	283	3	3.2311e-26	1.93314e-30	2.28359e-12	2.28222e-29	-8.5976	-5.84273	TTC38
1220	chr1	168236019	168236080	62	2	1.55089e-31	8.7301e-13	7.18026e-31	2.40824e-29	-12.025	-6.257	SFT2D2
1221	chr7	97024942	97025792	851	12	7.53653e-35	9.85324e-28	7.52009e-07	2.46066e-29	-3.3214	-2.29566	DLX5
1222	chr7	593178	593412	235	4	4.05195e-32	3.61149e-30	9.46961e-12	2.47115e-29	-5.2966	-3.96905	PRKAR1B
1223	chr10	132441340	132441592	253	4	1.0589e-35	3.40771e-22	9.55979e-13	2.60207e-29	-4.3344	-3.05943	RP11-432J24.3
1224	chr17	17872706	17872922	217	2	2.33213e-37	1.54265e-21	5.584e-29	2.7152e-29	-8.3483	-5.7038
1225	chr19	4338771	4339219	449	8	2.46934e-40	2.06847e-19	3.18747e-13	2.82068e-29	-4.826	-2.07375	STAP2;AC007292.7
1226	chr6	136923345	136924172	828	3	2.59681e-25	3.96869e-22	2.66745e-24	2.92476e-29	-10.5577	-4.2697	SLC35D3
1227	chr7	50450740	50451222	483	4	1.14243e-35	1.23094e-28	4.36362e-12	2.99172e-29	-5.3214	-3.58697	FIGNL1
1228	chr6	159045029	159045509	481	3	6.04392e-28	2.32753e-22	1.98666e-24	3.19441e-29	-8.69	-5.18423	RP1-111C20.4;TAGAP
1229	chr14	95307543	95307761	219	3	1.38468e-34	8.96502e-22	2.37017e-16	3.22209e-29	-7.619	-4.8211	CLMN
1230	chr2	240561608	240561924	317	4	9.45799e-36	1.85294e-25	1.259e-15	3.36732e-29	-4.3522	-3.48643	ANKMY1;DUSP28
1231	chr15	45634429	45634851	423	8	1.01021e-40	1.38884e-09	4.48788e-18	3.40279e-29	-3.8992	-1.31565	RP11-96O20.4;SQRDL
1232	chr2	232585812	232585997	186	3	2.04592e-34	7.96296e-18	5.29464e-26	3.42699e-29	-10.7389	-3.8799	AC073254.1
1233	chr14	101783727	101783836	110	2	2.8341e-32	2.7051e-27	7.43779e-24	3.54139e-29	-10.2913	-7.5752	PPP2R5C
1234	chr2	230864005	230864613	609	8	9.27798e-36	4.67865e-23	8.8822e-11	3.6002e-29	-3.8615	-1.81801	ITM2C
1235	chr17	48601356	48603953	2598	13	2.90884e-21	2.10074e-24	7.27019e-10	3.95246e-29	-4.9241	-1.80605	HOXB3;HOXB-AS3;HOXB6;SKAP1, HOXB7, HOXB9, HOXB6, HOXB5, HOXB4, HOXB3, HOXB2;CDK5RAP3, HOXB-AS3, HOXB-AS2, HOXB-AS1
1236	chr16	87350992	87351156	165	2	5.97441e-32	1.4995e-28	2.0376e-21	4.21178e-29	-6.3543	-5.4365	FBXO31
1237	chr20	60085925	60086245	321	2	7.40435e-35	1.42523e-12	1.26032e-30	4.21717e-29	-13.0152	-6.6257
1238	chr1	905550	905908	359	4	2.71776e-33	2.12527e-28	3.84157e-13	4.50392e-29	-5.0969	-2.7516	RP11-54O7.16
1239	chr1	3031130	3031226	97	2	3.35919e-32	4.03938e-25	3.54818e-26	4.60706e-29	-5.8959	-4.361
1240	chr20	34873477	34874752	1276	6	2.63983e-23	2.4635e-23	2.22122e-16	4.80665e-29	-5.5395	-2.13538
1241	chr1	1358487	1359696	1210	11	2.53712e-25	1.20886e-28	6.58578e-08	4.93398e-29	-3.0343	-1.8104	MXRA8;ENSG00000272455
1242	chr11	2001093	2001517	425	3	2.51967e-19	1.22263e-18	7.01782e-17	5.07538e-29	-5.6916	-3.27093
1243	chr4	185536341	185536939	599	3	5.08522e-24	1.16267e-17	1.66393e-19	5.17199e-29	-6.8067	-4.1017	PDLIM3
1244	chr4	8269468	8269779	312	8	9.86061e-37	1.42906e-30	1.32387e-06	5.34816e-29	-3.9124	-2.72538	HTRA3
1245	chr3	52197294	52197823	530	5	2.34936e-24	3.386e-27	3.35256e-13	5.63946e-29	-4.4982	-2.69498	ALAS1
1246	chr1	10697834	10697896	63	3	2.67827e-32	2.60712e-23	6.72721e-23	5.80307e-29	-2.094	-1.30953
1247	chr13	110812206	110813109	904	4	1.82784e-18	3.81317e-28	7.95229e-17	5.8953e-29	-12.1772	-4.8549	LINC00567
1248	chr2	170928099	170928434	336	4	8.23006e-41	8.99582e-17	2.25804e-24	6.38717e-29	-8.271	-2.79228	GORASP2
1249	chr5	181231788	181231832	45	2	8.8221e-31	4.03149e-21	1.09328e-28	6.47106e-29	-4.2224	-2.76095	CTC-338M12.7;TRIM41
1250	chr11	46276337	46276454	118	2	1.27983e-31	1.4159e-28	9.43576e-21	6.68931e-29	-4.1182	-3.53105
1251	chr1	39282949	39283158	210	2	1.4346e-36	4.28743e-15	2.93442e-30	6.95741e-29	-8.1814	-3.9549	MACF1
1252	chr17	82863689	82864303	615	3	6.17123e-24	1.08145e-15	2.09271e-17	7.00635e-29	-6.9144	-4.37873	FN3KRP, TBCD
1253	chr7	195474	196129	656	7	8.17888e-31	1.76665e-24	5.15888e-13	7.02465e-29	-5.4877	-2.9917	AC093627.12;FAM20C
1254	chr3	24519330	24519827	498	2	2.49439e-21	1.03457e-28	2.63408e-20	7.09917e-29	-6.2196	-4.2703	THRB-AS1
1255	chr20	62584231	62584472	242	2	3.91621e-31	3.78125e-27	2.12057e-23	7.25319e-29	-9.789	-6.3135
1256	chr10	128324414	128324429	16	2	1.27288e-30	2.74274e-29	4.47938e-18	7.52847e-29	-6.1398	-5.12555
1257	chr5	134460575	134460811	237	3	1.11218e-31	5.95707e-28	3.78304e-15	7.5694e-29	-6.3367	-3.86567	AC005355.1;RP11-215P8.4
1258	chr19	18274433	18274861	429	5	1.19436e-42	0.000447089	5.40253e-34	7.67186e-29	-10.2015	-2.22896	KIAA1683
1259	chr5	178546763	178547451	689	3	8.46822e-20	1.48001e-27	6.38439e-19	7.73276e-29	-6.7083	-4.1664	COL23A1
1260	chr1	8077421	8077503	83	2	5.15479e-31	7.43039e-29	9.58972e-20	7.74337e-29	-8.0951	-5.7845	ENSG00000238290
1261	chr11	32172122	32172229	108	2	6.82579e-31	4.1538e-29	8.51413e-19	7.92492e-29	-4.4598	-4.40195	THEM7P
1262	chr1	243421365	243421621	257	4	1.55914e-33	7.36252e-28	2.4248e-15	8.0163e-29	-8.591	-5.2874	SDCCAG8
1263	chr8	96144630	96145823	1194	6	5.25396e-31	7.56068e-28	1.66171e-11	8.02869e-29	-4.2587	-2.74217	GDF6
1264	chr2	46941300	46942159	860	12	7.87257e-35	2.46476e-17	8.28243e-09	8.32092e-29	-3.9429	-1.14733	TTC7A;MCFD2
1265	chr20	50730086	50730520	435	4	1.92095e-21	9.81115e-27	9.47101e-15	9.26371e-29	-2.942	-2.23355	PARD6B;ENSG00000232043, RIPOR3
1266	chr6	35735657	35736081	425	3	4.22712e-32	9.10216e-18	1.13579e-20	9.3216e-29	-6.0989	-3.1327
1267	chr15	40251972	40253592	1621	15	4.4244e-34	7.14629e-08	2.88836e-20	9.32854e-29	-3.5151	-0.99142	C15orf56;PAK6
1268	chr1	165910844	165911186	343	2	2.0926e-32	6.2777e-20	5.74552e-29	9.92762e-29	-10.3188	-6.42595	UCK2
1269	chr1	114854752	114855501	750	9	8.82764e-31	2.71215e-30	4.82213e-07	1.00882e-28	-4.5189	-2.9492	SYCP1
1270	chr10	13529645	13529815	171	2	2.83351e-29	2.3734e-29	1.40763e-16	1.01943e-28	-5.2064	-4.65215	RP11-214D15.2;BEND7
1271	chr19	46713979	46714773	795	10	1.15806e-24	2.19426e-22	4.46344e-08	1.10554e-28	-3.5051	-1.50174	PRKD2
1272	chr14	95491156	95491266	111	2	1.78415e-31	7.68119e-28	9.64205e-22	1.13089e-28	-7.7146	-6.07585
1273	chr2	26724257	26724365	109	3	3.99295e-33	1.38723e-19	7.45584e-21	1.17114e-28	-9.2004	-4.4176	KCNK3
1274	chr12	51009272	51009275	4	2	5.69013e-31	2.59478e-29	7.15104e-16	1.22922e-28	-9.0673	-8.6701	SLC11A2
1275	chr10	4498766	4499090	325	2	1.81158e-34	4.9607e-10	3.81775e-30	1.32165e-28	-9.1611	-4.59935
1276	chr11	61295192	61296217	1026	11	2.15873e-22	5.3636e-13	1.17763e-18	1.41817e-28	-3.8222	-1.20899	VWCE
1277	chr17	83081449	83081943	495	4	2.86866e-21	1.55212e-29	1.96723e-12	1.5778e-28	-3.6935	-2.84753	METRNL
1278	chr12	6641270	6641776	507	5	1.37592e-34	7.36458e-22	7.27543e-15	1.58053e-28	-2.7799	-2.02758	ACRBP
1279	chr1	41579915	41580371	457	3	9.11019e-35	2.99035e-19	1.25745e-27	1.67831e-28	-13.1197	-4.98503	HIVEP3
1280	chr14	105525760	105525785	26	3	2.67246e-31	5.54817e-28	3.9132e-17	1.8574e-28	-3.8073	-2.87683	TMEM121
1281	chr1	26719270	26719437	168	2	4.60512e-35	2.28209e-14	7.39116e-30	1.91985e-28	-6.0256	-3.09045	ARID1A
1282	chr1	228341211	228341277	67	2	2.46034e-31	1.93392e-28	1.8023e-19	2.04273e-28	-5.9018	-4.54215
1283	chr13	28716522	28717237	716	3	2.02849e-22	1.84349e-29	6.08679e-12	2.06093e-28	-6.908	-4.72083	SLC46A3
1284	chr10	103458402	103459013	612	6	2.6306e-39	9.73446e-13	7.37753e-27	2.08036e-28	-8.925	-2.7043	CALHM1;RP11-225H22.4
1285	chr19	4832905	4832980	76	2	2.61572e-30	7.36368e-29	1.237e-17	2.17005e-28	-10.9138	-8.50185	TICAM1
1286	chr16	67644689	67645260	572	9	3.83989e-27	1.5795e-25	4.51328e-07	2.17598e-28	-3.2427	-1.33071	RLTPR
1287	chr4	165209266	165210160	895	6	2.69678e-30	4.55366e-23	2.31817e-11	2.50264e-28	-5.5382	-3.04553	TMEM192;KLHL2
1288	chr16	67301782	67302148	367	2	3.06847e-19	5.84389e-29	2.55847e-16	2.51983e-28	-6.2228	-5.579	KCTD19
1289	chr3	196216121	196216764	644	8	2.63249e-27	1.55503e-27	1.83532e-08	2.57057e-28	-4.1658	-2.85526	PCYT1A;SLC51A
1290	chr19	33293052	33293512	461	2	5.69892e-18	7.12977e-29	8.51271e-17	2.73596e-28	-4.7094	-4.18915
1291	chr15	70098023	70099034	1012	11	3.29211e-22	1.0341e-17	1.47954e-08	2.89853e-28	-2.9584	-1.52923	TLE3
1292	chr18	35355339	35355770	432	3	3.72736e-28	1.4569e-26	3.29609e-15	3.19749e-28	-5.0056	-3.31037
1293	chr1	227756751	227756800	50	2	3.3254e-30	1.49586e-19	1.78008e-28	3.23908e-28	-10.9573	-5.8249
1294	chr2	119751904	119751964	61	2	2.11233e-30	8.86054e-18	4.80677e-29	3.27095e-28	-8.3654	-4.90335
1295	chr17	58219643	58220153	511	6	1.3012e-39	5.74586e-17	1.86338e-19	3.2961e-28	-7.5302	-2.60785	MKS1;LPO
1296	chr4	88378580	88378795	216	6	3.35019e-40	6.84654e-17	2.07238e-12	3.39463e-28	-4.9435	-2.16825	HERC6
1297	chr3	38039137	38039795	659	7	1.56677e-25	5.85657e-30	3.45135e-09	3.56913e-28	-3.5788	-1.9098	DLEC1
1298	chr20	21398444	21398549	106	3	4.89289e-33	3.50646e-27	1.02364e-14	3.61918e-28	-5.671	-3.40717	RP11-227D2.3;NKX2-4
1299	chr2	237097913	237098079	167	2	1.20569e-30	7.99764e-28	2.47715e-20	3.64789e-28	-8.6078	-7.35295	COPS8
1300	chr11	7576170	7577070	901	10	2.97118e-25	3.39071e-19	2.15944e-16	3.74139e-28	-3.681	-1.78573	PPFIBP2
1301	chr12	48997122	48998285	1164	6	3.07557e-24	5.04673e-30	1.67893e-07	3.81259e-28	-4.542	-2.81453	RP11-386G11.5;DDN
1302	chr2	149585811	149586405	595	3	1.28162e-22	1.6533e-22	1.19667e-21	4.03347e-28	-5.4338	-2.92127	MMADHC;AC144449.1
1303	chr22	37525632	37526348	717	3	1.13263e-21	2.96128e-29	7.48923e-12	4.09217e-28	-5.8004	-4.92213
1304	chr3	125058561	125058775	215	2	2.02791e-34	1.53651e-22	9.01714e-27	4.10287e-28	-11.6523	-6.11585	RNA5SP137
1305	chr4	17514531	17515195	665	6	1.23255e-32	2.44709e-19	2.59119e-18	4.37106e-28	-7.7977	-3.06338	CLRN2
1306	chr3	131480249	131480423	175	2	3.74312e-33	5.78792e-24	1.2804e-25	4.38805e-28	-3.9339	-3.71535	SNORA58;MRPL3
1307	chr5	178222243	178222520	278	2	1.26486e-32	4.46411e-22	5.06544e-27	4.47011e-28	-5.827	-3.3678	HNRNPAB;PHYKPL
1308	chr12	57816877	57817094	218	3	1.73303e-31	9.68023e-28	3.56954e-17	4.55411e-28	-5.165	-4.37667
1309	chr3	196338234	196338816	583	10	4.03278e-31	1.25382e-28	3.82152e-08	4.56248e-28	-6.8454	-4.01215	TM4SF19-TCTEX1D2;TM4SF19
1310	chr15	31254758	31255034	277	2	1.53671e-34	3.70867e-16	3.15636e-29	4.60732e-28	-9.4639	-5.1438	KLF13
1311	chr8	134510319	134510495	177	2	6.73003e-35	7.92278e-11	1.38183e-29	4.65132e-28	-10.7706	-5.3756	ZFAT
1312	chr7	90595139	90595571	433	4	4.28171e-36	1.71844e-19	2.05841e-20	4.74093e-28	-6.3077	-3.06157	CDK14;AC002456.2
1313	chr2	127043039	127043694	656	5	2.83197e-29	1.28195e-22	2.22806e-13	5.00302e-28	-3.9704	-1.78428
1314	chr6	128504635	128504937	303	2	7.55647e-34	1.75989e-15	2.78052e-29	5.11792e-28	-7.5025	-4.1083	PTPRK
1315	chr22	31630393	31631618	1226	9	2.14448e-21	3.55434e-29	6.40918e-09	5.21548e-28	-4.2707	-2.62312	PISD
1316	chr20	3777358	3778325	968	6	1.14178e-25	9.94451e-28	2.06366e-10	5.26721e-28	-3.3388	-1.55528	SPEF1
1317	chr13	35512532	35512795	264	2	2.08538e-28	5.32489e-27	1.51045e-21	5.76061e-28	-8.0426	-6.48055	NBEA
1318	chr3	138439139	138439284	146	2	3.64973e-32	1.07884e-24	1.02046e-24	5.78627e-28	-9.2546	-6.09765	ESYT3
1319	chr5	38530618	38530631	14	2	1.44539e-29	3.63356e-25	4.02681e-24	6.39813e-28	-8.5853	-5.71245	LIFR
1320	chr2	200310936	200311048	113	2	4.79605e-32	5.9201e-13	2.15839e-29	6.48408e-28	-12.2109	-6.3985	SPATS2L
1321	chr8	97772025	97772294	270	3	3.86725e-33	1.18784e-07	1.16758e-30	6.74333e-28	-3.6594	-1.3327	Y_RNA
1322	chr3	64224762	64226013	1252	10	5.58483e-28	4.50168e-27	2.40479e-08	6.83648e-28	-3.5305	-1.90609	PRICKLE2
1323	chr16	54120927	54121726	800	6	1.13263e-21	4.11424e-26	2.0478e-15	6.84049e-28	-5.9019	-2.63212	FTO
1324	chr5	72507391	72507680	290	3	4.64516e-29	2.06318e-16	1.46125e-22	6.85284e-28	-8.6853	-4.5387	ZNF366
1325	chr10	19488324	19488615	292	2	4.8108e-34	3.25195e-17	8.36006e-29	7.02432e-28	-10.1907	-5.6419	MALRD1;HMGN1P20
1326	chr7	157373761	157373764	4	2	5.89175e-29	1.69954e-12	2.29869e-29	7.16338e-28	-5.4326	-2.6901	DNAJB6
1327	chr2	15810978	15811038	61	2	9.85965e-30	2.28451e-28	4.41208e-17	7.37771e-28	-4.4426	-4.28855	AC113608.1
1328	chr5	150189129	150189296	168	3	7.23057e-33	3.28369e-24	4.48049e-15	7.79704e-28	-6.2368	-3.87263	SLC6A7
1329	chr16	68447438	68448559	1122	9	2.93165e-24	8.6012e-13	8.5231e-20	7.9991e-28	3.4218	0.638422	SMPD3
1330	chr17	1752653	1752852	200	2	1.59363e-33	1.88037e-22	2.1997e-26	8.29091e-28	-7.3147	-4.63345	SERPINF2
1331	chr20	45405606	45406103	498	9	3.52766e-38	2.6579e-13	5.02293e-11	8.94095e-28	-3.1796	-0.936889	DBNDD2;TP53TG5;SYS1-DBNDD2
1332	chr11	133824211	133824230	20	2	1.72189e-29	2.33809e-28	1.78302e-16	9.00226e-28	-6.7265	-5.6468
1333	chr5	150671489	150672617	1129	8	4.92061e-19	2.62469e-25	9.37177e-08	9.17267e-28	-4.6652	-2.49956	MYOZ3;CTC-345K18.2
1334	chr1	109620535	109621022	488	8	1.17034e-29	2.52291e-26	1.05364e-06	9.59746e-28	-1.3977	-0.95105	GNAT2;AMPD2
1335	chr1	33169877	33170044	168	2	9.15998e-30	5.59549e-28	3.02278e-18	1.00378e-27	-10.8471	-8.21575
1336	chr1	184539771	184539945	175	2	5.11045e-34	4.13983e-19	5.00862e-28	1.02381e-27	-11.3442	-6.1469	C1orf21
1337	chr8	22747379	22747395	17	2	3.00238e-29	2.11288e-23	1.83385e-25	1.10161e-27	-6.938	-4.40665
1338	chr16	10939812	10940266	455	5	5.82425e-26	3.85895e-19	1.08031e-18	1.16879e-27	-4.435	-2.91036	DEXI;RP11-876N24.4;RP11-876N24.5
1339	chr15	61856879	61857242	364	2	1.16122e-28	3.22612e-23	1.43861e-25	1.1814e-27	-6.7011	-4.6157	VPS13C
1340	chr22	42946931	42947268	338	3	3.20254e-28	6.02891e-28	2.89007e-13	1.21853e-27	-6.775	-5.652	PACSIN2
1341	chr2	197311096	197311708	613	6	2.73757e-25	9.55643e-19	1.3457e-10	1.25663e-27	-4.8203	-2.5793	AC010746.3;ANKRD44
1342	chr16	178424	178487	64	3	2.17507e-30	1.49206e-27	1.22586e-15	1.30104e-27	-4.7124	-4.11233	Y_RNA
1343	chr14	69485002	69485386	385	5	2.87635e-31	3.45525e-28	1.99955e-10	1.32039e-27	-3.5705	-2.17576	PLEKHD1
1344	chr14	105249503	105250098	596	4	5.21727e-19	1.67461e-25	1.46141e-13	1.32201e-27	-5.817	-4.07155	BTBD6;BRF1
1345	chr10	70494557	70494578	22	3	2.29846e-30	7.70116e-28	1.46814e-14	1.33847e-27	-4.9824	-4.23373
1346	chr7	141360572	141360664	93	2	9.0808e-30	1.17938e-27	7.35565e-19	1.35142e-27	-10.5799	-8.0822	TMEM178B
1347	chr1	22774001	22774514	514	3	5.65673e-20	1.18028e-26	7.78949e-18	1.35143e-27	-5.7387	-4.5403	EPHB2
1348	chr9	130579767	130580107	341	4	4.4732e-40	2.62449e-07	2.54279e-31	1.3693e-27	-1.5078	-0.338725	FUBP3
1349	chr12	128795390	128795903	514	5	1.40342e-34	1.48219e-24	1.98229e-14	1.39274e-27	-10.6021	-5.5074	SLC15A4;GLT1D1
1350	chr17	16286239	16287080	842	4	1.38634e-25	5.07983e-20	2.9523e-15	1.40975e-27	-7.5234	-3.19362	PIGL
1351	chr3	10276123	10276342	220	4	3.33714e-37	2.80259e-10	4.28006e-17	1.42314e-27	-8.564	-3.52385	TATDN2;RP11-438J1.1
1352	chr6	54266567	54266569	3	2	2.2342e-30	3.56654e-27	4.56061e-20	1.46448e-27	-7.4313	-6.2173
1353	chr15	26869496	26869600	105	2	8.10124e-31	2.28011e-24	2.55853e-24	1.52067e-27	-7.8662	-5.5217	GABRB3;GABRA5
1354	chr7	44066777	44067031	255	2	1.09477e-34	1.87117e-14	6.84687e-29	1.54283e-27	-9.2408	-4.92785	PGAM2;DBNL
1355	chr11	6496877	6498188	1312	14	2.76557e-31	6.88689e-27	1.40536e-06	1.59994e-27	-4.3094	-2.43579	TIMM10B;DNHD1
1356	chr6	30260189	30260653	465	6	3.53896e-38	1.51129e-16	1.75903e-12	1.62013e-27	-4.0011	-2.30938	HLA-L;HCG17
1357	chr17	57948328	57948585	258	2	1.87714e-23	3.76878e-28	1.25902e-15	1.67726e-27	-5.6545	-5.1547	CUEDC1
1358	chr5	149938105	149938378	274	2	7.09948e-34	3.99583e-16	1.34792e-28	1.72606e-27	-6.4056	-3.63905	PDE6A
1359	chr4	10074279	10074921	643	3	1.11801e-24	1.1131e-15	1.17085e-23	1.8131e-27	-7.5668	-3.4911	RP11-448G15.3;WDR1
1360	chr13	97367281	97367366	86	2	4.54203e-29	4.04437e-28	5.12654e-15	1.91989e-27	-8.3352	-7.6545	MBNL2
1361	chr1	58814946	58815867	922	4	8.74264e-23	1.88301e-27	5.97929e-12	1.93828e-27	-3.9249	-2.79928	LINC01135
1362	chr6	6759290	6759597	308	5	3.69481e-32	5.42849e-29	1.57858e-08	1.96468e-27	-3.1741	-2.61796	RP3-470L22.1
1363	chr17	82273329	82274457	1129	11	1.36618e-33	2.77351e-05	1.95665e-30	1.98379e-27	-1.525	-0.391764	CSNK1D
1364	chr15	90915839	90916840	1002	4	1.01493e-21	5.51026e-23	1.84907e-20	2.00545e-27	-8.5244	-4.36785	MAN2A2
1365	chr17	41733558	41733940	383	2	6.87838e-19	5.53005e-28	1.89957e-16	2.02182e-27	-3.7072	-2.7731	HAP1
1366	chr14	61586251	61587457	1207	5	6.04264e-23	8.43361e-15	2.43437e-21	2.07604e-27	-5.1132	-1.92652	HIF1A;RP11-47I22.4;FLJ22447
1367	chr1	17766302	17766434	133	3	2.01848e-31	3.2594e-26	9.51815e-15	2.21092e-27	-6.2945	-4.50937	ACTL8
1368	chr12	76877674	76878391	718	7	1.70079e-25	8.51659e-26	1.00447e-10	2.2433e-27	-5.2996	-1.88341	CSRP2;RP11-461F16.3
1369	chr3	189132360	189132560	201	2	1.54651e-34	4.56556e-14	9.9007e-29	2.36852e-27	9.832	4.6969	TPRG1
1370	chr3	141425179	141425969	791	4	5.51589e-18	4.88001e-22	1.99458e-16	2.38408e-27	-4.5425	-2.34965	ZBTB38
1371	chr14	104017202	104017455	254	2	1.78514e-26	2.5075e-27	5.81912e-19	2.3852e-27	-9.1584	-6.8798	TDRD9
1372	chr17	10533818	10534536	719	3	3.69161e-15	7.73832e-28	5.74242e-14	2.50898e-27	-6.6098	-5.97037	MYHAS;MYH2;RP11-799N11.1
1373	chr7	2114035	2114409	375	4	4.65372e-38	6.4088e-15	2.45603e-22	2.53152e-27	-7.1333	-2.41087	MAD1L1
1374	chr11	62574754	62575257	504	5	3.01873e-34	4.70064e-24	4.61433e-16	2.61467e-27	-2.3824	-1.60912	RP11-864I4.1;EEF1G;TUT1
1375	chr2	45010549	45010789	241	4	4.14438e-32	2.40966e-27	6.35952e-13	2.62507e-27	7.1173	4.09002	SIX2
1376	chr12	52041474	52041792	319	3	6.17218e-33	6.22499e-19	1.42692e-19	2.64189e-27	-6.9478	-4.237	NR4A1
1377	chr12	54296871	54297048	178	4	1.34377e-32	2.6943e-25	8.84256e-15	2.66954e-27	-4.7743	-3.55543	NFE2;RP11-968A15.8
1378	chr11	47979745	47980401	657	6	1.09482e-40	6.59202e-09	9.97002e-27	2.77084e-27	-2.4051	-0.6934	PTPRJ
1379	chr11	119149775	119150230	456	6	5.78112e-27	1.3525e-27	1.37519e-08	2.9956e-27	-3.9943	-2.1374	ABCG4
1380	chr11	118111395	118111840	446	3	3.16395e-28	1.06611e-18	5.83979e-26	3.02302e-27	-10.1978	-2.38307	TMPRSS4
1381	chr6	170134633	170134659	27	2	2.81799e-29	8.65109e-28	1.84071e-16	3.04802e-27	-5.4398	-3.736
1382	chr14	105473841	105474053	213	4	7.82978e-29	2.33684e-28	3.42641e-10	3.09066e-27	-3.0163	-2.35047	CRIP2
1383	chr17	40190707	40191805	1099	8	2.6813e-26	5.22712e-27	2.83371e-09	3.11418e-27	-4.276	-2.88299	RAPGEFL1
1384	chr1	204114375	204114668	294	2	3.10085e-32	4.92755e-19	1.98162e-27	3.26765e-27	-10.2066	-5.3213	SOX13
1385	chr4	70721722	70722596	875	7	2.56947e-24	8.48146e-25	3.37349e-09	3.33617e-27	-4.9339	-3.3081	RUFY3
1386	chr11	65720033	65720469	437	3	1.09248e-35	1.92215e-11	1.27672e-28	3.61436e-27	4.634	1.43117	RNASEH2C
1387	chr17	43006593	43007271	679	5	1.79673e-28	1.03911e-17	2.13318e-13	3.65929e-27	-3.8603	-2.4303	IFI35
1388	chr6	107511465	107511604	140	2	1.9363e-32	7.91551e-10	1.13309e-28	3.72294e-27	-9.759	-4.93195	ENSG00000234206;SOBP;RP1-67A8.3
1389	chr19	55461278	55461970	693	10	9.1182e-27	6.1791e-29	9.51578e-06	3.7322e-27	1.6934	1.01339	ISOC2
1390	chr20	2801431	2801701	271	3	3.62026e-29	8.43449e-28	6.69e-14	3.78764e-27	-5.767	-3.6812	CPXM1
1391	chr1	31576130	31576555	426	7	3.2049e-34	2.41028e-26	6.07116e-08	3.86331e-27	-4.41	-2.8732	TINAGL1;RP11-73M7.1
1392	chr19	3480509	3480941	433	6	9.88436e-34	3.52371e-22	8.00292e-13	3.87276e-27	5.9653	2.97245	SMIM24
1393	chr2	72920684	72921099	416	3	1.48839e-30	7.43334e-25	2.49226e-15	3.89729e-27	-4.31	-2.26763	EMX1
1394	chr3	52489436	52489633	198	2	5.62046e-27	1.09284e-27	2.40371e-16	3.91299e-27	-6.213	-5.37215	NISCH
1395	chr17	81567138	81567667	530	3	1.12231e-35	5.2173e-19	3.13234e-25	3.97614e-27	-8.644	-4.22507	NPLOC4
1396	chr6	88164124	88164275	152	2	1.11969e-28	1.62323e-27	4.23563e-17	4.32787e-27	-5.3741	-4.5741	CNR1
1397	chr12	106284386	106284650	265	2	2.05373e-23	1.1941e-27	3.35655e-16	4.42318e-27	-7.1634	-6.5093	CKAP4;RNU7-94P
1398	chr7	1600271	1600497	227	2	1.63206e-29	1.06139e-25	1.22646e-21	4.65054e-27	-7.1814	-5.86585
1399	chr3	127052673	127053226	554	2	2.98057e-24	2.59339e-24	1.70264e-23	4.71392e-27	-6.6314	-4.52115
1400	chr2	130964700	130965383	684	4	1.15844e-15	1.87164e-28	4.03051e-10	4.72348e-27	-5.5325	-3.6717	ARHGEF4
1401	chr17	48872191	48872341	151	2	5.48358e-30	2.8896e-26	1.34463e-20	4.79072e-27	-3.9583	-3.5318	CALCOCO2, UBE2Z, ATP5MC1
1402	chr19	1523060	1523442	383	3	2.58131e-29	8.34716e-24	2.70598e-18	5.11095e-27	-6.7967	-4.49923	PLK5
1403	chr3	12508060	12508597	538	2	2.91279e-20	9.68783e-27	2.08475e-19	5.31641e-27	-7.4227	-6.77635	TSEN2
1404	chr19	1319206	1319242	37	2	9.38318e-29	1.74786e-27	1.15196e-16	5.44337e-27	-5.3771	-4.23285	MUM1
1405	chr7	150976923	150977507	585	3	4.05846e-23	8.40543e-27	1.82297e-13	5.45714e-27	-6.3814	-4.44897	KCNH2
1406	chr12	128800808	128800856	49	2	7.54327e-29	1.54898e-26	8.02811e-20	5.64637e-27	-7.5544	-4.81065
1407	chr2	73981462	73982032	571	7	2.26777e-27	1.88067e-28	2.49092e-07	6.02249e-27	-3.3202	-1.9106	DGUOK-AS1
1408	chr22	38317868	38318460	593	10	1.54766e-27	6.02427e-29	1.9618e-05	6.29555e-27	-2.8399	-1.64458	CSNK1E
1409	chr13	19958531	19958779	249	3	3.7016e-32	1.90924e-09	1.69944e-29	6.30793e-27	-1.5904	-0.4803	ZMYM2
1410	chr17	45046708	45046877	170	2	1.01581e-29	3.79247e-26	2.15737e-20	7.04078e-27	-10.3224	-8.37115	DCAKD
1411	chr16	72896184	72896579	396	3	3.073e-25	1.68135e-25	6.08156e-16	7.07687e-27	-6.3638	-4.84543
1412	chr2	161427344	161428382	1039	8	1.02767e-21	5.95649e-27	1.67106e-07	7.73026e-27	-3.2786	-1.87999	AC009487.5;SLC4A10
1413	chr12	57240824	57242293	1470	9	6.42296e-26	1.22667e-16	1.03145e-11	7.83519e-27	-2.6586	-1.15661	NDUFA4L2
1414	chr11	8268747	8269391	645	7	4.80863e-20	5.58624e-25	8.44152e-09	7.84918e-27	-4.8129	-2.3233	LMO1
1415	chr5	148938228	148938757	530	2	1.10367e-17	2.91351e-27	7.06884e-17	7.99179e-27	-7.9649	-7.55025	ADRB2;SH3TC2
1416	chr1	153357595	153358299	705	7	4.35898e-22	2.46744e-23	1.49484e-10	8.03212e-27	-5.3266	-2.73986	S100A12
1417	chr3	51962264	51963016	753	5	3.13829e-31	3.88881e-22	2.02387e-16	8.24376e-27	-3.6988	-2.40528	RP11-155D18.12;PCBP4
1418	chr18	23453107	23453461	355	4	6.35086e-36	5.72607e-05	9.26471e-31	8.26823e-27	-3.2975	-0.813225	RIOK3
1419	chr16	52076172	52076609	438	3	2.89297e-26	7.21266e-26	1.40513e-16	8.43654e-27	-5.2382	-3.88967	C16orf97
1420	chr8	1764483	1764845	363	7	5.7516e-37	1.60555e-14	8.19649e-12	8.51051e-27	-4.0707	-1.61853	CTD-2336O2.1;CLN8
1421	chr1	2512986	2513204	219	4	7.74855e-33	2.68521e-07	6.07538e-30	9.20686e-27	-7.6486	-2.03978	PANK4
1422	chr2	12715027	12716295	1269	5	3.14135e-20	5.51433e-22	3.55115e-16	9.54272e-27	-5.5629	-2.97914	MIR3125, TRIB2;RP11-333O1.1;TRIB2
1423	chr12	120249676	120250256	581	3	3.4634e-21	6.69419e-27	2.02474e-13	9.82788e-27	-4.9186	-3.80597	PXN
1424	chr12	622583	622697	115	2	7.61746e-31	3.74552e-15	6.88014e-28	1.07301e-26	-8.5861	-3.89775	NINJ2
1425	chr4	730492	730955	464	4	2.70353e-18	1.24717e-25	5.35002e-16	1.07439e-26	-7.4095	-5.96725	PCGF3
1426	chr6	108123301	108123800	500	7	4.71422e-31	7.68526e-28	2.00989e-07	1.15398e-26	-3.3028	-2.51349	OSTM1;OSTM1-AS1
1427	chr2	132670848	132671725	878	10	2.55251e-24	2.35446e-18	2.08933e-08	1.16643e-26	-5.1716	-1.93533	LYPD1
1428	chr16	50244810	50245263	454	4	1.45152e-27	1.69675e-26	6.36134e-13	1.30489e-26	-3.3095	-2.68305	ADCY7
1429	chr7	117427361	117427864	504	7	1.70644e-36	6.33817e-20	2.50277e-10	1.38694e-26	-6.5417	-2.99937	ASZ1
1430	chr9	129620723	129621310	588	6	2.59469e-28	8.00617e-27	3.85632e-09	1.41052e-26	-3.5408	-2.22127	NTMT1;C9orf50
1431	chr8	48620626	48621909	1284	9	5.17464e-23	6.8327e-18	8.1531e-17	1.47011e-26	-4.863	-1.94318	RP11-770E5.1;RP11-567J20.1;RP11-770E5.3;LOC101929268
1432	chr3	49020227	49020635	409	8	1.22328e-31	3.76549e-23	8.18833e-10	1.48731e-26	-2.7039	-1.36951	MIR425;DALRD3;NDUFAF3;MIR191
1433	chr12	3655661	3656078	418	2	3.08795e-26	2.32898e-22	1.5237e-24	1.48932e-26	-5.9771	-3.8374	CRACR2A
1434	chr15	71338374	71338987	614	2	8.50794e-24	7.59055e-24	4.8451e-23	1.61384e-26	-5.0617	-4.7345	THSD4
1435	chr4	182140676	182142881	2206	14	2.36267e-15	9.75367e-27	3.23844e-07	1.71892e-26	-4.5515	-2.48019	AC108142.1;TENM3
1436	chr7	101100450	101100785	336	3	1.79198e-30	1.19504e-21	1.7527e-22	1.7726e-26	-1.7056	-1.37903	SERPINE1
1437	chr3	184769697	184769969	273	3	5.67482e-34	3.24106e-16	2.95001e-26	1.78777e-26	-9.6718	-3.9921	RP11-329B9.1
1438	chr12	80715884	80717232	1349	13	1.3149e-23	3.78609e-28	9.17343e-07	1.8883e-26	-3.3094	-2.39008	MYF5
1439	chr3	48430112	48430585	474	7	2.50146e-32	1.28218e-19	7.95255e-15	1.96379e-26	-5.2364	-2.05531	PLXNB1
1440	chr11	66556217	66556306	90	2	1.0782e-28	3.62217e-26	4.76468e-19	1.99197e-26	-8.4389	-6.2263	ACTN3
1441	chr4	2393821	2394754	934	6	3.38968e-24	1.20503e-26	2.04995e-09	2.13385e-26	-6.1527	-3.75288	ZFYVE28
1442	chr9	18438846	18439113	268	2	5.61166e-33	3.54414e-14	1.09061e-27	2.18865e-26	-7.4504	-3.68225
1443	chr19	2544101	2544444	344	3	7.85292e-35	8.70901e-18	1.14397e-24	2.25925e-26	-7.7778	-3.39163	GNG7
1444	chr12	107349046	107349324	279	2	7.66399e-33	6.35815e-13	8.7388e-28	2.28e-26	-6.6734	-3.62095	BTBD11
1445	chr10	49115660	49116130	471	7	4.54008e-34	2.24423e-19	3.49796e-09	2.28525e-26	-3.5278	-1.69199	VSTM4
1446	chr12	2269138	2269635	498	4	1.3416e-17	2.80392e-27	3.50233e-10	2.29042e-26	-4.7588	-3.40707	CACNA1C;CACNA1C-IT3
1447	chr6	136035336	136035472	137	3	3.86003e-30	2.99479e-25	4.08647e-17	2.29249e-26	-5.3475	-4.37007	COX5BP2;PDE7B;RP13-143G15.4
1448	chr1	925884	926505	622	3	3.25884e-22	2.12029e-27	9.12576e-12	2.29315e-26	-3.542	-3.02553	SAMD11
1449	chr12	48977383	48977967	585	5	2.51221e-23	1.11761e-27	5.27827e-10	2.35087e-26	-2.6035	-1.90838	WNT1
1450	chr16	54936389	54939849	3461	21	6.59705e-11	1.62658e-30	0.000594558	2.35832e-26	-2.869	-1.63006	CTD-3032H12.2;CTD-3032H12.1
1451	chr19	3942159	3942331	173	4	4.30173e-29	7.37526e-27	2.70314e-11	2.56777e-26	-4.5753	-3.93377	NMRK2
1452	chr3	181698708	181699579	872	5	1.49332e-21	6.86269e-24	8.81041e-11	2.5905e-26	-5.003	-3.70284	SOX2-OT;SOX2OT_exon3;AC117415.1
1453	chr6	2962817	2963623	807	5	1.34013e-24	1.20889e-14	1.95692e-23	2.79687e-26	-10.2501	-3.4685	NQO2
1454	chr2	105236340	105237593	1254	8	3.80018e-18	6.08693e-28	3.27905e-07	2.8074e-26	-8.4683	-5.05826
1455	chr14	105196449	105197140	692	5	9.38266e-22	1.36008e-27	2.46276e-09	2.82997e-26	-4.5407	-3.119	NUDT14
1456	chr1	109493000	109493940	941	6	8.88452e-19	2.24591e-21	3.01262e-09	2.8489e-26	-4.6987	-2.58863	CYB561D1
1457	chr12	49346934	49347380	447	6	1.91686e-34	3.54156e-19	1.03318e-14	2.85961e-26	-1.9294	-0.758967	DNAJC22
1458	chr8	30543510	30543528	19	2	1.26904e-27	3.0551e-17	6.61916e-27	2.92992e-26	-9.0133	-5.18535	RBPMS
1459	chr22	38754249	38754868	620	2	1.10108e-18	2.42461e-26	5.76464e-18	2.94454e-26	-5.5932	-4.06345	SUN2
1460	chr16	3029421	3029951	531	4	4.45176e-22	9.65193e-28	6.95457e-09	3.08828e-26	-4.3065	-1.96475	CCDC64B
1461	chr4	1202056	1202390	335	3	9.34821e-30	1.16512e-23	7.98892e-19	3.14137e-26	-7.2593	-5.14467	CTBP1;SPON2
1462	chr5	112922854	112923140	287	3	5.37576e-31	1.85958e-18	2.30017e-17	3.18232e-26	-4.6391	-3.2417	REEP5
1463	chr2	47156382	47156580	199	3	1.00267e-32	5.57469e-20	7.76401e-22	3.19636e-26	-5.414	-2.96373	RP11-761B3.1;C2orf61
1464	chr8	60413847	60414059	213	4	6.27819e-32	1.28105e-23	4.75084e-14	3.28618e-26	-5.3351	-3.5994	LINC01301
1465	chr2	98560080	98560669	590	4	2.59003e-22	2.49859e-27	7.29912e-11	3.44407e-26	-3.5705	-3.26755
1466	chr1	204467077	204467397	321	2	1.76197e-31	6.78006e-11	1.1285e-27	3.47533e-26	-6.8928	-3.5243	PIK3C2B
1467	chr12	31729486	31730180	695	5	7.1472e-34	1.72482e-15	1.73786e-23	3.52049e-26	-2.5319	-1.15002	RP11-467L13.7;AMN1
1468	chr20	32586363	32587366	1004	5	1.30856e-24	6.47504e-26	9.54821e-12	3.773e-26	-4.6206	-3.2522	NOL4L;RP11-410N8.1;RP11-410N8.4
1469	chr2	3126074	3126141	68	3	2.98705e-29	4.61194e-26	1.18379e-13	3.80321e-26	-5.4545	-4.874	LINC01250
1470	chr3	42544966	42545055	90	2	6.4528e-29	1.28977e-22	1.27423e-23	3.99632e-26	-5.52	-3.94825
1471	chr7	98178386	98178428	43	2	5.79489e-28	8.74875e-25	5.60648e-21	4.0444e-26	-12.7168	-8.772	LMTK2
1472	chr4	159070884	159070943	60	3	9.36095e-29	2.09139e-21	2.06009e-22	4.20412e-26	-6.9362	-3.2332
1473	chr10	87861661	87862290	630	12	1.20569e-30	1.30136e-13	8.35106e-17	4.34723e-26	-3.1883	-0.723433	PTEN;KLLN
1474	chr2	64627937	64628035	99	2	6.49094e-28	1.26914e-26	7.43852e-16	4.35495e-26	-3.3087	-2.48435
1475	chr6	44730996	44731224	229	2	1.72645e-31	8.72107e-21	5.31224e-25	4.41405e-26	-8.9102	-5.62
1476	chr14	102140843	102141008	166	2	1.30432e-31	3.6198e-19	6.49892e-26	4.48916e-26	-3.4857	-2.52095	HSP90AA1;WDR20
1477	chr2	48617588	48617928	341	7	1.84277e-31	5.69878e-28	1.61571e-06	4.59315e-26	-5.4395	-4.06597	STON1-GTF2A1L;GTF2A1L
1478	chr22	44676574	44677267	694	9	3.80019e-32	2.0527e-25	1.68924e-07	4.61128e-26	-2.8711	-2.11444	PRR5;PRR5-ARHGAP8
1479	chr1	44405015	44405483	469	9	5.46766e-39	1.66869e-16	7.40423e-16	4.63903e-26	-3.1119	-1.25761	RNF220
1480	chr16	11446982	11447004	23	2	1.01098e-27	2.92008e-25	6.15415e-20	4.90627e-26	-10.6054	-8.27285	CTD-3088G3.8
1481	chr17	15265859	15266850	992	5	1.80507e-17	5.06649e-22	7.71193e-13	4.90824e-26	-4.9012	-2.87368	PMP22
1482	chr3	188946539	188947138	600	5	1.28719e-41	6.23889e-11	4.72378e-26	4.9136e-26	9.0805	2.66948	TPRG1-AS1;TPRG1
1483	chr17	66673953	66674097	145	2	1.23794e-30	7.36137e-22	3.99549e-24	5.01856e-26	-8.1789	-4.85855
1484	chr18	21744797	21745249	453	2	3.79891e-21	3.12526e-25	6.46877e-20	5.26346e-26	-10.7349	-6.08675	MIB1
1485	chr3	17339319	17339418	100	2	1.49967e-27	1.16544e-26	2.30444e-14	5.35994e-26	-7.692	-7.00645	TBC1D5
1486	chr16	29821447	29821831	385	2	2.266e-27	4.51586e-21	1.17115e-24	5.56603e-26	-6.8838	-4.6394	AC009133.12;MVP;CTD-2574D22.6
1487	chr11	66906856	66907032	177	2	1.85711e-31	2.86953e-20	3.48574e-25	5.58762e-26	-8.1434	-5.11975	LRFN4, RHOD
1488	chr1	24319302	24319714	413	13	1.17145e-39	2.61572e-18	1.09688e-12	5.85931e-26	-3.7665	-1.67092	GRHL3;RP11-10N16.3
1489	chr11	123084381	123084541	161	2	4.73423e-33	1.05928e-15	6.44103e-27	6.43098e-26	-6.5529	-3.42475	CLMP
1490	chr11	85682526	85683025	500	5	4.73099e-24	2.80198e-27	1.68173e-08	6.58508e-26	-4.3571	-4.2192	CREBZF
1491	chr21	44994123	44995488	1366	9	2.86022e-15	6.26474e-27	8.94973e-08	6.72674e-26	-5.6753	-2.8756	LINC00163;LINC00165
1492	chr3	121731054	121731238	185	2	8.39295e-30	1.07309e-23	4.79183e-22	6.75328e-26	-10.3219	-7.40835	GOLGB1
1493	chr1	78619476	78620027	552	3	1.30578e-24	2.75908e-20	7.06782e-23	6.76772e-26	-7.1656	-2.85837	IFI44L
1494	chr16	2842516	2842807	292	4	2.07794e-26	5.83308e-26	3.31851e-11	6.79773e-26	6.5677	4.23145	PRSS30P
1495	chr14	38207504	38208012	509	10	5.61259e-32	5.12714e-23	9.70142e-09	6.90455e-26	-2.2806	-0.99264	SSTR1
1496	chr20	64080375	64080679	305	3	9.40357e-30	3.23699e-23	7.33274e-20	7.10931e-26	-3.0188	-2.0878	RGS19;OPRL1
1497	chr6	108156946	108157632	687	4	1.09917e-20	1.00057e-18	4.01932e-14	7.38936e-26	-6.5768	-2.83235	OSTM1;OSTM1-AS1
1498	chr11	107707913	107707938	26	2	1.03759e-27	1.56271e-23	3.85436e-22	7.66861e-26	-7.5137	-5.9258	SLN
1499	chr10	69899867	69900499	633	2	1.10693e-14	1.69282e-26	3.39044e-14	7.8182e-26	-9.9786	-8.48525
1500	chr22	42893566	42893821	256	4	9.45455e-33	3.44374e-19	1.00043e-20	8.04084e-26	-3.6526	-1.69578	ARFGAP3, PACSIN2
1501	chr16	23395922	23396196	275	3	3.30121e-28	2.06182e-26	1.59894e-12	8.50079e-26	-7.6091	-6.64107	COG7
1502	chr1	202213288	202214315	1028	8	5.58549e-18	1.33747e-21	6.52108e-09	8.52866e-26	-3.9138	-2.02335	LGR6
1503	chr17	79947465	79947689	225	2	1.99873e-23	1.90316e-26	3.1555e-14	8.74148e-26	-7.2167	-6.7721	TBC1D16
1504	chr4	38160642	38161701	1060	3	2.23315e-14	3.21327e-26	2.00504e-13	8.75326e-26	-7.2846	-5.22343
1505	chr1	184806070	184806564	495	3	2.244e-27	5.19593e-23	5.48509e-20	8.81381e-26	-5.0524	-3.6345	FAM129A
1506	chr15	69452050	69452510	461	6	1.05545e-31	3.52608e-18	3.27979e-12	9.09653e-26	-5.6516	-2.29247	RPLP1
1507	chr22	38505962	38506246	285	2	4.78015e-34	2.24274e-12	3.69944e-27	9.77752e-26	-1.5111	-0.77965	DDX17
1508	chr22	33657247	33657522	276	3	8.13478e-29	7.92092e-25	8.02642e-16	1.01951e-25	-4.8347	-3.54353	LARGE
1509	chr11	5679653	5679974	322	3	4.3158e-30	1.238e-13	1.69002e-26	1.03051e-25	-7.9696	-3.0652	TRIM5
1510	chr17	62705767	62705838	72	3	1.56239e-28	1.77348e-26	8.45812e-13	1.04517e-25	-5.0448	-4.2342	MARCH10;RP11-156L14.1
1511	chr19	37467804	37468201	398	4	5.97686e-27	5.82109e-27	1.34832e-09	1.05919e-25	-6.9295	-3.88753	ZNF569;ZNF570
1512	chr7	101176662	101177009	348	2	2.45208e-17	2.36656e-26	3.40591e-14	1.08382e-25	-5.9185	-5.29765	NAT16
1513	chr2	88625063	88625579	517	2	1.56607e-19	2.19492e-25	1.10748e-18	1.10279e-25	-6.4156	-4.8627	EIF2AK3
1514	chr20	46979048	46979525	478	3	3.05288e-30	1.78407e-19	1.6171e-23	1.14699e-25	6.7918	3.4256	EYA2
1515	chr2	2932650	2933037	388	3	3.07679e-29	6.11547e-25	3.16492e-16	1.15118e-25	-4.7142	-3.59747	LINC01250
1516	chr16	31456998	31457134	137	3	4.67263e-29	6.62033e-26	1.57458e-13	1.15204e-25	-3.9298	-3.6421	ARMC5;RP11-452L6.5
1517	chr2	41954370	41954415	46	2	5.94464e-28	3.39752e-21	4.39604e-24	1.16712e-25	-7.046	-3.8203	C2orf91
1518	chr15	99476146	99476630	485	3	1.79595e-21	6.56761e-25	2.02969e-15	1.16781e-25	-5.8345	-4.8213
1519	chr3	139539815	139540096	282	6	1.12155e-32	1.27115e-13	1.71533e-15	1.18363e-25	-2.1642	-1.01037	RBP1;RP11-319G6.1
1520	chr15	66080919	66081065	147	3	1.54483e-28	2.45815e-26	8.54172e-12	1.20054e-25	-6.3073	-5.0925	MEGF11
1521	chr19	49431004	49431484	481	4	7.51419e-27	2.755e-26	1.14086e-10	1.20196e-25	-5.9782	-3.75965	SLC17A7
1522	chr15	41513669	41514389	721	11	4.92796e-34	4.28518e-21	5.33994e-07	1.20909e-25	-2.8933	-1.62635	LTK
1523	chr4	147927766	147927938	173	2	1.26492e-31	5.87825e-17	3.01115e-26	1.23874e-25	-12.2333	-7.06305
1524	chr2	8661944	8661955	12	2	2.77108e-27	1.2659e-25	8.70465e-18	1.31093e-25	-8.9116	-7.6841
1525	chr2	38077374	38077661	288	5	1.02279e-31	4.04742e-21	1.03082e-09	1.35633e-25	-3.7831	-2.68002	CYP1B1;CYP1B1-AS1
1526	chr17	75909952	75910006	55	3	1.32677e-28	2.0185e-23	3.8966e-19	1.35707e-25	-6.1303	-4.03543	FBF1;RP11-552F3.12
1527	chr17	4582840	4583284	445	3	4.71989e-23	3.12794e-23	1.80129e-16	1.37094e-25	-5.9679	-3.75787
1528	chr11	45209243	45209993	751	5	9.87892e-28	2.78428e-22	1.84926e-12	1.39024e-25	-4.8744	-2.25182	PRDM11
1529	chr14	64539232	64539640	409	10	6.98545e-32	1.08393e-21	5.91813e-10	1.39673e-25	-4.4929	-1.80861	HSPA2;RP11-973N13.4
1530	chr22	30572843	30572970	128	2	3.9705e-28	2.58138e-25	1.57206e-18	1.40594e-25	-3.9642	-3.1421	GAL3ST1
1531	chr8	10425641	10425710	70	2	1.80952e-28	1.12335e-20	2.56267e-24	1.46017e-25	-5.1736	-3.41425	MSRA
1532	chr12	124411532	124411665	134	2	3.9737e-29	1.69485e-23	1.22261e-21	1.46477e-25	-7.8191	-5.4481	NCOR2
1533	chr7	142965	143219	255	4	1.28996e-28	2.75572e-25	3.73193e-12	1.59449e-25	-4.3661	-3.2019	ENSG00000242474;AC093627.9
1534	chr8	21914927	21914939	13	2	3.25027e-27	5.95396e-26	3.70764e-16	1.59482e-25	-6.9821	-6.35705	DOK2
1535	chr1	36305419	36306242	824	6	9.16536e-21	4.43709e-17	9.02111e-18	1.60841e-25	-4.6137	-2.08048	SH3D21;THRAP3, SH3D21
1536	chr3	194200958	194201255	298	2	1.44041e-30	1.05672e-16	3.88616e-26	1.79108e-25	-6.4332	-3.7017
1537	chr1	17119433	17120272	840	11	6.39535e-29	3.0329e-13	2.91874e-10	1.87605e-25	-3.6308	-1.24676	PADI2
1538	chr3	9812996	9813290	295	4	1.47867e-34	1.43025e-11	7.48348e-16	1.87687e-25	-5.6215	-2.8454	RP11-266J6.2;TTLL3;ARPC4-TTLL3
1539	chr4	152179658	152179964	307	3	1.72111e-32	2.1534e-17	1.09507e-24	1.91513e-25	-7.0508	-3.40027	RP11-18H21.2
1540	chr19	45640874	45641931	1058	8	4.78612e-22	2.83541e-24	3.96365e-08	2.04909e-25	-3.1345	-1.84059	EML2;C19orf83
1541	chr20	33402176	33402222	47	3	1.62972e-28	1.02897e-25	3.31827e-12	2.11992e-25	-4.6425	-3.80523	CDK5RAP1
1542	chr21	42518638	42518666	29	2	3.9825e-27	5.66413e-26	5.2115e-15	2.19692e-25	-7.3821	-6.72135	SLC37A1
1543	chr11	58576770	58577055	286	3	1.64468e-31	1.08769e-21	2.62193e-18	2.48344e-25	-6.2613	-4.04197	LPXN;ZFP91
1544	chr11	19225828	19226243	416	2	3.04217e-17	8.12201e-26	1.30123e-15	2.58265e-25	-9.206	-7.22835
1545	chr3	126394636	126395505	870	8	1.12552e-24	1.51589e-26	2.20773e-06	2.63136e-25	-2.8088	-1.78164	CCDC37-AS1;CCDC37
1546	chr15	73873519	73873637	119	3	2.62792e-29	2.37458e-20	4.51817e-19	2.6856e-25	-5.2491	-2.9823	RP11-24D15.1;TBC1D21
1547	chr6	29655868	29656214	347	3	3.95135e-30	3.50992e-21	1.04886e-15	2.77421e-25	-5.2635	-3.71323	MOG
1548	chr15	31329592	31329908	317	3	3.93985e-35	1.42648e-13	2.07276e-26	2.84149e-25	-5.7899	-2.7634	KLF13
1549	chr9	137304298	137304756	459	2	1.29972e-18	2.64403e-25	1.6715e-17	2.89331e-25	-6.0925	-4.81105
1550	chr6	108167339	108168087	749	8	8.75706e-26	1.11935e-20	2.30421e-10	2.99639e-25	-3.7539	-2.62869	NR2E1
1551	chr6	31622785	31622896	112	8	1.0499e-31	1.67407e-19	2.54603e-08	3.04466e-25	-4.026	-1.90369	SNORA38;PRRC2A
1552	chr17	28722538	28723023	486	3	5.97985e-27	1.96525e-23	7.12065e-15	3.1818e-25	-5.1263	-3.4495	RAB34, ENSG00000264577;RPL23A, NEK8;SNORD4B;RPL23A;SNORD42A;AC010761.8
1553	chr8	10335108	10335419	312	3	2.94918e-33	5.10642e-14	2.7703e-25	3.21095e-25	-10.4336	-3.73853	MSRA
1554	chr7	769196	769440	245	3	1.89217e-31	3.44239e-18	4.0253e-17	3.21368e-25	-6.8087	-4.0719	DNAAF5
1555	chr19	18227125	18227768	644	5	8.69404e-26	6.90925e-22	7.39615e-09	3.25495e-25	-6.7085	-4.13948	PDE4C
1556	chr5	140174647	140174990	344	10	1.1459e-49	7.36482e-07	1.04032e-23	3.32817e-25	-6.9737	-1.13396	CYSTM1
1557	chr4	156773786	156774619	834	4	1.8294e-22	5.83199e-24	2.83494e-13	3.44659e-25	-7.6608	-4.90875	PDGFC;ENSG00000248629
1558	chr10	44985228	44985245	18	2	6.2249e-27	5.41197e-25	4.11132e-18	3.45422e-25	-6.522	-4.1224	RASSF4, ZNF22
1559	chr17	50892972	50893639	668	4	4.66828e-20	4.22816e-25	2.96838e-10	3.4551e-25	-7.2547	-5.02845	TOB1-AS1
1560	chr11	119320913	119321444	532	4	2.23666e-25	3.79234e-25	7.67069e-10	3.51882e-25	-5.4484	-3.4004	MCAM
1561	chr14	102544356	102546018	1663	7	4.89607e-11	3.59213e-26	2.07411e-08	3.62349e-25	-2.3702	-1.77361	CTD-2555C10.3
1562	chr11	114228558	114228907	350	2	1.91249e-26	2.94233e-22	2.47234e-22	3.63771e-25	-8.9609	-6.18845
1563	chr13	113402035	113402634	600	4	4.96731e-19	4.52703e-25	3.72798e-13	3.71055e-25	-11.6841	-6.28025
1564	chr5	149371244	149371655	412	3	1.8794e-20	3.31896e-26	6.52557e-11	3.72784e-25	-3.2318	-2.44813	IL17B
1565	chr1	1168876	1169145	270	5	1.8882e-29	8.45004e-27	3.22682e-08	3.78062e-25	-6.101	-3.62456	RP11-465B22.8;MIR429
1566	chr13	114037071	114037170	100	2	6.02324e-27	1.0913e-25	2.97661e-15	3.79366e-25	-7.6562	-6.48645	RASA3
1567	chr4	4852731	4853195	465	4	3.57774e-23	1.29018e-17	5.46187e-13	3.8599e-25	-5.6267	-2.01485
1568	chr2	158967484	158967750	267	2	4.00243e-30	5.82032e-19	9.07661e-25	3.9177e-25	-8.3809	-5.45645	TANC1
1569	chr13	114124009	114124113	105	3	4.24163e-29	2.11997e-20	6.34115e-18	3.97761e-25	-6.9382	-3.95003	CDC16;RASA3
1570	chr1	60949579	60949957	379	2	1.89657e-18	1.67241e-25	3.91837e-16	4.04544e-25	-6.1014	-5.757	NFIA-AS2;NFIA
1571	chr6	169162331	169163369	1039	7	8.39475e-20	1.35023e-26	1.59582e-07	4.05744e-25	-7.5575	-4.89337	RP11-417E7.1
1572	chr17	46819381	46820145	765	6	4.84748e-21	1.34329e-21	6.71555e-08	4.0591e-25	-4.0439	-2.29035	WNT3
1573	chr1	85579663	85580157	495	6	6.41107e-27	1.16744e-23	4.36672e-10	4.0675e-25	-4.3114	-2.7178	DDAH1;CYR61;RP11-290M5.4
1574	chr1	226668314	226668389	76	2	2.95031e-28	1.12132e-25	4.38959e-15	4.07999e-25	-7.5812	-7.35375
1575	chr7	6576352	6576484	133	3	4.15619e-27	1.68327e-22	1.52117e-15	4.17414e-25	-3.8719	-2.5615	ZDHHC4
1576	chr21	45051439	45051539	101	2	4.27634e-28	9.32691e-24	2.70348e-20	4.3081e-25	-5.5975	-3.977
1577	chr7	94888634	94888839	206	2	1.11204e-25	2.42203e-25	1.15939e-16	4.34712e-25	-3.7967	-3.40075
1578	chr13	44021529	44021768	240	2	1.56365e-32	1.99474e-15	5.02298e-26	4.43261e-25	-8.5809	-4.9218	RP11-65B7.2;LINC00284
1579	chr1	18630267	18630528	262	4	2.28331e-28	2.02203e-26	1.22149e-08	4.46968e-25	-3.8398	-2.8878	PAX7
1580	chr2	131106595	131107400	806	3	2.72794e-27	2.93103e-19	4.45619e-22	4.62301e-25	-3.2007	-1.9828	PLEKHB2
1581	chr8	140220828	140220879	52	2	5.55497e-27	6.39977e-20	4.28076e-24	4.66485e-25	-5.1465	-3.0038	TRAPPC9
1582	chr18	67265836	67266282	447	3	6.0793e-24	7.69877e-18	2.19567e-20	4.71497e-25	-8.3215	-4.83243
1583	chr1	231725043	231725217	175	2	4.0775e-31	4.12698e-14	3.19428e-26	5.01139e-25	-7.8165	-4.1556	DISC1;TSNAX-DISC1
1584	chr11	122672719	122673104	386	3	5.8323e-20	7.10416e-15	1.79861e-15	5.06331e-25	-6.58	-3.8213	UBASH3B
1585	chr16	76397	77088	692	7	5.02343e-26	5.63574e-25	3.32472e-09	5.18503e-25	-2.1991	-1.68137	RHBDF1, ENSG00000268836, NPRL3;MPG;RHBDF1
1586	chr9	88990766	88991248	483	10	2.18344e-38	7.01948e-17	5.19048e-12	5.34321e-25	-4.1202	-1.81087	C9orf47;S1PR3
1587	chr22	35648098	35648186	89	3	1.54829e-28	1.62251e-25	1.47709e-11	5.37453e-25	-3.46	-2.63847	APOL6
1588	chr20	62666715	62668455	1741	10	3.91938e-14	1.56944e-25	3.68774e-06	5.56063e-25	-3.0329	-1.99392	LINC00686
1589	chr19	18610900	18611784	885	5	1.98825e-24	3.55194e-20	9.08542e-11	5.72573e-25	-2.1527	-1.61022	TMEM59L;UBA52, TMEM59L
1590	chr6	34602108	34603102	995	3	3.73597e-14	1.66893e-25	3.51798e-13	6.14585e-25	-5.0415	-4.49967
1591	chr3	10410708	10411352	645	3	9.06822e-31	1.3069e-11	2.57978e-24	6.18414e-25	-6.8709	-3.09707	ATP2B2
1592	chr9	93952764	93953808	1045	8	3.94681e-28	3.63887e-22	3.80672e-10	6.55584e-25	-3.5698	-2.33444	BARX1
1593	chr8	60910256	60910715	460	6	3.67606e-35	1.13568e-12	9.69392e-16	6.56969e-25	-3.3662	-1.61275	AC022182.1
1594	chr12	47758190	47758876	687	10	2.52544e-29	4.96779e-20	1.96732e-08	6.57966e-25	-3.0369	-1.77889	RAPGEF3;SLC48A1
1595	chr1	204378300	204378464	165	2	9.70154e-31	6.53181e-18	5.58633e-25	6.6623e-25	-4.9147	-2.54735	RP11-739N20.2;PLEKHA6
1596	chr8	124487037	124487607	571	3	3.33274e-18	1.11395e-25	2.77298e-11	6.69298e-25	-8.3727	-6.6409	RP11-158K1.3;RNF139
1597	chr10	69451794	69452081	288	3	1.15666e-32	1.24517e-15	1.05479e-14	6.79476e-25	-3.7337	-1.7325	TSPAN15
1598	chr7	25726273	25726523	251	2	5.62299e-28	2.76311e-22	8.25162e-22	6.88769e-25	-6.9043	-5.7473	AC003090.1
1599	chr1	19074427	19074574	148	2	4.31684e-29	2.78187e-21	8.51656e-23	6.91949e-25	-11.2789	-7.12005	RP5-1126H10.2;UBR4
1600	chr9	127878345	127878506	162	4	7.65904e-31	3.8365e-24	8.91986e-15	7.04823e-25	-4.0343	-2.99098	RP11-203J24.9;AK1
1601	chr5	173789167	173789754	588	2	2.85048e-20	6.32372e-24	1.67598e-19	7.15342e-25	-10.0585	-7.63665	LINC01485
1602	chr20	6766518	6767473	956	7	7.69871e-23	5.21924e-21	1.72602e-08	7.41e-25	-3.5726	-2.3093	BMP2
1603	chr5	35991902	35992153	252	3	5.53687e-34	1.1948e-22	2.46567e-17	7.95347e-25	-8.8137	-5.07857	UGT3A1
1604	chr2	105443763	105444306	544	3	1.88582e-17	9.15765e-26	6.76287e-11	8.20376e-25	-5.5628	-3.66587
1605	chr2	218820860	218821284	425	2	1.02431e-21	2.07739e-23	3.29593e-20	8.23491e-25	-9.7131	-6.9287	RNF25
1606	chr12	113932538	113932617	80	3	6.49456e-28	2.24392e-24	9.74065e-15	8.28079e-25	-4.9432	-3.9303	RBM19;RP11-780K2.1
1607	chr11	2166690	2167359	670	4	4.20447e-21	1.81779e-24	1.07015e-10	8.34234e-25	-3.4506	-3.0404	TH
1608	chr6	20437694	20437724	31	3	2.63682e-28	9.42718e-24	5.76268e-13	8.47915e-25	-5.4889	-3.05713	E2F3-IT1;E2F3
1609	chr16	88454503	88454878	376	3	4.65314e-22	7.21437e-26	7.45734e-11	8.48059e-25	-2.8257	-2.1379	ZFPM1
1610	chr10	44980161	44980317	157	2	1.1312e-32	6.61867e-14	5.29989e-26	8.50239e-25	-9.6431	-5.43375	TMEM72-AS1, C10orf25;RASSF4, ZNF22
1611	chr8	142324301	142324593	293	2	1.24037e-30	1.48599e-13	4.78643e-26	8.60335e-25	-6.5586	-3.4011	TSNARE1
1612	chr20	60057357	60057366	10	2	1.89431e-26	2.12675e-25	3.84412e-14	9.09843e-25	-3.5316	-3.2632	PPP1R3D
1613	chr10	101132121	101133029	909	5	3.61616e-16	1.0797e-25	4.99002e-09	9.48646e-25	-5.0044	-3.13768
1614	chr6	18122733	18123073	341	10	2.66149e-38	2.03802e-13	6.75212e-08	9.902e-25	-4.1213	-1.81903	NHLRC1
1615	chr22	29310604	29310763	160	3	2.34054e-27	7.22567e-26	4.58262e-10	9.93175e-25	-3.9511	-3.67373	GAS2L1
1616	chr5	157143241	157144033	793	5	1.65516e-17	6.07499e-16	8.92887e-16	9.97195e-25	-4.3808	-1.74534	HAVCR2;MED7;ITK
1617	chr1	60864794	60865354	561	3	4.86288e-24	5.30762e-24	5.03017e-16	1.00828e-24	-9.5422	-7.145	NFIA
1618	chr15	85623742	85623960	219	2	1.50099e-24	4.53929e-25	5.03697e-16	1.02671e-24	-6.9714	-5.6184	AKAP13;RP11-815J21.3;RP11-815J21.4
1619	chr8	140667880	140668346	467	3	4.05521e-20	3.62608e-14	1.26715e-16	1.07608e-24	-6.8768	-4.49987	PTK2
1620	chr18	32471304	32471839	536	13	6.3339e-40	3.40973e-11	4.04537e-08	1.09055e-24	-3.5632	-0.983077	GAREM
1621	chr10	59283389	59283716	328	2	4.2337e-29	5.6772e-15	1.12419e-25	1.10904e-24	-7.9606	-4.46965	FAM13C
1622	chr5	149939139	149939548	410	3	1.76303e-18	2.56194e-19	1.08736e-15	1.12988e-24	-7.5693	-4.60753	PDE6A
1623	chr16	81538509	81538799	291	2	6.31276e-26	1.42832e-22	4.84338e-21	1.17331e-24	-11.5099	-7.59635	CMIP
1624	chr16	31095381	31096048	668	6	1.64123e-20	7.8739e-20	2.70087e-09	1.1852e-24	-2.9319	-1.41805	RP11-196G11.1;RP11-196G11.3;VKORC1
1625	chr3	53156399	53156746	348	5	5.4437e-27	1.99856e-26	3.29532e-07	1.27546e-24	-3.4968	-2.43648	PRKCD
1626	chr8	139834425	139834556	132	2	8.21597e-28	5.00415e-23	2.34378e-20	1.28351e-24	-8.0193	-4.99565
1627	chr19	38561164	38561471	308	4	1.78737e-33	3.69856e-10	1.77921e-19	1.29716e-24	-6.6084	-1.9999	RYR1
1628	chr17	8002317	8002521	205	4	2.71604e-27	1.0549e-24	5.29619e-13	1.30245e-24	-3.3964	-2.61765	GUCY2D
1629	chr7	2438661	2439077	417	3	4.96565e-28	2.00066e-18	1.98804e-14	1.3477e-24	-6.0319	-3.41513	CHST12
1630	chr19	18418310	18418832	523	3	5.66935e-22	1.90599e-24	5.54542e-15	1.35258e-24	-2.6973	-2.4399	SSBP4
1631	chr21	29019061	29019500	440	5	8.00477e-23	5.32204e-25	1.53584e-11	1.4022e-24	-3.5871	-1.40724	RWDD2B
1632	chr3	139006310	139006582	273	5	4.38562e-28	2.64013e-26	1.51474e-07	1.40693e-24	-5.3017	-3.25832	MRPS22;PRR23A
1633	chr17	3901770	3901915	146	3	2.10689e-29	6.36471e-15	2.80318e-16	1.43155e-24	-6.7757	-4.0895	P2RX1
1634	chr2	230415982	230416191	210	4	5.99168e-30	4.19999e-24	7.35007e-14	1.43417e-24	-7.8787	-3.2594	SP100
1635	chr22	26482443	26482825	383	2	1.40027e-25	7.73187e-20	1.94945e-23	1.44425e-24	-5.8752	-4.17295	HPS4;SRRD
1636	chr18	58628861	58629374	514	9	1.18349e-23	3.24401e-19	1.81862e-10	1.46997e-24	5.3899	2.31453	ALPK2
1637	chr12	130134001	130134034	34	2	3.02913e-26	3.1996e-23	6.30886e-20	1.49389e-24	-5.3526	-4.61285
1638	chr18	44682014	44682533	520	2	1.18978e-16	6.19535e-25	8.73315e-16	1.50366e-24	-6.2119	-5.64565	SETBP1
1639	chr8	71356746	71357507	762	5	2.8561e-22	7.09006e-12	4.2096e-12	1.51196e-24	-6.9881	-3.23636	EYA1
1640	chr1	10298880	10299146	267	4	6.91306e-33	8.90061e-18	1.01279e-19	1.53216e-24	-7.016	-3.8237	RNU6-37P;KIF1B
1641	chr1	3237516	3238135	620	5	6.11222e-25	2.38852e-20	7.64078e-12	1.60748e-24	-5.5517	-3.22752	PRDM16
1642	chr10	96991287	96991526	240	2	1.29437e-26	3.36645e-23	6.93783e-20	1.61574e-24	-9.32	-7.0521	RP11-175O19.4
1643	chr1	8198052	8198285	234	2	4.3157e-29	2.57103e-20	5.17453e-23	1.61743e-24	-5.298	-3.62765
1644	chr1	174998525	174999006	482	4	4.27307e-19	1.93995e-25	3.62481e-09	1.64725e-24	-3.8871	-3.0801	CACYBP
1645	chr8	128678081	128678337	257	2	5.34761e-29	9.98406e-20	1.99222e-23	1.6531e-24	-7.6026	-5.1779
1646	chr10	77983343	77983941	599	2	9.73489e-22	2.54794e-22	4.97301e-21	1.72094e-24	-4.6696	-3.66865
1647	chr4	120763197	120763308	112	3	2.3201e-28	1.01903e-15	6.74717e-22	1.75757e-24	-6.4904	-3.15053	PRDM5
1648	chr18	50725943	50726162	220	2	3.37297e-31	1.91419e-10	6.25801e-26	1.78272e-24	-8.3172	-4.28865	MAPK4
1649	chr8	142348726	142348880	155	2	9.63193e-29	5.00439e-21	2.51042e-22	1.84949e-24	-6.7959	-4.4722	TSNARE1
1650	chr16	28888827	28888871	45	3	3.48727e-27	3.16039e-25	6.4227e-12	1.85536e-24	-6.7834	-6.2137
1651	chr1	21292977	21293577	601	4	3.1259e-25	1.14033e-20	2.41839e-15	1.86725e-24	-4.5546	-3.21988	RP5-1071N3.1;ECE1;EIF4G3, ECE1
1652	chr2	231483210	231484252	1043	7	1.12698e-14	3.27849e-25	1.11635e-10	1.93149e-24	-3.8616	-2.67954	NCL
1653	chr15	55909297	55909489	193	2	6.07793e-31	1.25342e-10	6.95358e-26	1.955e-24	-6.4885	-3.2508	NEDD4
1654	chr2	65301087	65301185	99	2	4.11858e-26	5.40652e-25	1.65257e-14	2.05062e-24	-5.2203	-3.85985
1655	chr2	39779402	39780018	617	6	5.55542e-30	3.79728e-19	5.50494e-12	2.05528e-24	-3.6057	-1.51318	THUMPD2
1656	chr10	128540621	128541662	1042	12	2.0039e-22	3.21827e-13	3.23957e-11	2.0784e-24	-3.1148	-1.08616
1657	chr1	5938268	5938509	242	2	3.43095e-23	8.4976e-25	1.1215e-15	2.0862e-24	-6.0424	-4.6285	NPHP4
1658	chr21	36386008	36386243	236	2	8.52172e-31	3.18942e-15	2.704e-25	2.12004e-24	-9.2252	-5.10975	MORC3;CHAF1B
1659	chr17	74366036	74366162	127	2	3.18201e-28	1.20322e-19	2.55536e-23	2.13861e-24	-5.7067	-3.9364	GPR142
1660	chr8	141002113	141002417	305	2	1.03585e-28	3.49717e-17	1.29272e-24	2.27042e-24	-3.5286	-2.12755	PTK2
1661	chr16	3035244	3035980	737	7	3.64201e-18	1.21657e-17	6.67843e-09	2.2719e-24	-3.9967	-2.06261	CCDC64B;RP11-473M20.5
1662	chr6	20750688	20751189	502	2	1.87203e-17	1.58819e-24	1.49091e-16	2.31079e-24	-10.5389	-8.38705	CDKAL1
1663	chr2	110114066	110114328	263	2	6.13438e-29	5.11647e-19	1.18575e-23	2.40685e-24	-7.468	-4.64405	MALL
1664	chr1	3243003	3243080	78	3	1.36684e-27	3.8183e-25	3.15315e-11	2.41748e-24	-4.9606	-4.2795	PRDM16
1665	chr17	7294055	7294187	133	3	9.01078e-28	1.54987e-07	5.3791e-27	2.45798e-24	-3.6184	-1.21873	YBX2
1666	chr1	75124797	75125667	871	4	2.32267e-19	3.63949e-25	4.73271e-09	2.66191e-24	-9.1485	-6.18438	RP11-510C10.4
1667	chr12	122966560	122967326	767	7	5.28907e-24	1.11096e-15	1.53989e-19	2.7793e-24	-5.4803	-1.6838	ABCB9
1668	chr17	45062348	45062457	110	2	8.364e-26	6.9228e-25	9.33011e-14	2.98379e-24	-5.6947	-5.28185	NMT1;DCAKD
1669	chr22	42433490	42433827	338	4	5.75831e-25	3.72019e-25	6.66337e-10	3.27075e-24	-2.9531	-2.45808	NFAM1
1670	chr11	10306322	10306880	559	3	5.26166e-21	4.5159e-25	5.08527e-11	3.35261e-24	-3.6568	-2.52087	ADM;AMPD3
1671	chr12	6824155	6824522	368	6	3.11127e-29	2.791e-25	1.30896e-08	3.38095e-24	-4.8985	-3.23472	GPR162
1672	chr17	7042190	7043207	1018	5	1.00929e-15	4.04875e-25	4.99376e-10	3.38596e-24	-6.8739	-3.17424	SLC16A11
1673	chr7	5479255	5479286	32	3	6.61232e-27	3.67326e-25	3.14843e-11	3.44314e-24	-5.129	-4.3796	FBXL18;AC092171.4
1674	chr1	162011426	162011882	457	2	3.022e-22	9.20181e-22	4.10914e-21	3.46514e-24	-5.6612	-4.1823
1675	chr9	35040572	35040860	289	2	5.67759e-30	2.49625e-10	1.26729e-25	3.56465e-24	-9.4986	-4.7979	RP11-182N22.9;C9orf131
1676	chr21	42561940	42562381	442	4	2.78929e-29	5.75322e-21	1.03576e-10	3.70656e-24	-7.8203	-4.718	AP001625.6;SLC37A1
1677	chr4	83281654	83281730	77	2	6.37846e-26	9.44507e-25	4.25914e-14	3.79457e-24	-7.8649	-6.6099	COQ2
1678	chr11	1956150	1957162	1013	5	2.12333e-15	1.08114e-24	1.44512e-10	3.96548e-24	-9.5786	-4.0466
1679	chr13	111113909	111114433	525	3	3.77848e-26	2.29285e-13	9.21072e-22	4.14661e-24	-7.7111	-3.90793	ARHGEF7;ARHGEF7-AS2
1680	chr3	45025032	45025478	447	5	1.18768e-27	3.85047e-23	2.40173e-11	4.17627e-24	-3.2811	-2.40532	EXOSC7;CLEC3B
1681	chr10	103473264	103473665	402	4	2.67406e-19	2.72382e-25	1.06214e-08	4.19036e-24	-4.2317	-3.506	CALHM3
1682	chr3	11567687	11567891	205	3	4.34121e-27	1.62214e-24	6.45001e-13	4.24681e-24	-6.9458	-4.5044	ATG7;VGLL4
1683	chr17	43126161	43126426	266	5	1.56745e-28	8.85086e-26	2.86193e-07	4.409e-24	-7.1302	-5.70464	BRCA1;NBR2
1684	chr10	77183642	77183875	234	3	3.27452e-36	3.11149e-07	9.85977e-27	4.45978e-24	-7.9827	-2.5596	KCNMA1
1685	chr1	17984861	17984908	48	2	8.91097e-26	1.13316e-24	4.61472e-14	4.53965e-24	-6.2416	-5.5233
1686	chr3	111667804	111668139	336	2	6.7919e-23	9.27193e-23	1.47178e-19	4.60188e-24	-6.6512	-4.54155
1687	chr7	70615051	70615317	267	2	2.6061e-30	1.27558e-11	1.90347e-25	4.69631e-24	-5.6841	-3.00525	AUTS2
1688	chr17	3595870	3595914	45	2	5.32106e-26	1.33553e-23	6.07398e-18	4.96478e-24	-5.5939	-4.20495	TRPV1
1689	chr4	86848935	86849590	656	5	1.60885e-23	1.19646e-24	3.28959e-09	5.19874e-24	-4.8752	-3.69954	SLC10A6
1690	chr6	32837620	32838250	631	11	1.4322e-31	1.79007e-13	1.39295e-07	5.26216e-24	-3.1495	-1.3588	TAP1, PSMB8;XXbac-BPG246D15.9;TAP2
1691	chr12	48296762	48297252	491	5	1.90101e-26	1.77732e-24	2.73338e-08	5.27161e-24	-4.2814	-2.3524
1692	chr2	11829831	11830080	250	4	7.20532e-30	3.5607e-22	1.16832e-13	5.3355e-24	-2.5687	-1.11973
1693	chr16	85696999	85697231	233	3	1.08491e-29	3.53756e-18	8.47942e-21	5.39352e-24	-5.0031	-3.20823	C16orf74
1694	chr21	33125109	33125186	78	2	1.57642e-26	6.18491e-17	3.07467e-24	5.44227e-24	8.2445	2.9873	AP000289.6
1695	chr7	25663227	25664220	994	4	1.22622e-26	1.69077e-15	9.74029e-21	5.46527e-24	-8.2108	-4.42403	AC003090.1
1696	chr12	116693717	116694182	466	4	2.52624e-28	2.20184e-21	2.31706e-10	5.6594e-24	-4.5558	-2.7558	RP11-497G19.1
1697	chr13	23517201	23517490	290	2	1.13803e-18	1.35501e-24	2.32468e-13	5.97708e-24	-10.3421	-10.2019
1698	chr5	59275973	59276232	260	4	4.9723e-29	1.85261e-17	9.47305e-20	6.37127e-24	-4.9824	-2.31425	PDE4D
1699	chr20	57711334	57712475	1142	11	8.35426e-29	9.77758e-13	1.99614e-15	6.4494e-24	-5.0352	-1.84854	PMEPA1;RP5-1059L7.1
1700	chr12	106139888	106140995	1108	11	1.11028e-23	1.85636e-25	7.94855e-05	6.53411e-24	5.6979	3.26943	NUAK1
1701	chr11	88175616	88175893	278	6	4.33442e-39	3.0103e-08	9.23176e-27	6.63678e-24	-10.4529	-2.68178	RAB38;MIR3166
1702	chr12	48004751	48005709	959	6	1.61436e-22	1.08129e-20	3.02651e-09	6.75968e-24	-3.5062	-1.81882	COL2A1;RP1-228P16.3
1703	chr5	133386865	133386878	14	2	1.69321e-25	1.28922e-22	2.09699e-19	6.79649e-24	-6.8478	-5.25695	CTB-3M24.3;FSTL4
1704	chr9	97938480	97938634	155	2	2.93848e-30	6.3852e-12	3.02893e-25	6.98171e-24	-6.2761	-2.9771	HEMGN
1705	chr15	51318536	51319040	505	2	1.87703e-19	4.717e-23	1.36404e-18	7.34435e-24	-5.2246	-5.10055	RP11-108K3.2;CYP19A1
1706	chr12	124574293	124574337	45	2	1.30716e-25	9.30719e-24	4.95847e-17	7.41601e-24	-4.3973	-3.6189
1707	chr3	73434706	73435351	646	2	1.05677e-17	9.27585e-24	5.34396e-17	7.56427e-24	-5.468	-4.5384	PDZRN3
1708	chr10	129965411	129966667	1257	7	8.36382e-13	8.14016e-26	2.76326e-06	7.72667e-24	-4.3512	-3.12777
1709	chr10	124052430	124052752	323	2	5.09424e-26	1.02618e-19	1.96695e-22	7.75736e-24	-9.7964	-5.4894	CHST15
1710	chr16	10950098	10950305	208	2	1.45313e-28	4.7949e-20	3.61105e-22	7.78596e-24	-6.8735	-4.4343
1711	chr16	85349047	85350228	1182	4	4.89035e-14	1.04785e-23	4.85864e-13	8.68808e-24	-6.4856	-4.68708
1712	chr8	17734234	17734509	276	2	2.86028e-20	2.5744e-24	2.08169e-14	8.99849e-24	-8.0835	-5.7876	MTUS1
1713	chr19	3966843	3966908	66	2	8.79511e-26	8.7995e-23	7.68673e-19	9.14224e-24	-8.9373	-5.84655	DAPK3
1714	chr22	29311533	29312256	724	3	2.39332e-17	5.03086e-22	2.6674e-16	9.3045e-24	-6.618	-4.0609	GAS2L1
1715	chr11	46239656	46239800	145	2	1.54896e-27	2.81278e-21	7.54245e-21	9.56762e-24	-6.0094	-4.2947
1716	chr1	1201020	1201049	30	2	1.07205e-25	3.69729e-24	3.7347e-15	9.62894e-24	-4.3392	-3.248
1717	chr3	196177579	196177651	73	2	2.24563e-25	2.24143e-24	2.18079e-13	9.69739e-24	-6.2851	-5.44125
1718	chr14	68797321	68797615	295	2	2.67595e-29	2.80389e-10	3.69488e-25	1.01201e-23	-5.2211	-2.62505	ZFP36L1
1719	chr8	22703408	22703931	524	6	2.54199e-23	2.04214e-24	3.20792e-08	1.02314e-23	-5.1727	-3.1686	XPO7
1720	chr1	153565929	153566581	653	4	2.77505e-16	6.30384e-16	4.80241e-13	1.07838e-23	-4.9275	-2.94338	S100A2
1721	chr4	24799487	24799802	316	2	2.15561e-24	3.74046e-23	6.33183e-18	1.11409e-23	-6.5806	-5.24725	SOD3
1722	chr8	140265007	140265091	85	3	7.90445e-26	1.28219e-16	5.3573e-16	1.1161e-23	-5.068	-2.56113
1723	chr11	66743395	66743592	198	3	2.39683e-25	1.11712e-23	7.09813e-12	1.13928e-23	-5.0304	-3.85043	SPTBN2
1724	chr11	33892540	33893098	559	3	3.60703e-16	9.64068e-22	5.4141e-15	1.15078e-23	-10.9973	-7.06137	LMO2
1725	chr2	41933823	41934755	933	4	1.45647e-19	2.80471e-20	5.36763e-13	1.20668e-23	-6.163	-3.7979	PKDCC;C2orf91
1726	chr19	55536516	55537225	710	7	2.54386e-24	6.30479e-16	8.80354e-14	1.32363e-23	-5.015	-1.9693	SBK2
1727	chr12	53750595	53751000	406	4	4.45545e-26	2.29874e-24	7.37773e-09	1.37865e-23	-4.1421	-2.55793	CISTR
1728	chr19	38387098	38387267	170	3	8.25271e-26	2.6262e-22	8.58842e-16	1.37921e-23	-2.3418	-1.71563	SPRED3;GGN
1729	chr12	121738675	121738685	11	2	3.27371e-25	3.51227e-24	2.25633e-13	1.49765e-23	-9.2956	-8.27585	TMEM120B
1730	chr1	11653482	11654211	730	7	7.20568e-25	5.90954e-24	2.96948e-06	1.53901e-23	-3.4231	-2.43089	FBXO2;FBXO44
1731	chr12	49966656	49967895	1240	8	4.08457e-21	1.15619e-18	4.49424e-13	1.53981e-23	-2.7335	-1.45411	AQP6
1732	chr17	46765293	46765365	73	2	1.02618e-25	2.28556e-21	2.40499e-20	1.5768e-23	-7.5972	-5.43285
1733	chr18	46388478	46388551	74	2	1.28047e-25	1.60187e-22	1.03474e-18	1.59675e-23	-8.913	-6.1932
1734	chr16	16076227	16076577	351	3	3.60695e-22	1.88247e-17	1.93406e-13	1.64251e-23	-9.675	-6.38913	ABCC1
1735	chr15	90903964	90904309	346	4	9.05353e-29	5.55692e-21	7.98123e-12	1.64864e-23	-3.6525	-2.8311	MAN2A2
1736	chr19	17847823	17848471	649	11	1.75584e-35	1.32794e-19	2.83312e-06	1.6492e-23	-2.716	-1.36444	JAK3
1737	chr11	69297273	69298401	1129	4	2.68328e-17	6.36048e-24	9.30338e-11	1.67918e-23	-5.2063	-2.80468	MYEOV
1738	chr15	75202535	75203310	776	4	9.0468e-17	6.44968e-25	1.21827e-08	1.727e-23	-3.2935	-2.16425	C15orf39
1739	chr7	45573687	45574152	466	7	1.55762e-27	3.15887e-18	1.80823e-10	1.77454e-23	-5.0108	-2.1171	ADCY1
1740	chr2	23706087	23706657	571	3	3.414e-36	2.51816e-09	2.32478e-25	1.84556e-23	-13.6652	-5.13257	KLHL29
1741	chr16	11254753	11255514	762	6	2.48934e-17	1.49889e-19	3.53956e-09	1.85209e-23	-4.244	-2.43312	RMI2;SOCS1
1742	chr2	223991814	223991856	43	2	3.86268e-25	6.28656e-24	1.26934e-14	1.90384e-23	-6.4668	-5.8909	SERPINE2
1743	chr3	10449742	10450024	283	5	8.38159e-35	7.34334e-09	1.24624e-25	1.90507e-23	-7.4189	-2.06718
1744	chr11	3643772	3643906	135	2	3.02817e-25	6.9159e-24	7.60386e-15	1.9098e-23	-7.34	-5.15745
1745	chr1	90835646	90836404	759	6	5.87591e-25	3.41644e-20	1.22062e-10	1.9529e-23	-3.5544	-1.9035	RP4-665J23.1
1746	chr8	48590149	48590406	258	4	2.91128e-25	5.98212e-20	2.96862e-16	1.96212e-23	-4.9797	-2.84043
1747	chr20	3083354	3083368	15	2	4.70194e-25	4.60604e-24	2.82385e-13	1.96901e-23	-4.1158	-4.10595	AVP
1748	chr20	36572804	36573396	593	8	6.0711e-28	3.14283e-17	9.42935e-12	1.97749e-23	-3.385	-1.63791	TGIF2;DLGAP4-AS1;TGIF2-C20orf24
1749	chr19	50427964	50428617	654	7	6.66024e-23	9.16002e-24	1.22838e-07	2.06799e-23	-4.8517	-3.33041	CTD-2545M3.6;SPIB
1750	chr19	2607727	2608496	770	5	5.08551e-18	8.63845e-24	3.08569e-10	2.12324e-23	-4.5522	-3.41442	GNG7
1751	chr2	199464762	199465455	694	11	1.61889e-27	3.62921e-26	6.50942e-05	2.16814e-23	-3.7432	-2.73952	SATB2;SATB2-AS1
1752	chr11	19995313	19995530	218	3	1.00616e-28	1.25549e-08	1.64152e-25	2.20022e-23	-12.6393	-4.7085	NAV2
1753	chr16	50693309	50693552	244	3	9.32019e-29	1.92232e-15	2.69144e-19	2.20416e-23	-3.6312	-1.4555	NOD2
1754	chr17	72697816	72698064	249	2	1.86528e-24	1.11774e-22	4.35768e-18	2.20924e-23	-7.7887	-5.23345	SLC39A11
1755	chr12	46187171	46187415	245	2	1.63916e-26	5.65104e-21	1.6094e-20	2.22049e-23	-7.6556	-4.7093	SLC38A1
1756	chr16	81584132	81584172	41	2	5.04381e-25	6.70698e-24	2.68967e-14	2.24949e-23	-7.9535	-6.72295	CMIP
1757	chr2	11556215	11556270	56	2	7.74961e-26	4.48728e-23	3.96652e-17	2.43949e-23	4.0176	3.0838	GREB1
1758	chr11	45253434	45253891	458	5	5.1721e-31	1.93504e-10	1.00632e-18	2.44869e-23	-5.5369	-1.99392	CTD-2560E9.5;SYT13
1759	chr16	630241	631056	816	7	8.97163e-24	1.15132e-19	4.0764e-08	2.45758e-23	-2.727	-1.63587	RAB40C, WFIKKN1
1760	chr16	30377464	30379225	1762	14	3.5459e-12	1.48222e-11	6.09762e-08	2.47702e-23	-3.6009	-0.770664	MYLPF;ZNF48;SEPT1
1761	chr16	85664420	85664843	424	3	1.32516e-24	6.74817e-23	1.99366e-12	2.53063e-23	-3.3474	-1.8619	GSE1
1762	chr1	155070789	155071490	702	5	1.58124e-20	8.97287e-24	6.5948e-09	2.5822e-23	-2.4437	-1.91552	RP11-540D14.8
1763	chr17	82592756	82592771	16	2	6.11222e-25	6.04032e-24	5.79218e-13	2.64855e-23	-6.6755	-6.5412	FOXK2
1764	chr5	131945314	131945880	567	7	3.75307e-26	1.79293e-24	9.10659e-06	2.70353e-23	-6.329	-4.1613	AC034228.4;ACSL6;MEIKIN
1765	chr5	9546582	9546642	61	2	2.15811e-25	6.17126e-24	5.98292e-13	2.70781e-23	-5.3857	-5.15775	SEMA5A;SNHG18
1766	chr10	77782735	77783047	313	3	4.31926e-24	8.15904e-24	5.65121e-11	2.80744e-23	-10.3967	-6.25923	RP13-39P12.2;RP13-39P12.3
1767	chr1	158178509	158179437	929	4	2.42084e-17	4.03456e-18	6.3893e-14	2.82023e-23	-6.5675	-3.30163	CD1D;ELL2P1
1768	chr4	76757998	76758480	483	2	1.19505e-21	1.15645e-20	1.18801e-20	2.88296e-23	-5.9009	-3.6294	SHROOM3;RP11-359D14.2
1769	chr17	44197754	44198738	985	5	2.61483e-27	1.31405e-13	2.35003e-18	2.88821e-23	-5.3606	-2.2518	CTB-175E5.7;ATXN7L3
1770	chr9	4804013	4804778	766	4	9.26663e-19	5.05199e-22	2.10795e-13	2.93304e-23	-6.6762	-4.78255	KLF4P1;RCL1
1771	chr16	86531185	86531321	137	2	7.07951e-28	2.77171e-10	1.14343e-24	3.02729e-23	-7.7667	-4.01955	MTHFSD
1772	chr6	31663860	31664542	683	7	1.58077e-20	1.39177e-18	1.06176e-09	3.15189e-23	-3.6238	-2.12846	GPANK1;CSNK2B;CSNK2B-LY6G5B-562
1773	chr12	123270207	123270699	493	8	1.62842e-26	6.29357e-17	1.167e-07	3.23205e-23	-1.1902	-0.641713	CDK2AP1
1774	chr8	22578214	22580112	1899	15	3.46179e-22	2.24386e-19	9.10115e-06	3.24633e-23	-2.8737	-1.11356	CCAR2, C8orf58, PDLIM2;PDLIM2
1775	chr5	176742897	176743372	476	6	8.08486e-28	1.54431e-21	3.86722e-09	3.35227e-23	-2.9755	-1.83273	LINC01574
1776	chr11	19714603	19715804	1202	9	3.85058e-16	9.58112e-25	4.96031e-07	3.37909e-23	-4.3217	-1.96128	NAV2
1777	chr1	154404614	154405144	531	7	6.97174e-27	1.79422e-19	5.05558e-08	3.392e-23	-2.7872	-1.6513	UBAP2L, ATP8B2;RP11-350G8.5;IL6R
1778	chr6	169225273	169225318	46	2	6.76312e-25	9.97753e-16	1.02889e-23	3.40456e-23	4.4609	2.53275	THBS2;XXyac-YX65C7_A.2
1779	chr8	141379927	141379988	62	2	5.05902e-25	3.52729e-23	2.25325e-16	3.44363e-23	-6.9985	-5.859
1780	chr1	203768405	203768756	352	4	5.70544e-29	5.11512e-20	2.79026e-14	3.44536e-23	-6.0792	-3.6702	LAX1
1781	chr12	13061385	13061799	415	3	1.76393e-21	8.95527e-22	1.76154e-15	3.64622e-23	-5.8378	-2.85923	KIAA1467
1782	chr1	182786959	182787028	70	2	6.61715e-25	9.67968e-24	1.11679e-13	3.72448e-23	-4.062	-3.77135
1783	chr20	17614709	17614826	118	3	1.40143e-25	2.9962e-24	1.43602e-09	3.86911e-23	-4.872	-4.2222	RRBP1;DSTN
1784	chr22	21032508	21033462	955	11	3.38127e-35	1.77565e-06	2.03625e-11	3.97897e-23	-4.5088	-1.3281	SLC7A4;AC002472.11
1785	chr11	69155619	69155896	278	4	1.36102e-28	2.29989e-17	1.73366e-10	4.07945e-23	-6.5043	-4.62485	RP11-554A11.8;RP11-554A11.9
1786	chr1	201190627	201190859	233	3	6.21725e-26	1.5282e-23	6.68643e-12	4.24154e-23	-8.0596	-4.74033	IGFN1
1787	chr3	196227702	196227988	287	3	1.51892e-24	2.49504e-22	1.7098e-15	4.32249e-23	-6.5182	-4.11777	SLC51A;PCYT1A
1788	chr16	3009771	3010060	290	2	4.85492e-18	1.01318e-23	6.21628e-13	4.38693e-23	-4.8003	-4.5916
1789	chr4	87974803	87975055	253	4	3.23016e-28	1.12914e-16	8.17406e-16	4.53611e-23	-6.1334	-3.4994	SPP1
1790	chr15	99131883	99132004	122	3	4.85396e-26	1.65907e-23	3.27494e-12	4.57632e-23	-6.064	-4.92663
1791	chr5	6446781	6447143	363	4	2.1177e-26	4.68149e-22	4.86935e-10	4.64344e-23	-3.8247	-3.10023	UBE2QL1
1792	chr15	71342125	71342288	164	3	1.5261e-27	1.37403e-20	4.77924e-13	4.76615e-23	-6.0038	-4.8164	RP11-592N21.1;RP11-592N21.2;THSD4
1793	chr1	29688732	29688817	86	2	1.91668e-25	3.83854e-21	1.17918e-19	5.02493e-23	-5.1893	-4.79185
1794	chr5	149271189	149271408	220	4	1.12274e-30	4.62301e-17	1.15794e-17	5.13869e-23	-6.5692	-3.26485	RP11-331K21.1;AFAP1L1;AC012613.2
1795	chr17	57880193	57880271	79	2	3.78936e-25	6.07703e-22	1.78612e-18	5.23936e-23	-8.1228	-5.2981
1796	chr11	35017844	35018002	159	2	7.03148e-25	3.82922e-23	8.53022e-16	5.30164e-23	-8.3614	-5.4044	PDHX
1797	chr11	118086793	118087388	596	4	1.42487e-18	1.04657e-19	5.46231e-13	5.33726e-23	-7.7642	-4.04092	TMPRSS4-AS1;TMPRSS4
1798	chr22	37103812	37103871	60	3	5.7809e-26	4.20133e-24	1.47262e-09	5.37658e-23	-3.506	-2.6244	TMPRSS6
1799	chr3	47579472	47579636	165	4	2.70416e-28	1.17161e-23	2.77394e-11	5.43707e-23	-4.3795	-3.02597	CSPG5
1800	chr21	44505718	44506835	1118	9	4.04546e-20	3.0092e-17	2.68899e-08	5.62021e-23	-3.3232	-1.97847	TSPEAR;TSPEAR-AS1
1801	chr3	195441322	195441397	76	2	3.97975e-25	1.50094e-21	6.05449e-19	6.02377e-23	-5.06	-4.7135	ACAP2
1802	chr20	9200372	9200457	86	2	1.30847e-25	1.37711e-13	5.30493e-24	6.10612e-23	-4.0467	-2.1666	PLCB4
1803	chr19	33273377	33274113	737	5	1.33372e-17	1.53485e-22	4.92165e-10	6.16026e-23	-3.486	-2.6312	CEBPG
1804	chr11	61892192	61892717	526	6	1.4966e-24	1.49791e-18	9.56133e-15	6.2181e-23	-6.035	-2.47058	FADS3
1805	chr17	77882556	77883112	557	5	2.40648e-26	9.86653e-23	7.13759e-09	6.23218e-23	-3.7223	-2.91496
1806	chr13	45055562	45055785	224	2	1.58528e-23	5.57233e-23	4.88699e-16	6.25178e-23	-4.767	-4.2848	RP11-321C24.1
1807	chr14	91257543	91258402	860	7	8.82152e-19	1.23688e-20	1.22246e-07	6.45721e-23	-3.7016	-2.25797	CTD-2547L24.4
1808	chr2	26562251	26562498	248	5	1.88751e-35	2.44092e-08	1.61065e-17	6.63562e-23	-3.5917	-1.16162	C2orf70
1809	chr10	21517966	21518322	357	5	6.71578e-27	1.44982e-22	5.97405e-12	6.64008e-23	-5.2728	-3.29152	SKIDA1
1810	chr16	28989545	28989598	54	3	2.72959e-25	3.8826e-06	1.53385e-25	6.82322e-23	4.5729	1.45807	RP11-264B17.5;LAT;RP11-264B17.3
1811	chr14	103131719	103131954	236	2	1.04602e-29	4.41598e-09	2.48822e-24	6.8321e-23	-6.059	-3.02835	TNFAIP2
1812	chr15	52803625	52804050	426	4	3.78544e-26	2.62629e-15	7.3026e-14	7.04779e-23	-3.8662	-1.42495	RP11-209K10.2
1813	chr12	109727646	109727903	258	2	3.69264e-28	3.64689e-16	3.79806e-23	7.14607e-23	-5.0045	-3.4111	FAM222A
1814	chr15	96052947	96053400	454	4	4.33894e-27	3.43007e-14	3.66193e-13	7.24368e-23	7.0175	3.54605	RP11-759A24.3;RP11-236L14.1
1815	chr1	9909365	9909588	224	2	1.74028e-23	3.68249e-23	4.18382e-15	7.46574e-23	-1.0383	-1.03365	CTNNBIP1
1816	chr14	103274138	103274259	122	2	5.22688e-25	4.90595e-23	1.47522e-15	7.50663e-23	-4.5157	-3.5382
1817	chr18	48806736	48806864	129	2	4.84689e-24	1.74261e-23	9.15422e-13	7.54746e-23	-7.3463	-6.45235	CTIF
1818	chr10	13990689	13991385	697	3	2.09728e-18	1.30696e-19	2.69118e-15	7.55831e-23	-5.1776	-3.14707	RP11-142M10.2;FRMD4A
1819	chr16	88685013	88685488	476	4	3.08876e-23	9.26661e-24	5.69367e-09	7.66897e-23	-6.0554	-3.80118	SNAI3-AS1;SNAI3
1820	chr1	29260575	29260977	403	5	1.94533e-28	1.88278e-15	7.82538e-13	7.68975e-23	-5.3678	-2.80216	PTPRU
1821	chr3	35638797	35638894	98	4	1.17567e-28	4.7071e-22	2.68873e-12	7.79406e-23	-5.279	-3.77035	ARPP21
1822	chr15	60680319	60680423	105	2	1.52376e-24	2.44202e-23	5.0925e-14	8.03595e-23	-7.6617	-4.61365	RORA-AS2;RORA
1823	chr9	91425431	91426043	613	3	1.2867e-22	1.07694e-14	3.81491e-21	8.42912e-23	-8.7691	-3.83447	RP11-440G5.2
1824	chr9	117783111	117783629	519	2	3.63721e-17	1.04126e-22	2.36103e-16	8.44584e-23	-3.4694	-3.1091	RP11-281A20.2
1825	chr2	2707395	2707416	22	2	1.86416e-24	4.23377e-23	5.06914e-15	8.78295e-23	-5.3968	-4.69515
1826	chr12	6961153	6961568	416	3	7.57615e-23	2.35956e-23	3.36727e-11	8.90689e-23	-4.4347	-4.04303	PTPN6
1827	chr15	67059254	67059731	478	5	6.70054e-25	2.23286e-23	5.21555e-10	9.12207e-23	-4.7412	-2.89228	RP11-798K3.2
1828	chr4	86360127	86360439	313	6	4.05826e-28	4.25217e-22	2.28406e-10	9.51674e-23	-2.0597	-1.16463	MAPK10
1829	chr22	42721228	42722515	1288	7	1.35397e-18	7.28274e-17	3.16268e-13	1.02946e-22	-4.8241	-1.82719	A4GALT
1830	chr2	45008101	45008268	168	2	1.8727e-24	6.99139e-23	1.71981e-15	1.05321e-22	6.0007	4.6861	SIX2
1831	chr14	96863582	96863932	351	2	3.12626e-20	4.13859e-22	1.95468e-17	1.05367e-22	-6.0788	-4.8755	VRK1
1832	chr2	135637928	135638010	83	2	2.20838e-24	2.70756e-23	2.43035e-13	1.05533e-22	6.0448	5.8043	R3HDM1
1833	chr2	240913683	240914536	854	4	1.41415e-21	1.52803e-12	1.13578e-17	1.06431e-22	-6.4704	-2.13603
1834	chr5	14492710	14492835	126	2	4.69965e-25	5.32578e-23	5.28824e-15	1.0823e-22	-5.4906	-4.0472	TRIO
1835	chr22	20249227	20249698	472	6	4.02006e-24	1.57677e-21	7.29469e-08	1.10239e-22	-3.2152	-2.16172	MIR1286;RTN4R
1836	chr1	184974379	184975020	642	8	1.29545e-31	1.18073e-13	2.06132e-10	1.11054e-22	-2.6004	-0.901288	FAM129A
1837	chr17	74361852	74362230	379	4	6.60228e-20	2.43673e-23	2.50229e-09	1.1108e-22	-3.6667	-2.60997	BTBD17
1838	chr13	114280582	114280861	280	3	6.22236e-25	2.26795e-23	2.0651e-10	1.12864e-22	-4.041	-3.79207	UPF3A
1839	chr9	93913695	93913890	196	2	1.94648e-28	5.39354e-15	2.492e-23	1.13173e-22	-5.823	-3.20565
1840	chr22	49857167	49857444	278	2	2.49959e-28	1.56603e-11	5.4182e-24	1.14577e-22	-7.0997	-3.78105	ZBED4
1841	chr12	113422063	113422637	575	5	1.29982e-22	2.83459e-21	2.16899e-10	1.17283e-22	-3.0043	-1.71868	SDS;SDSL
1842	chr2	26720791	26721062	272	2	3.89125e-24	4.33758e-21	5.59328e-19	1.18593e-22	-6.3575	-4.61175	KCNK3
1843	chr13	30905614	30905797	184	2	1.19697e-28	4.07969e-21	6.643e-19	1.23752e-22	-4.6422	-3.2222	TEX26-AS1;MEDAG
1844	chr9	124450875	124451558	684	7	2.5149e-23	3.58582e-18	1.2573e-10	1.24458e-22	-2.7791	-1.44594	GPR144
1845	chr17	38841195	38841486	292	6	1.98347e-27	3.0954e-24	6.32053e-07	1.27503e-22	-8.0584	-4.47995	C17orf98
1846	chr11	47489639	47490392	754	4	6.7561e-22	4.86988e-11	3.19135e-19	1.27959e-22	-6.2431	-2.99622	CELF1
1847	chr1	31798621	31799101	481	8	1.94694e-24	9.30897e-25	8.49567e-06	1.30073e-22	-3.3662	-2.18533	SPOCD1
1848	chr16	22915216	22915303	88	3	1.36401e-25	3.55976e-23	1.53949e-11	1.31666e-22	-6.1769	-5.07547	HS3ST2
1849	chr15	80403418	80403940	523	7	6.23476e-30	5.36782e-14	1.85913e-18	1.33335e-22	-4.8676	-1.91231	ARNT2;RP11-210M15.2
1850	chr4	1394034	1394250	217	2	3.83395e-22	3.43975e-23	2.91692e-13	1.34464e-22	-7.0431	-5.2773	CRIPAK
1851	chr14	50829867	50830011	145	4	1.0882e-26	4.26212e-23	3.6153e-10	1.37385e-22	-2.1161	-1.61033	NIN
1852	chr11	57438827	57438831	5	2	4.10068e-24	1.79231e-22	2.81446e-16	1.38273e-22	-4.6187	-3.93145
1853	chr10	86632069	86632593	525	3	3.89855e-16	2.64167e-23	2.10407e-11	1.46706e-22	-5.3673	-3.15417	RPL7AP8
1854	chr9	3646856	3647021	166	3	2.244e-27	7.7949e-21	7.53432e-17	1.47711e-22	-7.9305	-5.4962	RFX3-AS1;RP11-509J21.2
1855	chr7	1289773	1289955	183	4	1.24746e-25	5.70655e-24	8.35814e-08	1.50735e-22	-4.0203	-3.14182
1856	chr3	115218015	115218371	357	2	6.46175e-16	3.88777e-23	3.05896e-13	1.51591e-22	-7.4865	-6.12485
1857	chr2	119753712	119753948	237	3	4.61964e-28	2.03758e-11	1.98778e-23	1.53568e-22	-7.2796	-2.70813
1858	chr21	33021280	33021359	80	2	1.95456e-24	8.41978e-23	4.34778e-15	1.54065e-22	-5.8316	-5.2217	AP000282.2
1859	chr10	590300	590390	91	2	4.24408e-25	8.38424e-20	3.10101e-20	1.59566e-22	-8.9607	-5.93195
1860	chr8	1816899	1817310	412	8	8.78193e-28	4.63487e-25	4.52481e-05	1.5979e-22	-4.6519	-3.76471	MIR596
1861	chr20	11918202	11919761	1560	7	3.75023e-16	1.97321e-12	3.49996e-11	1.62171e-22	-4.0842	-1.9788	BTBD3;RP4-742J24.2
1862	chr1	182684359	182684718	360	2	4.07028e-20	9.07559e-22	1.38749e-17	1.65399e-22	-5.0513	-4.1974	RGS8
1863	chr11	1826775	1828350	1576	8	2.87974e-10	3.30502e-20	9.63673e-09	1.6985e-22	-5.8665	-2.55101	SYT8
1864	chr2	23690451	23691485	1035	8	6.81152e-23	1.58509e-18	5.23822e-09	1.71045e-22	-6.0247	-3.15994	KLHL29
1865	chr6	137866440	137866456	17	2	3.89125e-24	4.73606e-23	2.31826e-13	1.77822e-22	-3.0909	-2.80545	TNFAIP3;RP11-356I2.4
1866	chr1	207088457	207088974	518	3	1.18314e-19	1.17976e-18	2.32188e-17	1.79022e-22	-6.7725	-4.61347	C4BPB
1867	chr3	184380807	184381470	664	6	4.64324e-22	4.52556e-18	2.18638e-07	1.88138e-22	-2.6695	-1.60288	CHRD;EIF2B5
1868	chr2	23525233	23526406	1174	5	1.31619e-11	5.21638e-24	6.47072e-07	1.90756e-22	-7.1865	-5.66856	KLHL29;AC011239.1
1869	chr10	5846387	5846655	269	2	3.60083e-26	1.72699e-18	3.04347e-21	1.91214e-22	-8.943	-5.50395
1870	chr18	61554086	61554816	731	5	3.64175e-23	2.43587e-20	7.06299e-11	1.93157e-22	-5.3113	-3.18544	CDH20
1871	chr11	117817616	117818427	812	6	1.8216e-20	7.15564e-16	1.81726e-08	1.96695e-22	-3.027	-2.15578	IL10RA;RP11-728F11.3;DSCAML1;FXYD2
1872	chr4	8025927	8026537	611	2	7.52118e-14	5.07706e-23	3.80327e-13	1.9884e-22	-5.2107	-5.0851	ABLIM2
1873	chr11	72245100	72245721	622	5	2.47436e-23	5.18146e-23	1.99231e-09	2.02609e-22	-2.6496	-1.77236	PHOX2A
1874	chr2	241726106	241726650	545	4	3.43249e-30	5.23105e-18	3.17636e-18	2.0348e-22	-5.0224	-2.97125	ING5;AC114730.11
1875	chr21	45972677	45973407	731	3	2.82554e-13	2.10491e-23	2.79306e-10	2.04834e-22	-2.1609	-1.6648	LSS;AJ011932.1
1876	chr12	109110958	109111291	334	6	1.04941e-30	4.73409e-13	1.15463e-13	2.06859e-22	-4.2477	-1.68578	RP11-968O1.5;UNG
1877	chr2	237434899	237435113	215	3	3.71133e-26	6.93338e-22	7.49055e-12	2.10236e-22	-4.7376	-3.629	AC112721.2
1878	chr11	86799872	86800343	472	7	2.69069e-33	6.07428e-09	4.99577e-13	2.11066e-22	-5.6183	-2.07334	PRSS23
1879	chr10	58326977	58327536	560	7	4.99899e-25	1.45433e-18	3.94603e-09	2.17357e-22	-3.7585	-2.21209	RP11-179B15.6
1880	chr12	115576197	115576523	327	2	1.97323e-29	7.60641e-15	4.95116e-23	2.1995e-22	-6.5861	-3.87035	RP11-1028N23.2;RP11-1028N23.3
1881	chr4	3253241	3253446	206	4	4.6799e-26	9.9407e-21	1.85537e-13	2.32651e-22	9.9932	5.43347	MSANTD1
1882	chr18	25348262	25348621	360	2	6.14113e-15	5.51173e-23	1.82245e-12	2.37395e-22	-6.2325	-5.73545	ZNF521
1883	chr15	72207025	72207166	142	2	7.57584e-27	1.09869e-14	4.97291e-23	2.43375e-22	-6.9446	-3.8372
1884	chr5	150616255	150617177	923	4	1.42772e-17	3.54476e-16	2.22166e-13	2.45592e-22	4.7245	2.4216	CTB-140J7.2;SYNPO
1885	chr12	132489142	132489482	341	14	1.80077e-33	3.27623e-21	2.52604e-05	2.47163e-22	-3.1281	-1.63441	FBRSL1
1886	chr11	120324922	120325795	874	8	7.0761e-21	1.64398e-15	2.553e-13	2.47897e-22	-1.5218	-0.826287	TMEM136
1887	chr8	140447249	140447636	388	2	3.50538e-21	2.10563e-20	3.25381e-19	2.52297e-22	-8.6155	-5.80215	TRAPPC9
1888	chr17	21296140	21296455	316	3	1.47018e-28	2.43648e-18	2.74143e-19	2.53232e-22	-5.719	-3.05633	MAP2K3
1889	chr1	21943172	21943411	240	2	2.21243e-23	7.77099e-22	5.79357e-17	2.55534e-22	-7.7755	-6.81275
1890	chr20	62596790	62596920	131	3	1.05652e-25	3.14878e-22	3.53884e-12	2.55918e-22	-5.7261	-4.5559
1891	chr1	227948425	227949010	586	4	1.05031e-26	3.07455e-19	1.3019e-16	2.56904e-22	-3.6143	-2.11342	WNT9A
1892	chr12	14756432	14756621	190	2	2.77189e-25	3.3325e-21	4.44614e-18	2.60552e-22	-4.9454	-4.7682	RP11-174G6.1
1893	chr1	116380633	116380848	216	2	1.57632e-28	9.84689e-09	1.03996e-23	2.78965e-22	-8.7762	-4.3276	ATP1A1-AS1
1894	chr15	101242601	101242831	231	3	1.35871e-28	3.17911e-13	9.0734e-20	2.91109e-22	-8.0168	-3.20887	CHSY1
1895	chr16	66579051	66579503	453	10	6.59604e-33	2.9023e-15	3.42512e-09	2.95316e-22	-5.306	-2.02239	CMTM1;CKLF-CMTM1;CMTM2;TK2
1896	chr12	57214822	57215901	1080	4	1.16017e-14	1.49588e-23	3.98195e-08	3.02564e-22	-3.1745	-2.4546	NXPH4
1897	chr21	43879417	43879855	439	3	1.62706e-17	1.21541e-22	1.34939e-10	3.03409e-22	-6.5143	-4.56723	AGPAT3
1898	chr1	220370027	220370054	28	2	7.3111e-24	9.06929e-23	1.49836e-13	3.09793e-22	-7.1531	-6.63865
1899	chr14	53946652	53947212	561	6	2.72377e-24	1.1911e-23	8.94213e-07	3.1114e-22	-4.2462	-3.53917
1900	chr3	195811803	195812261	459	7	4.76573e-27	2.17236e-19	7.11151e-07	3.15609e-22	-3.2027	-2.17253	MUC4
1901	chr16	19872226	19873056	831	5	1.31357e-19	6.31973e-17	6.12471e-12	3.20348e-22	-6.5241	-3.10138	GPRC5B
1902	chr6	13508680	13508801	122	2	4.00192e-26	1.46081e-13	3.44347e-23	3.22573e-22	-5.572	-3.3173
1903	chr1	17475979	17476195	217	2	3.12048e-21	8.22608e-23	5.60846e-13	3.24475e-22	-4.8789	-3.9557
1904	chr2	241188274	241188834	561	6	2.86556e-24	3.74239e-22	8.61288e-09	3.29037e-22	-3.412	-2.2677	ANO7
1905	chr2	224039629	224040119	491	5	3.13411e-27	8.6996e-19	1.30631e-10	3.29291e-22	-3.805	-1.9633	SERPINE2
1906	chr2	233387633	233388392	760	5	4.63105e-22	7.77519e-21	1.44739e-10	3.37533e-22	-4.9288	-2.9298	DGKD
1907	chr7	56051518	56051754	237	5	1.67185e-29	0.000167454	8.88293e-27	3.48774e-22	-0.798	-0.14258	PSPH;CCT6A
1908	chr15	75713519	75713801	283	3	1.99231e-22	4.607e-23	6.1914e-10	3.50824e-22	-6.3431	-5.1818	CSPG4
1909	chr1	8804601	8804629	29	2	8.34436e-24	1.6087e-22	1.58142e-14	3.57486e-22	-4.5738	-3.9084	RERE
1910	chr4	10093345	10093558	214	2	8.73898e-24	7.57389e-22	1.59365e-16	3.59911e-22	-5.4181	-4.1608	WDR1
1911	chr4	48570868	48570883	16	2	9.4448e-24	3.87926e-22	8.50277e-16	3.61584e-22	-5.5815	-5.39185	FRYL
1912	chr3	195185313	195185722	410	3	2.24698e-20	1.11357e-17	3.62937e-17	3.7109e-22	-5.6121	-3.7824	XXYLT1
1913	chr20	49913544	49914370	827	6	7.09327e-18	2.91011e-22	5.93911e-08	3.79438e-22	-4.7744	-3.41785	SPATA2
1914	chr3	157129108	157129193	86	2	1.1566e-25	1.00754e-20	2.04721e-18	3.90288e-22	-5.7952	-4.1433
1915	chr17	4536098	4536613	516	4	3.46836e-18	1.66502e-21	7.13538e-11	3.94336e-22	-5.0256	-4.16865	SPNS2
1916	chr14	94176983	94177011	29	2	2.28244e-23	1.15638e-11	2.12057e-23	4.0056e-22	-9.8341	-4.8007	PPP4R4
1917	chr1	226002176	226002657	482	2	5.12252e-19	5.76257e-21	5.25447e-18	4.11993e-22	-3.3295	-2.69485	H3F3A
1918	chr19	10430530	10431523	994	8	3.13517e-22	1.84008e-23	5.10747e-06	4.2024e-22	-2.7495	-1.61084	PDE4A
1919	chr19	4818346	4818602	257	2	3.10789e-23	3.18296e-21	1.51207e-17	4.28374e-22	-5.6182	-3.9298	TICAM1
1920	chr11	2422957	2424211	1255	19	1.24152e-16	1.51751e-20	6.39431e-06	4.39057e-22	-2.7537	-1.23555	TRPM5
1921	chr15	75922274	75922284	11	2	1.10019e-23	1.1602e-22	4.73975e-13	4.42439e-22	-5.855	-5.0704
1922	chr11	64118986	64119316	331	4	4.40836e-26	1.22165e-19	1.42883e-13	4.44006e-22	-6.0581	-3.43107	MACROD1;FLRT1;RP11-21A7A.3
1923	chr2	120347282	120347958	677	5	1.57317e-17	6.2807e-23	3.67902e-08	4.46449e-22	-2.7694	-1.83854	INHBB
1924	chr16	57638119	57638488	370	4	2.69798e-24	1.33022e-20	6.26185e-12	4.49673e-22	-6.0378	-3.58525	GPR56
1925	chr1	230268502	230268566	65	3	1.08679e-24	3.69665e-23	3.74482e-09	4.50301e-22	-6.8603	-6.53093	GALNT2
1926	chr7	135193640	135193913	274	3	1.3879e-23	2.50768e-15	1.01383e-16	4.52568e-22	-3.0531	-1.6693	WDR91
1927	chr2	127061661	127061878	218	2	2.55374e-28	4.7995e-11	2.19482e-23	4.69545e-22	-6.0027	-3.15635
1928	chr17	29019713	29020241	529	6	1.62019e-23	8.54552e-18	1.11286e-15	4.81693e-22	-3.0419	-1.34605	PIPOX
1929	chr17	17837783	17838110	328	2	3.78423e-19	5.32213e-22	9.76253e-16	4.87522e-22	-5.492	-5.4722	SREBF1
1930	chr5	7756141	7756160	20	2	9.61611e-24	6.8685e-22	5.36298e-16	4.98322e-22	-4.7921	-4.17155
1931	chr12	113875330	113875450	121	2	1.99192e-23	1.23209e-22	1.07812e-12	5.00691e-22	-5.0824	-4.5276	RBM19
1932	chr19	44960785	44961232	448	3	1.56359e-29	1.63374e-16	2.35994e-20	5.03875e-22	-6.7545	-3.58873	CLPTM1
1933	chr16	30091135	30091597	463	6	8.60048e-29	1.29631e-15	3.60872e-14	5.15179e-22	-4.0418	-1.99372	TBX6
1934	chr4	94680374	94680399	26	2	2.47823e-23	5.64758e-13	4.41015e-23	5.16858e-22	-4.9999	-2.7468	RP11-554D13.1
1935	chr19	14475262	14476027	766	6	4.65391e-16	2.23448e-20	3.07229e-08	5.17697e-22	-2.4409	-1.24763	PTGER1;PKN1;GIPC1, PTGER1
1936	chr18	32018164	32018473	310	7	1.34845e-26	7.47947e-23	3.70515e-06	5.37126e-22	-2.6124	-1.29529	RNF125;RP11-53I6.2
1937	chr2	237096544	237097168	625	2	1.68946e-17	1.80789e-21	8.56433e-17	5.61732e-22	-9.33	-7.1763	COPS8
1938	chr15	25105777	25105790	14	2	1.5346e-23	1.75823e-21	9.35583e-17	5.6844e-22	-6.9797	-5.33585	SNHG14;SNORD116-29
1939	chr3	47911120	47911350	231	2	2.07067e-25	1.51594e-19	1.58242e-19	5.74306e-22	-6.9031	-5.58175
1940	chr20	58514956	58515692	737	8	3.19164e-19	2.27703e-21	1.39645e-08	5.76444e-22	-4.0051	-2.40883	APCDD1L-AS1;APCDD1L
1941	chr6	31156325	31156630	306	2	2.22726e-28	2.43273e-09	2.26638e-23	5.82499e-22	-12.9291	-6.49475
1942	chr9	108761755	108762222	468	2	1.77903e-18	4.19733e-21	2.07016e-17	5.96984e-22	-3.097	-2.98695
1943	chr10	69363926	69364085	160	2	4.75642e-27	1.03101e-10	2.86296e-23	6.3782e-22	-8.5635	-4.7857	HK1;AC016821.1
1944	chr8	143974109	143975433	1325	9	2.54892e-17	5.03306e-16	1.02802e-12	6.39113e-22	-3.7815	-1.32953	PLEC
1945	chr1	201648217	201648901	685	6	8.34641e-19	1.07911e-22	3.02666e-06	6.40892e-22	4.7347	3.24235	NAV1
1946	chr19	10544945	10545009	65	3	1.62785e-24	8.82147e-23	1.32918e-10	6.57843e-22	-3.4796	-3.2002	ATG4D
1947	chr4	153115449	153115675	227	2	3.91492e-25	8.71421e-20	3.95878e-19	6.81588e-22	-6.5812	-4.3657	TRIM2
1948	chr7	4613039	4613210	172	4	1.2492e-25	6.36246e-23	4.53621e-09	6.87312e-22	-5.1262	-3.28535
1949	chr11	46918668	46919061	394	5	1.7451e-29	1.11237e-09	8.48431e-19	6.99295e-22	5.89	2.26842	LRP4
1950	chr4	103019553	103020523	971	10	1.05295e-21	2.63354e-22	7.01547e-06	7.03749e-22	-1.991	-0.97817	SLC9B1;SLC9B2
1951	chr17	63997790	63998048	259	3	6.08494e-32	1.89349e-09	7.67862e-23	7.17063e-22	-6.2371	-2.2607	PRR29;RP11-214C8.2
1952	chr15	89378440	89378666	227	5	5.38472e-28	3.339e-20	2.06825e-10	7.3215e-22	-3.0711	-1.87456	LINC00925
1953	chr16	78098286	78098948	663	3	8.86596e-21	5.77006e-22	5.94251e-13	7.33859e-22	-2.9317	-2.30117	WWOX
1954	chr11	61628719	61628824	106	2	1.08376e-24	6.33492e-19	6.34748e-20	7.68329e-22	-6.3269	-4.21025	DAGLA
1955	chr15	48417685	48417998	314	2	1.90968e-26	2.3586e-12	5.36215e-23	7.73939e-22	-6.2832	-2.99945	FBN1
1956	chr16	502710	502753	44	2	1.50163e-23	1.95979e-22	1.071e-12	7.78925e-22	-8.0078	-6.63125	RAB11FIP3
1957	chr9	131709645	131710183	539	4	2.92743e-18	1.34632e-14	1.19016e-10	7.79708e-22	-4.3913	-2.93332	RAPGEF1
1958	chr5	98793161	98793213	53	2	1.2933e-23	2.46212e-21	1.13882e-16	7.90019e-22	-9.5671	-5.92235	RGMB;DKFZp434P228
1959	chr12	56469016	56469476	461	5	6.58097e-28	4.4801e-14	9.60363e-10	8.16611e-22	-3.7194	-2.6469	MIP;SPRYD4
1960	chr1	153749790	153750071	282	2	3.64791e-28	3.40525e-10	3.55985e-23	8.40815e-22	-6.2293	-3.06055
1961	chr15	78640763	78641559	797	7	2.28729e-22	3.52606e-22	6.24744e-10	8.42212e-22	-4.298	-2.11361	CHRNB4
1962	chr5	36067547	36067588	42	2	4.93976e-26	2.27933e-22	5.24312e-13	8.42482e-22	-4.3162	-3.8153	UGT3A2
1963	chr15	83446618	83446776	159	3	4.12469e-26	1.14317e-19	8.72491e-13	9.32533e-22	-5.4536	-4.44653	SH3GL3
1964	chr21	39083665	39084253	589	2	5.02948e-18	6.62716e-21	2.80123e-17	9.4306e-22	-8.188	-5.971
1965	chr11	17570274	17570325	52	3	2.08512e-24	9.78297e-19	3.78399e-15	9.61209e-22	-4.2031	-2.90487	OTOG
1966	chr16	54080922	54081106	185	2	1.35213e-27	3.76789e-10	4.11442e-23	9.70898e-22	-11.9474	-5.8356	FTO
1967	chr16	87725703	87725968	266	4	5.74035e-27	3.59574e-14	4.55825e-13	9.81803e-22	-5.7353	-2.8712	KLHDC4
1968	chr17	9646790	9647227	438	7	3.11186e-25	1.87015e-23	5.37451e-06	9.8647e-22	-3.2362	-2.71913	USP43;RP11-55L4.2;RP11-55L4.1
1969	chr10	96619139	96619314	176	2	1.00308e-22	2.36173e-22	4.21429e-12	1.00837e-21	-5.4147	-4.3253	PIK3AP1;RNA5SP324
1970	chr18	74499067	74499468	402	4	6.60045e-26	1.09235e-20	3.12207e-11	1.02315e-21	-6.6415	-4.37895	CNDP2
1971	chr3	36731064	36731277	214	2	7.31021e-28	7.40254e-09	4.0753e-23	1.05388e-21	-7.1114	-3.6034	DCLK3
1972	chr2	121075216	121075540	325	2	1.06753e-16	3.06675e-22	3.4111e-13	1.05809e-21	-3.8413	-2.84225
1973	chr1	21279557	21280123	567	6	1.05291e-24	7.74657e-23	1.13827e-07	1.06663e-21	-4.935	-3.36308
1974	chr22	24583285	24583995	711	9	2.89755e-23	3.43032e-21	4.33723e-07	1.08226e-21	-4.2415	-2.41351	GGT1;SNRPD3
1975	chr16	21303792	21303910	119	3	4.66528e-25	3.93541e-21	3.35017e-13	1.08233e-21	-3.5957	-2.63363	CRYM;CRYM-AS1
1976	chr16	86555456	86555905	450	4	1.3921e-39	2.45471e-08	2.19841e-22	1.0946e-21	-6.0977	-1.77582	MTHFSD;FLJ30679
1977	chr14	21021209	21021832	624	3	2.19007e-24	1.31561e-18	4.66649e-18	1.10339e-21	-5.4928	-3.60543
1978	chr2	164842900	164843172	273	2	1.88487e-29	5.27749e-10	4.63363e-23	1.10548e-21	-9.2165	-4.7593	AC019181.2;COBLL1
1979	chr11	66919562	66920175	614	3	4.20815e-23	8.49973e-12	4.04562e-19	1.17464e-21	-3.4467	-2.29607	PC;RNU7-23P
1980	chr8	96158437	96159103	667	4	8.13202e-22	8.24673e-22	9.61251e-10	1.20022e-21	-2.5241	-1.56645	GDF6
1981	chr14	105528913	105529916	1004	5	4.25487e-16	5.66412e-23	5.24499e-07	1.21496e-21	-3.2737	-2.77354	TMEM121
1982	chr1	8872119	8872299	181	2	2.60325e-27	2.26637e-09	4.89817e-23	1.22846e-21	-5.9662	-2.9361	ENO1
1983	chr12	57050967	57051228	262	2	1.59105e-28	8.54207e-10	5.30778e-23	1.28553e-21	-8.1548	-4.13635	MYO1A
1984	chr2	105962028	105962292	265	4	7.96216e-28	2.14416e-09	2.79321e-13	1.2994e-21	-5.1891	-1.8581	AC009505.4
1985	chr16	57645822	57647356	1535	6	6.73639e-12	2.10004e-21	3.71576e-07	1.30708e-21	-4.2779	-2.31077	GPR56
1986	chr10	122487600	122487629	30	2	3.4406e-23	4.9471e-21	1.13579e-16	1.33631e-21	-6.9421	-4.94345	HTRA1
1987	chr2	240821364	240821579	216	3	1.23911e-23	2.97787e-22	2.66354e-11	1.3504e-21	-2.9368	-2.39227	KIF1A
1988	chr4	8020343	8020463	121	2	3.63009e-25	5.96493e-16	1.34594e-21	1.35449e-21	-8.6588	-4.99165	ABLIM2
1989	chr17	48595561	48597151	1591	11	2.61907e-14	7.13866e-24	2.91015e-05	1.43153e-21	-6.1444	-2.82419	HOXB3;HOXB-AS3;HOXB6;SKAP1, HOXB7, HOXB9, HOXB6, HOXB5, HOXB4, HOXB3, HOXB2;CDK5RAP3, HOXB-AS3, HOXB-AS2, HOXB-AS1
1990	chr11	10693627	10694219	593	13	2.47316e-28	1.47326e-21	1.5225e-05	1.47836e-21	-3.2927	-1.97358	MRVI1
1991	chr12	68751967	68752095	129	2	6.34228e-24	2.80547e-21	4.98229e-16	1.48241e-21	-6.0835	-4.3549	SLC35E3
1992	chr17	81556615	81556857	243	2	8.91745e-25	4.37499e-19	2.80689e-19	1.48726e-21	-6.8479	-4.40615	FAAP100, NPLOC4
1993	chr20	3682420	3682773	354	5	3.06161e-22	5.45313e-22	1.77651e-09	1.54367e-21	-4.5528	-3.48776	ADAM33
1994	chr2	151975075	151975388	314	2	1.79316e-27	3.76019e-13	1.67512e-22	1.55949e-21	-9.1122	-4.6751	CACNB4
1995	chr3	138936932	138937785	854	6	2.08548e-17	1.39378e-22	1.53906e-07	1.62199e-21	-3.4206	-1.91912	LINC01391
1996	chr6	14394461	14394503	43	2	6.52916e-23	5.78484e-10	7.00014e-23	1.65031e-21	-4.7355	-2.42465	RP3-448I9.1;RP3-448I9.2
1997	chr1	201887634	201887867	234	3	5.02184e-24	1.48565e-22	3.37622e-09	1.6881e-21	-5.6139	-5.14077	SHISA4
1998	chr15	65044821	65045578	758	5	1.55151e-17	2.01945e-21	1.67183e-09	1.69765e-21	-7.4856	-4.33658
1999	chr22	33705112	33705121	10	2	7.02776e-24	4.54902e-21	2.57e-16	1.70432e-21	-8.3771	-5.3516	SNORA76;LARGE;SNORA50
[truncated: 8,241 more rows]
