# Supplementary material for: Skeletal muscle methylome and transcriptome integration reveals profound sex differences related to muscle function and substrate metabolism
Source: Clin Epigenetics. 2021 Nov 3;13:202. doi: 10.1186/s13148-021-01188-1 (PMC8567658; doi:10.1186/s13148-021-01188-1)
Supplement: Supplementary file 5 — Additional file 5. Overlapping genes. Genes which displayed sex-biased gene expression in GTEx and FUSION as well as sex-biased DNA methylation (according to DMRs) in the meta-analysis. Corresponding chromosome, ensemble gene ID, gene name, GTEx mash posterior effect size, GTEx local false sign rate threshold, FUSION mRNA fold change, FUSION mRNA FDR, and number of DMPs per gene. Positive effect sizes indicate higher DNA methylation or expression in males compared to females. [file 13148_2021_1188_MOESM5_ESM.xlsx]

## Sheet: Sheet1
	Chromosome	Ensembl gene ID	Gene name	GTEx mRNA mash Posterior Effect Size	GTEx mRNA lfsr	FUSION mRNA Fold Change	FUSION mRNA FDR	Number of DMPs per gene
1	15	ENSG00000258484	SPESP1	0.896763	0	1.04901	4.35997e-16	8
2	4	ENSG00000168785	TSPAN5	0.944847	0	1.5993	1.05889e-29	15
3	16	ENSG00000177508	IRX3	1.48196	0	2.54991	5.60727e-51	3
4	13	ENSG00000225083	GRTP1-AS1	1.29934	0	4.07848	1.18978e-87	4
5	7	ENSG00000105983	LMBR1	0.220908	0	0.244483	6.19758e-09	4
6	18	ENSG00000101542	CDH20	1.40377	0	2.00923	4.16723e-28	8
7	20	ENSG00000131067	GGT7	0.813754	0	1.58858	1.32339e-45	14
8	9	ENSG00000165092	ALDH1A1	0.331855	0	0.380412	2.33559e-08	6
9	4	ENSG00000185818	NAT8L	-0.541925	1.77332e-33	-0.913861	1.59302e-27	6
10	3	ENSG00000188001	TPRG1	-0.674253	1.23146e-29	-1.56676	4.45704e-28	22
11	21	ENSG00000184221	OLIG1	-1.02817	4.95482e-22	-0.979985	8.86816e-08	9
12	2	ENSG00000162998	FRZB	-0.77889	4.2392e-18	-0.457797	0.00482601	2
13	5	ENSG00000080709	KCNN2	-0.497156	5.14593e-18	-0.258501	0.000225302	5
14	2	ENSG00000116035	VAX2	-0.642296	5.91753e-18	-1.19221	9.08215e-19	15
15	13	ENSG00000165566	AMER2	2.10426	1.11022e-16	3.65285	1.24073e-44	5
16	5	ENSG00000247516	MIR4458HG	0.231981	2.22045e-16	0.283203	2.87866e-05	11
17	16	ENSG00000103034	NDRG4	0.508834	3.33067e-16	0.609049	4.71692e-20	7
18	20	ENSG00000124177	CHD6	0.203461	4.10783e-15	0.112915	0.00103803	10
19	6	ENSG00000080007	DDX43	0.819225	1.15685e-13	0.811779	1.06193e-06	7
20	4	ENSG00000218336	TENM3	0.235962	3.0147e-12	-0.18143	0.000877683	13
21	12	ENSG00000187109	NAP1L1	-0.124676	5.94037e-12	-0.160751	0.000399233	3
22	2	ENSG00000196141	SPATS2L	0.176864	1.19545e-11	0.232406	2.97368e-10	18
23	11	ENSG00000154114	TBCEL	0.114897	1.3362e-11	0.335324	2.57142e-11	6
24	15	ENSG00000062524	LTK	0.619469	5.81468e-11	0.55847	0.000756301	9
25	4	ENSG00000145362	ANK2	-0.19344	1.22831e-10	-0.181656	9.35168e-06	11
26	11	ENSG00000134569	LRP4	-0.266796	3.20603e-10	-0.621382	2.23691e-21	3
27	7	ENSG00000055118	KCNH2	-0.399402	4.53005e-10	-0.831584	1.38265e-16	7
28	8	ENSG00000182759	MAFA	0.279412	1.1143e-09	0.39407	8.43081e-05	7
29	15	ENSG00000224078	SNHG14	0.171343	1.18999e-09	0.745109	5.93038e-40	26
30	13	ENSG00000068650	ATP11A	0.123651	1.92848e-09	0.303865	1.14534e-08	16
31	11	ENSG00000109927	TECTA	0.18627	2.92436e-09	0.477044	3.52898e-14	1
32	2	ENSG00000115840	SLC25A12	-0.104322	6.05716e-09	0.150651	0.000397709	4
33	17	ENSG00000136448	NMT1	-0.0591416	6.3039e-09	-0.096912	8.32748e-05	4
34	5	ENSG00000069011	PITX1	-0.484149	6.80739e-09	-0.677146	2.17144e-06	6
35	5	ENSG00000055163	CYFIP2	-0.303655	4.2316e-08	-0.270437	0.00061429	15
36	2	ENSG00000075340	ADD2	-0.268908	6.52172e-08	-0.43007	2.58787e-12	3
37	2	ENSG00000071051	NCK2	0.0930754	7.15991e-08	0.137063	0.00124941	14
38	10	ENSG00000067057	PFKP	-0.349213	7.77102e-08	-0.23076	0.00135357	10
39	20	ENSG00000124205	EDN3	0.519849	7.77725e-08	0.388051	0.00210524	2
40	2	ENSG00000172292	CERS6	0.184896	8.08979e-08	0.532277	2.60216e-25	16
41	1	ENSG00000172456	FGGY	-0.128164	1.30897e-07	-0.319936	1.62918e-12	20
42	15	ENSG00000198838	RYR3	-0.299003	1.40653e-07	-0.960652	5.36045e-16	10
43	11	ENSG00000149294	NCAM1	0.340334	1.56668e-07	0.726087	5.91199e-15	9
44	4	ENSG00000129116	PALLD	-0.176154	3.1178e-07	-0.150853	0.00181006	16
45	16	ENSG00000186187	ZNRF1	0.0907486	4.3697e-07	0.1817	2.94734e-07	13
46	2	ENSG00000136717	BIN1	0.0932993	5.31939e-07	0.28317	1.50599e-11	13
47	11	ENSG00000052850	ALX4	0.535878	5.63187e-07	0.958003	3.97564e-18	10
48	21	ENSG00000180530	NRIP1	0.120233	6.41685e-07	0.405194	8.45078e-08	4
49	2	ENSG00000116039	ATP6V1B1	-0.351197	6.57883e-07	-0.794549	7.56576e-13	4
50	3	ENSG00000114378	HYAL1	-0.157562	6.63681e-07	-0.350337	3.04117e-06	4
51	15	ENSG00000261801	LOXL1-AS1	-0.233902	8.55447e-07	-0.536312	6.07442e-12	5
52	11	ENSG00000173432	SAA1	0.55569	9.71066e-07	1.97633	2.23173e-11	1
53	19	ENSG00000214212	C19orf38	0.267829	9.98141e-07	0.760074	7.00359e-21	4
54	10	ENSG00000165730	STOX1	-0.335788	2.02504e-06	-0.705247	7.29487e-12	1
55	14	ENSG00000100504	PYGL	-0.15635	2.83618e-06	-0.506814	1.39425e-08	4
56	12	ENSG00000111275	ALDH2	-0.139422	3.72299e-06	-0.526115	8.43583e-27	4
57	4	ENSG00000163291	PAQR3	0.102273	4.18453e-06	0.223274	0.000325111	3
58	11	ENSG00000154127	UBASH3B	0.341378	4.20584e-06	0.424492	0.000203155	13
59	16	ENSG00000149932	TMEM219	0.0515032	4.25601e-06	0.102346	0.00232403	1
60	17	ENSG00000108511	HOXB6	-0.234827	4.37601e-06	-0.509215	3.14245e-17	18
61	16	ENSG00000103248	MTHFSD	0.0757123	4.57515e-06	0.19455	3.4825e-12	4
62	4	ENSG00000071127	WDR1	0.0698307	4.62716e-06	0.107585	0.00287438	13
63	4	ENSG00000004468	CD38	0.182653	5.25479e-06	0.447208	1.23958e-17	5
64	12	ENSG00000120833	SOCS2	0.198814	5.28256e-06	-0.310894	0.000420561	8
65	8	ENSG00000104313	EYA1	0.268698	5.69575e-06	0.912138	1.03591e-20	10
66	17	ENSG00000128487	SPECC1	-0.136598	6.07445e-06	-0.530333	1.49708e-20	6
67	20	ENSG00000158445	KCNB1	0.258064	7.34582e-06	0.364692	0.00125958	10
68	3	ENSG00000169814	BTD	0.142564	7.71301e-06	-0.132178	0.0046668	2
69	10	ENSG00000188613	NANOS1	0.247814	1.1664e-05	0.346268	0.000924209	6
70	3	ENSG00000064225	ST3GAL6	-0.178687	1.61734e-05	-0.378819	7.63029e-06	10
71	12	ENSG00000139410	SDSL	0.234315	1.61749e-05	0.390556	0.000283558	3
72	11	ENSG00000110455	ACCS	0.122659	1.62903e-05	0.175105	0.000947252	1
73	18	ENSG00000168234	TTC39C	-0.127497	1.73409e-05	-0.272986	0.00402431	8
74	5	ENSG00000079215	SLC1A3	-0.148579	2.08888e-05	-0.373732	3.85221e-09	4
75	12	ENSG00000181929	PRKAG1	-0.0616945	2.14521e-05	0.215332	1.04724e-09	2
76	8	ENSG00000137575	SDCBP	0.0550311	2.24236e-05	-0.180984	0.000643283	1
77	20	ENSG00000124151	NCOA3	0.0918799	2.41387e-05	0.448934	4.40896e-16	19
78	2	ENSG00000114982	KANSL3	0.0477752	2.64449e-05	0.188533	2.91674e-14	8
79	3	ENSG00000164088	PPM1M	0.0635319	2.71431e-05	-0.155344	0.00334544	3
80	11	ENSG00000109929	SC5D	0.0780972	3.00325e-05	0.25237	1.21279e-08	2
81	4	ENSG00000138685	FGF2	-0.113367	3.17888e-05	-0.527294	4.26105e-08	7
82	8	ENSG00000182372	CLN8	0.0729465	3.30091e-05	0.256893	9.57784e-15	9
83	12	ENSG00000132341	RAN	0.0626347	3.55372e-05	0.100459	3.15789e-05	2
84	12	ENSG00000235162	C12orf75	-0.210588	3.69605e-05	-1.26888	1.39521e-19	3
85	1	ENSG00000118298	CA14	-0.360767	3.81007e-05	-0.464463	0.000280607	1
86	17	ENSG00000168259	DNAJC7	-0.0463401	4.30193e-05	0.171411	1.35956e-10	4
87	9	ENSG00000107147	KCNT1	0.157187	4.509e-05	0.37433	4.37669e-07	13
88	12	ENSG00000139350	NEDD1	0.0891488	5.85664e-05	0.292499	2.60411e-06	1
89	1	ENSG00000143502	SUSD4	-0.274579	6.59656e-05	0.470719	2.50354e-06	3
90	8	ENSG00000176595	KBTBD11	0.229719	6.85628e-05	0.305526	5.21411e-06	4
91	1	ENSG00000060656	PTPRU	0.125241	6.98539e-05	-0.280623	0.000535896	13
92	9	ENSG00000160325	CACFD1	0.126044	7.05513e-05	0.40175	1.10872e-10	3
93	7	ENSG00000198039	ZNF273	0.194086	7.78674e-05	0.842893	4.31157e-19	3
94	8	ENSG00000076554	TPD52	0.138707	8.29111e-05	0.43934	3.43691e-09	13
95	1	ENSG00000187634	SAMD11	-0.25459	8.71899e-05	-0.757376	4.68815e-06	18
96	6	ENSG00000146122	DAAM2	0.189508	0.000120712	0.694873	1.01371e-22	25
97	8	ENSG00000147459	DOCK5	0.142837	0.000121981	0.232121	0.00124186	4
98	7	ENSG00000122778	KIAA1549	-0.177297	0.000136833	-0.324835	0.000109088	5
99	2	ENSG00000184898	RBM43	0.0990368	0.000141907	0.404968	2.6333e-10	2
100	14	ENSG00000139926	FRMD6	0.134108	0.000146262	0.516169	9.11302e-14	21
101	11	ENSG00000070081	NUCB2	-0.0857928	0.000151597	-0.182047	0.000570742	2
102	2	ENSG00000135622	SEMA4F	-0.0918825	0.000152398	-0.236856	1.1669e-06	3
103	10	ENSG00000188690	UROS	0.0601965	0.000156293	0.168723	1.84211e-06	2
104	11	ENSG00000166402	TUB	-0.0864726	0.000175627	-0.264995	4.03831e-07	3
105	14	ENSG00000188488	SERPINA5	0.492287	0.000176241	1.36576	2.64681e-12	3
106	12	ENSG00000151743	AMN1	0.0748593	0.000183132	0.226128	2.74175e-08	3
107	6	ENSG00000092820	EZR	0.127709	0.000188643	0.292376	1.21336e-11	7
108	3	ENSG00000114098	ARMC8	-0.048848	0.000190751	0.131778	0.000126512	2
109	16	ENSG00000135709	KIAA0513	0.153839	0.000209499	0.554093	4.36346e-26	16
110	4	ENSG00000196782	MAML3	0.147206	0.000216308	0.267513	1.09939e-06	24
111	19	ENSG00000099203	TMED1	0.053382	0.000219366	0.176408	0.000900952	1
112	16	ENSG00000166548	TK2	0.0447028	0.000225211	-0.140382	0.00136575	7
113	5	ENSG00000113578	FGF1	0.145084	0.00023008	-0.221543	5.85537e-05	6
114	2	ENSG00000115484	CCT4	-0.0391582	0.000240095	-0.123881	0.000600142	1
115	9	ENSG00000160323	ADAMTS13	0.0769224	0.00024744	0.276596	7.87115e-08	3
116	13	ENSG00000102780	DGKH	-0.0670573	0.000247565	-0.230055	0.000561641	5
117	5	ENSG00000254245	PCDHGA3	-0.132359	0.000273321	-0.241534	0.00263606	50
118	2	ENSG00000115963	RND3	0.188625	0.000275827	0.319168	8.14547e-06	7
119	17	ENSG00000166292	TMEM100	-0.232395	0.000285406	-0.45164	1.55162e-06	2
120	12	ENSG00000179941	BBS10	-0.118436	0.000291836	-0.218826	2.36136e-05	1
121	16	ENSG00000122254	HS3ST2	0.279527	0.00033043	0.908659	2.46782e-09	5
122	15	ENSG00000172379	ARNT2	0.126689	0.000330433	0.199771	0.000891391	9
123	4	ENSG00000065882	TBC1D1	-0.11505	0.000342673	0.219265	0.00352578	13
124	1	ENSG00000157911	PEX10	0.054003	0.000345077	0.143273	0.000435221	10
125	1	ENSG00000072694	FCGR2B	-0.14382	0.00035698	-0.314542	0.000172401	2
126	10	ENSG00000165512	ZNF22	0.081921	0.000379051	-0.181784	0.000860007	3
127	12	ENSG00000008394	MGST1	0.11338	0.000381782	-0.625476	0.000244735	2
128	20	ENSG00000124225	PMEPA1	0.130741	0.000420797	-0.246331	7.70104e-05	16
129	8	ENSG00000104714	ERICH1	0.0545715	0.000441497	0.112029	0.000785721	8
130	5	ENSG00000145819	ARHGAP26	-0.143782	0.000450008	-0.361707	4.79206e-19	21
131	1	ENSG00000131697	NPHP4	0.111336	0.000470652	0.323163	9.29139e-10	7
132	9	ENSG00000197355	UAP1L1	-0.0993974	0.000557946	-0.288853	1.74143e-06	6
133	5	ENSG00000120306	CYSTM1	-0.0667147	0.000567972	0.174078	8.89225e-05	7
134	19	ENSG00000188227	ZNF793	-0.0775912	0.000581909	-0.238827	0.000113633	1
135	4	ENSG00000159788	RGS12	-0.0654799	0.000588738	-0.155046	2.92326e-05	5
136	20	ENSG00000088882	CPXM1	-0.299808	0.000606533	-0.601281	0.000971951	3
137	3	ENSG00000170011	MYRIP	-0.150689	0.000731096	-0.518943	7.16456e-09	2
138	17	ENSG00000132361	CLUH	-0.0456328	0.000797746	0.243074	0.00102214	2
139	1	ENSG00000188859	FAM78B	0.115592	0.00085301	0.452907	1.78127e-21	3
140	21	ENSG00000160190	SLC37A1	0.0985735	0.000855253	0.417235	1.60543e-14	15
141	19	ENSG00000196218	RYR1	0.0518079	0.000950238	0.266743	1.06598e-07	28
142	10	ENSG00000026025	VIM	0.0510302	0.00100943	-0.243902	0.00442446	9
143	9	ENSG00000147872	PLIN2	-0.111916	0.00103206	-0.171902	5.29153e-05	1
144	1	ENSG00000074964	ARHGEF10L	0.0604778	0.0010792	0.284772	2.53544e-08	44
145	16	ENSG00000103222	ABCC1	0.0823926	0.00109576	0.302586	1.57428e-09	19
146	7	ENSG00000006468	ETV1	-0.11879	0.00110352	-0.234474	0.000326379	4
147	11	ENSG00000085733	CTTN	0.0431906	0.00112223	0.0974531	0.000464988	8
148	2	ENSG00000151689	INPP1	-0.0894192	0.00113327	-0.166883	1.94992e-06	5
149	22	ENSG00000186998	EMID1	0.144191	0.0011628	0.313242	0.00110008	5
150	14	ENSG00000184887	BTBD6	0.0589651	0.00122241	0.200361	2.27802e-06	3
151	2	ENSG00000163083	INHBB	-0.1514	0.00122791	-0.728906	2.31124e-18	5
152	1	ENSG00000253304	TMEM200B	0.0812359	0.00125152	-0.226908	0.00191507	4
153	19	ENSG00000105227	PRX	-0.113495	0.00126857	-0.232828	0.000718309	4
154	3	ENSG00000152580	IGSF10	-0.216969	0.0012991	-0.617093	3.05112e-08	1
155	12	ENSG00000250510	GPR162	-0.105854	0.00132839	-0.293415	2.99561e-05	9
156	17	ENSG00000182742	HOXB4	-0.111679	0.00139722	-0.282876	1.50248e-06	1
157	7	ENSG00000146674	IGFBP3	-0.139104	0.00141233	-0.423483	6.95757e-08	10
158	11	ENSG00000110395	CBL	0.0407546	0.00143137	-0.193546	1.18144e-05	3
159	12	ENSG00000135469	COQ10A	-0.0769089	0.00144192	0.153715	0.00171291	3
160	17	ENSG00000131771	PPP1R1B	0.214338	0.00145008	-1.06538	4.2632e-05	7
161	22	ENSG00000128309	MPST	0.0596165	0.0014818	-0.239619	2.05682e-05	2
162	1	ENSG00000215883	CYB5RL	0.0565341	0.00153888	0.239917	0.000652053	5
163	6	ENSG00000235863	B3GALT4	0.0785371	0.00155848	0.205962	0.0030418	17
164	13	ENSG00000198542	ITGBL1	-0.148155	0.00166457	-0.242955	0.00114139	11
165	21	ENSG00000157617	C2CD2	0.0619294	0.00175309	-0.206096	0.000559761	8
166	12	ENSG00000151136	BTBD11	0.200652	0.00176961	0.393864	0.000286707	8
167	7	ENSG00000146966	DENND2A	0.0729708	0.00183585	-0.14163	0.00235795	10
168	2	ENSG00000068024	HDAC4	-0.108937	0.00184568	-0.184697	9.47735e-05	28
169	7	ENSG00000106070	GRB10	-0.0751979	0.00187327	-0.648004	3.64052e-26	11
170	7	ENSG00000146592	CREB5	0.116286	0.0019014	-0.35021	1.08134e-07	9
171	12	ENSG00000152137	HSPB8	0.0743417	0.00193641	0.132986	0.00414515	7
172	6	ENSG00000213722	DDAH2	0.0480853	0.00195089	-0.232227	0.00261026	2
173	1	ENSG00000177614	PGBD5	-0.10677	0.00195301	-0.351057	2.13942e-07	12
174	7	ENSG00000186088	GSAP	0.0677551	0.00200997	0.192007	7.14569e-05	2
175	11	ENSG00000131626	PPFIA1	0.0309843	0.00202412	0.198435	3.29131e-14	10
176	6	ENSG00000204590	GNL1	0.0427679	0.00203643	0.192792	1.27771e-14	9
177	15	ENSG00000137842	TMEM62	0.0425797	0.00208326	0.192736	1.87375e-06	2
178	5	ENSG00000072682	P4HA2	-0.0862339	0.00220422	-0.199414	9.85418e-07	6
179	10	ENSG00000183049	CAMK1D	-0.0884879	0.00220834	-0.219482	0.000853771	2
180	5	ENSG00000135074	ADAM19	0.0990039	0.00224253	0.269172	2.27751e-06	15
181	5	ENSG00000205279	CTXN3	0.318961	0.00228015	1.28985	1.98283e-13	4
182	22	ENSG00000221890	NPTXR	-0.0962909	0.00229127	-0.594247	1.83951e-11	3
183	1	ENSG00000117362	APH1A	0.0351808	0.00240511	0.0830166	0.00143943	1
184	14	ENSG00000054654	SYNE2	-0.0654511	0.00242826	-0.121264	0.000696114	10
185	1	ENSG00000055732	MCOLN3	-0.141593	0.00248293	-0.585509	8.51424e-08	1
186	12	ENSG00000187778	MCRS1	-0.0423004	0.00256558	0.16464	6.95757e-08	6
187	5	ENSG00000028310	BRD9	0.0296703	0.0026239	0.0616828	0.00178242	6
188	7	ENSG00000106305	AIMP2	0.0530857	0.00270848	0.491764	3.69019e-43	4
189	7	ENSG00000091136	LAMB1	-0.102771	0.00272449	-0.276206	1.20086e-06	5
190	3	ENSG00000088538	DOCK3	-0.106151	0.00282055	0.32316	6.4379e-09	2
191	19	ENSG00000169021	UQCRFS1	0.0369124	0.0028251	0.201984	2.59013e-06	4
192	17	ENSG00000174292	TNK1	-0.131248	0.00288182	-0.637913	5.22039e-16	8
193	6	ENSG00000197442	MAP3K5	-0.110677	0.00294762	-0.235793	0.000124358	9
194	8	ENSG00000147804	SLC39A4	-0.123234	0.00295784	-0.540653	8.18626e-07	5
195	3	ENSG00000144815	NXPE3	-0.0559238	0.00297861	0.257863	1.88169e-07	9
196	11	ENSG00000129757	CDKN1C	0.140775	0.00306339	-0.651769	3.80054e-32	4
197	1	ENSG00000143486	EIF2D	0.0353522	0.00324734	0.0913139	3.93652e-05	5
198	11	ENSG00000070031	SCT	-0.218956	0.00331509	0.503629	0.00299359	3
199	12	ENSG00000111728	ST8SIA1	-0.128681	0.00334088	-0.234294	0.00144285	6
200	6	ENSG00000172348	RCAN2	0.0870151	0.00343044	0.478878	2.26041e-18	11
201	2	ENSG00000121964	GTDC1	0.045976	0.003491	0.362517	1.09975e-28	15
202	8	ENSG00000164684	ZNF704	0.0583418	0.00352277	-0.154796	0.000180602	2
203	14	ENSG00000119714	GPR68	0.10958	0.00355961	0.437446	0.000241843	6
204	1	ENSG00000171793	CTPS1	-0.0444858	0.00358576	0.208299	3.80051e-09	1
205	18	ENSG00000198796	ALPK2	-0.120432	0.00360353	-0.589088	4.18596e-14	14
206	6	ENSG00000236104	ZBTB22	0.0521651	0.00368184	0.234619	5.93794e-08	15
207	14	ENSG00000100767	PAPLN	0.0855214	0.00394167	0.378503	5.85184e-07	10
208	6	ENSG00000168994	PXDC1	-0.0707373	0.0041174	-0.51273	5.51158e-18	4
209	1	ENSG00000143768	LEFTY2	-0.294897	0.00414231	-0.340169	0.00226073	2
210	17	ENSG00000129250	KIF1C	0.037739	0.00419619	0.189433	0.000144786	2
211	3	ENSG00000114861	FOXP1	-0.0664501	0.00430396	-0.209967	9.89843e-08	15
212	6	ENSG00000186340	THBS2	0.111057	0.00430469	-0.32225	0.00289757	3
213	1	ENSG00000084636	COL16A1	-0.110954	0.00432978	-0.253674	0.000709055	11
214	8	ENSG00000147485	PXDNL	-0.198839	0.00453885	-0.441769	8.27635e-05	8
215	5	ENSG00000184347	SLIT3	-0.0782913	0.00466075	-0.29196	0.00437778	18
216	11	ENSG00000134824	FADS2	0.0990777	0.00479726	0.18214	0.00183424	9
217	22	ENSG00000182902	SLC25A18	-0.100777	0.00482568	-0.498926	1.00847e-07	8
218	10	ENSG00000182022	CHST15	0.108873	0.00485559	0.462953	3.66846e-09	20
219	6	ENSG00000204228	HSD17B8	0.0558129	0.00492727	0.133187	0.0033511	2
220	5	ENSG00000164236	ANKRD33B	-0.209501	0.00498796	-0.918277	3.28522e-06	19
221	6	ENSG00000118526	TCF21	-0.175419	0.00516901	-0.320164	0.000517427	5
222	13	ENSG00000185989	RASA3	-0.0650187	0.00518496	-0.117389	0.000732688	22
223	17	ENSG00000159842	ABR	-0.0463476	0.00526884	-0.264806	1.75768e-07	32
224	1	ENSG00000178585	CTNNBIP1	0.0603974	0.00538981	0.499065	2.18479e-32	17
225	9	ENSG00000148334	PTGES2	-0.0295182	0.00570803	0.235798	7.53075e-06	2
226	20	ENSG00000064655	EYA2	0.211888	0.00577363	0.416137	0.00104871	11
227	4	ENSG00000109323	MANBA	-0.0431864	0.00586999	-0.107352	0.00383515	3
228	17	ENSG00000141161	UNC45B	0.0633296	0.0061612	0.127406	0.000212556	4
229	11	ENSG00000137474	MYO7A	-0.0907018	0.00627519	-0.202716	0.00476094	4
230	20	ENSG00000101019	UQCC1	-0.0317028	0.00643334	0.159803	8.48895e-08	6
231	14	ENSG00000100532	CGRRF1	0.03747	0.00645421	0.187964	0.00181006	1
232	14	ENSG00000139874	SSTR1	-0.1366	0.00658839	-0.275166	0.000567612	7
233	7	ENSG00000164649	CDCA7L	-0.0917491	0.00671788	-0.239964	0.000157062	1
234	12	ENSG00000152556	PFKM	-0.0441965	0.00672865	0.240622	1.9685e-09	7
235	8	ENSG00000066827	ZFAT	0.077538	0.0068022	0.183002	0.000774957	10
236	4	ENSG00000137460	FHDC1	0.112416	0.0070526	-0.192444	0.000856569	8
237	19	ENSG00000160113	NR2F6	0.0428117	0.00733556	-0.16659	0.00218025	3
238	11	ENSG00000214290	COLCA2	0.115204	0.00734849	0.327676	7.18573e-07	3
239	6	ENSG00000227954	TARID	-0.105084	0.00741959	-0.429788	1.45232e-05	10
240	6	ENSG00000111906	HDDC2	-0.043187	0.00755969	0.142655	0.000745207	3
241	15	ENSG00000137871	ZNF280D	-0.0311677	0.00769557	-0.167351	0.00104124	6
242	5	ENSG00000152503	TRIM36	-0.168315	0.00775777	-0.538772	0.000138096	7
243	20	ENSG00000198768	APCDD1L	-0.188678	0.00783099	-0.330311	0.00275461	10
244	19	ENSG00000197256	KANK2	0.0736046	0.0078674	-0.198956	0.00151263	4
245	10	ENSG00000156515	HK1	-0.0519287	0.00794381	0.135089	0.00256988	10
246	17	ENSG00000141750	STAC2	-0.201784	0.0079443	-0.499133	0.00435747	8
247	1	ENSG00000023902	PLEKHO1	0.0645219	0.00798828	0.262526	2.06126e-08	8
248	4	ENSG00000173083	HPSE	-0.151504	0.0083075	-0.513202	2.00625e-05	1
249	1	ENSG00000142677	IL22RA1	0.201776	0.00834477	0.597548	0.000114731	1
250	5	ENSG00000156463	SH3RF2	-0.115025	0.00845539	0.557952	1.09092e-08	16
251	5	ENSG00000249421	ADAMTS19-AS1	0.290882	0.00859295	0.674054	4.37669e-07	3
252	5	ENSG00000164591	MYOZ3	-0.0886273	0.00904584	0.210978	1.55616e-07	10
253	11	ENSG00000130595	TNNT3	-0.114446	0.00915296	0.327381	4.02058e-06	29
254	16	ENSG00000168701	TMEM208	-0.0334195	0.00925905	-0.172612	0.00115633	1
255	9	ENSG00000147862	NFIB	0.0400912	0.00938537	-0.130239	0.00433708	12
256	1	ENSG00000143167	GPA33	0.225383	0.00964977	-0.47522	0.000118725	2
257	13	ENSG00000176124	DLEU1	0.114332	0.00972188	0.166075	0.00300283	9
258	9	ENSG00000136842	TMOD1	0.0490662	0.0098192	0.224597	3.96164e-12	10
259	9	ENSG00000130707	ASS1	-0.088623	0.00982446	-0.288066	0.000240761	4
260	1	ENSG00000142961	MOB3C	-0.0638304	0.010175	-0.262874	2.22502e-06	2
261	16	ENSG00000125170	DOK4	-0.0494863	0.0101754	-0.296165	2.60775e-08	3
262	5	ENSG00000253159	PCDHGA12	-0.096239	0.0101865	-0.360045	6.91159e-07	17
263	16	ENSG00000167971	CASKIN1	-0.157223	0.0102282	-0.843367	3.37513e-12	13
264	12	ENSG00000167553	TUBA1C	0.095479	0.0104562	0.21857	0.00193568	6
265	8	ENSG00000155792	DEPTOR	-0.0758902	0.010575	0.170346	0.00267271	10
266	1	ENSG00000117592	PRDX6	-0.0386118	0.0108989	-0.187229	2.42593e-06	2
267	12	ENSG00000061936	SFSWAP	0.0235273	0.010921	0.131463	0.00026687	8
268	14	ENSG00000053254	FOXN3	0.0439428	0.0109288	0.128045	0.000879712	21
269	16	ENSG00000140836	ZFHX3	-0.0539714	0.0112058	-0.140114	0.00354458	22
270	11	ENSG00000129744	ART1	0.0771464	0.011398	0.334323	9.41654e-06	4
271	8	ENSG00000136960	ENPP2	-0.119437	0.0114521	-0.242429	0.000279178	8
272	4	ENSG00000184985	SORCS2	-0.126029	0.0117117	0.304897	0.00460497	65
273	2	ENSG00000170577	SIX2	-0.0862876	0.0123204	-0.848284	1.32432e-22	7
274	16	ENSG00000185669	SNAI3	0.163362	0.0124978	0.458664	7.5267e-05	6
275	8	ENSG00000104490	NCALD	-0.0721943	0.0125748	-0.21362	7.65213e-06	14
276	17	ENSG00000108423	TUBD1	-0.0414137	0.0126203	-0.196171	0.000293121	2
277	6	ENSG00000196230	TUBB	-0.0569214	0.0129732	-0.16464	0.000111437	5
278	11	ENSG00000167311	ART5	-0.0704473	0.0133094	-0.237165	1.64869e-06	2
279	2	ENSG00000179921	GPBAR1	-0.122924	0.013356	-0.471319	0.000710952	1
280	12	ENSG00000205885	C1RL-AS1	-0.0685299	0.0133588	-0.251476	0.00115491	4
281	11	ENSG00000134780	DAGLA	0.0921136	0.0135577	0.418396	2.20523e-07	6
282	1	ENSG00000158014	SLC30A2	-0.157575	0.0138111	0.413147	0.00122847	6
283	7	ENSG00000197150	ABCB8	-0.0345524	0.0140763	0.145424	0.00246074	5
284	15	ENSG00000173517	PEAK1	0.0328441	0.0141717	-0.127729	0.000393203	3
285	22	ENSG00000243156	MICAL3	0.0418119	0.0141826	0.239787	0.00113138	19
286	3	ENSG00000041880	PARP3	0.0466221	0.0146327	0.33129	2.03152e-12	2
287	6	ENSG00000118689	FOXO3	-0.0499174	0.014834	-0.194726	0.00152205	7
288	17	ENSG00000073605	GSDMB	0.0548562	0.0149584	-0.136361	0.0037605	3
289	7	ENSG00000261115	TMEM178B	0.0931796	0.0153082	0.9024	1.43155e-17	11
290	13	ENSG00000121741	ZMYM2	0.0326228	0.015458	0.176957	0.00061997	2
291	12	ENSG00000167588	GPD1	0.0675418	0.0156445	0.523575	6.42152e-19	7
292	9	ENSG00000158169	FANCC	-0.0412848	0.015763	-0.275989	1.22004e-07	8
293	1	ENSG00000143816	WNT9A	0.117612	0.015805	-0.364638	8.7447e-05	4
294	6	ENSG00000111846	GCNT2	-0.159339	0.0160345	-1.35001	3.68474e-20	7
295	6	ENSG00000082269	FAM135A	0.0352586	0.0160981	0.205708	0.000437798	1
296	7	ENSG00000075142	SRI	-0.0290855	0.0162186	-0.192988	7.16702e-05	3
297	1	ENSG00000122481	RWDD3	-0.0370083	0.0168364	-0.236128	3.35717e-05	3
298	19	ENSG00000127903	ZNF835	-0.132413	0.0168875	-0.614667	2.13275e-09	2
299	19	ENSG00000221946	FXYD7	0.0927852	0.0170032	0.703794	4.50649e-11	7
300	3	ENSG00000181322	NME9	-0.104004	0.0172293	0.73496	1.30553e-06	9
301	7	ENSG00000146833	TRIM4	0.0296099	0.0175425	-0.114752	0.00165868	5
302	6	ENSG00000118495	PLAGL1	-0.0450771	0.0175541	-0.337555	8.67042e-13	20
303	6	ENSG00000175048	ZDHHC14	-0.0624202	0.0179752	-0.639392	7.10942e-29	12
304	3	ENSG00000157103	SLC6A1	0.0813955	0.0180388	0.409647	3.59512e-14	5
305	15	ENSG00000196547	MAN2A2	0.0351816	0.0183575	0.155024	2.40994e-05	13
306	3	ENSG00000013297	CLDN11	-0.107196	0.0185344	-0.360205	0.00077276	8
307	19	ENSG00000266964	FXYD1	0.0319158	0.0189221	0.140053	0.00360393	3
308	2	ENSG00000130147	SH3BP4	-0.0999422	0.0196934	-0.181073	0.00088861	15
309	7	ENSG00000164850	GPER1	-0.0811032	0.0198544	-0.238342	0.00455497	4
310	3	ENSG00000187288	CIDEC	0.164748	0.0201821	-0.982539	0.000293995	4
311	1	ENSG00000143507	DUSP10	0.0789481	0.0212501	0.189369	0.00208989	7
312	9	ENSG00000137101	CD72	-0.0739943	0.0214022	0.22507	0.00272547	4
313	3	ENSG00000114735	HEMK1	0.031445	0.0215114	-0.132067	2.99071e-05	7
314	12	ENSG00000171840	NINJ2	0.105255	0.0220553	0.386344	5.32027e-05	16
315	21	ENSG00000156253	RWDD2B	0.0277279	0.0221011	0.187948	3.28548e-12	6
316	20	ENSG00000174306	ZHX3	0.0282913	0.0222672	0.176799	2.24762e-07	9
317	8	ENSG00000104267	CA2	0.0664203	0.0222865	0.206856	2.26273e-05	2
318	7	ENSG00000006704	GTF2IRD1	-0.063195	0.0223626	-0.157622	0.00128139	5
319	18	ENSG00000153391	INO80C	-0.0348605	0.0273922	-0.167571	4.72674e-06	3
320	16	ENSG00000103510	KAT8	-0.0298961	0.0285184	0.0848855	0.00128302	3
321	2	ENSG00000138376	BARD1	-0.0860466	0.0306836	-0.281047	0.000426058	1
322	16	ENSG00000196296	ATP2A1	-0.118219	0.0315358	0.345545	3.45638e-05	16
323	3	ENSG00000151967	SCHIP1	-0.1065	0.0324727	-0.24325	5.33762e-06	6
324	19	ENSG00000132017	DCAF15	0.0185418	0.033687	0.152381	0.00306451	4
