# Supplementary material for: Skeletal muscle methylome and transcriptome integration reveals profound sex differences related to muscle function and substrate metabolism
Source: Clin Epigenetics. 2021 Nov 3;13:202. doi: 10.1186/s13148-021-01188-1 (PMC8567658; doi:10.1186/s13148-021-01188-1)
Supplement: Supplementary file 12 — Additional file 12. PCRs. Results from qPCR of GGT7, FOXO3, and ALDH1A1 in Gene SMART cohort. Blank cells indicate sample that had a standard deviation of greater than 1 Ct between triplicates. Housekeeping genes tested are Cyclophilin, 18s rRNA, and TBP. Primer sequences and PCR conditions used. [file 13148_2021_1188_MOESM12_ESM.xlsx]

## Sheet: Primer info
Gene	Sequence (5'->3')		Annealing Temperature used (deg C)	F&R concentrations	Purchased from
GGT7	Forward primer	CCTTGTGTTTGGGTATCGTGG	58	10uM	Integrated DNA technologies
	Reverse primer	TTCGTCGGATGTCATGTACCA
FOXO3	Forward primer	TGGTTTGAACGTGGGGAACT	58	10uM	Integrated DNA technologies
	Reverse primer	TGTCAGTTTGAGGGTCTGCT
ALDH1A1	Forward primer	GGCCCTCAGATTGACAAGGA	60	5uM	Integrated DNA technologies
	Reverse primer	ATGATTTGCTGCACTGGTCC
TBP	Forward primer	CAGTGACCCAGCAGCATCACT	58	10uM	Integrated DNA technologies
	Reverse primer	AGGCCAAGCCCTGAGCGTAA
18s rRNA	Forward primer	CTTAGAGGGACAAGTGGCG	58	10uM	Integrated DNA technologies
	Reverse primer	GGACATCTAAGGGCATCACA

## Sheet: PCR results
	Raw Cts											HK averages (TBP and 18s rRNA)			ΔCt (GI-HK)
		FOXO3-batch 2	FOXO3-batch 1	ALDH1A1	GGT-batch 1	GGT7-batch 2	18s rRNA-batch 2	TBP-batch 2	18s rRNA-batch 1	TBP-batch 1		Average HK (18s and TBP)-batch 1	Average HK (18s and TBP)-batch 2		GGT7-Hkave-batch 1	GGT7-Hkave-batch 2	Final ΔCt to use		ALDH1A1-Hkave-batch 2				FOXO3-Hkave-batch 1	FOXO3-Hkave-batch 2	Final ΔCt to use
	Female 1		30.1892	29.8391			12.1998	30.8985	11.4123	32.7892		22.1008	21.5492						8.28997				8.08844		8.08844
	Female 2	27.6293	26.9655	30.1207		29.6958	11.4327	27.5717	14.9366				19.5022						10.6185
	Female 3	27.8976	28.7692	26.9427	29.956	29.6269	11.0407	28.1531	10.9079				19.5969			10.03	10.03		7.34586					8.30069	8.30069
	Female 4	28.4217	27.1085	27.7995			11.2883	30.6814	13.6171	24.3615		18.9893	20.9849						6.81462				8.11922		8.11922
	Female 5	31.851	30.1251	29.9017		31.4325	13.2131	29.6555	13.9861				21.4343			9.99822	9.99822		8.46739					10.4168	10.4168
	Female 6	28.8806		29.3986			12.4144		11.4112
	Female 7	28.6303	29.3528	30.4835		30.5758	12.5702	30.5893	11.9222	21.1111		16.5166	21.5797			8.99608	8.99608		8.90376				12.8362	7.05053	7.05053
	Female 8	27.4468	28.4494	28.0408		30.4715	11.1876	30.5025		29.7178			20.845			9.62645	9.62645		7.19577					6.6018	6.6018
	Female 9	27.187	25.4868	28.7061		29.8687	9.40882	25.4575	8.74398	20.3957		14.5698	17.4331			12.4355	12.4355		11.273				10.917	9.75382	9.75382
	Female 10		25.1975	28.6867	28.9562	29.2081	10.7422	27.8807	9.44389	19.871		14.6574	19.3114			9.89669	9.89669		9.37527				10.5401		10.5401
	Female 11			27.681		29.7114	10.6234	28.9273	9.20188	27.7203		18.4611	19.7754			9.93598	9.93598		7.90564
	Female 12	26.7285			28.9285	29.5254	11.9314	27.8753	10.7181				19.9034			9.62201	9.62201							6.8251	6.8251
	Female 13			29.66			11.7234	29.6114	13.2794				20.6674						8.99262
	Female 14	29.1083		29.5713	29.5625	24.8783	12.7804
	Female 15			28.0883			11.3696	29.8662	10.7546				20.6179						7.47043
	Female 16	27.8768	26.3046	30.7741	30.044	29.1774	11.23	28.9306	10.1342				20.0803			9.09712	9.09712		10.6939					7.7965	7.7965
	Female 17	27.4229	26.3535	29.2951	30.0831	28.8229	10.7256	27.7934	10.9222	28.381		19.6516	19.2595		10.4315	9.56341	10.4315		10.0357				6.70193	8.16347	8.16347
	Female 18	27.1668	27.284	28.9556	29.3127	27.94	10.1537	28.7494	10.1361				19.4516			8.48844	8.48844		9.50408					7.71528	7.71528
	Female 19	27.0035	26.8462	27.8227	29.9624	28.7928	10.8886	27.293	13.8015	19.0544		16.4279	19.0908		13.5344	9.70202	13.5344		8.73191				10.4183	7.91273	7.91273
	Female 20		31.7079	29.965	26.2637	29.8824	11.3791	28.4308	13.482				19.9049			9.97748	9.97748		10.0601
	Male 1	27.6215		27.5696		28.8224	12.077	30.1833					21.1301			7.69232	7.69232		6.43948					6.49136	6.49136
	Male 2	29.1052		30.3728			12.0819
	Male 3	28.2015		30.1916		30.2489	11.2255	27.3675					19.2965			10.9524	10.9524		10.8951					8.90504	8.90504
	Male 4	27.8129		28.7698		29.9688	11.8663	29.5776					20.722			9.24685	9.24685		8.04779					7.09097	7.09097
	Male 5	26.8051		27.7291		27.5867	11.0793	27.8328					19.4561			8.13062	8.13062		8.27303					7.34907	7.34907
	Male 6	27.0567		28.0124			11.8506	29.5725					20.7115						7.30088
	Male 7	26.0274		24.235		26.7865	9.5241	25.7412					17.6326			9.15389	9.15389		6.60238					8.39481	8.39481
	Male 8	26.5891		27.3157		28.8672	11.5346	29.694					20.6143			8.25287	8.25287		6.70142					5.97479	5.97479
	Male 9	25.6839		26.4784		28.4756	10.7912
	Male 10			26.4057		28.3099	11.8037	27.9409					19.8723			8.4376	8.4376		6.53341
	Male 11	26.4653		29.2832		29.2021	11.0067	31.8036					21.4052			7.79695	7.79695		7.87803					5.06011	5.06011
	Male 12	26.348		27.3496			12.7553	27.7618					20.2586						7.09099					6.0894	6.0894
	Male 13	28.4443		29.1114		30.0147	12.1089	31.6906					21.8997			8.11495	8.11495		7.21169					6.54455	6.54455
	Male 14			28.1877		29.3232	12.6518	30.3343					21.493			7.83016	7.83016		6.69467
	Male 15	24.9758		25.7263		26.3611	10.8474	28.5095					19.6785			6.68264	6.68264		6.04782					5.29731	5.29731
	Male 16	26.097		25.9041		28.4086	10.7486
	Male 17	26.6043		27.6989		29.3576	11.7539	28.2021					19.978			9.37963	9.37963		7.7209					6.62632	6.62632
	Male 18	26.7955		25.8284		28.8025	10.1929	28.3557					19.2743			9.52817	9.52817		6.55408					7.52115	7.52115
	Male 19	26.488		28.7883			11.3158	28.0841					19.6999						9.08832					6.78805	6.78805
	Male 20	26.8295		29.0864		28.9136	11.7996	30.584					21.1918			7.72184	7.72184		7.89458					5.63773	5.63773
	Male 21	26.4484		26.1226		29.0533		28.7321
	Male 22	25.8521		27.7641		27.675	11.9229	27.2939					19.6084			8.06654	8.06654		8.15574					6.24364	6.24364
	Male 23	27.0375		27.093		28.9405	12.0295	30.6851					21.3573			7.58315	7.58315		5.73569					5.68023	5.68023
	Male 24	27.3596				26.9795	11.5423	28.0649					19.8036			7.17591	7.17591							7.55603	7.55603
											HK check				Results- GGT7				Results- ALDH1A1				Results- FOXO3
												FEMALES	MALES			FEMALES	MALES			FEMALES	MALES			FEMALES	MALES
											Variance	1.03522	0.992801		Variance	1.74516	1.00116		Variance	1.66572	1.37586		Variance	1.465	1.04141
											Mean	20.0549	20.2542		Mean ΔCt	10.1592	8.33803		Mean ΔCt	8.92226	7.414		Mean ΔCt	8.25265	6.6618
											Observations	18	20		Observations	13	17		Observations	17	19		Observations	13	17
											T test	0.556702			p-value	0.000280048			p-value	0.00108979			p-value	0.00077795
											Δavg	-0.199307			ΔΔCt	-1.82119			ΔΔCt	-1.50826			ΔΔCt	-1.59085
											2^-(ΔΔCt) [fold change]	1.14815			2^-(ΔΔCt) [fold change]	3.53374			2^-(ΔΔCt) [fold change]	2.84467			2^-(ΔΔCt) [fold change]	3.01228
															log2FC	1.82119			log2FC	1.50826			log2FC	1.59085
															F-Test Two-Sample for Variances				F-Test Two-Sample for Variances				F-Test Two-Sample for Variances
																Variable 1	Variable 2			Variable 1	Variable 2			Variable 1	Variable 2
															Mean	10.1592	8.33803		Mean	8.92226	7.414		Mean	8.25265	6.6618
															Variance	1.89059	1.06373		Variance	1.76983	1.4523		Variance	1.58708	1.1065
															Observations	13	17		Observations	17	19		Observations	13	17
															df	12	16		df	16	18		df	12	16
															F	1.77732			F	1.21864			F	1.43433
															P(F<=f) one-tail	0.140271			P(F<=f) one-tail	0.34052			P(F<=f) one-tail	0.246413
															F Critical one-tail	2.42466			F Critical one-tail	2.24959			F Critical one-tail	2.42466
