# Supplementary material for: Skeletal muscle methylome and transcriptome integration reveals profound sex differences related to muscle function and substrate metabolism
Source: Clin Epigenetics. 2021 Nov 3;13:202. doi: 10.1186/s13148-021-01188-1 (PMC8567658; doi:10.1186/s13148-021-01188-1)
Supplement: Supplementary file 14 — Additional file 14. Data available for each of the datasets included in the DNA methylation meta-analysis. Immunohistochemistry (IHC); sex hormone-binding globulin (SHBG), free testosterone (Free T), testosterone (T), estradiol (E2) [file 13148_2021_1188_MOESM14_ESM.xlsx]

## Sheet: Sheet1
	DNAm	mRNA expression	Fibre proportions	Circulating hormones
FUSION	EPIC	Transcriptomics (RNA-seq)	Derived from RNA-seq	x
Gene SMART	EPIC	3 genes (qPCR)	Derived from IHC	SHBG, Free T, T, E2
GSE38291	27K	x	x	x
