# Supplementary material for: Skeletal muscle methylome and transcriptome integration reveals profound sex differences related to muscle function and substrate metabolism
Source: Clin Epigenetics. 2021 Nov 3;13:202. doi: 10.1186/s13148-021-01188-1 (PMC8567658; doi:10.1186/s13148-021-01188-1)
Supplement: Supplementary file 15 — Additional file 15. List of transcription factors (TFs) included in analysis for enrichment of transcription factor binding sites (TFBSs) among differentially methylated positions (DMPs). The current UniBind database tests a total of 268 unique TFs from 518 different cell types. [file 13148_2021_1188_MOESM15_ESM.xlsx]

## Sheet: Sheet1
userSet	dbSet	collection	pValueLog	oddsRatio	pValue	support	rnkPV	rnkOR	rnkSup	maxRnk	meanRnk	b	c	d	description	cellType	tissue	antibody	treatment	dataSource	filename	size
1	32	AR	86.0622	4.13076		344	1	138	16	138	51.7	899	56339	608140	AR HEK293 (embryonic kidney) AR	HEK293 (embryonic kidney)	NULL	AR	10 nM R1881	GTRD	EXP032871_HEK293--embryonic-kidney-_AR_MACS_AR_MA0007.3.damo.pwm.bed	85213
1	156	AR	81.8104	4.16277		324	2	135	19	135	52	840	56359	608199	AR PC3(bone mets prostate adenocarcinoma) AR	PC3(bone mets prostate adenocarcinoma)	NULL	AR	R1881	GEO	GSE54110_AR_pc3-r1881_MACS_AR_MA0007.3.damo.pwm.bed	60594
1	3091	NR3C1	78.9147	4.46923		290	3	114	34	114	50.3	700	56393	608339	NR3C1 U2OS (osteosarcoma) NR3C1	U2OS (osteosarcoma)	BTO:0001938	NR3C1	GLUCC	Array Express	ERP007081_nr3c1_u2os-glucc_MACS_NR3C1_MA0113.3.damo.pwm.bed	44490
1	33	AR	76.9009	3.94228		323	4	156	20	156	60	884	56360	608155	AR HEK293 (embryonic kidney) AR	HEK293 (embryonic kidney)	NULL	AR	10 nM R1881	GTRD	EXP032872_HEK293--embryonic-kidney-_AR_MACS_AR_MA0007.3.damo.pwm.bed	76249
1	3098	NR3C1	72.2569	5.296		226	5	81	79	81	55	460	56457	608579	NR3C1 embryonic kidney NR3C1	embryonic kidney	NULL	NR3C1	dexamethasone, stably expressing SUMOylation-defective GR	GTRD	EXP032211_embryonic-kidney_NR3C1_MACS_NR3C1_MA0113.3.damo.pwm.bed	31363
1	3154	NR3C1	68.9885	3.79662		302	6	171	29	171	68.7	858	56381	608181	NR3C1 U2OS (osteosarcoma) NR3C1	U2OS (osteosarcoma)	BTO:0001938	NR3C1	SHHIC5	GEO	GSE65847_nr3c1_u2os-shhic5_MACS_NR3C1_MA0113.3.damo.pwm.bed	50363
1	3155	NR3C1	68.0615	7.63947		161	7	35	294	294	112	227	56522	608812	NR3C1 U2OS (osteosarcoma) NR3C1	U2OS (osteosarcoma)	BTO:0001938	NR3C1	SHNS	GEO	GSE65847_nr3c1_u2os-shns_MACS_NR3C1_MA0113.3.damo.pwm.bed	15065
1	163	AR	65.8	2.48099		540	8	498	2	498	169	2352	56143	606687	AR LHSAR (prostate epithelial cells) AR	LHSAR (prostate epithelial cells)	NULL	AR	LACZ	GEO	GSE56288_AR_lhsar-lacz_MACS_AR_MA0007.3.damo.pwm.bed	118921
1	3121	NR3C1	64.9848	4.86665		219	9	91	94	94	64.7	485	56464	608554	NR3C1 A549 (lung carcinoma) NR3C1	A549 (lung carcinoma)	BTO:0000018	NR3C1	100nM dexamethasone (CHEBI:41879) for 15 minute	GTRD	EXP040273_A549--lung-carcinoma-_NR3C1_MACS_NR3C1_MA0113.3.damo.pwm.bed	28099
1	3120	NR3C1	64.0469	5.5159		193	10	59	147	147	72	377	56490	608662	NR3C1 A549 (lung carcinoma) NR3C1	A549 (lung carcinoma)	BTO:0000018	NR3C1	100nM dexamethasone (CHEBI:41879) for 25 minute	GTRD	EXP040271_A549--lung-carcinoma-_NR3C1_MACS_NR3C1_MA0113.3.damo.pwm.bed	22096
1	3119	NR3C1	61.2237	4.747		211	11	98	113	113	74	479	56472	608560	NR3C1 A549 (lung carcinoma) NR3C1	A549 (lung carcinoma)	BTO:0000018	NR3C1	100nM dexamethasone (CHEBI:41879) for 10 minute	GTRD	EXP040223_A549--lung-carcinoma-_NR3C1_MACS_NR3C1_MA0113.3.damo.pwm.bed	24200
1	164	AR	59.7077	2.70195		420	12	401	8	401	140	1678	56263	607361	AR PLHSAR AR	PLHSAR	NA	AR	FOXA1_HOXB13	GEO	GSE56288_AR_plhsar-foxa1-hoxb13_MACS_AR_MA0007.3.damo.pwm.bed	165694
1	3118	NR3C1	58.3861	5.10173		188	13	87	168	168	89.3	397	56495	608642	NR3C1 A549 (lung carcinoma) NR3C1	A549 (lung carcinoma)	BTO:0000018	NR3C1	100nM dexamethasone (CHEBI:41879) for 20 minute	GTRD	EXP040221_A549--lung-carcinoma-_NR3C1_MACS_NR3C1_MA0113.3.damo.pwm.bed	21901
1	146	AR	57.5351	5.93092		163	14	52	274	274	113	296	56520	608743	AR DU145 (prostate carcinoma) AR	DU145 (prostate carcinoma)	BTO:0001332	AR	ARQ6540X	GEO	GSE47987_AR_du145-arq6540x_MACS_AR_MA0007.3.damo.pwm.bed	17439
1	149	AR	55.9446	8.3067		125	15	25	560	560	200	162	56558	608877	AR DU145 (prostate carcinoma) AR	DU145 (prostate carcinoma)	BTO:0001332	AR		GEO	GSE47987_AR_du145_MACS_AR_MA0007.3.damo.pwm.bed	11076
1	160	AR	51.5866	3.44321		253	16	222	55	222	97.7	792	56430	608247	AR VCaP (prostate carcinoma) AR	VCaP (prostate carcinoma)	BTO:0003215	AR	SHPIAS1_R1881	GEO	GSE56086_AR_vcap-shpias1-r1881_MACS_AR_MA0007.3.damo.pwm.bed	83992
1	3097	NR3C1	51.3086	4.89829		171	17	90	236	236	114	376	56512	608663	NR3C1 embryonic kidney NR3C1	embryonic kidney	NULL	NR3C1	dexamethasone, stably expressing wt GR	GTRD	EXP032210_embryonic-kidney_NR3C1_MACS_NR3C1_MA0113.3.damo.pwm.bed	20349
1	7	AR	48.1974	4.3087		182	18	125	197	197	113	455	56501	608584	AR VCaP (prostate carcinoma) AR	VCaP (prostate carcinoma)	BTO:0003215	AR	AR stimulated	GTRD	EXP000409_VCaP--prostate-carcinoma-_AR_MACS_AR_MA0007.3.damo.pwm.bed	43913
1	3095	NR3C1	48.0584	4.65124		168	19	102	248	248	123	389	56515	608650	NR3C1 LNCaP (prostate carcinoma) NR3C1	LNCaP (prostate carcinoma)	BTO:0001321	NR3C1	100 nM DHT+Dex	GTRD	EXP030503_LNCaP--prostate-carcinoma-_NR3C1_MACS_NR3C1_MA0113.3.damo.pwm.bed	29935
1	3092	NR3C1	47.7182	4.3827		177	20	120	210	210	117	435	56506	608604	NR3C1 IMR90 (lung fibroblasts) NR3C1	IMR90 (lung fibroblasts)	NULL	NR3C1		Array Express	ERP007093_nr3c1_imr90_MACS_NR3C1_MA0113.3.damo.pwm.bed	28830
1	3090	NR3C1	46.3448	4.00801		189	21	148	163	163	111	508	56494	608531	NR3C1 IMR90 (lung fibroblasts) NR3C1	IMR90 (lung fibroblasts)	NULL	NR3C1	GLUCC	Array Express	ERP007081_nr3c1_imr90-glucc_MACS_NR3C1_MA0113.3.damo.pwm.bed	28403
1	3094	NR3C1	46.1578	4.62749		162	22	103	283	283	136	377	56521	608662	NR3C1 LNCaP (prostate carcinoma) NR3C1	LNCaP (prostate carcinoma)	BTO:0001321	NR3C1	100 nM Dex	GTRD	EXP030502_LNCaP--prostate-carcinoma-_NR3C1_MACS_NR3C1_MA0113.3.damo.pwm.bed	24559
1	3102	NR3C1	46.0787	6.10309		127	23	50	540	540	204	224	56556	608815	NR3C1 A549 (lung carcinoma) NR3C1	A549 (lung carcinoma)	BTO:0000018	NR3C1	etoh	GTRD	EXP036230_A549--lung-carcinoma-_NR3C1_MACS_NR3C1_MA0113.3.damo.pwm.bed	11080
1	161	AR	45.7161	2.96752		275	24	326	41	326	130	999	56408	608040	AR VCaP (prostate carcinoma) AR	VCaP (prostate carcinoma)	BTO:0003215	AR		GEO	GSE56086_AR_vcap_MACS_AR_MA0007.3.damo.pwm.bed	88405
1	3152	NR3C1	44.9695	6.29162		121	25	48	601	601	225	207	56562	608832	NR3C1 LNCaP (prostate carcinoma) NR3C1	LNCaP (prostate carcinoma)	BTO:0001321	NR3C1	1F5_SIFOXA1	GEO	GSE30623_nr3c1_lncap-1f5-sifoxa1_MACS_NR3C1_MA0113.3.damo.pwm.bed	14366
1	3122	NR3C1	44.909	4.36533		167	26	121	253	253	133	412	56516	608627	NR3C1 A549 (lung carcinoma) NR3C1	A549 (lung carcinoma)	BTO:0000018	NR3C1	100nM dexamethasone (CHEBI:41879) for 5 minute	GTRD	EXP040277_A549--lung-carcinoma-_NR3C1_MACS_NR3C1_MA0113.3.damo.pwm.bed	17961
1	3115	NR3C1	43.7035	6.32778		117	27	47	639	639	238	199	56566	608840	NR3C1 A549 (lung carcinoma) NR3C1	A549 (lung carcinoma)	BTO:0000018	NR3C1	100nM dexamethasone (CHEBI:41879) for 30 minute	GTRD	EXP039790_A549--lung-carcinoma-_NR3C1_MACS_NR3C1_MA0113.3.damo.pwm.bed	11362
1	213	AR	42.3652	3.42614		208	28	224	115	224	122	654	56475	608385	AR VCaP (prostate carcinoma) AR	VCaP (prostate carcinoma)	BTO:0003215	AR	R1881_4H	GEO	GSE84432_AR_vcap-r1881-4h_MACS_AR_MA0007.3.damo.pwm.bed	55427
1	99	AR	41.2313	4.11091		163	29	139	274	274	147	427	56520	608612	AR LTAD (long term androgen deprivation) AR	LTAD (long term androgen deprivation)	NULL	AR	Treatment: 24h DHT 10 nM siControl treated	GTRD	EXP049451_LTAD--long-term-androgen-deprivation-_AR_MACS_AR_MA0007.3.damo.pwm.bed	41997
1	205	AR	39.5451	4.977		129	30	89	519	519	213	279	56554	608760	AR VCaP (prostate carcinoma) AR	VCaP (prostate carcinoma)	BTO:0003215	AR	SH1_R1881	GEO	GSE79128_AR_vcap-sh1-r1881_MACS_AR_MA0007.3.damo.pwm.bed	22606
1	207	AR	39.2091	4.66257		136	31	101	460	460	197	314	56547	608725	AR VCaP (prostate carcinoma) AR	VCaP (prostate carcinoma)	BTO:0003215	AR	SH2_R1881	GEO	GSE79128_AR_vcap-sh2-r1881_MACS_AR_MA0007.3.damo.pwm.bed	25393
1	212	AR	38.8449	3.25055		204	32	252	120	252	135	676	56479	608363	AR VCaP (prostate carcinoma) AR	VCaP (prostate carcinoma)	BTO:0003215	AR	R1881_30M	GEO	GSE84432_AR_vcap-r1881-30m_MACS_AR_MA0007.3.damo.pwm.bed	53687
1	3111	NR3C1	37.1233	11.0733		70	33	9	1391	1391	478	68	56613	608971	NR3C1 A549 (lung carcinoma) NR3C1	A549 (lung carcinoma)	BTO:0000018	NR3C1	100nM dexamethasone (CHEBI:41879) for 3 hour	GTRD	EXP039685_A549--lung-carcinoma-_NR3C1_MACS_NR3C1_MA0113.3.damo.pwm.bed	4624
1	21	AR	37.0684	3.30575		190	34	239	159	239	144	619	56493	608420	AR VCaP (prostate carcinoma) AR	VCaP (prostate carcinoma)	BTO:0003215	AR	100 nM DHT	GTRD	EXP030507_VCaP--prostate-carcinoma-_AR_MACS_AR_MA0007.3.damo.pwm.bed	59512
1	3139	NR3C1	36.7992	3.15584		201	35	279	125	279	146	686	56482	608353	NR3C1 HASM2 (Human airway smooth muscle 2) NR3C1	HASM2 (Human airway smooth muscle 2)	NULL	NR3C1	Treatment: dexamethasone for 4 hr	GTRD	EXP049654_HASM2--Human-airway-smooth-muscle-2-_NR3C1_MACS_NR3C1_MA0113.3.damo.pwm.bed	39106
1	206	AR	35.9263	4.83719		120	36	92	606	606	245	267	56563	608772	AR VCaP (prostate carcinoma) AR	VCaP (prostate carcinoma)	BTO:0003215	AR	SH2_DHT	GEO	GSE79128_AR_vcap-sh2-dht_MACS_AR_MA0007.3.damo.pwm.bed	23313
1	127	AR	35.6339	4.14519		139	37	137	438	438	204	361	56544	608678	AR LNCaP (prostate carcinoma) AR	LNCaP (prostate carcinoma)	BTO:0001321	AR	1F5_SIFOXA1	GEO	GSE30623_ar_lncap1f5-sifoxa1_MACS_AR_MA0007.3.damo.pwm.bed	22086
1	204	AR	35.4624	4.5358		126	38	112	545	545	232	299	56557	608740	AR VCaP (prostate carcinoma) AR	VCaP (prostate carcinoma)	BTO:0003215	AR	SH1_DHT	GEO	GSE79128_AR_vcap-sh1-dht_MACS_AR_MA0007.3.damo.pwm.bed	26210
1	71	AR	33.5858	5.48975		100	39	60	881	881	327	196	56583	608843	AR HEE (human epididymis epithelial cells) AR	HEE (human epididymis epithelial cells)	NULL	AR	Treatment: treatment of 1 nM R1881 (methyltrienolone) for 12 -16 hr	GTRD	EXP048158_HEE--human-epididymis-epithelial-cells-_AR_MACS_AR_MA0007.3.damo.pwm.bed	13487
1	3130	NR3C1	32.9885	3.83436		140	40	166	429	429	212	393	56543	608646	NR3C1 MCF10A (breast epithelial cells) NR3C1	MCF10A (breast epithelial cells)	BTO:0001939	NR3C1	Treatment: dexamethasone (DEX) 60 min;	GTRD	EXP047628_MCF10A--breast-epithelial-cells-_NR3C1_MACS_NR3C1_MA0113.3.damo.pwm.bed	24312
1	3134	NR3C1	32.587	4.59491		114	41	108	685	685	278	267	56569	608772	NR3C1 MCF10A (breast epithelial cells) NR3C1	MCF10A (breast epithelial cells)	BTO:0001939	NR3C1	Treatment: EGF + DEX 60 min;	GTRD	EXP047632_MCF10A--breast-epithelial-cells-_NR3C1_MACS_NR3C1_MA0113.3.damo.pwm.bed	17423
1	3087	NR3C1	32.3682	2.63644		233	42	443	74	443	186	952	56450	608087	NR3C1 A549 (lung carcinoma) NR3C1	A549 (lung carcinoma)	BTO:0000018	NR3C1	1 h with 5 nM Dexamethasone (Myers)	ENCODE	ENCSR000BHG_A549_NR3C1_MACS_NR3C1_MA0113.3.damo.pwm.bed	25540
1	196	AR	32.0215	4.67877		110	43	100	742	742	295	253	56573	608786	AR DUCaP (prostate carcinoma) AR	DUCaP (prostate carcinoma)	NULL	AR	ANDROGEN	GEO	GSE70679_AR_ducap-androgen_MACS_AR_MA0007.3.damo.pwm.bed	21213
1	3138	NR3C1	31.4896	3.70338		139	44	181	438	438	221	404	56544	608635	NR3C1 A1-2 (breast cancer cells) NR3C1	A1-2 (breast cancer cells)	NULL	NR3C1	Treatment: 1hr Dex	GTRD	EXP048394_A1-2--breast-cancer-cells-_NR3C1_MACS_NR3C1_MA0113.3.damo.pwm.bed	28085
1	125	AR	31.4229	3.83761		133	45	165	488	488	233	373	56550	608666	AR VCaP (prostate carcinoma) AR	VCaP (prostate carcinoma)	BTO:0003215	AR	DHAT_2H	GEO	GSE28950_AR_vcap-dhat-2h_MACS_AR_MA0007.3.damo.pwm.bed	45864
1	134	AR	31.1888	3.69499		138	46	184	445	445	225	402	56545	608637	AR VCaP (prostate carcinoma) AR	VCaP (prostate carcinoma)	BTO:0003215	AR	R1881	GEO	GSE32892_AR_vcap-r1881_MACS_AR_MA0007.3.damo.pwm.bed	44834
1	3128	NR3C1	30.8838	6.63825		79	47	42	1237	1237	442	128	56604	608911	NR3C1 MCF10A (breast epithelial cells) NR3C1	MCF10A (breast epithelial cells)	BTO:0001939	NR3C1	Treatment: dexamethasone (DEX) 20 min;	GTRD	EXP047626_MCF10A--breast-epithelial-cells-_NR3C1_MACS_NR3C1_MA0113.3.damo.pwm.bed	9131
1	58	AR	30.8806	3.53892		144	48	207	392	392	216	438	56539	608601	AR LNCaP (prostate carcinoma) AR	LNCaP (prostate carcinoma)	BTO:0001321	AR	R1881+Doxycycline	GTRD	EXP037067_LNCaP--prostate-carcinoma-_AR_MACS_AR_MA0007.3.damo.pwm.bed	55308
1	3103	NR3C1	30.6079	2.59513		226	49	456	79	456	195	938	56457	608101	NR3C1 BEAS-2B (bronchial epithelium) NR3C1	BEAS-2B (bronchial epithelium)	NULL	NR3C1	dexamethasone	GTRD	EXP036257_BEAS-2B--bronchial-epithelium-_NR3C1_MACS_NR3C1_MA0113.3.damo.pwm.bed	27789
1	3141	NR3C1	30.5227	2.51171		239	50	485	66	485	200	1025	56444	608014	NR3C1 HASM2 (Human airway smooth muscle 2) NR3C1	HASM2 (Human airway smooth muscle 2)	NULL	NR3C1	Treatment: dexamethasone for 4 hr Genotype: Ad-GFP transduction	GTRD	EXP049656_HASM2--Human-airway-smooth-muscle-2-_NR3C1_MACS_NR3C1_MA0113.3.damo.pwm.bed	42684
1	3132	NR3C1	29.713	3.70055		131	51	182	507	507	247	381	56552	608658	NR3C1 MCF10A (breast epithelial cells) NR3C1	MCF10A (breast epithelial cells)	BTO:0001939	NR3C1	Treatment: EGF + DEX 20 min;	GTRD	EXP047630_MCF10A--breast-epithelial-cells-_NR3C1_MACS_NR3C1_MA0113.3.damo.pwm.bed	20685
1	3093	NR3C1	29.2053	5.60983		85	52	56	1133	1133	414	163	56598	608876	NR3C1 LNCaP (prostate carcinoma) NR3C1	LNCaP (prostate carcinoma)	BTO:0001321	NR3C1	100 nM DEX	GTRD	EXP030498_LNCaP--prostate-carcinoma-_NR3C1_MACS_NR3C1_MA0113.3.damo.pwm.bed	17237
1	3145	NR3C1	28.7249	5.34873		87	53	77	1101	1101	410	175	56596	608864	NR3C1 THP-1 (acute monocytic leukemia) NR3C1	THP-1 (acute monocytic leukemia)	BTO:0001370	NR3C1	Treatment: Dex, 100 nM, 1hour Tissue: peripheral blood-derived Sex: male	GTRD	EXP049918_THP-1--acute-monocytic-leukemia-_NR3C1_MACS_NR3C1_MA0113.3.damo.pwm.bed	12654
1	3144	NR3C1	28.5233	2.63122		205	54	445	119	445	206	839	56478	608200	NR3C1 HASM2 (Human airway smooth muscle 2) NR3C1	HASM2 (Human airway smooth muscle 2)	NULL	NR3C1	Treatment: dexamethasone for 4 hr Genotype: Ad-KLF15 transduction	GTRD	EXP049659_HASM2--Human-airway-smooth-muscle-2-_NR3C1_MACS_NR3C1_MA0113.3.damo.pwm.bed	38863
1	51	AR	28.3856	4.07202		112	55	143	708	708	302	296	56571	608743	AR LNCaP (prostate carcinoma) AR	LNCaP (prostate carcinoma)	BTO:0001321	AR	treated for 24 hours with 0.5μM PD-0332991 +3 hour 10nm DHT	GTRD	EXP036466_LNCaP--prostate-carcinoma-_AR_MACS_AR_MA0007.3.damo.pwm.bed	34769
1	3109	NR3C1	28.3783	7.76774		65	56	31	1467	1467	518	90	56618	608949	NR3C1 A549 (lung carcinoma) NR3C1	A549 (lung carcinoma)	BTO:0000018	NR3C1	100nM dexamethasone (CHEBI:41879) for 7 hour	GTRD	EXP039313_A549--lung-carcinoma-_NR3C1_MACS_NR3C1_MA0113.3.damo.pwm.bed	4718
1	112	AR	28.2908	3.84539		119	57	162	611	611	277	333	56564	608706	AR LNCaP95 AR	LNCaP95	NULL	AR	Treatment: 10nM DHT for 4 hrs Genotype: shARv7 transfection	GTRD	EXP052955_LNCaP95_AR_MACS_AR_MA0007.3.damo.pwm.bed	36965
1	124	AR	27.8193	4.44616		100	58	116	881	881	352	242	56583	608797	AR VCaP (prostate carcinoma) AR	VCaP (prostate carcinoma)	BTO:0003215	AR	DHAT_18H	GEO	GSE28950_AR_vcap-dhat-18h_MACS_AR_MA0007.3.damo.pwm.bed	28279
1	110	AR	27.6674	3.66668		123	59	188	578	578	275	361	56560	608678	AR LNCaP95 AR	LNCaP95	NULL	AR	Treatment: 10nM DHT for 4 hrs Genotype: shARv7 transfection	GTRD	EXP052953_LNCaP95_AR_MACS_AR_MA0007.3.damo.pwm.bed	39193
1	3158	NR3C1	27.5039	8.38023		60	60	24	1549	1549	544	77	56623	608962	NR3C1 hMSC NR3C1	hMSC	NA	NR3C1	DMI	GEO	GSE68864_nr3c1_hmsc-dmi_MACS_NR3C1_MA0113.3.damo.pwm.bed	4529
1	12	AR	27.3288	3.06415		154	61	299	325	325	228	541	56529	608498	AR LNCaP (prostate carcinoma) AR	LNCaP (prostate carcinoma)	BTO:0001321	AR	R1881	GTRD	EXP000731_LNCaP--prostate-carcinoma-_AR_MACS_AR_MA0007.3.damo.pwm.bed	37939
1	3143	NR3C1	27.2053	2.35413		240	62	547	64	547	224	1098	56443	607941	NR3C1 HASM2 (Human airway smooth muscle 2) NR3C1	HASM2 (Human airway smooth muscle 2)	NULL	NR3C1	Treatment: dexamethasone for 4 hr Genotype: Ad-KLF15 transduction	GTRD	EXP049658_HASM2--Human-airway-smooth-muscle-2-_NR3C1_MACS_NR3C1_MA0113.3.damo.pwm.bed	47058
1	181	AR	26.0074	3.72973		113	63	178	696	696	312	326	56570	608713	AR prostate AR	prostate	NULL	AR	DHT	GEO	GSE61838_AR_prostate-dht_MACS_AR_MA0007.3.damo.pwm.bed	15464
1	95	AR	25.4673	2.85718		159	64	360	302	360	242	599	56524	608440	AR 22RV1 (prostate carcinoma) AR	22RV1 (prostate carcinoma)	BTO:0002999	AR	Treatment: 10 nM DHT+ 500 nM JQ1 for 6 hrs TF: full-length AR (AR-FL)	GTRD	EXP049392_22RV1--prostate-carcinoma-_AR_MACS_AR_MA0007.3.damo.pwm.bed	45010
1	3114	NR3C1	25.4243	11.7768		46	65	8	1867	1867	647	42	56637	608997	NR3C1 A549 (lung carcinoma) NR3C1	A549 (lung carcinoma)	BTO:0000018	NR3C1	100nM dexamethasone (CHEBI:41879) for 5 hour	GTRD	EXP039724_A549--lung-carcinoma-_NR3C1_MACS_NR3C1_MA0113.3.damo.pwm.bed	2729
1	158	AR	25.3803	5.30928		77	66	80	1274	1274	473	156	56606	608883	AR AR	NA	NA	AR	NA	GEO	GSE55062_AR_vcap-dht-mdv3100_MACS_AR_MA0007.3.damo.pwm.bed	15178
1	147	AR	25.1896	4.61046		87	67	104	1101	1101	424	203	56596	608836	AR DU145 (prostate carcinoma) AR	DU145 (prostate carcinoma)	BTO:0001332	AR	FOXA1_ARQ6540X	GEO	GSE47987_AR_du145-foxa1-arq6540x_MACS_AR_MA0007.3.damo.pwm.bed	19896
1	3117	NR3C1	25.1176	8.53966		54	68	23	1664	1664	585	68	56629	608971	NR3C1 A549 (lung carcinoma) NR3C1	A549 (lung carcinoma)	BTO:0000018	NR3C1	100nM dexamethasone (CHEBI:41879) for 8 hour	GTRD	EXP040168_A549--lung-carcinoma-_NR3C1_MACS_NR3C1_MA0113.3.damo.pwm.bed	3810
1	57	AR	25.0188	3.46086		119	69	218	611	611	299	370	56564	608669	AR LNCaP (prostate carcinoma) AR	LNCaP (prostate carcinoma)	BTO:0001321	AR	R1881	GTRD	EXP037066_LNCaP--prostate-carcinoma-_AR_MACS_AR_MA0007.3.damo.pwm.bed	49037
1	169	AR	24.9824	3.43428		120	70	223	606	606	300	376	56563	608663	AR VCaP (prostate carcinoma) AR	VCaP (prostate carcinoma)	BTO:0003215	AR	DHT24H_SHFOXA1	GEO	GSE58428_AR_vcap-dht24h-shfoxa1_MACS_AR_MA0007.3.damo.pwm.bed	30949
1	3140	NR3C1	24.9546	2.27135		236	71	590	71	590	244	1119	56447	607920	NR3C1 HASM2 (Human airway smooth muscle 2) NR3C1	HASM2 (Human airway smooth muscle 2)	NULL	NR3C1	Treatment: dexamethasone for 4 hr	GTRD	EXP049655_HASM2--Human-airway-smooth-muscle-2-_NR3C1_MACS_NR3C1_MA0113.3.damo.pwm.bed	44714
1	208	AR	24.945	4.73096		84	72	99	1146	1146	439	191	56599	608848	AR VCaP (prostate carcinoma) AR	VCaP (prostate carcinoma)	BTO:0003215	AR	SH3_DHT	GEO	GSE79128_AR_vcap-sh3-dht_MACS_AR_MA0007.3.damo.pwm.bed	14273
1	3086	NR3C1	24.8824	1.87628		375	73	783	12	783	289	2154	56308	606885	NR3C1 A549 (lung carcinoma) NR3C1	A549 (lung carcinoma)	BTO:0000018	NR3C1	1 h with 50 nM Dexamethasone (Myers)	ENCODE	ENCSR000BHF_A549_NR3C1_MACS_NR3C1_MA0113.3.damo.pwm.bed	51277
1	3112	NR3C1	24.6216	9.75736		49	74	17	1791	1791	627	54	56634	608985	NR3C1 A549 (lung carcinoma) NR3C1	A549 (lung carcinoma)	BTO:0000018	NR3C1	100nM dexamethasone (CHEBI:41879) for 6 hour	GTRD	EXP039702_A549--lung-carcinoma-_NR3C1_MACS_NR3C1_MA0113.3.damo.pwm.bed	3294
1	75	AR	24.5235	5.17389		76	75	84	1292	1292	484	158	56607	608881	AR 22RV1 (prostate carcinoma) AR	22RV1 (prostate carcinoma)	BTO:0002999	AR	Treatment: non-target siNT+R1881	GTRD	EXP048920_22RV1--prostate-carcinoma-_AR_MACS_AR_MA0007.3.damo.pwm.bed	16191
1	3142	NR3C1	24.4711	2.31122		223	76	563	85	563	241	1039	56460	608000	NR3C1 HASM2 (Human airway smooth muscle 2) NR3C1	HASM2 (Human airway smooth muscle 2)	NULL	NR3C1	Treatment: dexamethasone for 4 hr Genotype: Ad-GFP transduction	GTRD	EXP049657_HASM2--Human-airway-smooth-muscle-2-_NR3C1_MACS_NR3C1_MA0113.3.damo.pwm.bed	43217
1	3113	NR3C1	23.6016	9.71875		47	77	18	1840	1840	645	52	56636	608987	NR3C1 A549 (lung carcinoma) NR3C1	A549 (lung carcinoma)	BTO:0000018	NR3C1	100nM dexamethasone (CHEBI:41879) for 4 hour	GTRD	EXP039722_A549--lung-carcinoma-_NR3C1_MACS_NR3C1_MA0113.3.damo.pwm.bed	3113
1	86	AR	23.117	3.96971		93	78	153	989	989	407	252	56590	608787	AR LNCaP (prostate carcinoma) AR	LNCaP (prostate carcinoma)	BTO:0001321	AR	Treatment: 10 nM DHT for 4 hrs	GTRD	EXP049276_LNCaP--prostate-carcinoma-_AR_MACS_AR_MA0007.3.damo.pwm.bed	32515
1	78	AR	23.0191	3.95403		93	79	155	989	989	408	253	56590	608786	AR LNCaP (prostate carcinoma) AR	LNCaP (prostate carcinoma)	BTO:0001321	AR	Treatment: Cells were harvested in log phase growth Genotype: wildtype	GTRD	EXP048986_LNCaP--prostate-carcinoma-_AR_MACS_AR_MA0007.3.damo.pwm.bed	24009
1	3124	NR3C1	22.8952	5.94325		63	80	51	1500	1500	544	114	56620	608925	NR3C1 MCF-7 C4-12 (invasive breast ductal carcinoma) NR3C1	MCF-7 C4-12 (invasive breast ductal carcinoma)	NULL	NR3C1	Female	GTRD	EXP040662_MCF-7-C4-12--invasive-breast-ductal-carcinoma-_NR3C1_MACS_NR3C1_MA0113.3.damo.pwm.bed	7915
1	94	AR	22.8726	2.83314		144	81	369	392	392	281	547	56539	608492	AR 22RV1 (prostate carcinoma) AR	22RV1 (prostate carcinoma)	BTO:0002999	AR	Treatment: 10 nM DHT for 6 hrs TF: full-length AR (AR-FL)	GTRD	EXP049391_22RV1--prostate-carcinoma-_AR_MACS_AR_MA0007.3.damo.pwm.bed	40383
1	3153	NR3C1	22.7433	6.56471		58	82	45	1586	1586	571	95	56625	608944	NR3C1 LNCaP (prostate carcinoma) NR3C1	LNCaP (prostate carcinoma)	BTO:0001321	NR3C1	1F5	GEO	GSE30623_nr3c1_lncap-1f5_MACS_NR3C1_MA0113.3.damo.pwm.bed	8269
1	107	AR	22.6067	4.42289		81	83	118	1195	1195	465	197	56602	608842	AR LNCaP95 AR	LNCaP95	NULL	AR	Treatment: 10nM DHT for 4 hrs Genotype: shGFP	GTRD	EXP052949_LNCaP95_AR_MACS_AR_MA0007.3.damo.pwm.bed	20564
1	183	AR	22.6002	2.9153		136	84	343	460	460	296	502	56547	608537	AR LNCaP (prostate carcinoma) AR	LNCaP (prostate carcinoma)	BTO:0001321	AR	SHCTR_DHT	GEO	GSE62492_AR_lncap-shctr-dht_MACS_AR_MA0007.3.damo.pwm.bed	36882
1	182	AR	22.1805	4.39053		80	85	119	1213	1213	472	196	56603	608843	AR LNCaP (prostate carcinoma) AR	LNCaP (prostate carcinoma)	BTO:0001321	AR	R1881	GEO	GSE62492_AR_lncap-r1881_MACS_AR_MA0007.3.damo.pwm.bed	17613
1	184	AR	22.1537	2.86267		137	86	359	450	450	298	515	56546	608524	AR LNCaP (prostate carcinoma) AR	LNCaP (prostate carcinoma)	BTO:0001321	AR	SHFOXP1_DHT	GEO	GSE62492_AR_lncap-shfoxp1-dht_MACS_AR_MA0007.3.damo.pwm.bed	34532
1	37	AR	21.7868	3.76098		93	87	175	989	989	417	266	56590	608773	AR LNCaP (prostate carcinoma) AR	LNCaP (prostate carcinoma)	BTO:0001321	AR	10 nmol/l of mibolerone	GTRD	EXP033419_LNCaP--prostate-carcinoma-_AR_MACS_AR_MA0007.3.damo.pwm.bed	37783
1	3157	NR3C1	21.5041	5.11045		67	88	86	1426	1426	533	141	56616	608898	NR3C1 NALM-6 (adult B acute lymphoblastic leukemia) NR3C1	NALM-6 (adult B acute lymphoblastic leukemia)	BTO:0003288	NR3C1		GEO	GSE67046_nr3c1_nalm6_MACS_NR3C1_MA0113.3.damo.pwm.bed	9753
1	3133	NR3C1	21.4344	8.79724		45	89	21	1893	1893	668	55	56638	608984	NR3C1 MCF10A (breast epithelial cells) NR3C1	MCF10A (breast epithelial cells)	BTO:0001939	NR3C1	Treatment: EGF + DEX 20 min;	GTRD	EXP047631_MCF10A--breast-epithelial-cells-_NR3C1_MACS_NR3C1_MA0113.3.damo.pwm.bed	3299
1	52	AR	21.2354	4.35916		77	90	122	1274	1274	495	190	56606	608849	AR LNCaP (prostate carcinoma) AR	LNCaP (prostate carcinoma)	BTO:0001321	AR	treated for 24 hours with 2μg/mL aphidicolin +3 hour 10nm DHT	GTRD	EXP036468_LNCaP--prostate-carcinoma-_AR_MACS_AR_MA0007.3.damo.pwm.bed	29688
1	3131	NR3C1	21.0786	7.70329		48	91	33	1817	1817	647	67	56635	608972	NR3C1 MCF10A (breast epithelial cells) NR3C1	MCF10A (breast epithelial cells)	BTO:0001939	NR3C1	Treatment: dexamethasone (DEX) 60 min;	GTRD	EXP047629_MCF10A--breast-epithelial-cells-_NR3C1_MACS_NR3C1_MA0113.3.damo.pwm.bed	4478
1	35	AR	21.0064	4.11009		81	92	140	1195	1195	476	212	56602	608827	AR LNCaP C4-2 (prostate carcinoma) AR	LNCaP C4-2 (prostate carcinoma)	BTO:0005672	AR	10 nmol/l of mibolerone	GTRD	EXP033417_LNCaP-C4-2--prostate-carcinoma-_AR_MACS_AR_MA0007.3.damo.pwm.bed	30795
1	100	AR	20.9432	3.37643		102	93	228	847	847	389	325	56581	608714	AR LNCaP (prostate carcinoma) AR	LNCaP (prostate carcinoma)	BTO:0001321	AR	Treatment: treated with 10nM R1881 for 4 hours	GTRD	EXP049574_LNCaP--prostate-carcinoma-_AR_MACS_AR_MA0007.3.damo.pwm.bed	27020
1	76	AR	20.5139	3.97259		82	94	152	1176	1176	474	222	56601	608817	AR 22RV1 (prostate carcinoma) AR	22RV1 (prostate carcinoma)	BTO:0002999	AR	treatment: targeting ARV1/3/4/7 siARVs+R1881	GTRD	EXP048921_22RV1--prostate-carcinoma-_AR_MACS_AR_MA0007.3.damo.pwm.bed	13558
1	17	AR	20.0745	4.073		78	95	142	1257	1257	498	206	56605	608833	AR LNCaP (prostate carcinoma) AR	LNCaP (prostate carcinoma)	BTO:0001321	AR	100 nM DHT+Dex	GTRD	EXP030501_LNCaP--prostate-carcinoma-_AR_MACS_AR_MA0007.3.damo.pwm.bed	22150
1	54	AR	19.9551	3.8314		83	96	167	1162	1162	475	233	56600	608806	AR LNCaP (prostate carcinoma) AR	LNCaP (prostate carcinoma)	BTO:0001321	AR	2μg/mL aphidicolin for 15 hours, followed by washout and treatment with 50ng/mL nocodozole for 9 hours +3 hour 10nm DHT	GTRD	EXP036470_LNCaP--prostate-carcinoma-_AR_MACS_AR_MA0007.3.damo.pwm.bed	32748
1	117	AR	19.5471	3.37274		95	97	229	950	950	425	303	56588	608736	AR LNCaP (prostate carcinoma) AR	LNCaP (prostate carcinoma)	BTO:0001321	AR	Treatment: 2 mM DSG for 25 mins	GTRD	EXP053225_LNCaP--prostate-carcinoma-_AR_MACS_AR_MA0007.3.damo.pwm.bed	37153
1	1422	ESR1	19.3597	2.92482		115	98	339	668	668	368	423	56568	608616	ESR1 T47D (invasive ductal carcinoma) ESR1	T47D (invasive ductal carcinoma)	BTO:0001248	ESR1	PROG	GEO	GSE68355_ESR1_t47d-prog_MACS_ESR1_MA0112.3.damo.pwm.bed	18511
1	3106	NR3C1	18.8738	2.51558		144	99	482	392	482	324	616	56539	608423	NR3C1 MCF7 (Invasive ductal breast carcinoma) NR3C1	MCF7 (Invasive ductal breast carcinoma)	BTO:0000093	NR3C1	E2, DEX	GTRD	EXP037450_MCF7--Invasive-ductal-breast-carcinoma-_NR3C1_MACS_NR3C1_MA0113.3.damo.pwm.bed	29455
1	3135	NR3C1	18.5884	7.45679		43	100	37	1955	1955	697	62	56640	608977	NR3C1 MCF10A (breast epithelial cells) NR3C1	MCF10A (breast epithelial cells)	BTO:0001939	NR3C1	Treatment: EGF + DEX 60 min;	GTRD	EXP047633_MCF10A--breast-epithelial-cells-_NR3C1_MACS_NR3C1_MA0113.3.damo.pwm.bed	4295
1	113	AR	18.5726	3.29076		93	101	246	989	989	445	304	56590	608735	AR LNCaP (prostate carcinoma) AR	LNCaP (prostate carcinoma)	BTO:0001321	AR	Treatment: transfected twice with with 5nM of siControl every 24 hours, 100nM of DHT for 2 hrs	GTRD	EXP052982_LNCaP--prostate-carcinoma-_AR_MACS_AR_MA0007.3.damo.pwm.bed	28285
1	90	AR	18.4455	5.32826		55	102	78	1634	1634	605	111	56628	608928	AR LNCaP (prostate carcinoma) AR	LNCaP (prostate carcinoma)	BTO:0001321	AR	Treatment: 10 nM DHT for 4 hrs Genotype: Bag-1L knockout and Bag-1L wildtype	GTRD	EXP049282_LNCaP--prostate-carcinoma-_AR_MACS_AR_MA0007.3.damo.pwm.bed	16653
1	3104	NR3C1	17.8632	2.05095		209	103	675	114	675	297	1097	56474	607942	NR3C1 BEAS-2B (bronchial epithelium) NR3C1	BEAS-2B (bronchial epithelium)	NULL	NR3C1	dexamethasone + TNF	GTRD	EXP036258_BEAS-2B--bronchial-epithelium-_NR3C1_MACS_NR3C1_MA0113.3.damo.pwm.bed	26852
1	101	AR	17.4771	7.54468		40	104	36	2032	2032	724	57	56643	608982	AR R1-AD1 (prostate cancer) AR	R1-AD1 (prostate cancer)	NULL	AR	Treatment: 0.1% DMSO + 1 nM ethanol for 4 hrs	GTRD	EXP049662_R1-AD1--prostate-cancer-_AR_MACS_AR_MA0007.3.damo.pwm.bed	3709
1	203	AR	17.3983	5.18086		53	105	83	1687	1687	625	110	56630	608929	AR VCaP (prostate carcinoma) AR	VCaP (prostate carcinoma)	BTO:0003215	AR	R1881	GEO	GSE79128_AR_vcap-r1881_MACS_AR_MA0007.3.damo.pwm.bed	9419
1	43	AR	17.2305	2.23655		165	106	598	266	598	323	794	56518	608245	AR LNCaP C4-2 (prostate carcinoma) AR	LNCaP C4-2 (prostate carcinoma)	BTO:0005672	AR	10 nmol/l of mibolerone	GTRD	EXP034502_LNCaP-C4-2--prostate-carcinoma-_AR_MACS_AR_MA0007.3.damo.pwm.bed	52310
1	297	BHLHE40	17.1936	1.54017		504	107	1034	5	1034	382	3527	56179	605512	BHLHE40 IMR90 (lung fibroblasts) BHLHE40	IMR90 (lung fibroblasts)	NULL	BHLHE40	NA	GTRD	EXP039939_IMR90--lung-fibroblasts-_BHLHE40_MACS_BHLHE40_MA0464.2.damo.pwm.bed	37168
1	108	AR	16.9523	3.7799		71	108	173	1366	1366	549	202	56612	608837	AR LNCaP95 AR	LNCaP95	NULL	AR	Treatment: 10nM DHT for 4 hrs Genotype: shARv7 transfection	GTRD	EXP052951_LNCaP95_AR_MACS_AR_MA0007.3.damo.pwm.bed	17694
1	3105	NR3C1	16.9492	2.56561		124	109	467	566	566	381	520	56559	608519	NR3C1 MCF7 (Invasive ductal breast carcinoma) NR3C1	MCF7 (Invasive ductal breast carcinoma)	BTO:0000093	NR3C1	ICI, DEX	GTRD	EXP037448_MCF7--Invasive-ductal-breast-carcinoma-_NR3C1_MACS_NR3C1_MA0113.3.damo.pwm.bed	28242
1	202	AR	16.4365	2.84405		101	110	363	864	864	446	382	56582	608657	AR VCaP (prostate carcinoma) AR	VCaP (prostate carcinoma)	BTO:0003215	AR	DHT	GEO	GSE79128_AR_vcap-dht_MACS_AR_MA0007.3.damo.pwm.bed	19055
1	2252	JUN	16.4081	3.14013		87	111	281	1101	1101	498	298	56596	608741	JUN MDA-MB-231 (breast adenocarcinoma) JUN	MDA-MB-231 (breast adenocarcinoma)	BTO:0000815	JUN	dexametasone	GTRD	EXP033443_MDA-MB-231--breast-adenocarcinoma-_JUN_MACS_JUN_MA1128.1.damo.pwm.bed	17146
1	3150	NR3C1	16.2206	4.287		59	112	132	1571	1571	605	148	56624	608891	NR3C1 HeLa-B2 NR3C1	HeLa-B2	NA	NR3C1	TA_TNFA	GEO	GSE24518_nr3c1_helab2-ta-tnfa_MACS_NR3C1_MA0113.3.damo.pwm.bed	5431
1	5	AR	16.1928	5.9133		44	113	53	1926	1926	697	80	56639	608959	AR LNCaP (prostate carcinoma) AR	LNCaP (prostate carcinoma)	BTO:0001321	AR	AR stimulated	GTRD	EXP000407_LNCaP--prostate-carcinoma-_AR_MACS_AR_MA0007.3.damo.pwm.bed	10563
1	87	AR	16.1429	5.43331		47	114	61	1840	1840	672	93	56636	608946	AR LNCaP (prostate carcinoma) AR	LNCaP (prostate carcinoma)	BTO:0001321	AR	Treatment: 10 nM DHT for 4 hrs Genotype: Bag-1L knockout	GTRD	EXP049278_LNCaP--prostate-carcinoma-_AR_MACS_AR_MA0007.3.damo.pwm.bed	12962
1	45	AR	16.1162	2.14221		169	115	644	245	644	335	849	56514	608190	AR LNCaP (prostate carcinoma) AR	LNCaP (prostate carcinoma)	BTO:0001321	AR	10 nmol/l of mibolerone	GTRD	EXP034504_LNCaP--prostate-carcinoma-_AR_MACS_AR_MA0007.3.damo.pwm.bed	60764
1	3146	NR3C1	16.0896	3.49053		74	116	213	1319	1319	549	228	56609	608811	NR3C1 SUP-B15 (Childhood B acute lymphoblastic leukemia) NR3C1	SUP-B15 (Childhood B acute lymphoblastic leukemia)	NULL	NR3C1	Treatment: 1uM dexamethasone in 0.02% ethanol Genotype: traslocation t(9;22)(q34;11) ? BCR-ABL1 e1-a2 fusion	GTRD	EXP052965_SUP-B15--Childhood-B-acute-lymphoblastic-leukemia-_NR3C1_MACS_NR3C1_MA0113.3.damo.pwm.bed	13374
1	72	AR	15.958	8.00562		35	117	28	2190	2190	778	47	56648	608992	AR HEE (human epididymis epithelial cells) AR	HEE (human epididymis epithelial cells)	NULL	AR	Treatment: treatment of 1 nM R1881 (methyltrienolone) for 12 -16 hr	GTRD	EXP048160_HEE--human-epididymis-epithelial-cells-_AR_MACS_AR_MA0007.3.damo.pwm.bed	3598
1	1	AR	15.7973	2.39298		131	118	529	507	529	385	589	56552	608450	AR LNCaP (prostate carcinoma) AR	LNCaP (prostate carcinoma)	BTO:0001321	AR		Array Express	ERP001226_AR_lncap_MACS_AR_MA0007.3.damo.pwm.bed	31151
1	97	AR	15.3981	5.86427		42	119	55	1979	1979	718	77	56641	608962	AR VCaP and LTAD cells AR	VCaP and LTAD cells	NULL	AR	Treatment: 24h DHT 10 nM	GTRD	EXP049449_VCaP-and-LTAD-cells_AR_MACS_AR_MA0007.3.damo.pwm.bed	12487
1	1540	FOS	15.3899	2.43698		123	120	515	578	578	404	543	56560	608496	FOS IMR90 (lung fibroblasts) FOS	IMR90 (lung fibroblasts)	NULL	FOS		GTRD	EXP039888_IMR90--lung-fibroblasts-_FOS_MACS_FOS_MA1134.1.damo.pwm.bed	41266
1	1423	ESR1	15.3316	2.84002		94	121	365	967	967	484	356	56589	608683	ESR1 T47D (invasive ductal carcinoma) ESR1	T47D (invasive ductal carcinoma)	BTO:0001248	ESR1	R5020	GEO	GSE68355_ESR1_t47d-r5020_MACS_ESR1_MA0112.3.damo.pwm.bed	15334
1	98	AR	15.2178	6.35234		39	122	46	2059	2059	742	66	56644	608973	AR VCaP and LTAD cells AR	VCaP and LTAD cells	NULL	AR	Treatment: 24h DHT 1 nM	GTRD	EXP049450_VCaP-and-LTAD-cells_AR_MACS_AR_MA0007.3.damo.pwm.bed	12177
1	1541	FOS	15.2013	2.30915		135	123	564	466	564	384	629	56548	608410	FOS IMR90 (lung fibroblasts) FOS	IMR90 (lung fibroblasts)	NULL	FOS		GTRD	EXP039888_IMR90--lung-fibroblasts-_FOS_MACS_FOS_MA1141.1.damo.pwm.bed	41241
1	79	AR	14.8993	5.31529		44	124	79	1926	1926	710	89	56639	608950	AR LNCaP (prostate carcinoma) AR	LNCaP (prostate carcinoma)	BTO:0001321	AR	Treatment: Cells were harvested in log phase growth Genotype: HNF4G overexpression	GTRD	EXP048987_LNCaP--prostate-carcinoma-_AR_MACS_AR_MA0007.3.damo.pwm.bed	12596
1	171	AR	14.8302	2.77761		94	125	376	967	967	489	364	56589	608675	AR VCaP (prostate carcinoma) AR	VCaP (prostate carcinoma)	BTO:0003215	AR	DHT24H_SHRUNX1	GEO	GSE58428_AR_vcap-dht24h-shrunx1_MACS_AR_MA0007.3.damo.pwm.bed	28873
1	3110	NR3C1	14.736	6.28468		38	126	49	2091	2091	755	65	56645	608974	NR3C1 A549 (lung carcinoma) NR3C1	A549 (lung carcinoma)	BTO:0000018	NR3C1	100nM dexamethasone (CHEBI:41879) for 12 hour	GTRD	EXP039608_A549--lung-carcinoma-_NR3C1_MACS_NR3C1_MA0113.3.damo.pwm.bed	3230
1	3571	SMAD3	14.6996	2.18152		147	127	618	379	618	375	725	56536	608314	SMAD3 MDA-MB-231 (breast adenocarcinoma) SMAD3	MDA-MB-231 (breast adenocarcinoma)	BTO:0000815	SMAD3	Treatment: TGF-beta CellType: Immortalized human mammary epithelial cells	GTRD	EXP047901_MDA-MB-231--breast-adenocarcinoma-_SMAD3_MACS_SMAD3_MA1622.1.damo.pwm.bed	47849
1	157	AR	14.6221	15.4451		23	128	6	2621	2621	918	16	56660	609023	AR PC3(bone mets prostate adenocarcinoma) AR	PC3(bone mets prostate adenocarcinoma)	NULL	AR		GEO	GSE54110_AR_pc3_MACS_AR_MA0007.3.damo.pwm.bed	1553
1	172	AR	14.4844	2.44007		115	129	513	668	668	437	507	56568	608532	AR VCaP (prostate carcinoma) AR	VCaP (prostate carcinoma)	BTO:0003215	AR	DHT24H	GEO	GSE58428_AR_vcap-dht24h_MACS_AR_MA0007.3.damo.pwm.bed	33157
1	1518	FOS	14.4841	2.57756		104	130	465	817	817	471	434	56579	608605	FOS FOS	NA	NA	FOS	NA	NA	ENCSR000DOT_MCF_10A_FOS_MACS_FOS_MA0476.1.damo.pwm.bed	62586
1	3129	NR3C1	14.4131	9.16872		29	131	20	2412	2412	854	34	56654	609005	NR3C1 MCF10A (breast epithelial cells) NR3C1	MCF10A (breast epithelial cells)	BTO:0001939	NR3C1	Treatment: dexamethasone (DEX) 20 min;	GTRD	EXP047627_MCF10A--breast-epithelial-cells-_NR3C1_MACS_NR3C1_MA0113.3.damo.pwm.bed	2268
1	2250	JUN	14.1859	2.91701		83	132	342	1162	1162	545	306	56600	608733	JUN MDA-MB-231 (breast adenocarcinoma) JUN	MDA-MB-231 (breast adenocarcinoma)	BTO:0000815	JUN	dexametasone	GTRD	EXP033443_MDA-MB-231--breast-adenocarcinoma-_JUN_MACS_JUN_MA0489.1.damo.pwm.bed	17206
1	30	AR	14.0858	2.83717		86	133	367	1121	1121	540	326	56597	608713	AR LNCaP (prostate carcinoma) AR	LNCaP (prostate carcinoma)	BTO:0001321	AR	Vehicle	GTRD	EXP032866_LNCaP--prostate-carcinoma-_AR_MACS_AR_MA0007.3.damo.pwm.bed	28284
1	2718	MAX	14.0577	1.50675		447	134	1083	6	1083	408	3196	56236	605843	MAX U-87MG MAX	U-87MG	NA	MAX		GEO	GSE36354_max_u87mg_MACS_MAX_MA0058.3.damo.pwm.bed	54709
1	14	AR	14.004	3.32384		68	135	237	1412	1412	595	220	56615	608819	AR VCaP (prostate carcinoma) AR	VCaP (prostate carcinoma)	BTO:0003215	AR	R1881	GTRD	EXP000733_VCaP--prostate-carcinoma-_AR_MACS_AR_MA0007.3.damo.pwm.bed	12309
1	2577	JUNB	13.8893	2.29598		124	136	578	566	578	427	581	56559	608458	JUNB MCF10A-ER-Src JUNB	MCF10A-ER-Src	NULL	JUNB	Genotype: transformed	GTRD	EXP048570_MCF10A-ER-Src_JUNB_MACS_JUNB_MA0490.2.damo.pwm.bed	61309
1	2274	JUN	13.8265	2.68888		92	137	404	1012	1012	518	368	56591	608671	JUN RCC 7860 (Renal cell carcinoma) JUN	RCC 7860 (Renal cell carcinoma)	BTO:0003781	JUN		GTRD	EXP037742_786-O--renal-carcinoma-_JUN_MACS_JUN_MA1128.1.damo.pwm.bed	18328
1	2272	JUN	13.6443	2.88439		81	138	350	1195	1195	561	302	56602	608737	JUN RCC 7860 (Renal cell carcinoma) JUN	RCC 7860 (Renal cell carcinoma)	BTO:0003781	JUN		GTRD	EXP037742_786-O--renal-carcinoma-_JUN_MACS_JUN_MA0489.1.damo.pwm.bed	17663
1	3149	NR3C1	13.6044	2.19089		134	139	616	475	616	410	658	56549	608381	NR3C1 HeLa-B2 NR3C1	HeLa-B2	NA	NR3C1	P65KD_TA_TNFA	GEO	GSE24518_nr3c1_helab2-p65kd-ta-tnfa_MACS_NR3C1_MA0113.3.damo.pwm.bed	14867
1	3570	SMAD3	13.5934	2.20509		132	140	610	493	610	414	644	56551	608395	SMAD3 MDA-MB-231 (breast adenocarcinoma) SMAD3	MDA-MB-231 (breast adenocarcinoma)	BTO:0000815	SMAD3	Treatment: no CellType: Immortalized human mammary epithelial cells	GTRD	EXP047900_MDA-MB-231--breast-adenocarcinoma-_SMAD3_MACS_SMAD3_MA1622.1.damo.pwm.bed	38463
1	3116	NR3C1	13.4845	17.907		20	141	4	2740	2740	962	12	56663	609027	NR3C1 A549 (lung carcinoma) NR3C1	A549 (lung carcinoma)	BTO:0000018	NR3C1	100nM dexamethasone (CHEBI:41879) for 10 hour	GTRD	EXP039836_A549--lung-carcinoma-_NR3C1_MACS_NR3C1_MA0113.3.damo.pwm.bed	845
1	194	AR	13.4817	2.98313		76	142	321	1292	1292	585	274	56607	608765	AR MDA-MB-453 (breast adenocarcinoma) AR	MDA-MB-453 (breast adenocarcinoma)	BTO:0001908	AR	R1881_SIPIAS1	GEO	GSE70161_AR_mdamb453-r1881-sipias1_MACS_AR_MA0007.3.damo.pwm.bed	27179
1	4	AR	13.4521	2.03114		158	143	684	309	684	379	837	56525	608202	AR LNCaP (prostate carcinoma) AR	LNCaP (prostate carcinoma)	BTO:0001321	AR		Array Express	ERP003503_AR_lncap_MACS_AR_MA0007.3.damo.pwm.bed	27405
1	2243	JUN	13.3423	3.01451		74	144	316	1319	1319	593	264	56609	608775	JUN MDA-MB-231 (breast adenocarcinoma) JUN	MDA-MB-231 (breast adenocarcinoma)	BTO:0000815	JUN		GTRD	EXP033442_MDA-MB-231--breast-adenocarcinoma-_JUN_MACS_JUN_MA0489.1.damo.pwm.bed	16172
1	2245	JUN	13.2736	3.0311		73	145	309	1335	1335	596	259	56610	608780	JUN MDA-MB-231 (breast adenocarcinoma) JUN	MDA-MB-231 (breast adenocarcinoma)	BTO:0000815	JUN		GTRD	EXP033442_MDA-MB-231--breast-adenocarcinoma-_JUN_MACS_JUN_MA1128.1.damo.pwm.bed	16330
1	2253	JUN	13.2057	3.04833		72	146	302	1353	1353	600	254	56611	608785	JUN MDA-MB-231 (breast adenocarcinoma) JUN	MDA-MB-231 (breast adenocarcinoma)	BTO:0000815	JUN	dexametasone	GTRD	EXP033443_MDA-MB-231--breast-adenocarcinoma-_JUN_MACS_JUN_MA1130.1.damo.pwm.bed	17033
1	3572	SMAD3	13.0858	2.78189		82	147	375	1176	1176	566	317	56601	608722	SMAD3 HCC1954 (ductal breast carcinoma) SMAD3	HCC1954 (ductal breast carcinoma)	BTO:0005368	SMAD3	Treatment: no CellType: Immortalized human mammary epithelial cells	GTRD	EXP047902_HCC1954--ductal-breast-carcinoma-_SMAD3_MACS_SMAD3_MA0513.1.damo.pwm.bed	25358
1	1574	FOSL2	13.0422	2.84135		79	148	364	1237	1237	583	299	56604	608740	FOSL2 SK-N-SH (neuroblastoma) FOSL2	SK-N-SH (neuroblastoma)	BTO:0001620	FOSL2		ENCODE	ENCSR000BVB_SK-N-SH_FOSL2_MACS_FOSL2_MA0478.1.damo.pwm.bed	42468
1	2581	JUNB	12.9205	2.19685		126	149	614	545	614	436	617	56557	608422	JUNB MCF10A-ER-Src JUNB	MCF10A-ER-Src	NULL	JUNB	Genotype: transformed	GTRD	EXP048570_MCF10A-ER-Src_JUNB_MACS_JUNB_MA1137.1.damo.pwm.bed	63850
1	1561	FOS	12.8572	1.97757		161	150	724	294	724	389	876	56522	608163	FOS MCF10A-ER-Src FOS	MCF10A-ER-Src	NULL	FOS	Genotype: transformed	GTRD	EXP048568_MCF10A-ER-Src_FOS_MACS_FOS_MA1141.1.damo.pwm.bed	90835
1	2249	JUN	12.8306	3.2062		65	151	263	1467	1467	627	218	56618	608821	JUN MDA-MB-231 (breast adenocarcinoma) JUN	MDA-MB-231 (breast adenocarcinoma)	BTO:0000815	JUN	dexametasone	GTRD	EXP033443_MDA-MB-231--breast-adenocarcinoma-_JUN_MACS_JUN_MA0462.2.damo.pwm.bed	17016
1	3574	SMAD3	12.8211	2.70475		84	152	400	1146	1146	566	334	56599	608705	SMAD3 HCC1954 (ductal breast carcinoma) SMAD3	HCC1954 (ductal breast carcinoma)	BTO:0005368	SMAD3	Treatment: TGF-beta CellType: Immortalized human mammary epithelial cells	GTRD	EXP047903_HCC1954--ductal-breast-carcinoma-_SMAD3_MACS_SMAD3_MA0513.1.damo.pwm.bed	29796
1	1566	FOSL1	12.7159	2.60107		89	153	452	1055	1055	553	368	56594	608671	FOSL1 MDA231-LM2-4175 (breast adenocarcinoma) FOSL1	MDA231-LM2-4175 (breast adenocarcinoma)	NULL	FOSL1	NA	GTRD	EXP038404_MDA231-LM2-4175--breast-adenocarcinoma-_FOSL1_MACS_FOSL1_MA0477.2.damo.pwm.bed	25121
1	2471	JUN	12.601	2.00021		153	154	712	331	712	399	823	56530	608216	JUN MDA-MB-231 (breast adenocarcinoma) JUN	MDA-MB-231 (breast adenocarcinoma)	BTO:0000815	JUN		GEO	GSE66081_jun_mdamb231_MACS_JUN_MA0489.1.damo.pwm.bed	56305
1	47	AR	12.5754	2.3877		103	155	536	829	829	507	464	56580	608575	AR VCaP (prostate carcinoma) AR	VCaP (prostate carcinoma)	BTO:0003215	AR	siControl	GTRD	EXP036095_VCaP--prostate-carcinoma-_AR_MACS_AR_MA0007.3.damo.pwm.bed	33563
1	2079	HIF1A	12.5338	2.29607		111	156	577	723	723	485	520	56572	608519	HIF1A renal tubular cells HIF1A	renal tubular cells	NULL	HIF1A	1 mM dimethyloxalylglycine	GTRD	EXP036851_renal-tubular-cells_HIF1A_MACS_HIF1A_MA0259.1.damo.pwm.bed	4043
1	2504	JUNB	12.523	3.29604		61	157	243	1530	1530	643	199	56622	608840	JUNB A549 (lung carcinoma) JUNB	A549 (lung carcinoma)	BTO:0000018	JUNB	100nM dexamethasone (CHEBI:41879) for 6 hour	GTRD	EXP039540_A549--lung-carcinoma-_JUNB_MACS_JUNB_MA1137.1.damo.pwm.bed	16529
1	2572	JUNB	12.479	2.52417		92	158	478	1012	1012	549	392	56591	608647	JUNB MCF10A-ER-Src JUNB	MCF10A-ER-Src	NULL	JUNB	Genotype: non-transformed	GTRD	EXP048569_MCF10A-ER-Src_JUNB_MACS_JUNB_MA1134.1.damo.pwm.bed	47147
1	38	AR	12.4319	3.78149		51	159	172	1745	1745	692	145	56632	608894	AR ovarian granulosa cells AR	ovarian granulosa cells	NULL	AR		GTRD	EXP033702_ovarian-granulosa-cells_AR_MACS_AR_MA0007.3.damo.pwm.bed	9053
1	2481	JUNB	12.4007	2.76833		78	160	381	1257	1257	599	303	56605	608736	JUNB HAEC (human aortic endothelial cells) JUNB	HAEC (human aortic endothelial cells)	NULL	JUNB	control, 4h	GTRD	EXP038040_HAEC--human-aortic-endothelial-cells-_JUNB_MACS_JUNB_MA1134.1.damo.pwm.bed	31510
1	1568	FOSL1	12.3928	2.52897		91	161	476	1024	1024	554	387	56592	608652	FOSL1 MDA231-LM2-4175 (breast adenocarcinoma) FOSL1	MDA231-LM2-4175 (breast adenocarcinoma)	NULL	FOSL1	NA	GTRD	EXP038404_MDA231-LM2-4175--breast-adenocarcinoma-_FOSL1_MACS_FOSL1_MA1137.1.damo.pwm.bed	25963
1	2574	JUNB	12.3738	2.35484		104	162	546	817	817	508	475	56579	608564	JUNB MCF10A-ER-Src JUNB	MCF10A-ER-Src	NULL	JUNB	Genotype: non-transformed	GTRD	EXP048569_MCF10A-ER-Src_JUNB_MACS_JUNB_MA1137.1.damo.pwm.bed	47314
1	2483	JUNB	12.3539	2.64146		84	163	442	1146	1146	584	342	56599	608697	JUNB HAEC (human aortic endothelial cells) JUNB	HAEC (human aortic endothelial cells)	NULL	JUNB	control, 4h	GTRD	EXP038040_HAEC--human-aortic-endothelial-cells-_JUNB_MACS_JUNB_MA1137.1.damo.pwm.bed	30987
1	2535	JUNB	12.3527	4.30065		44	164	126	1926	1926	739	110	56639	608929	JUNB A549 (lung carcinoma) JUNB	A549 (lung carcinoma)	BTO:0000018	JUNB	100nM dexamethasone (CHEBI:41879) for 2 hour	GTRD	EXP039868_A549--lung-carcinoma-_JUNB_MACS_JUNB_MA0490.2.damo.pwm.bed	9948
1	1567	FOSL1	12.2858	2.51596		91	165	480	1024	1024	556	389	56592	608650	FOSL1 MDA231-LM2-4175 (breast adenocarcinoma) FOSL1	MDA231-LM2-4175 (breast adenocarcinoma)	NULL	FOSL1	NA	GTRD	EXP038404_MDA231-LM2-4175--breast-adenocarcinoma-_FOSL1_MACS_FOSL1_MA1128.1.damo.pwm.bed	25995
1	91	AR	12.2703	4.47077		42	166	113	1979	1979	753	101	56641	608938	AR LNCaP (prostate carcinoma) AR	LNCaP (prostate carcinoma)	BTO:0001321	AR	Treatment: 10 nM DHT for 4 hrs Genotype: Bag-1L wildtype	GTRD	EXP049284_LNCaP--prostate-carcinoma-_AR_MACS_AR_MA0007.3.damo.pwm.bed	20596
1	2553	JUNB	12.2476	3.73011		51	167	177	1745	1745	696	147	56632	608892	JUNB A549 (lung carcinoma) JUNB	A549 (lung carcinoma)	BTO:0000018	JUNB	1 h with 100 nM Dexamethasone (Myers)	GTRD	EXP040036_A549--lung-carcinoma-_JUNB_MACS_JUNB_MA1137.1.damo.pwm.bed	11993
1	2590	JUND	12.2436	2.5579		88	168	471	1081	1081	573	370	56595	608669	JUND SK-N-SH (neuroblastoma) JUND	SK-N-SH (neuroblastoma)	BTO:0001620	JUND		ENCODE	ENCSR000BSK_SK-N-SH_JUND_MACS_JUND_MA0491.2.damo.pwm.bed	35878
1	2506	JUNB	12.2371	2.96815		69	169	324	1406	1406	633	250	56614	608789	JUNB A549 (lung carcinoma) JUNB	A549 (lung carcinoma)	BTO:0000018	JUNB	100nM dexamethasone (CHEBI:41879) for 6 hour	GTRD	EXP039540_A549--lung-carcinoma-_JUNB_MACS_JUNB_MA1140.2.damo.pwm.bed	18139
1	2275	JUN	12.1993	2.69695		80	170	403	1213	1213	595	319	56603	608720	JUN RCC 7860 (Renal cell carcinoma) JUN	RCC 7860 (Renal cell carcinoma)	BTO:0003781	JUN		GTRD	EXP037742_786-O--renal-carcinoma-_JUN_MACS_JUN_MA1130.1.damo.pwm.bed	18228
1	53	AR	12.1944	3.84517		49	171	163	1791	1791	708	137	56634	608902	AR LNCaP (prostate carcinoma) AR	LNCaP (prostate carcinoma)	BTO:0001321	AR	treated for 24 hours with 1mM hydroxyurea +3 hour 10nm DHT	GTRD	EXP036469_LNCaP--prostate-carcinoma-_AR_MACS_AR_MA0007.3.damo.pwm.bed	22673
1	2500	JUNB	12.1778	3.30412		59	172	240	1571	1571	661	192	56624	608847	JUNB A549 (lung carcinoma) JUNB	A549 (lung carcinoma)	BTO:0000018	JUNB	100nM dexamethasone (CHEBI:41879) for 6 hour	GTRD	EXP039540_A549--lung-carcinoma-_JUNB_MACS_JUNB_MA0490.2.damo.pwm.bed	16195
1	2579	JUNB	12.172	2.25181		112	173	594	708	708	492	535	56571	608504	JUNB MCF10A-ER-Src JUNB	MCF10A-ER-Src	NULL	JUNB	Genotype: transformed	GTRD	EXP048570_MCF10A-ER-Src_JUNB_MACS_JUNB_MA1134.1.damo.pwm.bed	63920
1	1545	FOS	12.1615	2.4861		92	174	497	1012	1012	561	398	56591	608641	FOS MCF7 (Invasive ductal breast carcinoma) FOS	MCF7 (Invasive ductal breast carcinoma)	BTO:0000093	FOS		GTRD	EXP040137_MCF7--Invasive-ductal-breast-carcinoma-_FOS_MACS_FOS_MA1141.1.damo.pwm.bed	42986
1	2479	JUNB	12.1263	2.6109		84	175	450	1146	1146	590	346	56599	608693	JUNB HAEC (human aortic endothelial cells) JUNB	HAEC (human aortic endothelial cells)	NULL	JUNB	control, 4h	GTRD	EXP038040_HAEC--human-aortic-endothelial-cells-_JUNB_MACS_JUNB_MA0490.2.damo.pwm.bed	31160
1	2549	JUNB	12.1012	3.63045		52	176	191	1718	1718	695	154	56631	608885	JUNB A549 (lung carcinoma) JUNB	A549 (lung carcinoma)	BTO:0000018	JUNB	1 h with 100 nM Dexamethasone (Myers)	GTRD	EXP040036_A549--lung-carcinoma-_JUNB_MACS_JUNB_MA0490.2.damo.pwm.bed	12270
1	2539	JUNB	12.0367	4.28069		43	177	133	1955	1955	755	108	56640	608931	JUNB A549 (lung carcinoma) JUNB	A549 (lung carcinoma)	BTO:0000018	JUNB	100nM dexamethasone (CHEBI:41879) for 2 hour	GTRD	EXP039868_A549--lung-carcinoma-_JUNB_MACS_JUNB_MA1137.1.damo.pwm.bed	9928
1	193	AR	11.9581	3.03891		65	178	306	1467	1467	650	230	56618	608809	AR MDA-MB-453 (breast adenocarcinoma) AR	MDA-MB-453 (breast adenocarcinoma)	BTO:0001908	AR	R1881_SICTR	GEO	GSE70161_AR_mdamb453-r1881-sictr_MACS_AR_MA0007.3.damo.pwm.bed	21354
1	210	AR	11.888	3.28227		58	179	248	1586	1586	671	190	56625	608849	AR LNCaP (prostate carcinoma) AR	LNCaP (prostate carcinoma)	BTO:0001321	AR	DHT	GEO	GSE83860_AR_lncap-dht_MACS_AR_MA0007.3.damo.pwm.bed	25368
1	226	ARNT	11.8473	2.5736		84	180	466	1146	1146	597	351	56599	608688	ARNT ARNT	NA	NA	ARNT	NA	GEO	GSE67237_arnt_786o-hif2a_MACS_ARNT_MA0004.1.damo.pwm.bed	5112
1	1557	FOS	11.7676	2.04763		134	181	676	475	676	444	704	56549	608335	FOS MCF10A-ER-Src FOS	MCF10A-ER-Src	NULL	FOS	Genotype: non-transformed	GTRD	EXP048567_MCF10A-ER-Src_FOS_MACS_FOS_MA1141.1.damo.pwm.bed	67959
1	2622	JUND	11.7434	1.89337		164	182	776	271	776	410	932	56519	608107	JUND JUND	NA	NA	JUND	NA	GEO	GSE61369_jund_artery-smooth-muscle_MACS_JUND_MA0491.2.damo.pwm.bed	118029
1	16	AR	11.7126	3.58385		51	183	192	1745	1745	707	153	56632	608886	AR LNCaP (prostate carcinoma) AR	LNCaP (prostate carcinoma)	BTO:0001321	AR	100 nM DHT	GTRD	EXP030500_LNCaP--prostate-carcinoma-_AR_MACS_AR_MA0007.3.damo.pwm.bed	12326
1	2583	JUNB	11.6244	2.17406		115	184	625	668	668	492	569	56568	608470	JUNB MCF10A-ER-Src JUNB	MCF10A-ER-Src	NULL	JUNB	Genotype: transformed	GTRD	EXP048570_MCF10A-ER-Src_JUNB_MACS_JUNB_MA1140.2.damo.pwm.bed	62781
1	3151	NR3C1	11.6107	3.00528		64	185	317	1484	1484	662	229	56619	608810	NR3C1 HeLa-B2 NR3C1	HeLa-B2	NA	NR3C1	TA	GEO	GSE24518_nr3c1_helab2-ta_MACS_NR3C1_MA0113.3.damo.pwm.bed	7135
1	3569	SMAD3	11.6075	2.14768		118	186	642	625	642	484	591	56565	608448	SMAD3 MDA-MB-231 (breast adenocarcinoma) SMAD3	MDA-MB-231 (breast adenocarcinoma)	BTO:0000815	SMAD3	Treatment: no CellType: Immortalized human mammary epithelial cells	GTRD	EXP047900_MDA-MB-231--breast-adenocarcinoma-_SMAD3_MACS_SMAD3_MA0513.1.damo.pwm.bed	39240
1	2570	JUNB	11.5884	2.31792		100	187	559	881	881	542	464	56583	608575	JUNB MCF10A-ER-Src JUNB	MCF10A-ER-Src	NULL	JUNB	Genotype: non-transformed	GTRD	EXP048569_MCF10A-ER-Src_JUNB_MACS_JUNB_MA0490.2.damo.pwm.bed	46448
1	2246	JUN	11.5435	3.05806		62	188	300	1515	1515	668	218	56621	608821	JUN MDA-MB-231 (breast adenocarcinoma) JUN	MDA-MB-231 (breast adenocarcinoma)	BTO:0000815	JUN		GTRD	EXP033442_MDA-MB-231--breast-adenocarcinoma-_JUN_MACS_JUN_MA1130.1.damo.pwm.bed	16365
1	1536	FOS	11.5338	2.49968		86	189	490	1121	1121	600	370	56597	608669	FOS HUVEC-C (HUVEC, umbilical vein endothelial cells) FOS	HUVEC-C (HUVEC, umbilical vein endothelial cells)	BTO:0001949	FOS	NULL	GTRD	EXP000672_HUVEC-C--HUVEC--umbilical-vein-endothelial-cells-_FOS_MACS_FOS_MA1134.1.damo.pwm.bed	40074
1	1560	FOS	11.4701	2.0246		134	190	690	475	690	452	712	56549	608327	FOS MCF10A-ER-Src FOS	MCF10A-ER-Src	NULL	FOS	Genotype: transformed	GTRD	EXP048568_MCF10A-ER-Src_FOS_MACS_FOS_MA1134.1.damo.pwm.bed	88249
1	2497	JUNB	11.4642	3.41222		53	191	225	1687	1687	701	167	56630	608872	JUNB A549 (lung carcinoma) JUNB	A549 (lung carcinoma)	BTO:0000018	JUNB	100nM dexamethasone (CHEBI:41879) for 10 hour	GTRD	EXP039341_A549--lung-carcinoma-_JUNB_MACS_JUNB_MA1137.1.damo.pwm.bed	13466
1	2511	JUNB	11.4268	3.68613		48	192	185	1817	1817	731	140	56635	608899	JUNB A549 (lung carcinoma) JUNB	A549 (lung carcinoma)	BTO:0000018	JUNB	100nM dexamethasone (CHEBI:41879) for 5 hour	GTRD	EXP039614_A549--lung-carcinoma-_JUNB_MACS_JUNB_MA1137.1.damo.pwm.bed	12398
1	2221	JUN	11.4254	2.88165		67	193	351	1426	1426	657	250	56616	608789	JUN HeLa S3 (cervical adenocarcinoma) JUN	HeLa S3 (cervical adenocarcinoma)	BTO:0000568	JUN		ENCODE	ENCSR000EDG_HeLa-S3_JUN_MACS_JUN_MA0489.1.damo.pwm.bed	19799
1	133	AR	11.4085	3.30365		55	194	241	1634	1634	690	179	56628	608860	AR VCaP (prostate carcinoma) AR	VCaP (prostate carcinoma)	BTO:0003215	AR	R1881_1C30	GEO	GSE32892_AR_vcap-r1881-1c30_MACS_AR_MA0007.3.damo.pwm.bed	20833
1	96	AR	11.397	5.14779		34	195	85	2222	2222	834	71	56649	608968	AR 22RV1 (prostate carcinoma) AR	22RV1 (prostate carcinoma)	BTO:0002999	AR	Treatment: 10 nM DHT+10 uM MDV3100 TF: full-length AR (AR-FL)	GTRD	EXP049393_22RV1--prostate-carcinoma-_AR_MACS_AR_MA0007.3.damo.pwm.bed	8134
1	1628	FOSL2	11.3719	2.84505		68	196	362	1412	1412	657	257	56615	608782	FOSL2 hESC-1 (Embryonic stem cells) FOSL2	hESC-1 (Embryonic stem cells)	NULL	FOSL2		GEO	GSE69539_fosl2_hesc_MACS_FOSL2_MA0478.1.damo.pwm.bed	32898
1	2257	JUN	11.3393	2.61306		78	197	448	1257	1257	634	321	56605	608718	JUN MDA-MB-231 (breast adenocarcinoma) JUN	MDA-MB-231 (breast adenocarcinoma)	BTO:0000815	JUN	compaund A	GTRD	EXP033444_MDA-MB-231--breast-adenocarcinoma-_JUN_MACS_JUN_MA0489.1.damo.pwm.bed	17363
1	1624	FOSL2	11.2411	2.20005		108	198	612	757	757	522	528	56575	608511	FOSL2 LPS141 (Dedifferentiated liposarcoma) FOSL2	LPS141 (Dedifferentiated liposarcoma)	NULL	FOSL2		GTRD	EXP057976_LPS141--Dedifferentiated-liposarcoma-_FOSL2_MACS_FOSL2_MA0478.1.damo.pwm.bed	56002
1	3567	SMAD3	11.2345	3.21983		56	199	258	1614	1614	690	187	56627	608852	SMAD3 HMLE-Twist-ER (breast cancer) SMAD3	HMLE-Twist-ER (breast cancer)	NULL	SMAD3	CellType: immortalized human mammary epithelial cells Treatment:TGF--beta	GTRD	EXP047899_HMLE-Twist-ER--breast-cancer-_SMAD3_MACS_SMAD3_MA0513.1.damo.pwm.bed	13957
1	2493	JUNB	11.2215	3.35198		53	200	234	1687	1687	707	170	56630	608869	JUNB A549 (lung carcinoma) JUNB	A549 (lung carcinoma)	BTO:0000018	JUNB	100nM dexamethasone (CHEBI:41879) for 10 hour	GTRD	EXP039341_A549--lung-carcinoma-_JUNB_MACS_JUNB_MA0490.2.damo.pwm.bed	13575
1	2225	JUN	11.1153	2.58081		78	201	462	1257	1257	640	325	56605	608714	JUN JUN	NA	NA	JUN	NA	NA	ENCSR000EFA_endothelial_cell_of_umbilical_vein_JUN_MACS_JUN_MA0489.1.damo.pwm.bed	29452
1	48	AR	11.0828	2.39887		89	202	527	1055	1055	595	399	56594	608640	AR VCaP (prostate carcinoma) AR	VCaP (prostate carcinoma)	BTO:0003215	AR	siOCT1	GTRD	EXP036096_VCaP--prostate-carcinoma-_AR_MACS_AR_MA0007.3.damo.pwm.bed	30214
1	2555	JUNB	11.0731	3.46817		50	203	217	1771	1771	730	155	56633	608884	JUNB A549 (lung carcinoma) JUNB	A549 (lung carcinoma)	BTO:0000018	JUNB	1 h with 100 nM Dexamethasone (Myers)	GTRD	EXP040036_A549--lung-carcinoma-_JUNB_MACS_JUNB_MA1140.2.damo.pwm.bed	11986
1	2576	JUNB	11.0008	2.32395		94	204	555	967	967	575	435	56589	608604	JUNB MCF10A-ER-Src JUNB	MCF10A-ER-Src	NULL	JUNB	Genotype: non-transformed	GTRD	EXP048569_MCF10A-ER-Src_JUNB_MACS_JUNB_MA1140.2.damo.pwm.bed	46445
1	25	AR	10.9861	3.01477		60	205	315	1549	1549	690	214	56623	608825	AR LNCaP (prostate carcinoma) AR	LNCaP (prostate carcinoma)	BTO:0001321	AR	Vehicle	GTRD	EXP032854_LNCaP--prostate-carcinoma-_AR_MACS_AR_MA0007.3.damo.pwm.bed	21369
1	2242	JUN	10.9201	3.07201		58	206	290	1586	1586	694	203	56625	608836	JUN MDA-MB-231 (breast adenocarcinoma) JUN	MDA-MB-231 (breast adenocarcinoma)	BTO:0000815	JUN		GTRD	EXP033442_MDA-MB-231--breast-adenocarcinoma-_JUN_MACS_JUN_MA0462.2.damo.pwm.bed	16936
1	3363	RELA	10.8637	2.32055		93	207	557	989	989	584	431	56590	608608	RELA HUVEC-C (HUVEC, umbilical vein endothelial cells) RELA	HUVEC-C (HUVEC, umbilical vein endothelial cells)	BTO:0001949	RELA	Treatment: confluent, treated with Notch1 siRNA and stimulated with IL-1beta Passsage: 4	GTRD	EXP049056_HUVEC-C--HUVEC--umbilical-vein-endothelial-cells-_RELA_MACS_RELA_MA0107.1.damo.pwm.bed	60447
1	209	AR	10.8211	3.63634		46	208	190	1867	1867	755	136	56637	608903	AR LNCaP (prostate carcinoma) AR	LNCaP (prostate carcinoma)	BTO:0001321	AR	DHT_TNFA	GEO	GSE83860_AR_lncap-dht-tnfa_MACS_AR_MA0007.3.damo.pwm.bed	20267
1	1537	FOS	10.7681	2.29756		94	209	576	967	967	584	440	56589	608599	FOS HUVEC-C (HUVEC, umbilical vein endothelial cells) FOS	HUVEC-C (HUVEC, umbilical vein endothelial cells)	BTO:0001949	FOS	NULL	GTRD	EXP000672_HUVEC-C--HUVEC--umbilical-vein-endothelial-cells-_FOS_MACS_FOS_MA1141.1.damo.pwm.bed	40332
1	2600	JUND	10.7474	2.49362		80	210	493	1213	1213	639	345	56603	608694	JUND SK-N-SH (neuroblastoma) JUND	SK-N-SH (neuroblastoma)	BTO:0001620	JUND		ENCODE	ENCSR000EIB_SK-N-SH_JUND_MACS_JUND_MA0491.2.damo.pwm.bed	28134
1	2259	JUN	10.7224	2.6424		72	211	440	1353	1353	668	293	56611	608746	JUN MDA-MB-231 (breast adenocarcinoma) JUN	MDA-MB-231 (breast adenocarcinoma)	BTO:0000815	JUN	compaund A	GTRD	EXP033444_MDA-MB-231--breast-adenocarcinoma-_JUN_MACS_JUN_MA1128.1.damo.pwm.bed	17103
1	1544	FOS	10.6949	2.48641		80	212	496	1213	1213	640	346	56603	608693	FOS MCF7 (Invasive ductal breast carcinoma) FOS	MCF7 (Invasive ductal breast carcinoma)	BTO:0000093	FOS		GTRD	EXP040137_MCF7--Invasive-ductal-breast-carcinoma-_FOS_MACS_FOS_MA1134.1.damo.pwm.bed	42967
1	186	AR	10.5831	4.44839		36	213	115	2160	2160	829	87	56647	608952	AR LNCaP (prostate carcinoma) AR	LNCaP (prostate carcinoma)	BTO:0001321	AR		GEO	GSE63202_AR_lncap_MACS_AR_MA0007.3.damo.pwm.bed	9786
1	1555	FOS	10.5332	2.13137		108	214	645	757	757	539	545	56575	608494	FOS MCF10A-ER-Src FOS	MCF10A-ER-Src	NULL	FOS	Genotype: non-transformed	GTRD	EXP048567_MCF10A-ER-Src_FOS_MACS_FOS_MA0476.1.damo.pwm.bed	70735
1	1387	ESR1	10.5313	1.94671		135	215	746	466	746	476	746	56548	608293	ESR1 MCF7 (Invasive ductal breast carcinoma) ESR1	MCF7 (Invasive ductal breast carcinoma)	BTO:0000093	ESR1	SICTR_E2	GEO	GSE40129_esr1_mcf7-sictr-e2_MACS_ESR1_MA0112.3.damo.pwm.bed	45216
1	1581	FOSL2	10.5045	3.31828		50	216	238	1771	1771	742	162	56633	608877	FOSL2 A549 (lung carcinoma) FOSL2	A549 (lung carcinoma)	BTO:0000018	FOSL2	100nM dexamethasone (CHEBI:41879) for 3 hour	GTRD	EXP039502_A549--lung-carcinoma-_FOSL2_MACS_FOSL2_MA1130.1.damo.pwm.bed	14283
1	1282	ESR1	10.4971	1.9441		135	217	747	466	747	477	747	56548	608292	ESR1 MCF7 (Invasive ductal breast carcinoma) ESR1	MCF7 (Invasive ductal breast carcinoma)	BTO:0000093	ESR1	siNT	GTRD	EXP038770_MCF7--Invasive-ductal-breast-carcinoma-_ESR1_MACS_ESR1_MA0112.3.damo.pwm.bed	45111
1	2551	JUNB	10.3285	3.76254		42	218	174	1979	1979	790	120	56641	608919	JUNB A549 (lung carcinoma) JUNB	A549 (lung carcinoma)	BTO:0000018	JUNB	1 h with 100 nM Dexamethasone (Myers)	GTRD	EXP040036_A549--lung-carcinoma-_JUNB_MACS_JUNB_MA1134.1.damo.pwm.bed	11882
1	1514	FOS	10.2973	2.94132		58	219	332	1586	1586	712	212	56625	608827	FOS K562 (myelogenous leukemia) FOS	K562 (myelogenous leukemia)	NULL	FOS		ENCODE	ENCSR000DKB_K562_FOS_MACS_FOS_MA0476.1.damo.pwm.bed	17072
1	2305	JUN	10.2633	1.94246		132	220	749	493	749	487	731	56551	608308	JUN HAEC (human aortic endothelial cells) JUN	HAEC (human aortic endothelial cells)	NULL	JUN	control, 4h	GTRD	EXP038046_HAEC--human-aortic-endothelial-cells-_JUN_MACS_JUN_MA1128.1.damo.pwm.bed	50714
1	2485	JUNB	10.261	2.39622		82	221	528	1176	1176	642	368	56601	608671	JUNB HAEC (human aortic endothelial cells) JUNB	HAEC (human aortic endothelial cells)	NULL	JUNB	control, 4h	GTRD	EXP038040_HAEC--human-aortic-endothelial-cells-_JUNB_MACS_JUNB_MA1140.2.damo.pwm.bed	30781
1	2080	HIF1A	10.2505	2.18623		99	222	617	898	898	579	487	56584	608552	HIF1A renal tubular cells HIF1A	renal tubular cells	NULL	HIF1A	1 mM dimethyloxalylglycine	GTRD	EXP036851_renal-tubular-cells_HIF1A_MACS_HIF1A_MA1106.1.damo.pwm.bed	3311
1	1585	FOSL2	10.1583	3.32933		48	223	235	1817	1817	758	155	56635	608884	FOSL2 A549 (lung carcinoma) FOSL2	A549 (lung carcinoma)	BTO:0000018	FOSL2	100nM dexamethasone (CHEBI:41879) for 5 hour	GTRD	EXP039554_A549--lung-carcinoma-_FOSL2_MACS_FOSL2_MA1130.1.damo.pwm.bed	13660
1	1191	ESR1	10.1139	1.73566		181	224	887	198	887	436	1122	56502	607917	ESR1 MCF7 (Invasive ductal breast carcinoma) ESR1	MCF7 (Invasive ductal breast carcinoma)	BTO:0000093	ESR1	oestrogen	GTRD	EXP030928_MCF7--Invasive-ductal-breast-carcinoma-_ESR1_MACS_ESR1_MA0112.3.damo.pwm.bed	58978
1	2563	JUNB	10.0887	3.83912		40	225	164	2032	2032	807	112	56643	608927	JUNB A549 (lung carcinoma) JUNB	A549 (lung carcinoma)	BTO:0000018	JUNB	100nM dexamethasone (CHEBI:41879) for 3 hour	GTRD	EXP040136_A549--lung-carcinoma-_JUNB_MACS_JUNB_MA0490.2.damo.pwm.bed	9598
1	115	AR	10.0649	2.37056		82	226	540	1176	1176	647	372	56601	608667	AR LNCaP (prostate carcinoma) AR	LNCaP (prostate carcinoma)	BTO:0001321	AR	Treatment: transfected twice with with 5nM of siLINC00844 every 24 hours, 100nM of DHT for 2 hrs Genotype: transfected with siLINC00844	GTRD	EXP052984_LNCaP--prostate-carcinoma-_AR_MACS_AR_MA0007.3.damo.pwm.bed	26952
1	88	AR	10.0434	4.32483		35	227	124	2190	2190	847	87	56648	608952	AR LNCaP (prostate carcinoma) AR	LNCaP (prostate carcinoma)	BTO:0001321	AR	Treatment: 10 nM DHT for 4 hrs Genotype: Bag-1L knockout and vector	GTRD	EXP049280_LNCaP--prostate-carcinoma-_AR_MACS_AR_MA0007.3.damo.pwm.bed	13819
1	1535	FOS	9.98363	2.38971		80	228	530	1213	1213	657	360	56603	608679	FOS HUVEC-C (HUVEC, umbilical vein endothelial cells) FOS	HUVEC-C (HUVEC, umbilical vein endothelial cells)	BTO:0001949	FOS	NULL	GTRD	EXP000672_HUVEC-C--HUVEC--umbilical-vein-endothelial-cells-_FOS_MACS_FOS_MA0476.1.damo.pwm.bed	42988
1	1543	FOS	9.96628	2.54483		71	229	472	1366	1366	689	300	56612	608739	FOS MCF7 (Invasive ductal breast carcinoma) FOS	MCF7 (Invasive ductal breast carcinoma)	BTO:0000093	FOS		GTRD	EXP040137_MCF7--Invasive-ductal-breast-carcinoma-_FOS_MACS_FOS_MA0476.1.damo.pwm.bed	43869
1	2541	JUNB	9.96016	3.50388		44	230	212	1926	1926	789	135	56639	608904	JUNB A549 (lung carcinoma) JUNB	A549 (lung carcinoma)	BTO:0000018	JUNB	100nM dexamethasone (CHEBI:41879) for 2 hour	GTRD	EXP039868_A549--lung-carcinoma-_JUNB_MACS_JUNB_MA1140.2.damo.pwm.bed	10285
1	1225	ESR1	9.95543	1.77347		166	231	859	263	859	451	1007	56517	608032	ESR1 U2OS (osteosarcoma) ESR1	U2OS (osteosarcoma)	BTO:0001938	ESR1	E2	GTRD	EXP036907_U2OS--osteosarcoma-_ESR1_MACS_ESR1_MA0112.3.damo.pwm.bed	61856
1	1625	FOSL2	9.95403	2.06761		109	232	667	750	750	550	567	56574	608472	FOSL2 LPS141 (Dedifferentiated liposarcoma) FOSL2	LPS141 (Dedifferentiated liposarcoma)	NULL	FOSL2		GTRD	EXP057976_LPS141--Dedifferentiated-liposarcoma-_FOSL2_MACS_FOSL2_MA1130.1.damo.pwm.bed	52720
1	2417	JUN	9.91725	2.21271		93	233	603	989	989	608	452	56590	608587	JUN MCF10A-ER-Src JUN	MCF10A-ER-Src	NULL	JUN	Genotype: non-transformed	GTRD	EXP048571_MCF10A-ER-Src_JUN_MACS_JUN_MA1128.1.damo.pwm.bed	30780
1	2518	JUNB	9.88482	2.68805		64	234	405	1484	1484	708	256	56619	608783	JUNB A549 (lung carcinoma) JUNB	A549 (lung carcinoma)	BTO:0000018	JUNB	100nM dexamethasone (CHEBI:41879) for 12 hour	GTRD	EXP039744_A549--lung-carcinoma-_JUNB_MACS_JUNB_MA1137.1.damo.pwm.bed	20808
1	2424	JUN	9.82705	1.92458		129	235	759	519	759	504	721	56554	608318	JUN MCF10A-ER-Src JUN	MCF10A-ER-Src	NULL	JUN	Genotype: transformed	GTRD	EXP048572_MCF10A-ER-Src_JUN_MACS_JUN_MA1128.1.damo.pwm.bed	59515
1	1539	FOS	9.79679	2.102		103	236	659	829	829	575	527	56580	608512	FOS IMR90 (lung fibroblasts) FOS	IMR90 (lung fibroblasts)	NULL	FOS		GTRD	EXP039888_IMR90--lung-fibroblasts-_FOS_MACS_FOS_MA0476.1.damo.pwm.bed	43724
1	2303	JUN	9.76819	1.88847		135	237	778	466	778	494	769	56548	608270	JUN HAEC (human aortic endothelial cells) JUN	HAEC (human aortic endothelial cells)	NULL	JUN	control, 4h	GTRD	EXP038046_HAEC--human-aortic-endothelial-cells-_JUN_MACS_JUN_MA0489.1.damo.pwm.bed	52776
1	3566	SMAD3	9.75754	3.89015		38	238	160	2091	2091	830	105	56645	608934	SMAD3 HMLE-Twist-ER (breast cancer) SMAD3	HMLE-Twist-ER (breast cancer)	NULL	SMAD3	Treatment: TGF-beta CellType: Immortalized human mammary epithelial cells	GTRD	EXP047891_HMLE-Twist-ER--breast-cancer-_SMAD3_MACS_SMAD3_MA1622.1.damo.pwm.bed	7624
1	2502	JUNB	9.75527	3.17348		49	239	272	1791	1791	767	166	56634	608873	JUNB A549 (lung carcinoma) JUNB	A549 (lung carcinoma)	BTO:0000018	JUNB	100nM dexamethasone (CHEBI:41879) for 6 hour	GTRD	EXP039540_A549--lung-carcinoma-_JUNB_MACS_JUNB_MA1134.1.damo.pwm.bed	16019
1	4027	TP63	9.64776	1.79294		155	240	837	322	837	466	930	56528	608109	TP63 keratinocytes TP63	keratinocytes	NULL	TP63	NULL	GTRD	EXP000292_keratinocytes_TP63_MACS_TP63_MA0525.2.damo.pwm.bed	43062
1	2567	JUNB	9.62713	3.67525		40	241	187	2032	2032	820	117	56643	608922	JUNB A549 (lung carcinoma) JUNB	A549 (lung carcinoma)	BTO:0000018	JUNB	100nM dexamethasone (CHEBI:41879) for 3 hour	GTRD	EXP040136_A549--lung-carcinoma-_JUNB_MACS_JUNB_MA1137.1.damo.pwm.bed	9751
1	2556	JUNB	9.59779	2.96805		53	242	325	1687	1687	751	192	56630	608847	JUNB A549 (lung carcinoma) JUNB	A549 (lung carcinoma)	BTO:0000018	JUNB	100nM dexamethasone (CHEBI:41879) for 8 hour	GTRD	EXP040135_A549--lung-carcinoma-_JUNB_MACS_JUNB_MA0490.2.damo.pwm.bed	14860
1	116	AR	9.57578	3.58339		41	243	193	2008	2008	815	123	56642	608916	AR LNCaP (prostate carcinoma) AR	LNCaP (prostate carcinoma)	BTO:0001321	AR	Treatment: FA (control)	GTRD	EXP053224_LNCaP--prostate-carcinoma-_AR_MACS_AR_MA0007.3.damo.pwm.bed	15895
1	225	ARNT	9.57217	1.30594		660	244	1313	1	1313	519	5445	56023	603594	ARNT T47D (invasive ductal carcinoma) ARNT	T47D (invasive ductal carcinoma)	BTO:0001248	ARNT	HAEGIN2	GEO	GSE59935_arnt_t47d-haegin2_MACS_ARNT_MA0004.1.damo.pwm.bed	85556
1	162	AR	9.54421	3.89912		37	245	159	2121	2121	842	102	56646	608937	AR LHSAR (prostate epithelial cells) AR	LHSAR (prostate epithelial cells)	NULL	AR	HOXB13	GEO	GSE56288_AR_lhsar-hoxb13_MACS_AR_MA0007.3.damo.pwm.bed	19730
1	2548	JUNB	9.52995	2.95216		53	246	329	1687	1687	754	193	56630	608846	JUNB A549 (lung carcinoma) JUNB	A549 (lung carcinoma)	BTO:0000018	JUNB	100nM dexamethasone (CHEBI:41879) for 4 hour	GTRD	EXP039942_A549--lung-carcinoma-_JUNB_MACS_JUNB_MA1140.2.damo.pwm.bed	13324
1	1613	FOSL2	9.52582	3.0294		51	247	310	1745	1745	767	181	56632	608858	FOSL2 A549 (lung carcinoma) FOSL2	A549 (lung carcinoma)	BTO:0000018	FOSL2	100nM dexamethasone (CHEBI:41879) for 10 hour	GTRD	EXP039862_A549--lung-carcinoma-_FOSL2_MACS_FOSL2_MA1130.1.damo.pwm.bed	15665
1	46	AR	9.43854	4.56483		31	248	110	2330	2330	896	73	56652	608966	AR BicR (prostate cancer) AR	BicR (prostate cancer)	NULL	AR	DHT 10 nM	GTRD	EXP034604_BicR--prostate-cancer-_AR_MACS_AR_MA0007.3.damo.pwm.bed	8777
1	2560	JUNB	9.39571	2.92193		53	249	340	1687	1687	759	195	56630	608844	JUNB A549 (lung carcinoma) JUNB	A549 (lung carcinoma)	BTO:0000018	JUNB	100nM dexamethasone (CHEBI:41879) for 8 hour	GTRD	EXP040135_A549--lung-carcinoma-_JUNB_MACS_JUNB_MA1137.1.damo.pwm.bed	14979
1	2514	JUNB	9.31054	2.58691		64	250	459	1484	1484	731	266	56619	608773	JUNB A549 (lung carcinoma) JUNB	A549 (lung carcinoma)	BTO:0000018	JUNB	100nM dexamethasone (CHEBI:41879) for 12 hour	GTRD	EXP039744_A549--lung-carcinoma-_JUNB_MACS_JUNB_MA0490.2.damo.pwm.bed	21064
1	15	AR	9.30765	4.35435		32	251	123	2292	2292	889	79	56651	608960	AR metastatic prostate cancer tissue AR	metastatic prostate cancer tissue	NULL	AR	NULL	GTRD	EXP000738_metastatic-prostate-cancer-tissue_AR_MACS_AR_MA0007.3.damo.pwm.bed	5951
1	130	AR	9.28602	3.2468		45	252	253	1893	1893	799	149	56638	608890	AR VCaP (prostate carcinoma) AR	VCaP (prostate carcinoma)	BTO:0003215	AR	R1881_10C26	GEO	GSE32892_AR_vcap-r1881-10c26_MACS_AR_MA0007.3.damo.pwm.bed	16533
1	170	AR	9.28296	1.90813		124	253	769	566	769	529	699	56559	608340	AR VCaP (prostate carcinoma) AR	VCaP (prostate carcinoma)	BTO:0003215	AR	DHT24H_SHFOXP1	GEO	GSE58428_AR_vcap-dht24h-shfoxp1_MACS_AR_MA0007.3.damo.pwm.bed	43327
1	2596	JUND	9.235	2.14613		92	254	643	1012	1012	636	461	56591	608578	JUND HeLa S3 (cervical adenocarcinoma) JUND	HeLa S3 (cervical adenocarcinoma)	BTO:0000568	JUND		ENCODE	ENCSR000EDH_HeLa-S3_JUND_MACS_JUND_MA0491.2.damo.pwm.bed	36650
1	2537	JUNB	9.21516	3.95995		35	255	154	2190	2190	866	95	56648	608944	JUNB A549 (lung carcinoma) JUNB	A549 (lung carcinoma)	BTO:0000018	JUNB	100nM dexamethasone (CHEBI:41879) for 2 hour	GTRD	EXP039868_A549--lung-carcinoma-_JUNB_MACS_JUNB_MA1134.1.damo.pwm.bed	9812
1	1159	ESR1	9.21031	1.69415		177	256	919	210	919	462	1124	56506	607915	ESR1 MCF7 (Invasive ductal breast carcinoma) ESR1	MCF7 (Invasive ductal breast carcinoma)	BTO:0000093	ESR1	E2	Array Express	ERP000209_esr1_mcf7-e2_MACS_ESR1_MA0112.3.damo.pwm.bed	54951
1	2499	JUNB	9.19787	2.87771		53	257	354	1687	1687	766	198	56630	608841	JUNB A549 (lung carcinoma) JUNB	A549 (lung carcinoma)	BTO:0000018	JUNB	100nM dexamethasone (CHEBI:41879) for 10 hour	GTRD	EXP039341_A549--lung-carcinoma-_JUNB_MACS_JUNB_MA1140.2.damo.pwm.bed	14093
1	200	AR	9.18894	3.5246		40	258	210	2032	2032	833	122	56643	608917	AR MDA-MB-453 (breast adenocarcinoma) AR	MDA-MB-453 (breast adenocarcinoma)	BTO:0001908	AR	DHT	GEO	GSE74069_AR_mdamb45-dht_MACS_AR_MA0007.3.damo.pwm.bed	15412
1	1627	FOSL2	9.18305	2.23022		84	259	601	1146	1146	669	405	56599	608634	FOSL2 LPS141 (Dedifferentiated liposarcoma) FOSL2	LPS141 (Dedifferentiated liposarcoma)	NULL	FOSL2		GTRD	EXP057976_LPS141--Dedifferentiated-liposarcoma-_FOSL2_MACS_FOSL2_MA1144.1.damo.pwm.bed	52654
1	179	AR	9.15065	3.44339		41	260	221	2008	2008	830	128	56642	608911	AR LNCaP (prostate carcinoma) AR	LNCaP (prostate carcinoma)	BTO:0001321	AR	R1881_HOTAIR	GEO	GSE61268_AR_lncap-r1881-hotair_MACS_AR_MA0007.3.damo.pwm.bed	9734
1	1593	FOSL2	9.11911	3.36946		42	261	230	1979	1979	823	134	56641	608905	FOSL2 A549 (lung carcinoma) FOSL2	A549 (lung carcinoma)	BTO:0000018	FOSL2	100nM dexamethasone (CHEBI:41879) for 6 hour	GTRD	EXP039658_A549--lung-carcinoma-_FOSL2_MACS_FOSL2_MA1130.1.damo.pwm.bed	12858
1	2520	JUNB	9.09285	2.32817		76	262	554	1292	1292	703	351	56607	608688	JUNB A549 (lung carcinoma) JUNB	A549 (lung carcinoma)	BTO:0000018	JUNB	100nM dexamethasone (CHEBI:41879) for 12 hour	GTRD	EXP039744_A549--lung-carcinoma-_JUNB_MACS_JUNB_MA1140.2.damo.pwm.bed	23476
1	2244	JUN	9.0555	2.61297		61	263	449	1530	1530	747	251	56622	608788	JUN MDA-MB-231 (breast adenocarcinoma) JUN	MDA-MB-231 (breast adenocarcinoma)	BTO:0000815	JUN		GTRD	EXP033442_MDA-MB-231--breast-adenocarcinoma-_JUN_MACS_JUN_MA1127.1.damo.pwm.bed	17341
1	59	AR	9.0362	2.68787		58	264	406	1586	1586	752	232	56625	608807	AR LNCaP (prostate carcinoma) AR	LNCaP (prostate carcinoma)	BTO:0001321	AR		GTRD	EXP037262_LNCaP--prostate-carcinoma-_AR_MACS_AR_MA0007.3.damo.pwm.bed	13621
1	2516	JUNB	9.03521	2.77611		55	265	378	1634	1634	759	213	56628	608826	JUNB A549 (lung carcinoma) JUNB	A549 (lung carcinoma)	BTO:0000018	JUNB	100nM dexamethasone (CHEBI:41879) for 12 hour	GTRD	EXP039744_A549--lung-carcinoma-_JUNB_MACS_JUNB_MA1134.1.damo.pwm.bed	20398
1	2254	JUN	9.01867	2.8046		54	266	372	1664	1664	767	207	56629	608832	JUN MDA-MB-231 (breast adenocarcinoma) JUN	MDA-MB-231 (breast adenocarcinoma)	BTO:0000815	JUN	dexametasone	GTRD	EXP033443_MDA-MB-231--breast-adenocarcinoma-_JUN_MACS_JUN_MA1132.1.damo.pwm.bed	17637
1	2480	JUNB	8.99268	2.73668		56	267	387	1614	1614	756	220	56627	608819	JUNB HAEC (human aortic endothelial cells) JUNB	HAEC (human aortic endothelial cells)	NULL	JUNB	control, 4h	GTRD	EXP038040_HAEC--human-aortic-endothelial-cells-_JUNB_MACS_JUNB_MA1132.1.damo.pwm.bed	31087
1	2482	JUNB	8.95392	2.69968		57	268	402	1601	1601	757	227	56626	608812	JUNB HAEC (human aortic endothelial cells) JUNB	HAEC (human aortic endothelial cells)	NULL	JUNB	control, 4h	GTRD	EXP038040_HAEC--human-aortic-endothelial-cells-_JUNB_MACS_JUNB_MA1135.1.damo.pwm.bed	31549
1	1601	FOSL2	8.89441	3.64897		37	269	189	2121	2121	860	109	56646	608930	FOSL2 A549 (lung carcinoma) FOSL2	A549 (lung carcinoma)	BTO:0000018	FOSL2	100nM dexamethasone (CHEBI:41879) for 4 hour	GTRD	EXP039732_A549--lung-carcinoma-_FOSL2_MACS_FOSL2_MA1130.1.damo.pwm.bed	9095
1	1556	FOS	8.88743	1.86982		125	270	787	560	787	539	719	56558	608320	FOS MCF10A-ER-Src FOS	MCF10A-ER-Src	NULL	FOS	Genotype: non-transformed	GTRD	EXP048567_MCF10A-ER-Src_FOS_MACS_FOS_MA1134.1.damo.pwm.bed	72511
1	2484	JUNB	8.87201	2.71203		56	271	399	1614	1614	761	222	56627	608817	JUNB HAEC (human aortic endothelial cells) JUNB	HAEC (human aortic endothelial cells)	NULL	JUNB	control, 4h	GTRD	EXP038040_HAEC--human-aortic-endothelial-cells-_JUNB_MACS_JUNB_MA1138.1.damo.pwm.bed	31460
1	4051	TP63	8.78289	1.6938		168	272	920	248	920	480	1067	56515	607972	TP63 keratinocytes TP63	keratinocytes	NULL	TP63	D2	GEO	GSE59824_tp63_keratinocyte-d2_MACS_TP63_MA0525.2.damo.pwm.bed	44767
1	3573	SMAD3	8.73141	1.95874		108	273	735	757	757	588	593	56575	608446	SMAD3 HCC1954 (ductal breast carcinoma) SMAD3	HCC1954 (ductal breast carcinoma)	BTO:0005368	SMAD3	Treatment: no CellType: Immortalized human mammary epithelial cells	GTRD	EXP047902_HCC1954--ductal-breast-carcinoma-_SMAD3_MACS_SMAD3_MA1622.1.damo.pwm.bed	31708
1	2247	JUN	8.69342	2.9485		48	274	330	1817	1817	807	175	56635	608864	JUN MDA-MB-231 (breast adenocarcinoma) JUN	MDA-MB-231 (breast adenocarcinoma)	BTO:0000815	JUN		GTRD	EXP033442_MDA-MB-231--breast-adenocarcinoma-_JUN_MACS_JUN_MA1132.1.damo.pwm.bed	16922
1	2542	JUNB	8.69181	3.08132		45	275	289	1893	1893	819	157	56638	608882	JUNB A549 (lung carcinoma) JUNB	A549 (lung carcinoma)	BTO:0000018	JUNB	100nM dexamethasone (CHEBI:41879) for 4 hour	GTRD	EXP039942_A549--lung-carcinoma-_JUNB_MACS_JUNB_MA0490.2.damo.pwm.bed	12494
1	1517	FOS	8.69094	1.96892		106	276	731	792	792	600	579	56577	608460	FOS FOS	NA	NA	FOS	NA	NA	ENCSR000DOP_MCF_10A_FOS_MACS_FOS_MA0476.1.damo.pwm.bed	78030
1	2248	JUN	8.69018	2.766		53	277	382	1687	1687	782	206	56630	608833	JUN MDA-MB-231 (breast adenocarcinoma) JUN	MDA-MB-231 (breast adenocarcinoma)	BTO:0000815	JUN	dexametasone	GTRD	EXP033443_MDA-MB-231--breast-adenocarcinoma-_JUN_MACS_JUN_MA0099.3.damo.pwm.bed	17712
1	2413	JUN	8.68497	2.4386		66	278	514	1445	1445	746	291	56617	608748	JUN MCF10A-ER-Src JUN	MCF10A-ER-Src	NULL	JUN	Genotype: non-transformed	GTRD	EXP048571_MCF10A-ER-Src_JUN_MACS_JUN_MA0462.2.damo.pwm.bed	28879
1	2422	JUN	8.62315	1.83317		128	279	817	534	817	543	751	56555	608288	JUN MCF10A-ER-Src JUN	MCF10A-ER-Src	NULL	JUN	Genotype: transformed	GTRD	EXP048572_MCF10A-ER-Src_JUN_MACS_JUN_MA0489.1.damo.pwm.bed	58612
1	1516	FOS	8.60284	2.04734		95	280	677	950	950	636	499	56588	608540	FOS FOS	NA	NA	FOS	NA	NA	ENCSR000DOO_MCF_10A_FOS_MACS_FOS_MA0476.1.damo.pwm.bed	67229
1	3568	SMAD3	8.59233	2.50604		62	281	488	1515	1515	761	266	56621	608773	SMAD3 HMLE-Twist-ER (breast cancer) SMAD3	HMLE-Twist-ER (breast cancer)	NULL	SMAD3	CellType: immortalized human mammary epithelial cells Treatment:TGF--beta	GTRD	EXP047899_HMLE-Twist-ER--breast-cancer-_SMAD3_MACS_SMAD3_MA1622.1.damo.pwm.bed	14968
1	2546	JUNB	8.54949	3.04259		45	282	305	1893	1893	827	159	56638	608880	JUNB A549 (lung carcinoma) JUNB	A549 (lung carcinoma)	BTO:0000018	JUNB	100nM dexamethasone (CHEBI:41879) for 4 hour	GTRD	EXP039942_A549--lung-carcinoma-_JUNB_MACS_JUNB_MA1137.1.damo.pwm.bed	12561
1	2495	JUNB	8.47923	3.02363		45	283	314	1893	1893	830	160	56638	608879	JUNB A549 (lung carcinoma) JUNB	A549 (lung carcinoma)	BTO:0000018	JUNB	100nM dexamethasone (CHEBI:41879) for 10 hour	GTRD	EXP039341_A549--lung-carcinoma-_JUNB_MACS_JUNB_MA1134.1.damo.pwm.bed	14257
1	1519	FOS	8.47133	2.13059		85	284	646	1133	1133	688	429	56598	608610	FOS FOS	NA	NA	FOS	NA	NA	ENCSR000EVU_endothelial_cell_of_umbilical_vein_FOS_MACS_FOS_MA0476.1.damo.pwm.bed	49094
1	1249	ESR1	8.43255	1.75387		143	285	875	400	875	520	877	56540	608162	ESR1 MCF7 (Invasive ductal breast carcinoma) ESR1	MCF7 (Invasive ductal breast carcinoma)	BTO:0000093	ESR1	40min E2	GTRD	EXP038339_MCF7--Invasive-ductal-breast-carcinoma-_ESR1_MACS_ESR1_MA0112.3.damo.pwm.bed	48248
1	2507	JUNB	8.42282	3.15736		42	286	277	1979	1979	847	143	56641	608896	JUNB A549 (lung carcinoma) JUNB	A549 (lung carcinoma)	BTO:0000018	JUNB	100nM dexamethasone (CHEBI:41879) for 5 hour	GTRD	EXP039614_A549--lung-carcinoma-_JUNB_MACS_JUNB_MA0490.2.damo.pwm.bed	12233
1	2562	JUNB	8.40466	2.61768		56	287	447	1614	1614	783	230	56627	608809	JUNB A549 (lung carcinoma) JUNB	A549 (lung carcinoma)	BTO:0000018	JUNB	100nM dexamethasone (CHEBI:41879) for 8 hour	GTRD	EXP040135_A549--lung-carcinoma-_JUNB_MACS_JUNB_MA1140.2.damo.pwm.bed	15670
1	3099	NR3C1	8.38395	7.73824		18	288	32	2837	2837	1050	25	56665	609014	NR3C1 MDA-MB-231 (breast adenocarcinoma) NR3C1	MDA-MB-231 (breast adenocarcinoma)	BTO:0000815	NR3C1	dexametasone	GTRD	EXP033449_MDA-MB-231--breast-adenocarcinoma-_NR3C1_MACS_NR3C1_MA0113.3.damo.pwm.bed	1353
1	1564	FOSL1	8.38387	2.38937		66	289	531	1445	1445	755	297	56617	608742	FOSL1 HCT-116 (colon carcinoma) FOSL1	HCT-116 (colon carcinoma)	BTO:0001109	FOSL1	NA	ENCODE	ENCSR000BTE_HCT116_FOSL1_MACS_FOSL1_MA0477.2.damo.pwm.bed	24568
1	2565	JUNB	8.37883	3.90843		32	290	157	2292	2292	913	88	56651	608951	JUNB A549 (lung carcinoma) JUNB	A549 (lung carcinoma)	BTO:0000018	JUNB	100nM dexamethasone (CHEBI:41879) for 3 hour	GTRD	EXP040136_A549--lung-carcinoma-_JUNB_MACS_JUNB_MA1134.1.damo.pwm.bed	9375
1	1515	FOS	8.3777	1.99002		99	291	719	898	898	636	535	56584	608504	FOS FOS	NA	NA	FOS	NA	NA	ENCSR000DON_MCF_10A_FOS_MACS_FOS_MA0476.1.damo.pwm.bed	64757
1	1576	FOSL2	8.36508	2.72702		52	292	391	1718	1718	800	205	56631	608834	FOSL2 A549 (lung carcinoma) FOSL2	A549 (lung carcinoma)	BTO:0000018	FOSL2	100nM dexamethasone (CHEBI:41879) for 8 hour	GTRD	EXP039419_A549--lung-carcinoma-_FOSL2_MACS_FOSL2_MA0478.1.damo.pwm.bed	18937
1	2687	MAX	8.35702	1.32763		505	293	1281	4	1281	526	4096	56178	604943	MAX K562 (myelogenous leukemia) MAX	K562 (myelogenous leukemia)	NULL	MAX		ENCODE	ENCSR000BLP_K562_MAX_MACS_MAX_MA0058.3.damo.pwm.bed	73610
1	1597	FOSL2	8.33953	3.03218		44	294	308	1926	1926	843	156	56639	608883	FOSL2 A549 (lung carcinoma) FOSL2	A549 (lung carcinoma)	BTO:0000018	FOSL2	100nM dexamethasone (CHEBI:41879) for 7 hour	GTRD	EXP039680_A549--lung-carcinoma-_FOSL2_MACS_FOSL2_MA1130.1.damo.pwm.bed	13454
1	2418	JUN	8.32447	2.20787		77	295	607	1274	1274	725	375	56606	608664	JUN MCF10A-ER-Src JUN	MCF10A-ER-Src	NULL	JUN	Genotype: non-transformed	GTRD	EXP048571_MCF10A-ER-Src_JUN_MACS_JUN_MA1130.1.damo.pwm.bed	30390
1	2425	JUN	8.29227	1.87385		115	296	786	668	786	583	660	56568	608379	JUN MCF10A-ER-Src JUN	MCF10A-ER-Src	NULL	JUN	Genotype: transformed	GTRD	EXP048572_MCF10A-ER-Src_JUN_MACS_JUN_MA1130.1.damo.pwm.bed	59771
1	2558	JUNB	8.27756	2.92593		46	297	338	1867	1867	834	169	56637	608870	JUNB A549 (lung carcinoma) JUNB	A549 (lung carcinoma)	BTO:0000018	JUNB	100nM dexamethasone (CHEBI:41879) for 8 hour	GTRD	EXP040135_A549--lung-carcinoma-_JUNB_MACS_JUNB_MA1134.1.damo.pwm.bed	14999
1	3575	SMAD3	8.24992	2.00072		96	298	711	940	940	650	516	56587	608523	SMAD3 HCC1954 (ductal breast carcinoma) SMAD3	HCC1954 (ductal breast carcinoma)	BTO:0005368	SMAD3	Treatment: TGF-beta CellType: Immortalized human mammary epithelial cells	GTRD	EXP047903_HCC1954--ductal-breast-carcinoma-_SMAD3_MACS_SMAD3_MA1622.1.damo.pwm.bed	34315
1	2370	JUN	8.14989	2.59342		55	299	457	1634	1634	797	228	56628	608811	JUN MCF7 (Invasive ductal breast carcinoma) JUN	MCF7 (Invasive ductal breast carcinoma)	BTO:0000093	JUN	Source: cJun - Tet cells; CellType: ERalpha-positive breast cancer cells; Treatment: 17beta estradiol 10nM for 1hr;	GTRD	EXP047660_MCF7--Invasive-ductal-breast-carcinoma-_JUN_MACS_JUN_MA1130.1.damo.pwm.bed	15299
1	2241	JUN	8.09145	2.8385		47	300	366	1840	1840	835	178	56636	608861	JUN MDA-MB-231 (breast adenocarcinoma) JUN	MDA-MB-231 (breast adenocarcinoma)	BTO:0000815	JUN		GTRD	EXP033442_MDA-MB-231--breast-adenocarcinoma-_JUN_MACS_JUN_MA0099.3.damo.pwm.bed	17019
1	1558	FOS	8.07194	2.0332		90	301	682	1043	1043	675	476	56593	608563	FOS MCF10A-ER-Src FOS	MCF10A-ER-Src	NULL	FOS	Genotype: transformed	GTRD	EXP048568_MCF10A-ER-Src_FOS_MACS_FOS_MA0099.3.damo.pwm.bed	86734
1	4037	TP63	8.06814	1.90208		107	302	771	776	776	616	605	56576	608434	TP63 human keratinocytes TP63	human keratinocytes	NULL	TP63	Treatment: Day 0 of epidermal differentiation Genotype: wildtype Source: background cell line WA 09	GTRD	EXP053351_human-keratinocytes_TP63_MACS_TP63_MA0525.2.damo.pwm.bed	35404
1	2513	JUNB	7.9957	2.93769		44	303	334	1926	1926	854	161	56639	608878	JUNB A549 (lung carcinoma) JUNB	A549 (lung carcinoma)	BTO:0000018	JUNB	100nM dexamethasone (CHEBI:41879) for 5 hour	GTRD	EXP039614_A549--lung-carcinoma-_JUNB_MACS_JUNB_MA1140.2.damo.pwm.bed	12390
1	1600	FOSL2	7.97262	3.82986		31	304	168	2330	2330	934	87	56652	608952	FOSL2 A549 (lung carcinoma) FOSL2	A549 (lung carcinoma)	BTO:0000018	FOSL2	100nM dexamethasone (CHEBI:41879) for 4 hour	GTRD	EXP039732_A549--lung-carcinoma-_FOSL2_MACS_FOSL2_MA0478.1.damo.pwm.bed	8681
1	2251	JUN	7.95923	2.35636		64	305	545	1484	1484	778	292	56619	608747	JUN MDA-MB-231 (breast adenocarcinoma) JUN	MDA-MB-231 (breast adenocarcinoma)	BTO:0000815	JUN	dexametasone	GTRD	EXP033443_MDA-MB-231--breast-adenocarcinoma-_JUN_MACS_JUN_MA1127.1.damo.pwm.bed	17843
1	2580	JUNB	7.95762	2.21101		73	306	605	1335	1335	749	355	56610	608684	JUNB MCF10A-ER-Src JUNB	MCF10A-ER-Src	NULL	JUNB	Genotype: transformed	GTRD	EXP048570_MCF10A-ER-Src_JUNB_MACS_JUNB_MA1135.1.damo.pwm.bed	62952
1	1577	FOSL2	7.93906	2.72938		49	307	389	1791	1791	829	193	56634	608846	FOSL2 A549 (lung carcinoma) FOSL2	A549 (lung carcinoma)	BTO:0000018	FOSL2	100nM dexamethasone (CHEBI:41879) for 8 hour	GTRD	EXP039419_A549--lung-carcinoma-_FOSL2_MACS_FOSL2_MA1130.1.damo.pwm.bed	16894
1	1388	ESR1	7.93304	1.70694		146	308	914	383	914	535	920	56537	608119	ESR1 MCF7 (Invasive ductal breast carcinoma) ESR1	MCF7 (Invasive ductal breast carcinoma)	BTO:0000093	ESR1	SIGATA_E2	GEO	GSE40129_esr1_mcf7-sigata-e2_MACS_ESR1_MA0112.3.damo.pwm.bed	48903
1	2421	JUN	7.876	1.93073		100	309	753	881	881	648	557	56583	608482	JUN MCF10A-ER-Src JUN	MCF10A-ER-Src	NULL	JUN	Genotype: transformed	GTRD	EXP048572_MCF10A-ER-Src_JUN_MACS_JUN_MA0462.2.damo.pwm.bed	58828
1	2582	JUNB	7.87116	2.19862		73	310	613	1335	1335	753	357	56610	608682	JUNB MCF10A-ER-Src JUNB	MCF10A-ER-Src	NULL	JUNB	Genotype: transformed	GTRD	EXP048570_MCF10A-ER-Src_JUNB_MACS_JUNB_MA1138.1.damo.pwm.bed	63227
1	1835	FOXA2	7.86947	2.01907		89	311	693	1055	1055	686	474	56594	608565	FOXA2 BJ (fibroblasts) FOXA2	BJ (fibroblasts)	NULL	FOXA2	Treatment: to induce FOXA2, doxycycline was added at 5ug/mL Genotype: cTermCDT1	GTRD	EXP049294_BJ--fibroblasts-_FOXA2_MACS_FOXA2_MA0047.3.damo.pwm.bed	73106
1	4028	TP63	7.86437	1.7161		142	312	905	410	905	542	890	56541	608149	TP63 keratinocytes TP63	keratinocytes	NULL	TP63	NULL	GTRD	EXP000293_keratinocytes_TP63_MACS_TP63_MA0525.2.damo.pwm.bed	35453
1	2260	JUN	7.8455	2.41602		60	313	521	1549	1549	794	267	56623	608772	JUN MDA-MB-231 (breast adenocarcinoma) JUN	MDA-MB-231 (breast adenocarcinoma)	BTO:0000815	JUN	compaund A	GTRD	EXP033444_MDA-MB-231--breast-adenocarcinoma-_JUN_MACS_JUN_MA1130.1.damo.pwm.bed	17368
1	1588	FOSL2	7.83492	3.99585		29	314	149	2412	2412	958	78	56654	608961	FOSL2 A549 (lung carcinoma) FOSL2	A549 (lung carcinoma)	BTO:0000018	FOSL2	1 h with 100 nM Dexamethasone (Myers)	GTRD	EXP039650_A549--lung-carcinoma-_FOSL2_MACS_FOSL2_MA0478.1.damo.pwm.bed	9111
1	159	AR	7.83248	4.43602		26	315	117	2522	2522	985	63	56657	608976	AR AR	NA	NA	AR	NA	GEO	GSE55062_AR_vcap_MACS_AR_MA0007.3.damo.pwm.bed	8080
1	1584	FOSL2	7.81365	3.26008		37	316	250	2121	2121	896	122	56646	608917	FOSL2 A549 (lung carcinoma) FOSL2	A549 (lung carcinoma)	BTO:0000018	FOSL2	100nM dexamethasone (CHEBI:41879) for 5 hour	GTRD	EXP039554_A549--lung-carcinoma-_FOSL2_MACS_FOSL2_MA0478.1.damo.pwm.bed	13136
1	1580	FOSL2	7.7871	3.12863		39	317	284	2059	2059	887	134	56644	608905	FOSL2 A549 (lung carcinoma) FOSL2	A549 (lung carcinoma)	BTO:0000018	FOSL2	100nM dexamethasone (CHEBI:41879) for 3 hour	GTRD	EXP039502_A549--lung-carcinoma-_FOSL2_MACS_FOSL2_MA0478.1.damo.pwm.bed	13534
1	2503	JUNB	7.72084	2.90705		43	318	344	1955	1955	872	159	56640	608880	JUNB A549 (lung carcinoma) JUNB	A549 (lung carcinoma)	BTO:0000018	JUNB	100nM dexamethasone (CHEBI:41879) for 6 hour	GTRD	EXP039540_A549--lung-carcinoma-_JUNB_MACS_JUNB_MA1135.1.damo.pwm.bed	19139
1	2256	JUN	7.69455	2.47759		56	319	503	1614	1614	812	243	56627	608796	JUN MDA-MB-231 (breast adenocarcinoma) JUN	MDA-MB-231 (breast adenocarcinoma)	BTO:0000815	JUN	compaund A	GTRD	EXP033444_MDA-MB-231--breast-adenocarcinoma-_JUN_MACS_JUN_MA0462.2.damo.pwm.bed	17514
1	67	AR	7.66771	2.63492		50	320	444	1771	1771	845	204	56633	608835	AR breast tumor AR	breast tumor	NULL	AR	Female	GTRD	EXP040660_breast-tumor_AR_MACS_AR_MA0007.3.damo.pwm.bed	6126
1	2306	JUN	7.66478	1.84545		110	321	807	742	807	623	641	56573	608398	JUN HAEC (human aortic endothelial cells) JUN	HAEC (human aortic endothelial cells)	NULL	JUN	control, 4h	GTRD	EXP038046_HAEC--human-aortic-endothelial-cells-_JUN_MACS_JUN_MA1130.1.damo.pwm.bed	50028
1	132	AR	7.66035	3.20749		37	322	261	2121	2121	901	124	56646	608915	AR VCaP (prostate carcinoma) AR	VCaP (prostate carcinoma)	BTO:0003215	AR	R1881_1C26	GEO	GSE32892_AR_vcap-r1881-1c26_MACS_AR_MA0007.3.damo.pwm.bed	15595
1	1605	FOSL2	7.66035	3.20749		37	322	261	2121	2121	901	124	56646	608915	FOSL2 A549 (lung carcinoma) FOSL2	A549 (lung carcinoma)	BTO:0000018	FOSL2	100nM dexamethasone (CHEBI:41879) for 30 minute	GTRD	EXP039757_A549--lung-carcinoma-_FOSL2_MACS_FOSL2_MA1130.1.damo.pwm.bed	11047
1	2589	JUND	7.64649	2.38044		60	324	538	1549	1549	804	271	56623	608768	JUND HCT-116 (colon carcinoma) JUND	HCT-116 (colon carcinoma)	BTO:0001109	JUND		ENCODE	ENCSR000BSA_HCT116_JUND_MACS_JUND_MA0491.2.damo.pwm.bed	20402
1	1246	ESR1	7.64055	1.69271		144	325	922	392	922	546	915	56539	608124	ESR1 MCF7 (Invasive ductal breast carcinoma) ESR1	MCF7 (Invasive ductal breast carcinoma)	BTO:0000093	ESR1	5min E2	GTRD	EXP038336_MCF7--Invasive-ductal-breast-carcinoma-_ESR1_MACS_ESR1_MA0112.3.damo.pwm.bed	48348
1	2606	JUND	7.63944	3.02817		40	326	311	2032	2032	890	142	56643	608897	JUND Calu-3 (lung adenocarcinoma) JUND	Calu-3 (lung adenocarcinoma)	BTO:0002750	JUND		GTRD	EXP037684_Calu-3--lung-adenocarcinoma-_JUND_MACS_JUND_MA0491.2.damo.pwm.bed	7269
1	2607	JUND	7.63944	3.02817		40	326	311	2032	2032	890	142	56643	608897	JUND Calu-3 (lung adenocarcinoma) JUND	Calu-3 (lung adenocarcinoma)	BTO:0002750	JUND		GTRD	EXP037684_Calu-3--lung-adenocarcinoma-_JUND_MACS_JUND_MA1141.1.damo.pwm.bed	7302
1	1565	FOSL1	7.614	2.00754		87	328	705	1101	1101	711	466	56596	608573	FOSL1 K562 (myelogenous leukemia) FOSL1	K562 (myelogenous leukemia)	NULL	FOSL1	NA	ENCODE	ENCSR239ZLZ_K562_FOSL1_MACS_FOSL1_MA0477.2.damo.pwm.bed	31556
1	3156	NR3C1	7.61183	4.2996		26	329	127	2522	2522	993	65	56657	608974	NR3C1 NALM-6 (adult B acute lymphoblastic leukemia) NR3C1	NALM-6 (adult B acute lymphoblastic leukemia)	BTO:0003288	NR3C1	CASP1	GEO	GSE67046_nr3c1_nalm6-casp1_MACS_NR3C1_MA0113.3.damo.pwm.bed	3298
1	3576	SMAD3	7.6115	4.14621		27	330	136	2482	2482	983	70	56656	608969	SMAD3 MDA-MB-231 (breast adenocarcinoma) SMAD3	MDA-MB-231 (breast adenocarcinoma)	BTO:0000815	SMAD3	Treatment: 2 ng/mLTGF beta, 1 hr	GTRD	EXP049373_MDA-MB-231--breast-adenocarcinoma-_SMAD3_MACS_SMAD3_MA1622.1.damo.pwm.bed	4440
1	2532	JUNB	7.60003	3.2519		36	331	251	2160	2160	914	119	56647	608920	JUNB A549 (lung carcinoma) JUNB	A549 (lung carcinoma)	BTO:0000018	JUNB	100nM dexamethasone (CHEBI:41879) for 7 hour	GTRD	EXP039831_A549--lung-carcinoma-_JUNB_MACS_JUNB_MA1137.1.damo.pwm.bed	9407
1	4063	TP73	7.58086	2.29362		64	332	581	1484	1484	799	300	56619	608739	TP73 TP73	NA	NA	TP73	NA	GEO	GSE15780_tp73_saos-rep2_MACS_TP73_MA0861.1.damo.pwm.bed	13096
1	1250	ESR1	7.55611	1.80812		115	333	831	668	831	611	684	56568	608355	ESR1 MCF7 (Invasive ductal breast carcinoma) ESR1	MCF7 (Invasive ductal breast carcinoma)	BTO:0000093	ESR1	80min E2	GTRD	EXP038340_MCF7--Invasive-ductal-breast-carcinoma-_ESR1_MACS_ESR1_MA0112.3.damo.pwm.bed	37461
1	2509	JUNB	7.51024	3.15657		37	334	278	2121	2121	911	126	56646	608913	JUNB A549 (lung carcinoma) JUNB	A549 (lung carcinoma)	BTO:0000018	JUNB	100nM dexamethasone (CHEBI:41879) for 5 hour	GTRD	EXP039614_A549--lung-carcinoma-_JUNB_MACS_JUNB_MA1134.1.damo.pwm.bed	12847
1	1569	FOSL1	7.48882	2.27843		64	335	587	1484	1484	802	302	56619	608737	FOSL1 MDA231-LM2-4175 (breast adenocarcinoma) FOSL1	MDA231-LM2-4175 (breast adenocarcinoma)	NULL	FOSL1	NA	GTRD	EXP038404_MDA231-LM2-4175--breast-adenocarcinoma-_FOSL1_MACS_FOSL1_MA1142.1.damo.pwm.bed	28048
1	122	AR	7.47859	3.70643		30	336	180	2382	2382	966	87	56653	608952	AR LNCaP (prostate carcinoma) AR	LNCaP (prostate carcinoma)	BTO:0001321	AR	Genotype: Renilla knockout; Treatment: shRenilla;	GTRD	EXP058316_LNCaP--prostate-carcinoma-_AR_MACS_AR_MA0007.3.damo.pwm.bed	7970
1	2423	JUN	7.46543	1.71571		134	337	906	475	906	573	840	56549	608199	JUN MCF10A-ER-Src JUN	MCF10A-ER-Src	NULL	JUN	Genotype: transformed	GTRD	EXP048572_MCF10A-ER-Src_JUN_MACS_JUN_MA1127.1.damo.pwm.bed	63694
1	1559	FOS	7.46432	1.78485		118	338	856	625	856	606	711	56565	608328	FOS MCF10A-ER-Src FOS	MCF10A-ER-Src	NULL	FOS	Genotype: transformed	GTRD	EXP048568_MCF10A-ER-Src_FOS_MACS_FOS_MA0476.1.damo.pwm.bed	95991
1	2271	JUN	7.43703	1.9692		89	339	730	1055	1055	708	486	56594	608553	JUN RCC 7860 (Renal cell carcinoma) JUN	RCC 7860 (Renal cell carcinoma)	BTO:0003781	JUN		GTRD	EXP037742_786-O--renal-carcinoma-_JUN_MACS_JUN_MA0488.1.damo.pwm.bed	19299
1	2521	JUNB	7.43634	3.13171		37	340	282	2121	2121	914	127	56646	608912	JUNB A549 (lung carcinoma) JUNB	A549 (lung carcinoma)	BTO:0000018	JUNB		GTRD	EXP039779_A549--lung-carcinoma-_JUNB_MACS_JUNB_MA0490.2.damo.pwm.bed	11003
1	2525	JUNB	7.43634	3.13171		37	340	282	2121	2121	914	127	56646	608912	JUNB A549 (lung carcinoma) JUNB	A549 (lung carcinoma)	BTO:0000018	JUNB		GTRD	EXP039779_A549--lung-carcinoma-_JUNB_MACS_JUNB_MA1137.1.damo.pwm.bed	11065
1	4050	TP63	7.42225	1.66074		149	342	941	361	941	548	965	56534	608074	TP63 keratinocytes TP63	keratinocytes	NULL	TP63	D0	GEO	GSE59824_tp63_keratinocyte-d0_MACS_TP63_MA0525.2.damo.pwm.bed	42276
1	2100	HIF1A	7.39253	1.29656		519	343	1331	3	1331	559	4310	56164	604729	HIF1A PC3(bone mets prostate adenocarcinoma) HIF1A	PC3(bone mets prostate adenocarcinoma)	NULL	HIF1A	Treatment: hypoxia(0.2% O2), siCtrl;	GTRD	EXP057826_PC3-bone-mets-prostate-adenocarcinoma-_HIF1A_MACS_HIF1A_MA0259.1.damo.pwm.bed	39523
1	2104	HIF1A	7.33571	2.40819		56	344	523	1614	1614	827	250	56627	608789	HIF1A RCC 7860 (Renal cell carcinoma) HIF1A	RCC 7860 (Renal cell carcinoma)	BTO:0003781	HIF1A		GEO	GSE34871_hif1a_786o_MACS_HIF1A_MA1106.1.damo.pwm.bed	1945
1	1571	FOSL2	7.30921	2.32032		60	345	558	1549	1549	817	278	56623	608761	FOSL2 HepG2 (hepatoblastoma) FOSL2	HepG2 (hepatoblastoma)	BTO:0000599	FOSL2		ENCODE	ENCSR000BHP_HepG2_FOSL2_MACS_FOSL2_MA0478.1.damo.pwm.bed	19649
1	2451	JUN	7.2973	1.95312		89	346	744	1055	1055	715	490	56594	608549	JUN MDA-MB-231p27CK-DD (breast cancer cells, phosphimimetic p27 cell line) JUN	MDA-MB-231p27CK-DD (breast cancer cells, phosphimimetic p27 cell line)	NULL	JUN		GTRD	EXP058065_MDA-MB-231p27CK-DD--breast-cancer-cells--phosphimimetic-p27-cell-line-_JUN_MACS_JUN_MA1130.1.damo.pwm.bed	23182
1	2544	JUNB	7.29071	2.97351		39	347	323	2059	2059	910	141	56644	608898	JUNB A549 (lung carcinoma) JUNB	A549 (lung carcinoma)	BTO:0000018	JUNB	100nM dexamethasone (CHEBI:41879) for 4 hour	GTRD	EXP039942_A549--lung-carcinoma-_JUNB_MACS_JUNB_MA1134.1.damo.pwm.bed	13125
1	1554	FOS	7.28744	1.98693		85	348	722	1133	1133	734	460	56598	608579	FOS MCF10A-ER-Src FOS	MCF10A-ER-Src	NULL	FOS	Genotype: non-transformed	GTRD	EXP048567_MCF10A-ER-Src_FOS_MACS_FOS_MA0099.3.damo.pwm.bed	70464
1	2369	JUN	7.27716	2.37531		57	349	539	1601	1601	830	258	56626	608781	JUN MCF7 (Invasive ductal breast carcinoma) JUN	MCF7 (Invasive ductal breast carcinoma)	BTO:0000093	JUN	Source: cJun - Tet cells; CellType: ERalpha-positive breast cancer cells; Treatment: 17beta estradiol 10nM for 1hr;	GTRD	EXP047660_MCF7--Invasive-ductal-breast-carcinoma-_JUN_MACS_JUN_MA1128.1.damo.pwm.bed	14785
1	3160	NR3C1	7.26279	3.71079		29	350	179	2412	2412	980	84	56654	608955	NR3C1 MCF7 (Invasive ductal breast carcinoma) NR3C1	MCF7 (Invasive ductal breast carcinoma)	BTO:0000093	NR3C1	DEX	GEO	GSE72249_nr3c1_mcf7-dex_MACS_NR3C1_MA0113.3.damo.pwm.bed	7546
1	1344	ESR1	7.24753	1.46581		244	351	1126	61	1126	513	1791	56439	607248	ESR1 MCF7 (Invasive ductal breast carcinoma) ESR1	MCF7 (Invasive ductal breast carcinoma)	BTO:0000093	ESR1		GTRD	EXP048609_MCF7--Invasive-ductal-breast-carcinoma-_ESR1_MACS_ESR1_MA0112.3.damo.pwm.bed	99509
1	1612	FOSL2	7.21883	3.00367		38	352	318	2091	2091	920	136	56645	608903	FOSL2 A549 (lung carcinoma) FOSL2	A549 (lung carcinoma)	BTO:0000018	FOSL2	100nM dexamethasone (CHEBI:41879) for 10 hour	GTRD	EXP039862_A549--lung-carcinoma-_FOSL2_MACS_FOSL2_MA0478.1.damo.pwm.bed	14809
1	1596	FOSL2	7.14828	3.03613		37	353	307	2121	2121	927	131	56646	608908	FOSL2 A549 (lung carcinoma) FOSL2	A549 (lung carcinoma)	BTO:0000018	FOSL2	100nM dexamethasone (CHEBI:41879) for 7 hour	GTRD	EXP039680_A549--lung-carcinoma-_FOSL2_MACS_FOSL2_MA0478.1.damo.pwm.bed	13214
1	18	AR	7.14695	2.49214		51	354	494	1745	1745	864	220	56632	608819	AR LNCaP (prostate carcinoma) AR	LNCaP (prostate carcinoma)	BTO:0001321	AR		GTRD	EXP030504_LNCaP--prostate-carcinoma-_AR_MACS_AR_MA0007.3.damo.pwm.bed	10285
1	2416	JUN	7.14077	1.86839		98	355	795	911	911	687	564	56585	608475	JUN MCF10A-ER-Src JUN	MCF10A-ER-Src	NULL	JUN	Genotype: non-transformed	GTRD	EXP048571_MCF10A-ER-Src_JUN_MACS_JUN_MA1127.1.damo.pwm.bed	33468
1	4053	TP63	7.10493	1.66006		142	356	942	410	942	569	920	56541	608119	TP63 keratinocytes TP63	keratinocytes	NULL	TP63	D7	GEO	GSE59824_tp63_keratinocyte-d7_MACS_TP63_MA0525.2.damo.pwm.bed	39977
1	1286	ESR1	7.09467	1.78695		111	357	854	723	854	645	668	56572	608371	ESR1 MCF7 (Invasive ductal breast carcinoma) ESR1	MCF7 (Invasive ductal breast carcinoma)	BTO:0000093	ESR1	Cocktail_90	GTRD	EXP038789_MCF7--Invasive-ductal-breast-carcinoma-_ESR1_MACS_ESR1_MA0112.3.damo.pwm.bed	42050
1	4052	TP63	7.07878	1.63936		148	358	962	366	962	562	971	56535	608068	TP63 keratinocytes TP63	keratinocytes	NULL	TP63	D4	GEO	GSE59824_tp63_keratinocyte-d4_MACS_TP63_MA0525.2.damo.pwm.bed	41698
1	1626	FOSL2	7.04795	1.94089		87	359	750	1101	1101	737	482	56596	608557	FOSL2 LPS141 (Dedifferentiated liposarcoma) FOSL2	LPS141 (Dedifferentiated liposarcoma)	NULL	FOSL2		GTRD	EXP057976_LPS141--Dedifferentiated-liposarcoma-_FOSL2_MACS_FOSL2_MA1138.1.damo.pwm.bed	55989
1	2501	JUNB	7.02175	2.89108		39	360	348	2059	2059	922	145	56644	608894	JUNB A549 (lung carcinoma) JUNB	A549 (lung carcinoma)	BTO:0000018	JUNB	100nM dexamethasone (CHEBI:41879) for 6 hour	GTRD	EXP039540_A549--lung-carcinoma-_JUNB_MACS_JUNB_MA1132.1.damo.pwm.bed	18283
1	3108	NR3C1	7.0047	17.904		10	361	5	3191	3191	1190	6	56673	609033	NR3C1 HepG2 (hepatoblastoma) NR3C1	HepG2 (hepatoblastoma)	BTO:0000599	NR3C1		GTRD	EXP037679_HepG2--hepatoblastoma-_NR3C1_MACS_NR3C1_MA0113.3.damo.pwm.bed	523
1	2391	JUN	6.98792	2.67227		44	362	432	1926	1926	907	177	56639	608862	JUN HUVEC-C (HUVEC, umbilical vein endothelial cells) JUN	HUVEC-C (HUVEC, umbilical vein endothelial cells)	BTO:0001949	JUN	Treatment: agent VEGF, timepoint 1 Passage: P3-6	GTRD	EXP048210_HUVEC-C--HUVEC--umbilical-vein-endothelial-cells-_JUN_MACS_JUN_MA0489.1.damo.pwm.bed	10337
1	2399	JUN	6.95609	2.8713		39	363	355	2059	2059	926	146	56644	608893	JUN HUVEC-C (HUVEC, umbilical vein endothelial cells) JUN	HUVEC-C (HUVEC, umbilical vein endothelial cells)	BTO:0001949	JUN	Treatment: agent VEGF, timepoint 4 Passage: P3-6	GTRD	EXP048211_HUVEC-C--HUVEC--umbilical-vein-endothelial-cells-_JUN_MACS_JUN_MA0489.1.damo.pwm.bed	8547
1	2571	JUNB	6.94105	2.31238		57	364	562	1601	1601	842	265	56626	608774	JUNB MCF10A-ER-Src JUNB	MCF10A-ER-Src	NULL	JUNB	Genotype: non-transformed	GTRD	EXP048569_MCF10A-ER-Src_JUNB_MACS_JUNB_MA1132.1.damo.pwm.bed	47280
1	1592	FOSL2	6.93929	3.08376		35	365	288	2190	2190	948	122	56648	608917	FOSL2 A549 (lung carcinoma) FOSL2	A549 (lung carcinoma)	BTO:0000018	FOSL2	100nM dexamethasone (CHEBI:41879) for 6 hour	GTRD	EXP039658_A549--lung-carcinoma-_FOSL2_MACS_FOSL2_MA0478.1.damo.pwm.bed	12868
1	4048	TP63	6.90866	1.82534		101	366	821	864	864	684	595	56582	608444	TP63 keratinocytes TP63	keratinocytes	NULL	TP63	CISP	GEO	GSE56674_tp63_keratinocyte-cisp_MACS_TP63_MA0525.2.damo.pwm.bed	26510
1	2578	JUNB	6.90852	1.96809		82	367	732	1176	1176	758	448	56601	608591	JUNB MCF10A-ER-Src JUNB	MCF10A-ER-Src	NULL	JUNB	Genotype: transformed	GTRD	EXP048570_MCF10A-ER-Src_JUNB_MACS_JUNB_MA1132.1.damo.pwm.bed	69302
1	192	AR	6.88417	4.54728		22	368	111	2656	2656	1040	52	56661	608987	AR LNCaP (prostate carcinoma) AR	LNCaP (prostate carcinoma)	BTO:0001321	AR	SHFOXA1_RPMIFBS	GEO	GSE69043_AR_lncap-shfoxa1-rpmifbs_MACS_AR_MA0007.3.damo.pwm.bed	2514
1	28	AR	6.87107	2.6424		44	369	439	1926	1926	911	179	56639	608860	AR LNCaP (prostate carcinoma) AR	LNCaP (prostate carcinoma)	BTO:0001321	AR	Vehicle	GTRD	EXP032861_LNCaP--prostate-carcinoma-_AR_MACS_AR_MA0007.3.damo.pwm.bed	23707
1	2302	JUN	6.86662	1.76578		111	370	867	723	867	653	676	56572	608363	JUN HAEC (human aortic endothelial cells) JUN	HAEC (human aortic endothelial cells)	NULL	JUN	control, 4h	GTRD	EXP038046_HAEC--human-aortic-endothelial-cells-_JUN_MACS_JUN_MA0462.2.damo.pwm.bed	54595
1	23	AR	6.85851	1.51575		196	371	1069	141	1069	527	1391	56487	607648	AR VCS2 (prostate carcinoma) AR	VCS2 (prostate carcinoma)	NULL	AR	DHT for 4h	GTRD	EXP031107_VCS2--prostate-carcinoma-_AR_MACS_AR_MA0007.3.damo.pwm.bed	43041
1	2492	JUNB	6.78553	2.58681		45	372	460	1893	1893	908	187	56638	608852	JUNB A549 (lung carcinoma) JUNB	A549 (lung carcinoma)	BTO:0000018	JUNB	100nM dexamethasone (CHEBI:41879) for 30 minute	GTRD	EXP039331_A549--lung-carcinoma-_JUNB_MACS_JUNB_MA1140.2.damo.pwm.bed	13231
1	178	AR	6.773	5.23597		19	373	82	2792	2792	1080	39	56664	609000	AR LNCaP (prostate carcinoma) AR	LNCaP (prostate carcinoma)	BTO:0001321	AR	HOTAIR	GEO	GSE61268_AR_lncap-hotair_MACS_AR_MA0007.3.damo.pwm.bed	3497
1	1573	FOSL2	6.76768	2.36436		53	374	542	1687	1687	868	241	56630	608798	FOSL2 MCF7 (Invasive ductal breast carcinoma) FOSL2	MCF7 (Invasive ductal breast carcinoma)	BTO:0000093	FOSL2		ENCODE	ENCSR000BUI_MCF-7_FOSL2_MACS_FOSL2_MA0478.1.damo.pwm.bed	24619
1	1552	FOS	6.76263	3.2991		31	375	242	2330	2330	982	101	56652	608938	FOS THP-1 (acute monocytic leukemia) FOS	THP-1 (acute monocytic leukemia)	BTO:0001370	FOS	Treatment: Pam3csk4 treated 4hr, eGFP(EP mRNA)	GTRD	EXP047824_THP-1--acute-monocytic-leukemia-_FOS_MACS_FOS_MA1134.1.damo.pwm.bed	7915
1	93	AR	6.74573	7.91877		14	376	29	3003	3003	1140	19	56669	609020	AR 22RV1 (prostate carcinoma) AR	22RV1 (prostate carcinoma)	BTO:0002999	AR	Treatment: vehicle (charcoal stripped) for 6 hrs TF: full-length AR (AR-FL)	GTRD	EXP049390_22RV1--prostate-carcinoma-_AR_MACS_AR_MA0007.3.damo.pwm.bed	2795
1	1583	FOSL2	6.74463	3.21459		32	377	259	2292	2292	976	107	56651	608932	FOSL2 A549 (lung carcinoma) FOSL2	A549 (lung carcinoma)	BTO:0000018	FOSL2	100nM dexamethasone (CHEBI:41879) for 3 hour	GTRD	EXP039502_A549--lung-carcinoma-_FOSL2_MACS_FOSL2_MA1144.1.damo.pwm.bed	14608
1	2490	JUNB	6.70235	2.67149		42	378	433	1979	1979	930	169	56641	608870	JUNB A549 (lung carcinoma) JUNB	A549 (lung carcinoma)	BTO:0000018	JUNB	100nM dexamethasone (CHEBI:41879) for 30 minute	GTRD	EXP039331_A549--lung-carcinoma-_JUNB_MACS_JUNB_MA1137.1.damo.pwm.bed	12835
1	1572	FOSL2	6.68442	1.99792		76	379	713	1292	1292	795	409	56607	608630	FOSL2 A549 (lung carcinoma) FOSL2	A549 (lung carcinoma)	BTO:0000018	FOSL2	1 h with 0.02% Ethanol (Myers)	ENCODE	ENCSR000BQO_A549_FOSL2_MACS_FOSL2_MA0478.1.damo.pwm.bed	31860
1	1589	FOSL2	6.68429	3.26675		31	380	249	2330	2330	986	102	56652	608937	FOSL2 A549 (lung carcinoma) FOSL2	A549 (lung carcinoma)	BTO:0000018	FOSL2	1 h with 100 nM Dexamethasone (Myers)	GTRD	EXP039650_A549--lung-carcinoma-_FOSL2_MACS_FOSL2_MA1130.1.damo.pwm.bed	9257
1	2405	JUN	6.68406	2.83653		38	381	368	2091	2091	947	144	56645	608895	JUN HUVEC-C (HUVEC, umbilical vein endothelial cells) JUN	HUVEC-C (HUVEC, umbilical vein endothelial cells)	BTO:0001949	JUN	Treatment: agent VEGF, timepoint 012Passage: P3-6	GTRD	EXP048212_HUVEC-C--HUVEC--umbilical-vein-endothelial-cells-_JUN_MACS_JUN_MA0462.2.damo.pwm.bed	11285
1	1582	FOSL2	6.66888	3.18482		32	382	268	2292	2292	981	108	56651	608931	FOSL2 A549 (lung carcinoma) FOSL2	A549 (lung carcinoma)	BTO:0000018	FOSL2	100nM dexamethasone (CHEBI:41879) for 3 hour	GTRD	EXP039502_A549--lung-carcinoma-_FOSL2_MACS_FOSL2_MA1138.1.damo.pwm.bed	14829
1	2494	JUNB	6.66888	3.18482		32	382	268	2292	2292	981	108	56651	608931	JUNB A549 (lung carcinoma) JUNB	A549 (lung carcinoma)	BTO:0000018	JUNB	100nM dexamethasone (CHEBI:41879) for 10 hour	GTRD	EXP039341_A549--lung-carcinoma-_JUNB_MACS_JUNB_MA1132.1.damo.pwm.bed	14029
1	2409	JUN	6.64301	2.58458		44	384	461	1926	1926	924	183	56639	608856	JUN HUVEC-C (HUVEC, umbilical vein endothelial cells) JUN	HUVEC-C (HUVEC, umbilical vein endothelial cells)	BTO:0001949	JUN	Treatment: agent VEGF, timepoint 012Passage: P3-6	GTRD	EXP048212_HUVEC-C--HUVEC--umbilical-vein-endothelial-cells-_JUN_MACS_JUN_MA1128.1.damo.pwm.bed	11437
1	189	AR	6.63519	2.38383		51	385	537	1745	1745	889	230	56632	608809	AR prostate AR	prostate	NULL	AR		GEO	GSE65478_AR_prostate_MACS_AR_MA0007.3.damo.pwm.bed	12596
1	2573	JUNB	6.61775	2.29175		55	386	584	1634	1634	868	258	56628	608781	JUNB MCF10A-ER-Src JUNB	MCF10A-ER-Src	NULL	JUNB	Genotype: non-transformed	GTRD	EXP048569_MCF10A-ER-Src_JUNB_MACS_JUNB_MA1135.1.damo.pwm.bed	46653
1	2575	JUNB	6.61775	2.29175		55	386	584	1634	1634	868	258	56628	608781	JUNB MCF10A-ER-Src JUNB	MCF10A-ER-Src	NULL	JUNB	Genotype: non-transformed	GTRD	EXP048569_MCF10A-ER-Src_JUNB_MACS_JUNB_MA1138.1.damo.pwm.bed	46653
1	1604	FOSL2	6.60693	3.23503		31	388	254	2330	2330	991	103	56652	608936	FOSL2 A549 (lung carcinoma) FOSL2	A549 (lung carcinoma)	BTO:0000018	FOSL2	100nM dexamethasone (CHEBI:41879) for 30 minute	GTRD	EXP039757_A549--lung-carcinoma-_FOSL2_MACS_FOSL2_MA0478.1.damo.pwm.bed	10801
1	2528	JUNB	6.58711	3.08445		33	389	287	2259	2259	978	115	56650	608924	JUNB A549 (lung carcinoma) JUNB	A549 (lung carcinoma)	BTO:0000018	JUNB	100nM dexamethasone (CHEBI:41879) for 7 hour	GTRD	EXP039831_A549--lung-carcinoma-_JUNB_MACS_JUNB_MA0490.2.damo.pwm.bed	9282
1	3512	RXRA	6.55674	2.79769		38	390	373	2091	2091	951	146	56645	608893	RXRA SK-N-SH (neuroblastoma) RXRA	SK-N-SH (neuroblastoma)	BTO:0001620	RXRA		ENCODE	ENCSR000BVG_SK-N-SH_RXRA_MACS_RXRA_MA0512.2.damo.pwm.bed	12879
1	1616	FOSL2	6.53053	3.20392		31	391	264	2330	2330	995	104	56652	608935	FOSL2 A549 (lung carcinoma) FOSL2	A549 (lung carcinoma)	BTO:0000018	FOSL2		GTRD	EXP040159_A549--lung-carcinoma-_FOSL2_MACS_FOSL2_MA0478.1.damo.pwm.bed	11846
1	2419	JUN	6.47364	2.0594		68	392	673	1412	1412	826	355	56615	608684	JUN MCF10A-ER-Src JUN	MCF10A-ER-Src	NULL	JUN	Genotype: non-transformed	GTRD	EXP048571_MCF10A-ER-Src_JUN_MACS_JUN_MA1132.1.damo.pwm.bed	33354
1	2397	JUN	6.45507	3.1734		31	393	273	2330	2330	999	105	56652	608934	JUN HUVEC-C (HUVEC, umbilical vein endothelial cells) JUN	HUVEC-C (HUVEC, umbilical vein endothelial cells)	BTO:0001949	JUN	Treatment: agent VEGF, timepoint 4 Passage: P3-6	GTRD	EXP048211_HUVEC-C--HUVEC--umbilical-vein-endothelial-cells-_JUN_MACS_JUN_MA0462.2.damo.pwm.bed	8235
1	2415	JUN	6.42778	1.87555		86	394	785	1121	1121	767	493	56597	608546	JUN MCF10A-ER-Src JUN	MCF10A-ER-Src	NULL	JUN	Genotype: non-transformed	GTRD	EXP048571_MCF10A-ER-Src_JUN_MACS_JUN_MA0489.1.damo.pwm.bed	30872
1	2290	JUN	6.37797	1.71565		112	395	907	708	907	670	702	56571	608337	JUN HAEC (human aortic endothelial cells) JUN	HAEC (human aortic endothelial cells)	NULL	JUN	IL1b, 4h	GTRD	EXP038043_HAEC--human-aortic-endothelial-cells-_JUN_MACS_JUN_MA1128.1.damo.pwm.bed	41082
1	2523	JUNB	6.37475	3.07106		32	396	291	2292	2292	993	112	56651	608927	JUNB A549 (lung carcinoma) JUNB	A549 (lung carcinoma)	BTO:0000018	JUNB		GTRD	EXP039779_A549--lung-carcinoma-_JUNB_MACS_JUNB_MA1134.1.damo.pwm.bed	11340
1	2282	JUN	6.36178	1.73806		107	397	882	776	882	685	662	56576	608377	JUN HAEC (human aortic endothelial cells) JUN	HAEC (human aortic endothelial cells)	NULL	JUN	TNFa, 4h	GTRD	EXP038042_HAEC--human-aortic-endothelial-cells-_JUN_MACS_JUN_MA1128.1.damo.pwm.bed	40228
1	2550	JUNB	6.35633	3.3815		28	398	227	2449	2449	1020	89	56655	608950	JUNB A549 (lung carcinoma) JUNB	A549 (lung carcinoma)	BTO:0000018	JUNB	1 h with 100 nM Dexamethasone (Myers)	GTRD	EXP040036_A549--lung-carcinoma-_JUNB_MACS_JUNB_MA1132.1.damo.pwm.bed	12431
1	2270	JUN	6.3499	1.91578		80	399	765	1213	1213	792	449	56603	608590	JUN RCC 7860 (Renal cell carcinoma) JUN	RCC 7860 (Renal cell carcinoma)	BTO:0003781	JUN		GTRD	EXP037742_786-O--renal-carcinoma-_JUN_MACS_JUN_MA0462.2.damo.pwm.bed	23767
1	1261	ESR1	6.32603	1.85598		87	400	802	1101	1101	768	504	56596	608535	ESR1 MCF7 (Invasive ductal breast carcinoma) ESR1	MCF7 (Invasive ductal breast carcinoma)	BTO:0000093	ESR1	Doxycycline	GTRD	EXP038374_MCF7--Invasive-ductal-breast-carcinoma-_ESR1_MACS_ESR1_MA0112.3.damo.pwm.bed	30537
1	2426	JUN	6.32448	1.78905		97	401	850	921	921	724	583	56586	608456	JUN MCF10A-ER-Src JUN	MCF10A-ER-Src	NULL	JUN	Genotype: transformed	GTRD	EXP048572_MCF10A-ER-Src_JUN_MACS_JUN_MA1132.1.damo.pwm.bed	65195
1	1534	FOS	6.31859	2.0123		70	402	704	1391	1391	832	374	56613	608665	FOS HUVEC-C (HUVEC, umbilical vein endothelial cells) FOS	HUVEC-C (HUVEC, umbilical vein endothelial cells)	BTO:0001949	FOS	NULL	GTRD	EXP000672_HUVEC-C--HUVEC--umbilical-vein-endothelial-cells-_FOS_MACS_FOS_MA0099.3.damo.pwm.bed	45945
1	2103	HIF1A	6.31011	1.67939		119	403	929	611	929	648	762	56564	608277	HIF1A PC3(bone mets prostate adenocarcinoma) HIF1A	PC3(bone mets prostate adenocarcinoma)	NULL	HIF1A	Treatment: hypoxia(0.2% O2), siSMAD3; Genotype: SMAD3 knockout;	GTRD	EXP057827_PC3-bone-mets-prostate-adenocarcinoma-_HIF1A_MACS_HIF1A_MA1106.1.damo.pwm.bed	4799
1	1163	ESR1	6.3003	1.74737		104	404	878	817	878	700	640	56579	608399	ESR1 MCF7 (Invasive ductal breast carcinoma) ESR1	MCF7 (Invasive ductal breast carcinoma)	BTO:0000093	ESR1	SHCRT_E2	Array Express	ERP000380_esr1_mcf7-shcrt-e2_MACS_ESR1_MA0112.3.damo.pwm.bed	34084
1	2515	JUNB	6.27987	2.52585		43	405	477	1955	1955	946	183	56640	608856	JUNB A549 (lung carcinoma) JUNB	A549 (lung carcinoma)	BTO:0000018	JUNB	100nM dexamethasone (CHEBI:41879) for 12 hour	GTRD	EXP039744_A549--lung-carcinoma-_JUNB_MACS_JUNB_MA1132.1.damo.pwm.bed	23241
1	2410	JUN	6.27315	2.67018		39	406	434	2059	2059	966	157	56644	608882	JUN HUVEC-C (HUVEC, umbilical vein endothelial cells) JUN	HUVEC-C (HUVEC, umbilical vein endothelial cells)	BTO:0001949	JUN	Treatment: agent VEGF, timepoint 012Passage: P3-6	GTRD	EXP048212_HUVEC-C--HUVEC--umbilical-vein-endothelial-cells-_JUN_MACS_JUN_MA1130.1.damo.pwm.bed	11008
1	2486	JUNB	6.27104	2.59247		41	407	458	2008	2008	958	170	56642	608869	JUNB A549 (lung carcinoma) JUNB	A549 (lung carcinoma)	BTO:0000018	JUNB	100nM dexamethasone (CHEBI:41879) for 30 minute	GTRD	EXP039331_A549--lung-carcinoma-_JUNB_MACS_JUNB_MA0490.2.damo.pwm.bed	12820
1	1575	FOSL2	6.24118	3.16132		30	408	274	2382	2382	1020	102	56653	608937	FOSL2 MCF7 (Invasive ductal breast carcinoma) FOSL2	MCF7 (Invasive ductal breast carcinoma)	BTO:0000093	FOSL2		ENCODE	ENCSR546KCN_MCF-7_FOSL2_MACS_FOSL2_MA0478.1.damo.pwm.bed	10597
1	3730	STAT3	6.2121	1.7545		101	409	874	864	874	716	619	56582	608420	STAT3 STAT3	NA	NA	STAT3	NA	NA	ENCSR000DOQ_MCF_10A_STAT3_MACS_STAT3_MA0144.2.damo.pwm.bed	38533
1	2378	JUN	6.20349	2.27238		52	410	589	1718	1718	906	246	56631	608793	JUN MCF7 (Invasive ductal breast carcinoma) JUN	MCF7 (Invasive ductal breast carcinoma)	BTO:0000093	JUN	Source: cJun - Tet cells; CellType: ERalpha-positive breast cancer cells; Treatment: tamoxifen 1μM for 1hr;	GTRD	EXP047661_MCF7--Invasive-ductal-breast-carcinoma-_JUN_MACS_JUN_MA1130.1.damo.pwm.bed	16135
1	165	AR	6.17804	1.37927		281	411	1214	38	1214	554	2192	56402	606847	AR prostate AR	prostate	NULL	AR	cancer	GEO	GSE56288_AR_prostate-cancer_MACS_AR_MA0007.3.damo.pwm.bed	77818
1	1538	FOS	6.11897	1.88617		80	412	779	1213	1213	801	456	56603	608583	FOS IMR90 (lung fibroblasts) FOS	IMR90 (lung fibroblasts)	NULL	FOS		GTRD	EXP039888_IMR90--lung-fibroblasts-_FOS_MACS_FOS_MA0099.3.damo.pwm.bed	42719
1	2412	JUN	6.11535	2.2345		53	413	599	1687	1687	900	255	56630	608784	JUN MCF10A-ER-Src JUN	MCF10A-ER-Src	NULL	JUN	Genotype: non-transformed	GTRD	EXP048571_MCF10A-ER-Src_JUN_MACS_JUN_MA0099.3.damo.pwm.bed	29182
1	2266	JUN	6.08832	3.45001		26	414	219	2522	2522	1050	81	56657	608958	JUN Calu-3 (lung adenocarcinoma) JUN	Calu-3 (lung adenocarcinoma)	BTO:0002750	JUN		GTRD	EXP037683_Calu-3--lung-adenocarcinoma-_JUN_MACS_JUN_MA1128.1.damo.pwm.bed	5443
1	2265	JUN	6.0563	3.80289		23	415	170	2621	2621	1070	65	56660	608974	JUN Calu-3 (lung adenocarcinoma) JUN	Calu-3 (lung adenocarcinoma)	BTO:0002750	JUN		GTRD	EXP037683_Calu-3--lung-adenocarcinoma-_JUN_MACS_JUN_MA1127.1.damo.pwm.bed	5596
1	2393	JUN	6.0492	2.53289		41	416	475	2008	2008	966	174	56642	608865	JUN HUVEC-C (HUVEC, umbilical vein endothelial cells) JUN	HUVEC-C (HUVEC, umbilical vein endothelial cells)	BTO:0001949	JUN	Treatment: agent VEGF, timepoint 1 Passage: P3-6	GTRD	EXP048210_HUVEC-C--HUVEC--umbilical-vein-endothelial-cells-_JUN_MACS_JUN_MA1128.1.damo.pwm.bed	10358
1	2269	JUN	6.04544	2.03143		65	417	683	1467	1467	856	344	56618	608695	JUN RCC 7860 (Renal cell carcinoma) JUN	RCC 7860 (Renal cell carcinoma)	BTO:0003781	JUN		GTRD	EXP037742_786-O--renal-carcinoma-_JUN_MACS_JUN_MA0099.3.damo.pwm.bed	23530
1	2470	JUN	6.04155	2.60383		39	418	451	2059	2059	976	161	56644	608878	JUN BT-549 (breast invasive ductal carcinoma) JUN	BT-549 (breast invasive ductal carcinoma)	BTO:0002548	JUN		GEO	GSE46166_jun_bt549_MACS_JUN_MA0489.1.damo.pwm.bed	12167
1	1587	FOSL2	6.02719	3.14851		29	419	280	2412	2412	1040	99	56654	608940	FOSL2 A549 (lung carcinoma) FOSL2	A549 (lung carcinoma)	BTO:0000018	FOSL2	100nM dexamethasone (CHEBI:41879) for 5 hour	GTRD	EXP039554_A549--lung-carcinoma-_FOSL2_MACS_FOSL2_MA1144.1.damo.pwm.bed	13473
1	2286	JUN	6.0254	1.83515		85	420	812	1133	1133	788	498	56598	608541	JUN HAEC (human aortic endothelial cells) JUN	HAEC (human aortic endothelial cells)	NULL	JUN	IL1b, 4h	GTRD	EXP038043_HAEC--human-aortic-endothelial-cells-_JUN_MACS_JUN_MA0462.2.damo.pwm.bed	38984
1	2496	JUNB	6.02131	3.00201		31	421	319	2330	2330	1020	111	56652	608928	JUNB A549 (lung carcinoma) JUNB	A549 (lung carcinoma)	BTO:0000018	JUNB	100nM dexamethasone (CHEBI:41879) for 10 hour	GTRD	EXP039341_A549--lung-carcinoma-_JUNB_MACS_JUNB_MA1135.1.damo.pwm.bed	14370
1	1542	FOS	6.01947	2.30016		49	422	574	1791	1791	929	229	56634	608810	FOS MCF7 (Invasive ductal breast carcinoma) FOS	MCF7 (Invasive ductal breast carcinoma)	BTO:0000093	FOS		GTRD	EXP040137_MCF7--Invasive-ductal-breast-carcinoma-_FOS_MACS_FOS_MA0099.3.damo.pwm.bed	42631
1	1248	ESR1	5.99765	1.637		123	423	965	578	965	655	808	56560	608231	ESR1 MCF7 (Invasive ductal breast carcinoma) ESR1	MCF7 (Invasive ductal breast carcinoma)	BTO:0000093	ESR1	20min E2	GTRD	EXP038338_MCF7--Invasive-ductal-breast-carcinoma-_ESR1_MACS_ESR1_MA0112.3.damo.pwm.bed	43395
1	2301	JUN	5.9809	1.78876		91	424	851	1024	1024	766	547	56592	608492	JUN HAEC (human aortic endothelial cells) JUN	HAEC (human aortic endothelial cells)	NULL	JUN	control, 4h	GTRD	EXP038046_HAEC--human-aortic-endothelial-cells-_JUN_MACS_JUN_MA0099.3.damo.pwm.bed	51822
1	2307	JUN	5.9809	1.78876		91	424	851	1024	1024	766	547	56592	608492	JUN HAEC (human aortic endothelial cells) JUN	HAEC (human aortic endothelial cells)	NULL	JUN	control, 4h	GTRD	EXP038046_HAEC--human-aortic-endothelial-cells-_JUN_MACS_JUN_MA1132.1.damo.pwm.bed	51796
1	2448	JUN	5.98035	1.77009		94	426	862	967	967	752	571	56589	608468	JUN MDA-MB-231p27CK-DD (breast cancer cells, phosphimimetic p27 cell line) JUN	MDA-MB-231p27CK-DD (breast cancer cells, phosphimimetic p27 cell line)	NULL	JUN		GTRD	EXP058065_MDA-MB-231p27CK-DD--breast-cancer-cells--phosphimimetic-p27-cell-line-_JUN_MACS_JUN_MA0489.1.damo.pwm.bed	24896
1	1194	ESR1	5.96563	1.63787		122	427	963	591	963	660	801	56561	608238	ESR1 MCF7 (Invasive ductal breast carcinoma) ESR1	MCF7 (Invasive ductal breast carcinoma)	BTO:0000093	ESR1		GTRD	EXP032285_MCF7--Invasive-ductal-breast-carcinoma-_ESR1_MACS_ESR1_MA0112.3.damo.pwm.bed	48845
1	2420	JUN	5.94032	1.88022		78	428	780	1257	1257	822	446	56605	608593	JUN MCF10A-ER-Src JUN	MCF10A-ER-Src	NULL	JUN	Genotype: transformed	GTRD	EXP048572_MCF10A-ER-Src_JUN_MACS_JUN_MA0099.3.damo.pwm.bed	58529
1	1529	FOS	5.92663	2.28025		49	429	586	1791	1791	935	231	56634	608808	FOS K562 (myelogenous leukemia) FOS	K562 (myelogenous leukemia)	NULL	FOS	24 hours following induction with TPA	GTRD	EXP000589_K562--myelogenous-leukemia-_FOS_MACS_FOS_MA1141.1.damo.pwm.bed	13741
1	2220	JUN	5.92392	1.9548		70	430	736	1391	1391	852	385	56613	608654	JUN HeLa S3 (cervical adenocarcinoma) JUN	HeLa S3 (cervical adenocarcinoma)	BTO:0000568	JUN		ENCODE	ENCSR000EDG_HeLa-S3_JUN_MACS_JUN_MA0488.1.damo.pwm.bed	22278
1	1553	FOS	5.89224	2.89023		32	431	349	2292	2292	1020	119	56651	608920	FOS THP-1 (acute monocytic leukemia) FOS	THP-1 (acute monocytic leukemia)	BTO:0001370	FOS	Treatment: Pam3csk4 treated 4hr, eGFP(EP mRNA)	GTRD	EXP047824_THP-1--acute-monocytic-leukemia-_FOS_MACS_FOS_MA1141.1.damo.pwm.bed	7802
1	2612	JUND	5.87876	2.01775		64	432	695	1484	1484	870	341	56619	608698	JUND liver JUND	liver	BTO:0000759	JUND		GTRD	EXP039345_liver_JUND_MACS_JUND_MA1141.1.damo.pwm.bed	18585
1	2264	JUN	5.87128	3.44486		25	433	220	2559	2559	1070	78	56658	608961	JUN Calu-3 (lung adenocarcinoma) JUN	Calu-3 (lung adenocarcinoma)	BTO:0002750	JUN		GTRD	EXP037683_Calu-3--lung-adenocarcinoma-_JUN_MACS_JUN_MA0489.1.damo.pwm.bed	5419
1	1617	FOSL2	5.85832	2.76857		34	434	380	2222	2222	1010	132	56649	608907	FOSL2 A549 (lung carcinoma) FOSL2	A549 (lung carcinoma)	BTO:0000018	FOSL2		GTRD	EXP040159_A549--lung-carcinoma-_FOSL2_MACS_FOSL2_MA1130.1.damo.pwm.bed	12162
1	1777	FOXA1	5.85137	1.72808		99	435	892	898	898	742	616	56584	608423	FOXA1 VCaP (prostate carcinoma) FOXA1	VCaP (prostate carcinoma)	BTO:0003215	FOXA1	SHCTR_R1881	GEO	GSE56086_foxa1_vcap-shctr-r1881_MACS_FOXA1_MA0148.4.damo.pwm.bed	151769
1	1251	ESR1	5.85103	1.87714		77	436	781	1274	1274	830	441	56606	608598	ESR1 MCF7 (Invasive ductal breast carcinoma) ESR1	MCF7 (Invasive ductal breast carcinoma)	BTO:0000093	ESR1	160min E2	GTRD	EXP038341_MCF7--Invasive-ductal-breast-carcinoma-_ESR1_MACS_ESR1_MA0112.3.damo.pwm.bed	20868
1	2554	JUNB	5.84315	3.32678		26	437	236	2522	2522	1060	84	56657	608955	JUNB A549 (lung carcinoma) JUNB	A549 (lung carcinoma)	BTO:0000018	JUNB	1 h with 100 nM Dexamethasone (Myers)	GTRD	EXP040036_A549--lung-carcinoma-_JUNB_MACS_JUNB_MA1138.1.damo.pwm.bed	12490
1	1438	ESR2	5.842	1.93255		71	438	752	1366	1366	852	395	56612	608644	ESR2 U2OS (osteosarcoma) ESR2	U2OS (osteosarcoma)	BTO:0001938	ESR2	E2	GTRD	EXP000205_U2OS--osteosarcoma-_ESR2_MACS_ESR2_MA0258.2.damo.pwm.bed	22433
1	2359	JUN	5.8235	3.53354		24	439	208	2592	2592	1080	73	56659	608966	JUN MCF7 (Invasive ductal breast carcinoma) JUN	MCF7 (Invasive ductal breast carcinoma)	BTO:0000093	JUN	Source: cJun - Tet cells; CellType: ERalpha-positive breast cancer cells; Treatment: ethanol 1hr;	GTRD	EXP047659_MCF7--Invasive-ductal-breast-carcinoma-_JUN_MACS_JUN_MA0489.1.damo.pwm.bed	5839
1	2258	JUN	5.82331	2.09236		58	440	661	1586	1586	896	298	56625	608741	JUN MDA-MB-231 (breast adenocarcinoma) JUN	MDA-MB-231 (breast adenocarcinoma)	BTO:0000815	JUN	compaund A	GTRD	EXP033444_MDA-MB-231--breast-adenocarcinoma-_JUN_MACS_JUN_MA1127.1.damo.pwm.bed	17963
1	2407	JUN	5.82063	2.44039		42	441	512	1979	1979	977	185	56641	608854	JUN HUVEC-C (HUVEC, umbilical vein endothelial cells) JUN	HUVEC-C (HUVEC, umbilical vein endothelial cells)	BTO:0001949	JUN	Treatment: agent VEGF, timepoint 012Passage: P3-6	GTRD	EXP048212_HUVEC-C--HUVEC--umbilical-vein-endothelial-cells-_JUN_MACS_JUN_MA0489.1.damo.pwm.bed	11204
1	2430	JUN	5.81023	1.75739		93	442	873	989	989	768	569	56590	608470	JUN definitive endoderm from HUES8 JUN	definitive endoderm from HUES8	NULL	JUN	Genotype: SOX17-GFP knockout; Treatment: DMSO;	GTRD	EXP057912_definitive-endoderm-from-HUES8_JUN_MACS_JUN_MA0489.1.damo.pwm.bed	33939
1	1586	FOSL2	5.8086	3.05589		29	443	301	2412	2412	1050	102	56654	608937	FOSL2 A549 (lung carcinoma) FOSL2	A549 (lung carcinoma)	BTO:0000018	FOSL2	100nM dexamethasone (CHEBI:41879) for 5 hour	GTRD	EXP039554_A549--lung-carcinoma-_FOSL2_MACS_FOSL2_MA1138.1.damo.pwm.bed	13614
1	2569	JUNB	5.7964	2.74776		34	444	386	2222	2222	1020	133	56649	608906	JUNB A549 (lung carcinoma) JUNB	A549 (lung carcinoma)	BTO:0000018	JUNB	100nM dexamethasone (CHEBI:41879) for 3 hour	GTRD	EXP040136_A549--lung-carcinoma-_JUNB_MACS_JUNB_MA1140.2.damo.pwm.bed	10013
1	2102	HIF1A	5.79008	1.63727		118	445	964	625	964	678	775	56565	608264	HIF1A PC3(bone mets prostate adenocarcinoma) HIF1A	PC3(bone mets prostate adenocarcinoma)	NULL	HIF1A	Treatment: hypoxia(0.2% O2), siSMAD3; Genotype: SMAD3 knockout;	GTRD	EXP057827_PC3-bone-mets-prostate-adenocarcinoma-_HIF1A_MACS_HIF1A_MA0259.1.damo.pwm.bed	5321
1	2288	JUN	5.778	1.6683		110	446	939	742	939	709	709	56573	608330	JUN HAEC (human aortic endothelial cells) JUN	HAEC (human aortic endothelial cells)	NULL	JUN	IL1b, 4h	GTRD	EXP038043_HAEC--human-aortic-endothelial-cells-_JUN_MACS_JUN_MA0489.1.damo.pwm.bed	40931
1	2552	JUNB	5.76386	3.28763		26	447	247	2522	2522	1070	85	56657	608954	JUNB A549 (lung carcinoma) JUNB	A549 (lung carcinoma)	BTO:0000018	JUNB	1 h with 100 nM Dexamethasone (Myers)	GTRD	EXP040036_A549--lung-carcinoma-_JUNB_MACS_JUNB_MA1135.1.damo.pwm.bed	12529
1	1620	FOSL2	5.72862	5.55875		15	448	58	2959	2959	1160	29	56668	609010	FOSL2 A549 (lung carcinoma) FOSL2	A549 (lung carcinoma)	BTO:0000018	FOSL2	100nM dexamethasone (CHEBI:41879) for 2 hour	GTRD	EXP040181_A549--lung-carcinoma-_FOSL2_MACS_FOSL2_MA0478.1.damo.pwm.bed	3585
1	2450	JUN	5.71031	1.72393		97	449	897	921	921	756	605	56586	608434	JUN MDA-MB-231p27CK-DD (breast cancer cells, phosphimimetic p27 cell line) JUN	MDA-MB-231p27CK-DD (breast cancer cells, phosphimimetic p27 cell line)	NULL	JUN		GTRD	EXP058065_MDA-MB-231p27CK-DD--breast-cancer-cells--phosphimimetic-p27-cell-line-_JUN_MACS_JUN_MA1128.1.damo.pwm.bed	24483
1	2291	JUN	5.67156	1.74207		93	450	881	989	989	773	574	56590	608465	JUN HAEC (human aortic endothelial cells) JUN	HAEC (human aortic endothelial cells)	NULL	JUN	IL1b, 4h	GTRD	EXP038043_HAEC--human-aortic-endothelial-cells-_JUN_MACS_JUN_MA1130.1.damo.pwm.bed	39052
1	2530	JUNB	5.66722	3.07091		28	451	292	2449	2449	1060	98	56655	608941	JUNB A549 (lung carcinoma) JUNB	A549 (lung carcinoma)	BTO:0000018	JUNB	100nM dexamethasone (CHEBI:41879) for 7 hour	GTRD	EXP039831_A549--lung-carcinoma-_JUNB_MACS_JUNB_MA1134.1.damo.pwm.bed	9136
1	2414	JUN	5.62281	1.63355		115	452	966	668	966	695	757	56568	608282	JUN MCF10A-ER-Src JUN	MCF10A-ER-Src	NULL	JUN	Genotype: non-transformed	GTRD	EXP048571_MCF10A-ER-Src_JUN_MACS_JUN_MA0488.1.damo.pwm.bed	38020
1	2389	JUN	5.61134	2.59702		36	453	453	2160	2160	1020	149	56647	608890	JUN HUVEC-C (HUVEC, umbilical vein endothelial cells) JUN	HUVEC-C (HUVEC, umbilical vein endothelial cells)	BTO:0001949	JUN	Treatment: agent VEGF, timepoint 1 Passage: P3-6	GTRD	EXP048210_HUVEC-C--HUVEC--umbilical-vein-endothelial-cells-_JUN_MACS_JUN_MA0462.2.damo.pwm.bed	10920
1	2398	JUN	5.61134	2.59702		36	453	453	2160	2160	1020	149	56647	608890	JUN HUVEC-C (HUVEC, umbilical vein endothelial cells) JUN	HUVEC-C (HUVEC, umbilical vein endothelial cells)	BTO:0001949	JUN	Treatment: agent VEGF, timepoint 4 Passage: P3-6	GTRD	EXP048211_HUVEC-C--HUVEC--umbilical-vein-endothelial-cells-_JUN_MACS_JUN_MA0488.1.damo.pwm.bed	8158
1	2527	JUNB	5.61134	2.59702		36	453	453	2160	2160	1020	149	56647	608890	JUNB A549 (lung carcinoma) JUNB	A549 (lung carcinoma)	BTO:0000018	JUNB		GTRD	EXP039779_A549--lung-carcinoma-_JUNB_MACS_JUNB_MA1140.2.damo.pwm.bed	11538
1	2446	JUN	5.58159	1.80292		82	456	834	1176	1176	822	489	56601	608550	JUN MDA-MB-231p27CK-DD (breast cancer cells, phosphimimetic p27 cell line) JUN	MDA-MB-231p27CK-DD (breast cancer cells, phosphimimetic p27 cell line)	NULL	JUN		GTRD	EXP058065_MDA-MB-231p27CK-DD--breast-cancer-cells--phosphimimetic-p27-cell-line-_JUN_MACS_JUN_MA0462.2.damo.pwm.bed	25434
1	3483	RUNX1	5.53965	2.87888		30	457	352	2382	2382	1060	112	56653	608927	RUNX1 LPS141 (Dedifferentiated liposarcoma) RUNX1	LPS141 (Dedifferentiated liposarcoma)	NULL	RUNX1		GTRD	EXP057977_LPS141--Dedifferentiated-liposarcoma-_RUNX1_MACS_RUNX1_MA0002.2.damo.pwm.bed	3506
1	92	AR	5.53297	3.17554		26	458	271	2522	2522	1080	88	56657	608951	AR LNCaP (prostate carcinoma) AR	LNCaP (prostate carcinoma)	BTO:0001321	AR	Treatment: 10 nM DHT for 4 hrs Genotype: Bag-1L knockout	GTRD	EXP049286_LNCaP--prostate-carcinoma-_AR_MACS_AR_MA0007.3.damo.pwm.bed	15036
1	2298	JUN	5.5321	2.53318		37	459	474	2121	2121	1020	157	56646	608882	JUN HAEC (human aortic endothelial cells) JUN	HAEC (human aortic endothelial cells)	NULL	JUN	oxpapc, 4h	GTRD	EXP038044_HAEC--human-aortic-endothelial-cells-_JUN_MACS_JUN_MA1128.1.damo.pwm.bed	7998
1	167	AR	5.51912	12.0896		9	460	7	3246	3246	1240	8	56674	609031	AR LNCaP (prostate carcinoma) AR	LNCaP (prostate carcinoma)	BTO:0001321	AR	DHT24H_SHFOXA1	GEO	GSE58428_AR_lncap-dht24h-shfoxa1_MACS_AR_MA0007.3.damo.pwm.bed	726
1	3350	RELA	5.49022	4.56763		17	461	109	2880	2880	1150	40	56666	608999	RELA BEAS-2B (bronchial epithelium) RELA	BEAS-2B (bronchial epithelium)	NULL	RELA	dexamethasone + TNF	GTRD	EXP036259_BEAS-2B--bronchial-epithelium-_RELA_MACS_RELA_MA0107.1.damo.pwm.bed	5097
1	2505	JUNB	5.47416	2.85343		30	462	361	2382	2382	1070	113	56653	608926	JUNB A549 (lung carcinoma) JUNB	A549 (lung carcinoma)	BTO:0000018	JUNB	100nM dexamethasone (CHEBI:41879) for 6 hour	GTRD	EXP039540_A549--lung-carcinoma-_JUNB_MACS_JUNB_MA1138.1.damo.pwm.bed	16574
1	1590	FOSL2	5.43501	3.69994		21	463	183	2692	2692	1110	61	56662	608978	FOSL2 A549 (lung carcinoma) FOSL2	A549 (lung carcinoma)	BTO:0000018	FOSL2	1 h with 100 nM Dexamethasone (Myers)	GTRD	EXP039650_A549--lung-carcinoma-_FOSL2_MACS_FOSL2_MA1138.1.damo.pwm.bed	9369
1	2255	JUN	5.42139	2.23756		46	464	597	1867	1867	976	221	56637	608818	JUN MDA-MB-231 (breast adenocarcinoma) JUN	MDA-MB-231 (breast adenocarcinoma)	BTO:0000815	JUN	compaund A	GTRD	EXP033444_MDA-MB-231--breast-adenocarcinoma-_JUN_MACS_JUN_MA0099.3.damo.pwm.bed	17925
1	1621	FOSL2	5.40046	4.77649		16	465	95	2917	2917	1160	36	56667	609003	FOSL2 A549 (lung carcinoma) FOSL2	A549 (lung carcinoma)	BTO:0000018	FOSL2	100nM dexamethasone (CHEBI:41879) for 2 hour	GTRD	EXP040181_A549--lung-carcinoma-_FOSL2_MACS_FOSL2_MA1130.1.damo.pwm.bed	3665
1	187	AR	5.39318	3.19877		25	466	267	2559	2559	1100	84	56658	608955	AR LNCaP (prostate carcinoma) AR	LNCaP (prostate carcinoma)	BTO:0001321	AR		GEO	GSE64656_AR_lncap_MACS_AR_MA0007.3.damo.pwm.bed	10587
1	2267	JUN	5.3875	3.52906		22	467	209	2656	2656	1110	67	56661	608972	JUN Calu-3 (lung adenocarcinoma) JUN	Calu-3 (lung adenocarcinoma)	BTO:0002750	JUN		GTRD	EXP037683_Calu-3--lung-adenocarcinoma-_JUN_MACS_JUN_MA1130.1.damo.pwm.bed	5454
1	1257	ESR1	5.35615	1.81979		76	468	825	1292	1292	862	449	56607	608590	ESR1 endometrioid adenocarcinoma ESR1	endometrioid adenocarcinoma	NULL	ESR1		GTRD	EXP038352_endometrioid-adenocarcinoma_ESR1_MACS_ESR1_MA0112.3.damo.pwm.bed	21233
1	2261	JUN	5.35385	2.15874		49	469	630	1791	1791	963	244	56634	608795	JUN MDA-MB-231 (breast adenocarcinoma) JUN	MDA-MB-231 (breast adenocarcinoma)	BTO:0000815	JUN	compaund A	GTRD	EXP033444_MDA-MB-231--breast-adenocarcinoma-_JUN_MACS_JUN_MA1132.1.damo.pwm.bed	18619
1	2508	JUNB	5.31772	3.16113		25	470	275	2559	2559	1100	85	56658	608954	JUNB A549 (lung carcinoma) JUNB	A549 (lung carcinoma)	BTO:0000018	JUNB	100nM dexamethasone (CHEBI:41879) for 5 hour	GTRD	EXP039614_A549--lung-carcinoma-_JUNB_MACS_JUNB_MA1132.1.damo.pwm.bed	12976
1	3732	STAT3	5.2808	2.49648		36	471	492	2160	2160	1040	155	56647	608884	STAT3 HeLa S3 (cervical adenocarcinoma) STAT3	HeLa S3 (cervical adenocarcinoma)	BTO:0000568	STAT3		ENCODE	ENCSR000EDC_HeLa-S3_STAT3_MACS_STAT3_MA0144.2.damo.pwm.bed	8628
1	2224	JUN	5.23356	1.78804		78	472	853	1257	1257	861	469	56605	608570	JUN JUN	NA	NA	JUN	NA	NA	ENCSR000EFA_endothelial_cell_of_umbilical_vein_JUN_MACS_JUN_MA0488.1.damo.pwm.bed	29202
1	2280	JUN	5.20508	1.61361		110	473	975	742	975	730	733	56573	608306	JUN HAEC (human aortic endothelial cells) JUN	HAEC (human aortic endothelial cells)	NULL	JUN	TNFa, 4h	GTRD	EXP038042_HAEC--human-aortic-endothelial-cells-_JUN_MACS_JUN_MA0489.1.damo.pwm.bed	42268
1	2476	JUNB	5.20104	1.85907		69	474	800	1406	1406	893	399	56614	608640	JUNB K562 (myelogenous leukemia) JUNB	K562 (myelogenous leukemia)	NULL	JUNB		ENCODE	ENCSR000DJY_K562_JUNB_MACS_JUNB_MA0490.2.damo.pwm.bed	20337
1	65	AR	5.19279	3.29594		23	475	244	2621	2621	1110	75	56660	608964	AR 22RV1 (prostate carcinoma) AR	22RV1 (prostate carcinoma)	BTO:0002999	AR		GTRD	EXP038432_22RV1--prostate-carcinoma-_AR_MACS_AR_MA0007.3.damo.pwm.bed	11892
1	2365	JUN	5.16718	2.15907		47	476	629	1840	1840	982	234	56636	608805	JUN MCF7 (Invasive ductal breast carcinoma) JUN	MCF7 (Invasive ductal breast carcinoma)	BTO:0000093	JUN	Source: cJun - Tet cells; CellType: ERalpha-positive breast cancer cells; Treatment: 17beta estradiol 10nM for 1hr;	GTRD	EXP047660_MCF7--Invasive-ductal-breast-carcinoma-_JUN_MACS_JUN_MA0462.2.damo.pwm.bed	16234
1	2621	JUND	5.16344	4.03066		18	477	144	2837	2837	1150	48	56665	608991	JUND JUND	NA	NA	JUND	NA	GEO	GSE59021_jund_du145_MACS_JUND_MA0491.2.damo.pwm.bed	1848
1	2283	JUN	5.131	1.69273		91	478	921	1024	1024	808	578	56592	608461	JUN HAEC (human aortic endothelial cells) JUN	HAEC (human aortic endothelial cells)	NULL	JUN	TNFa, 4h	GTRD	EXP038042_HAEC--human-aortic-endothelial-cells-_JUN_MACS_JUN_MA1130.1.damo.pwm.bed	39717
1	2276	JUN	5.10817	1.89548		64	479	774	1484	1484	912	363	56619	608676	JUN RCC 7860 (Renal cell carcinoma) JUN	RCC 7860 (Renal cell carcinoma)	BTO:0003781	JUN		GTRD	EXP037742_786-O--renal-carcinoma-_JUN_MACS_JUN_MA1132.1.damo.pwm.bed	23771
1	22	AR	5.08875	1.42584		186	480	1161	174	1161	605	1403	56497	607636	AR VCaP (prostate carcinoma) AR	VCaP (prostate carcinoma)	BTO:0003215	AR	DHT for 4h	GTRD	EXP031106_VCaP--prostate-carcinoma-_AR_MACS_AR_MA0007.3.damo.pwm.bed	40812
1	199	AR	5.06363	5.58821		13	481	57	3049	3049	1200	25	56670	609014	AR LNCaP C4-2B (prostate carcinoma) AR	LNCaP C4-2B (prostate carcinoma)	BTO:0004959	AR		GEO	GSE72714_AR_c42b_MACS_AR_MA0007.3.damo.pwm.bed	2716
1	2402	JUN	5.05682	2.8125		28	482	371	2449	2449	1100	107	56655	608932	JUN HUVEC-C (HUVEC, umbilical vein endothelial cells) JUN	HUVEC-C (HUVEC, umbilical vein endothelial cells)	BTO:0001949	JUN	Treatment: agent VEGF, timepoint 4 Passage: P3-6	GTRD	EXP048211_HUVEC-C--HUVEC--umbilical-vein-endothelial-cells-_JUN_MACS_JUN_MA1130.1.damo.pwm.bed	7746
1	2364	JUN	5.05336	2.36117		38	483	543	2091	2091	1040	173	56645	608866	JUN MCF7 (Invasive ductal breast carcinoma) JUN	MCF7 (Invasive ductal breast carcinoma)	BTO:0000093	JUN	Source: cJun - Tet cells; CellType: ERalpha-positive breast cancer cells; Treatment: 17beta estradiol 10nM for 1hr;	GTRD	EXP047660_MCF7--Invasive-ductal-breast-carcinoma-_JUN_MACS_JUN_MA0099.3.damo.pwm.bed	15955
1	2263	JUN	5.0369	3.58244		20	484	194	2740	2740	1140	60	56663	608979	JUN Calu-3 (lung adenocarcinoma) JUN	Calu-3 (lung adenocarcinoma)	BTO:0002750	JUN		GTRD	EXP037683_Calu-3--lung-adenocarcinoma-_JUN_MACS_JUN_MA0462.2.damo.pwm.bed	5450
1	2498	JUNB	5.03194	2.94129		26	485	333	2522	2522	1110	95	56657	608944	JUNB A549 (lung carcinoma) JUNB	A549 (lung carcinoma)	BTO:0000018	JUNB	100nM dexamethasone (CHEBI:41879) for 10 hour	GTRD	EXP039341_A549--lung-carcinoma-_JUNB_MACS_JUNB_MA1138.1.damo.pwm.bed	13418
1	3136	NR3C1	5.02843	1.86221		66	486	798	1445	1445	910	381	56617	608658	NR3C1 Ishikawa (endometrial adenocarcinoma) NR3C1	Ishikawa (endometrial adenocarcinoma)	BTO:0003041	NR3C1	Treatment: 100 nM Dexamethasone and 10 nM Estradiol for 1 hour	GTRD	EXP048232_Ishikawa--endometrial-adenocarcinoma-_NR3C1_MACS_NR3C1_MA0113.3.damo.pwm.bed	10499
1	3088	NR3C1	5.02675	1.29309		337	487	1335	17	1335	613	2804	56346	606235	NR3C1 A549 (lung carcinoma) NR3C1	A549 (lung carcinoma)	BTO:0000018	NR3C1	1 h with 100 nM Dexamethasone (Myers)	ENCODE	ENCSR000BJR_A549_NR3C1_MACS_NR3C1_MA0113.3.damo.pwm.bed	44340
1	2367	JUN	5.01312	2.10601		48	488	656	1817	1817	987	245	56635	608794	JUN MCF7 (Invasive ductal breast carcinoma) JUN	MCF7 (Invasive ductal breast carcinoma)	BTO:0000093	JUN	Source: cJun - Tet cells; CellType: ERalpha-positive breast cancer cells; Treatment: 17beta estradiol 10nM for 1hr;	GTRD	EXP047660_MCF7--Invasive-ductal-breast-carcinoma-_JUN_MACS_JUN_MA0489.1.damo.pwm.bed	15431
1	252	ATF3	5.01298	1.65412		96	489	945	940	945	791	624	56587	608415	ATF3 glioblastoma cells ATF3	glioblastoma cells	NULL	ATF3	Dox + Arvanil + BMP7	GTRD	EXP031157_glioblastoma-cells_ATF3_MACS_ATF3_MA0605.2.damo.pwm.bed	35850
1	2377	JUN	4.97531	2.01321		53	490	703	1687	1687	960	283	56630	608756	JUN MCF7 (Invasive ductal breast carcinoma) JUN	MCF7 (Invasive ductal breast carcinoma)	BTO:0000093	JUN	Source: cJun - Tet cells; CellType: ERalpha-positive breast cancer cells; Treatment: tamoxifen 1μM for 1hr;	GTRD	EXP047661_MCF7--Invasive-ductal-breast-carcinoma-_JUN_MACS_JUN_MA1128.1.damo.pwm.bed	15951
1	2371	JUN	4.96116	2.36741		37	491	541	2121	2121	1050	168	56646	608871	JUN MCF7 (Invasive ductal breast carcinoma) JUN	MCF7 (Invasive ductal breast carcinoma)	BTO:0000093	JUN	Source: cJun - Tet cells; CellType: ERalpha-positive breast cancer cells; Treatment: 17beta estradiol 10nM for 1hr;	GTRD	EXP047660_MCF7--Invasive-ductal-breast-carcinoma-_JUN_MACS_JUN_MA1132.1.damo.pwm.bed	15447
1	2488	JUNB	4.95823	2.51558		33	492	481	2259	2259	1080	141	56650	608898	JUNB A549 (lung carcinoma) JUNB	A549 (lung carcinoma)	BTO:0000018	JUNB	100nM dexamethasone (CHEBI:41879) for 30 minute	GTRD	EXP039331_A549--lung-carcinoma-_JUNB_MACS_JUNB_MA1134.1.damo.pwm.bed	12666
1	1591	FOSL2	4.94988	3.52371		20	493	211	2740	2740	1150	61	56663	608978	FOSL2 A549 (lung carcinoma) FOSL2	A549 (lung carcinoma)	BTO:0000018	FOSL2	1 h with 100 nM Dexamethasone (Myers)	GTRD	EXP039650_A549--lung-carcinoma-_FOSL2_MACS_FOSL2_MA1144.1.damo.pwm.bed	9369
1	1602	FOSL2	4.91761	3.36859		21	494	231	2692	2692	1140	67	56662	608972	FOSL2 A549 (lung carcinoma) FOSL2	A549 (lung carcinoma)	BTO:0000018	FOSL2	100nM dexamethasone (CHEBI:41879) for 4 hour	GTRD	EXP039732_A549--lung-carcinoma-_FOSL2_MACS_FOSL2_MA1138.1.damo.pwm.bed	9041
1	1603	FOSL2	4.91761	3.36859		21	494	231	2692	2692	1140	67	56662	608972	FOSL2 A549 (lung carcinoma) FOSL2	A549 (lung carcinoma)	BTO:0000018	FOSL2	100nM dexamethasone (CHEBI:41879) for 4 hour	GTRD	EXP039732_A549--lung-carcinoma-_FOSL2_MACS_FOSL2_MA1144.1.damo.pwm.bed	9039
1	1392	ESR1	4.91375	1.59291		108	496	992	757	992	748	729	56575	608310	ESR1 MCF7 (Invasive ductal breast carcinoma) ESR1	MCF7 (Invasive ductal breast carcinoma)	BTO:0000093	ESR1		GEO	GSE41561_esr1_mcf7_MACS_ESR1_MA0112.3.damo.pwm.bed	42520
1	2610	JUND	4.89058	1.95456		56	497	737	1614	1614	949	308	56627	608731	JUND liver JUND	liver	BTO:0000759	JUND		GTRD	EXP039345_liver_JUND_MACS_JUND_MA0491.2.damo.pwm.bed	17620
1	3780	TCF12	4.86723	1.8281		67	498	820	1426	1426	915	394	56616	608645	TCF12 SK-N-SH (neuroblastoma) TCF12	SK-N-SH (neuroblastoma)	BTO:0001620	TCF12	NA	ENCODE	ENCSR000BSL_SK-N-SH_TCF12_MACS_TCF12_MA0521.1.damo.pwm.bed	47703
1	3362	RELA	4.85773	1.77556		73	499	858	1335	1335	897	442	56610	608597	RELA HUVEC-C (HUVEC, umbilical vein endothelial cells) RELA	HUVEC-C (HUVEC, umbilical vein endothelial cells)	BTO:0001949	RELA	Treatment: confluent, treated with Scr siRNA and stimulated with IL-1beta Passage: 4	GTRD	EXP049055_HUVEC-C--HUVEC--umbilical-vein-endothelial-cells-_RELA_MACS_RELA_MA0107.1.damo.pwm.bed	44703
1	1800	FOXA1	4.84446	2.14982		44	500	631	1926	1926	1020	220	56639	608819	FOXA1 LNCaP (prostate carcinoma) FOXA1	LNCaP (prostate carcinoma)	BTO:0001321	FOXA1	SHGATA2_R1881	GEO	GSE69043_foxa1_lncap-shgata2-r1881_MACS_FOXA1_MA0148.4.damo.pwm.bed	36554
1	2088	HIF1A	4.82018	2.92039		25	501	341	2559	2559	1130	92	56658	608947	HIF1A RCC4 (kidney cancer cell line) HIF1A	RCC4 (kidney cancer cell line)	BTO:0005691	HIF1A	Treatment: degree of hypoxia - normoxia	GTRD	EXP048723_RCC4--kidney-cancer-cell-line-_HIF1A_MACS_HIF1A_MA1106.1.damo.pwm.bed	745
1	1527	FOS	4.81363	2.29463		38	502	579	2091	2091	1060	178	56645	608861	FOS K562 (myelogenous leukemia) FOS	K562 (myelogenous leukemia)	NULL	FOS	24 hours following induction with TPA	GTRD	EXP000589_K562--myelogenous-leukemia-_FOS_MACS_FOS_MA0476.1.damo.pwm.bed	14073
1	2510	JUNB	4.81328	3.08992		23	503	286	2621	2621	1140	80	56660	608959	JUNB A549 (lung carcinoma) JUNB	A549 (lung carcinoma)	BTO:0000018	JUNB	100nM dexamethasone (CHEBI:41879) for 5 hour	GTRD	EXP039614_A549--lung-carcinoma-_JUNB_MACS_JUNB_MA1135.1.damo.pwm.bed	12655
1	31	AR	4.80937	1.82865		66	504	819	1445	1445	923	388	56617	608651	AR LNCaP (prostate carcinoma) AR	LNCaP (prostate carcinoma)	BTO:0001321	AR	Vehicle	GTRD	EXP032867_LNCaP--prostate-carcinoma-_AR_MACS_AR_MA0007.3.damo.pwm.bed	28447
1	2534	JUNB	4.7741	2.64146		29	505	441	2412	2412	1120	118	56654	608921	JUNB A549 (lung carcinoma) JUNB	A549 (lung carcinoma)	BTO:0000018	JUNB	100nM dexamethasone (CHEBI:41879) for 7 hour	GTRD	EXP039831_A549--lung-carcinoma-_JUNB_MACS_JUNB_MA1140.2.damo.pwm.bed	8947
1	1778	FOXA1	4.77103	1.64185		93	506	961	989	989	819	609	56590	608430	FOXA1 VCaP (prostate carcinoma) FOXA1	VCaP (prostate carcinoma)	BTO:0003215	FOXA1	SHPIAS1_R1881	GEO	GSE56086_foxa1_vcap-shpias1-r1881_MACS_FOXA1_MA0148.4.damo.pwm.bed	150822
1	272	BACH2	4.76026	1.85038		63	507	805	1500	1500	937	366	56620	608673	BACH2 B-cells BACH2	B-cells	NULL	BACH2		GTRD	EXP040449_B-cells_BACH2_MACS_BACH2_MA1101.2.damo.pwm.bed	13854
1	2401	JUN	4.74671	2.57947		30	508	463	2382	2382	1120	125	56653	608914	JUN HUVEC-C (HUVEC, umbilical vein endothelial cells) JUN	HUVEC-C (HUVEC, umbilical vein endothelial cells)	BTO:0001949	JUN	Treatment: agent VEGF, timepoint 4 Passage: P3-6	GTRD	EXP048211_HUVEC-C--HUVEC--umbilical-vein-endothelial-cells-_JUN_MACS_JUN_MA1128.1.damo.pwm.bed	7635
1	176	AR	4.74665	3.8869		17	509	161	2880	2880	1180	47	56666	608992	AR LNCaP C4-2B (prostate carcinoma) AR	LNCaP C4-2B (prostate carcinoma)	BTO:0004959	AR	R1881_SHCTR	GEO	GSE61268_AR_c42b-r1881-shctr_MACS_AR_MA0007.3.damo.pwm.bed	3114
1	2373	JUN	4.73252	2.10309		45	510	657	1893	1893	1020	230	56638	608809	JUN MCF7 (Invasive ductal breast carcinoma) JUN	MCF7 (Invasive ductal breast carcinoma)	BTO:0000093	JUN	Source: cJun - Tet cells; CellType: ERalpha-positive breast cancer cells; Treatment: tamoxifen 1μM for 1hr;	GTRD	EXP047661_MCF7--Invasive-ductal-breast-carcinoma-_JUN_MACS_JUN_MA0462.2.damo.pwm.bed	17242
1	2101	HIF1A	4.70086	1.25313		399	511	1387	9	1387	636	3426	56284	605613	HIF1A PC3(bone mets prostate adenocarcinoma) HIF1A	PC3(bone mets prostate adenocarcinoma)	NULL	HIF1A	Treatment: hypoxia(0.2% O2), siCtrl;	GTRD	EXP057826_PC3-bone-mets-prostate-adenocarcinoma-_HIF1A_MACS_HIF1A_MA1106.1.damo.pwm.bed	34121
1	121	AR	4.69171	1.73771		75	512	883	1308	1308	901	464	56608	608575	AR LNCaP (prostate carcinoma) AR	LNCaP (prostate carcinoma)	BTO:0001321	AR	Treatment: 10 nm DHT;	GTRD	EXP054343_LNCaP--prostate-carcinoma-_AR_MACS_AR_MA0007.3.damo.pwm.bed	26289
1	1578	FOSL2	4.67456	2.31698		36	513	560	2160	2160	1080	167	56647	608872	FOSL2 A549 (lung carcinoma) FOSL2	A549 (lung carcinoma)	BTO:0000018	FOSL2	100nM dexamethasone (CHEBI:41879) for 8 hour	GTRD	EXP039419_A549--lung-carcinoma-_FOSL2_MACS_FOSL2_MA1138.1.damo.pwm.bed	18894
1	1614	FOSL2	4.66246	2.71205		27	514	398	2482	2482	1130	107	56656	608932	FOSL2 A549 (lung carcinoma) FOSL2	A549 (lung carcinoma)	BTO:0000018	FOSL2	100nM dexamethasone (CHEBI:41879) for 10 hour	GTRD	EXP039862_A549--lung-carcinoma-_FOSL2_MACS_FOSL2_MA1138.1.damo.pwm.bed	14800
1	2231	JUN	4.65706	4.98949		13	515	88	3049	3049	1220	28	56670	609011	JUN MCF7 (Invasive ductal breast carcinoma) JUN	MCF7 (Invasive ductal breast carcinoma)	BTO:0000093	JUN		ENCODE	ENCSR176EXN_MCF-7_JUN_MACS_JUN_MA0489.1.damo.pwm.bed	2304
1	3096	NR3C1	4.65079	3.80604		17	516	169	2880	2880	1190	48	56666	608991	NR3C1 embryonic kidney NR3C1	embryonic kidney	NULL	NR3C1	dexamethasone	GTRD	EXP032209_embryonic-kidney_NR3C1_MACS_NR3C1_MA0113.3.damo.pwm.bed	3085
1	2394	JUN	4.62711	2.30321		36	517	566	2160	2160	1080	168	56647	608871	JUN HUVEC-C (HUVEC, umbilical vein endothelial cells) JUN	HUVEC-C (HUVEC, umbilical vein endothelial cells)	BTO:0001949	JUN	Treatment: agent VEGF, timepoint 1 Passage: P3-6	GTRD	EXP048210_HUVEC-C--HUVEC--umbilical-vein-endothelial-cells-_JUN_MACS_JUN_MA1130.1.damo.pwm.bed	10750
1	2273	JUN	4.61738	1.71388		77	518	909	1274	1274	900	483	56606	608556	JUN RCC 7860 (Renal cell carcinoma) JUN	RCC 7860 (Renal cell carcinoma)	BTO:0003781	JUN		GTRD	EXP037742_786-O--renal-carcinoma-_JUN_MACS_JUN_MA1127.1.damo.pwm.bed	19985
1	1615	FOSL2	4.60208	2.68694		27	519	407	2482	2482	1140	108	56656	608931	FOSL2 A549 (lung carcinoma) FOSL2	A549 (lung carcinoma)	BTO:0000018	FOSL2	100nM dexamethasone (CHEBI:41879) for 10 hour	GTRD	EXP039862_A549--lung-carcinoma-_FOSL2_MACS_FOSL2_MA1144.1.damo.pwm.bed	15144
1	4049	TP63	4.60179	1.65255		87	520	956	1101	1101	859	566	56596	608473	TP63 keratinocytes TP63	keratinocytes	NULL	TP63		GEO	GSE56674_tp63_keratinocyte_MACS_TP63_MA0525.2.damo.pwm.bed	26690
1	1528	FOS	4.58961	2.20631		39	521	608	2059	2059	1060	190	56644	608849	FOS K562 (myelogenous leukemia) FOS	K562 (myelogenous leukemia)	NULL	FOS	24 hours following induction with TPA	GTRD	EXP000589_K562--myelogenous-leukemia-_FOS_MACS_FOS_MA1134.1.damo.pwm.bed	13405
1	1570	FOSL1	4.58961	2.20631		39	521	608	2059	2059	1060	190	56644	608849	FOSL1 BT-549 (breast invasive ductal carcinoma) FOSL1	BT-549 (breast invasive ductal carcinoma)	BTO:0002548	FOSL1	NA	GEO	GSE46166_fosl1_bt549_MACS_FOSL1_MA0477.2.damo.pwm.bed	16372
1	2153	HNF4G	4.58535	2.35754		34	523	544	2222	2222	1100	155	56649	608884	HNF4G 22RV1 (prostate carcinoma) HNF4G	22RV1 (prostate carcinoma)	BTO:0002999	HNF4G	Treatment: Cells were harvested in log phase growth Genotype: wildtype	GTRD	EXP048996_22RV1--prostate-carcinoma-_HNF4G_MACS_HNF4G_MA0484.2.damo.pwm.bed	15937
1	1171	ESR1	4.58002	1.51322		123	524	1075	578	1075	726	874	56560	608165	ESR1 MCF7 (Invasive ductal breast carcinoma) ESR1	MCF7 (Invasive ductal breast carcinoma)	BTO:0000093	ESR1		Array Express	ERP000783_esr1_mcf7_MACS_ESR1_MA0112.3.damo.pwm.bed	67491
1	1420	ESR1	4.5527	1.51636		121	525	1068	601	1068	731	858	56562	608181	ESR1 MCF7 (Invasive ductal breast carcinoma) ESR1	MCF7 (Invasive ductal breast carcinoma)	BTO:0000093	ESR1	R5020	GEO	GSE68355_ESR1_mcf7-r5020_MACS_ESR1_MA0112.3.damo.pwm.bed	44488
1	6	AR	4.5422	5.91044		11	526	54	3140	3140	1240	20	56672	609019	AR VCaP (prostate carcinoma) AR	VCaP (prostate carcinoma)	BTO:0003215	AR	Vehicle	GTRD	EXP000408_VCaP--prostate-carcinoma-_AR_MACS_AR_MA0007.3.damo.pwm.bed	2386
1	2098	HIF1A	4.53651	2.34247		34	527	548	2222	2222	1100	156	56649	608883	HIF1A HKC8 (kidney proximal tubule cell line) HIF1A	HKC8 (kidney proximal tubule cell line)	NULL	HIF1A	Treatment: degree of hypoxia 0.5%, duration of hypoxia 16 hours	GTRD	EXP048753_HKC8--kidney-proximal-tubule-cell-line-_HIF1A_MACS_HIF1A_MA1106.1.damo.pwm.bed	1289
1	2406	JUN	4.5345	2.05833		45	528	674	1893	1893	1030	235	56638	608804	JUN HUVEC-C (HUVEC, umbilical vein endothelial cells) JUN	HUVEC-C (HUVEC, umbilical vein endothelial cells)	BTO:0001949	JUN	Treatment: agent VEGF, timepoint 012Passage: P3-6	GTRD	EXP048212_HUVEC-C--HUVEC--umbilical-vein-endothelial-cells-_JUN_MACS_JUN_MA0488.1.damo.pwm.bed	11284
1	1252	ESR1	4.50802	1.57081		103	529	1012	829	1012	790	705	56580	608334	ESR1 MCF7 (Invasive ductal breast carcinoma) ESR1	MCF7 (Invasive ductal breast carcinoma)	BTO:0000093	ESR1	320min E2	GTRD	EXP038342_MCF7--Invasive-ductal-breast-carcinoma-_ESR1_MACS_ESR1_MA0112.3.damo.pwm.bed	30630
1	1283	ESR1	4.48065	1.65398		84	530	946	1146	1146	874	546	56599	608493	ESR1 MCF7 (Invasive ductal breast carcinoma) ESR1	MCF7 (Invasive ductal breast carcinoma)	BTO:0000093	ESR1	siFOXA1	GTRD	EXP038771_MCF7--Invasive-ductal-breast-carcinoma-_ESR1_MACS_ESR1_MA0112.3.damo.pwm.bed	29996
1	2538	JUNB	4.46228	3.20812		20	531	260	2740	2740	1180	67	56663	608972	JUNB A549 (lung carcinoma) JUNB	A549 (lung carcinoma)	BTO:0000018	JUNB	100nM dexamethasone (CHEBI:41879) for 2 hour	GTRD	EXP039868_A549--lung-carcinoma-_JUNB_MACS_JUNB_MA1135.1.damo.pwm.bed	10228
1	1563	FOSL1	4.45561	2.00481		47	532	710	1840	1840	1030	252	56636	608787	FOSL1 K562 (myelogenous leukemia) FOSL1	K562 (myelogenous leukemia)	NULL	FOSL1	NA	ENCODE	ENCSR000BMV_K562_FOSL1_MACS_FOSL1_MA0477.2.damo.pwm.bed	14564
1	2087	HIF1A	4.45492	3.09169		21	533	285	2692	2692	1170	73	56662	608966	HIF1A RCC4 (kidney cancer cell line) HIF1A	RCC4 (kidney cancer cell line)	BTO:0005691	HIF1A	Treatment: degree of hypoxia - normoxia	GTRD	EXP048723_RCC4--kidney-cancer-cell-line-_HIF1A_MACS_HIF1A_MA0259.1.damo.pwm.bed	592
1	3	AR	4.43961	1.3173		254	534	1301	54	1301	630	2074	56429	606965	AR LNCaP (prostate carcinoma) AR	LNCaP (prostate carcinoma)	BTO:0001321	AR	FOXA1	Array Express	ERP003503_AR_lncap-foxa1_MACS_AR_MA0007.3.damo.pwm.bed	48491
1	2375	JUN	4.43702	2.0182		46	535	694	1867	1867	1030	245	56637	608794	JUN MCF7 (Invasive ductal breast carcinoma) JUN	MCF7 (Invasive ductal breast carcinoma)	BTO:0000093	JUN	Source: cJun - Tet cells; CellType: ERalpha-positive breast cancer cells; Treatment: tamoxifen 1μM for 1hr;	GTRD	EXP047661_MCF7--Invasive-ductal-breast-carcinoma-_JUN_MACS_JUN_MA0489.1.damo.pwm.bed	15997
1	1193	ESR1	4.42135	1.47177		134	536	1122	475	1122	711	979	56549	608060	ESR1 MCF7 (Invasive ductal breast carcinoma) ESR1	MCF7 (Invasive ductal breast carcinoma)	BTO:0000093	ESR1		GTRD	EXP032284_MCF7--Invasive-ductal-breast-carcinoma-_ESR1_MACS_ESR1_MA0112.3.damo.pwm.bed	54857
1	2759	MITF	4.40631	1.53598		110	537	1035	742	1035	771	770	56573	608269	MITF 501Mel (melanoma) MITF	501Mel (melanoma)	BTO:0002956	MITF		GEO	GSE61965_mitf_501mel_MACS_MITF_MA0620.3.damo.pwm.bed	24233
1	2568	JUNB	4.39973	3.29347		19	538	245	2792	2792	1190	62	56664	608977	JUNB A549 (lung carcinoma) JUNB	A549 (lung carcinoma)	BTO:0000018	JUNB	100nM dexamethasone (CHEBI:41879) for 3 hour	GTRD	EXP040136_A549--lung-carcinoma-_JUNB_MACS_JUNB_MA1138.1.damo.pwm.bed	9632
1	1175	ESR1	4.38682	1.70975		73	539	911	1335	1335	928	459	56610	608580	ESR1 MCF7 (Invasive ductal breast carcinoma) ESR1	MCF7 (Invasive ductal breast carcinoma)	BTO:0000093	ESR1	GLYC	Array Express	ERP002305_esr1_mcf7-glyc_MACS_ESR1_MA0112.3.damo.pwm.bed	20733
1	2512	JUNB	4.38653	2.95526		22	540	327	2656	2656	1170	80	56661	608959	JUNB A549 (lung carcinoma) JUNB	A549 (lung carcinoma)	BTO:0000018	JUNB	100nM dexamethasone (CHEBI:41879) for 5 hour	GTRD	EXP039614_A549--lung-carcinoma-_JUNB_MACS_JUNB_MA1138.1.damo.pwm.bed	12656
1	3148	NR3C1	4.38653	2.95526		22	540	327	2656	2656	1170	80	56661	608959	NR3C1 macrophages NR3C1	macrophages	NULL	NR3C1	Treatment: treated with 1 micromolar (1uM) TA for 4 hours; Source: Adult Human Peripheral Blood; Donor:Buffycoat 11;	GTRD	EXP057902_macrophages_NR3C1_MACS_NR3C1_MA0113.3.damo.pwm.bed	1977
1	2540	JUNB	4.38635	3.16094		20	542	276	2740	2740	1190	68	56663	608971	JUNB A549 (lung carcinoma) JUNB	A549 (lung carcinoma)	BTO:0000018	JUNB	100nM dexamethasone (CHEBI:41879) for 2 hour	GTRD	EXP039868_A549--lung-carcinoma-_JUNB_MACS_JUNB_MA1138.1.damo.pwm.bed	10285
1	2076	HAND2	4.34941	1.84552		57	543	806	1601	1601	983	332	56626	608707	HAND2 BE2C HAND2	BE2C	NULL	HAND2	Treatment: untreated	GTRD	EXP049480_BE2C_HAND2_MACS_HAND2_MA1638.1.damo.pwm.bed	39403
1	1579	FOSL2	4.3477	2.25264		35	544	593	2190	2190	1110	167	56648	608872	FOSL2 A549 (lung carcinoma) FOSL2	A549 (lung carcinoma)	BTO:0000018	FOSL2	100nM dexamethasone (CHEBI:41879) for 8 hour	GTRD	EXP039419_A549--lung-carcinoma-_FOSL2_MACS_FOSL2_MA1144.1.damo.pwm.bed	18904
1	1798	FOXA1	4.32862	1.86497		55	545	796	1634	1634	992	317	56628	608722	FOXA1 LNCaP (prostate carcinoma) FOXA1	LNCaP (prostate carcinoma)	BTO:0001321	FOXA1	R1881	GEO	GSE69043_foxa1_lncap-r1881_MACS_FOXA1_MA0148.4.damo.pwm.bed	50537
1	3100	NR3C1	4.31718	1.94363		49	546	748	1791	1791	1030	271	56634	608768	NR3C1 acute myeloblastic leukemia NR3C1	acute myeloblastic leukemia	NULL	NR3C1	dexametasone	GTRD	EXP033653_acute-myeloblastic-leukemia_NR3C1_MACS_NR3C1_MA0113.3.damo.pwm.bed	11121
1	135	AR	4.3107	2.68688		25	547	408	2559	2559	1170	100	56658	608939	AR VCaP (prostate carcinoma) AR	VCaP (prostate carcinoma)	BTO:0003215	AR		GEO	GSE32892_AR_vcap_MACS_AR_MA0007.3.damo.pwm.bed	11909
1	2593	JUND	4.30651	1.53595		107	548	1036	776	1036	787	749	56576	608290	JUND K562 (myelogenous leukemia) JUND	K562 (myelogenous leukemia)	NULL	JUND		ENCODE	ENCSR000DJX_K562_JUND_MACS_JUND_MA0491.2.damo.pwm.bed	32681
1	275	BACH2	4.30645	2.00708		45	549	707	1893	1893	1050	241	56638	608798	BACH2 OCI-LY7 (diffuse large B-cell lymphoma) BACH2	OCI-LY7 (diffuse large B-cell lymphoma)	NULL	BACH2		GEO	GSE44420_bach2_ocily7_MACS_BACH2_MA1101.2.damo.pwm.bed	7273
1	2390	JUN	4.3034	2.10757		40	550	653	2032	2032	1080	204	56643	608835	JUN HUVEC-C (HUVEC, umbilical vein endothelial cells) JUN	HUVEC-C (HUVEC, umbilical vein endothelial cells)	BTO:0001949	JUN	Treatment: agent VEGF, timepoint 1 Passage: P3-6	GTRD	EXP048210_HUVEC-C--HUVEC--umbilical-vein-endothelial-cells-_JUN_MACS_JUN_MA0488.1.damo.pwm.bed	10385
1	2598	JUND	4.29708	1.36159		197	551	1231	136	1231	639	1556	56486	607483	JUND HepG2 (hepatoblastoma) JUND	HepG2 (hepatoblastoma)	BTO:0000599	JUND		ENCODE	ENCSR000EEI_HepG2_JUND_MACS_JUND_MA0492.1.damo.pwm.bed	79618
1	4073	USF1	4.29131	1.31627		245	552	1303	60	1303	638	2002	56438	607037	USF1 K562 (myelogenous leukemia) USF1	K562 (myelogenous leukemia)	NULL	USF1		ENCODE	ENCSR000BKT_K562_USF1_MACS_USF1_MA0093.3.damo.pwm.bed	31535
1	2396	JUN	4.22519	2.71513		24	553	396	2592	2592	1180	95	56659	608944	JUN HUVEC-C (HUVEC, umbilical vein endothelial cells) JUN	HUVEC-C (HUVEC, umbilical vein endothelial cells)	BTO:0001949	JUN	Treatment: agent VEGF, timepoint 4 Passage: P3-6	GTRD	EXP048211_HUVEC-C--HUVEC--umbilical-vein-endothelial-cells-_JUN_MACS_JUN_MA0099.3.damo.pwm.bed	8636
1	2403	JUN	4.22519	2.71513		24	553	396	2592	2592	1180	95	56659	608944	JUN HUVEC-C (HUVEC, umbilical vein endothelial cells) JUN	HUVEC-C (HUVEC, umbilical vein endothelial cells)	BTO:0001949	JUN	Treatment: agent VEGF, timepoint 4 Passage: P3-6	GTRD	EXP048211_HUVEC-C--HUVEC--umbilical-vein-endothelial-cells-_JUN_MACS_JUN_MA1132.1.damo.pwm.bed	8558
1	2299	JUN	4.2054	2.30826		32	555	565	2292	2292	1140	149	56651	608890	JUN HAEC (human aortic endothelial cells) JUN	HAEC (human aortic endothelial cells)	NULL	JUN	oxpapc, 4h	GTRD	EXP038044_HAEC--human-aortic-endothelial-cells-_JUN_MACS_JUN_MA1130.1.damo.pwm.bed	8665
1	2608	JUND	4.20308	2.77737		23	556	377	2621	2621	1180	89	56660	608950	JUND Calu-3 (lung adenocarcinoma) JUND	Calu-3 (lung adenocarcinoma)	BTO:0002750	JUND		GTRD	EXP037684_Calu-3--lung-adenocarcinoma-_JUND_MACS_JUND_MA1142.1.damo.pwm.bed	7355
1	2388	JUN	4.18413	2.46671		28	557	505	2449	2449	1170	122	56655	608917	JUN HUVEC-C (HUVEC, umbilical vein endothelial cells) JUN	HUVEC-C (HUVEC, umbilical vein endothelial cells)	BTO:0001949	JUN	Treatment: agent VEGF, timepoint 1 Passage: P3-6	GTRD	EXP048210_HUVEC-C--HUVEC--umbilical-vein-endothelial-cells-_JUN_MACS_JUN_MA0099.3.damo.pwm.bed	10958
1	2395	JUN	4.18413	2.46671		28	557	505	2449	2449	1170	122	56655	608917	JUN HUVEC-C (HUVEC, umbilical vein endothelial cells) JUN	HUVEC-C (HUVEC, umbilical vein endothelial cells)	BTO:0001949	JUN	Treatment: agent VEGF, timepoint 1 Passage: P3-6	GTRD	EXP048210_HUVEC-C--HUVEC--umbilical-vein-endothelial-cells-_JUN_MACS_JUN_MA1132.1.damo.pwm.bed	10838
1	1608	FOSL2	4.16696	3.02746		20	559	313	2740	2740	1200	71	56663	608968	FOSL2 A549 (lung carcinoma) FOSL2	A549 (lung carcinoma)	BTO:0000018	FOSL2	100nM dexamethasone (CHEBI:41879) for 12 hour	GTRD	EXP039800_A549--lung-carcinoma-_FOSL2_MACS_FOSL2_MA0478.1.damo.pwm.bed	7389
1	4090	USF2	4.13381	1.25796		330	560	1379	18	1379	652	2822	56353	606217	USF2 IMR90 (lung fibroblasts) USF2	IMR90 (lung fibroblasts)	NULL	USF2		GTRD	EXP039798_IMR90--lung-fibroblasts-_USF2_MACS_USF2_MA0526.3.damo.pwm.bed	32729
1	2557	JUNB	4.07962	2.42691		28	561	516	2449	2449	1180	124	56655	608915	JUNB A549 (lung carcinoma) JUNB	A549 (lung carcinoma)	BTO:0000018	JUNB	100nM dexamethasone (CHEBI:41879) for 8 hour	GTRD	EXP040135_A549--lung-carcinoma-_JUNB_MACS_JUNB_MA1132.1.damo.pwm.bed	15433
1	1435	ESR1	4.07842	1.89471		49	562	775	1791	1791	1040	278	56634	608761	ESR1 ZR-75-1 (invasive ductal carcinoma) ESR1	ZR-75-1 (invasive ductal carcinoma)	BTO:0003136	ESR1	E2	GEO	GSE72249_esr1_zr751-e2_MACS_ESR1_MA0112.3.damo.pwm.bed	22135
1	1930	GATA2	4.06843	2.23061		33	563	600	2259	2259	1140	159	56650	608880	GATA2 GATA2	NA	NA	GATA2	NA	NA	ENCSR000EVW_endothelial_cell_of_umbilical_vein_GATA2_MACS_GATA2_MA0036.3.damo.pwm.bed	22412
1	2400	JUN	4.06397	2.2978		31	564	575	2330	2330	1160	145	56652	608894	JUN HUVEC-C (HUVEC, umbilical vein endothelial cells) JUN	HUVEC-C (HUVEC, umbilical vein endothelial cells)	BTO:0001949	JUN	Treatment: agent VEGF, timepoint 4 Passage: P3-6	GTRD	EXP048211_HUVEC-C--HUVEC--umbilical-vein-endothelial-cells-_JUN_MACS_JUN_MA1127.1.damo.pwm.bed	8273
1	174	AR	4.05435	7.81521		8	565	30	3306	3306	1300	11	56675	609028	AR AR	NA	NA	AR	NA	GEO	GSE58478_AR_22rv1-arfl-arvs_MACS_AR_MA0007.3.damo.pwm.bed	1954
1	216	ARNT	4.03895	2.16199		35	566	628	2190	2190	1130	174	56648	608865	ARNT renal tubular cells ARNT	renal tubular cells	NULL	ARNT	1 mM dimethyloxalylglycine	GTRD	EXP036852_renal-tubular-cells_ARNT_MACS_ARNT_MA0259.1.damo.pwm.bed	1573
1	1551	FOS	4.02732	2.94418		20	567	331	2740	2740	1210	73	56663	608966	FOS THP-1 (acute monocytic leukemia) FOS	THP-1 (acute monocytic leukemia)	BTO:0001370	FOS	Treatment: Pam3csk4 treated 4hr, eGFP(EP mRNA)	GTRD	EXP047824_THP-1--acute-monocytic-leukemia-_FOS_MACS_FOS_MA0476.1.damo.pwm.bed	7757
1	2408	JUN	4.02701	2.03764		40	568	681	2032	2032	1090	211	56643	608828	JUN HUVEC-C (HUVEC, umbilical vein endothelial cells) JUN	HUVEC-C (HUVEC, umbilical vein endothelial cells)	BTO:0001949	JUN	Treatment: agent VEGF, timepoint 012Passage: P3-6	GTRD	EXP048212_HUVEC-C--HUVEC--umbilical-vein-endothelial-cells-_JUN_MACS_JUN_MA1127.1.damo.pwm.bed	11384
1	2566	JUNB	4.02231	3.04768		19	569	303	2792	2792	1220	67	56664	608972	JUNB A549 (lung carcinoma) JUNB	A549 (lung carcinoma)	BTO:0000018	JUNB	100nM dexamethasone (CHEBI:41879) for 3 hour	GTRD	EXP040136_A549--lung-carcinoma-_JUNB_MACS_JUNB_MA1135.1.damo.pwm.bed	9982
1	168	AR	3.9594	2.90445		20	570	345	2740	2740	1220	74	56663	608965	AR LNCaP (prostate carcinoma) AR	LNCaP (prostate carcinoma)	BTO:0001321	AR	DHT24H	GEO	GSE58428_AR_lncap-dht24h_MACS_AR_MA0007.3.damo.pwm.bed	13725
1	1263	ESR1	3.95859	1.61458		79	571	974	1237	1237	927	526	56604	608513	ESR1 MCF7 (Invasive ductal breast carcinoma) ESR1	MCF7 (Invasive ductal breast carcinoma)	BTO:0000093	ESR1	Doxycycline + E2	GTRD	EXP038376_MCF7--Invasive-ductal-breast-carcinoma-_ESR1_MACS_ESR1_MA0112.3.damo.pwm.bed	26670
1	2545	JUNB	3.95833	2.65794		23	572	435	2621	2621	1210	93	56660	608946	JUNB A549 (lung carcinoma) JUNB	A549 (lung carcinoma)	BTO:0000018	JUNB	100nM dexamethasone (CHEBI:41879) for 4 hour	GTRD	EXP039942_A549--lung-carcinoma-_JUNB_MACS_JUNB_MA1135.1.damo.pwm.bed	13157
1	2614	JUND	3.95497	2.06282		38	573	672	2091	2091	1110	198	56645	608841	JUND liver JUND	liver	BTO:0000759	JUND		GTRD	EXP039345_liver_JUND_MACS_JUND_MA1144.1.damo.pwm.bed	15576
1	175	AR	3.94816	9.4026		7	574	19	3368	3368	1320	8	56676	609031	AR AR	NA	NA	AR	NA	GEO	GSE58478_AR_22rv1-arvs_MACS_AR_MA0007.3.damo.pwm.bed	1883
1	2559	JUNB	3.93545	2.41822		27	575	519	2482	2482	1190	120	56656	608919	JUNB A549 (lung carcinoma) JUNB	A549 (lung carcinoma)	BTO:0000018	JUNB	100nM dexamethasone (CHEBI:41879) for 8 hour	GTRD	EXP040135_A549--lung-carcinoma-_JUNB_MACS_JUNB_MA1135.1.damo.pwm.bed	15648
1	2561	JUNB	3.93545	2.41822		27	575	519	2482	2482	1190	120	56656	608919	JUNB A549 (lung carcinoma) JUNB	A549 (lung carcinoma)	BTO:0000018	JUNB	100nM dexamethasone (CHEBI:41879) for 8 hour	GTRD	EXP040135_A549--lung-carcinoma-_JUNB_MACS_JUNB_MA1138.1.damo.pwm.bed	15645
1	1247	ESR1	3.9204	1.48761		110	577	1104	742	1104	808	795	56573	608244	ESR1 MCF7 (Invasive ductal breast carcinoma) ESR1	MCF7 (Invasive ductal breast carcinoma)	BTO:0000093	ESR1	10min E2	GTRD	EXP038337_MCF7--Invasive-ductal-breast-carcinoma-_ESR1_MACS_ESR1_MA0112.3.damo.pwm.bed	40458
1	2591	JUND	3.91285	2.12534		35	578	647	2190	2190	1140	177	56648	608862	JUND MCF7 (Invasive ductal breast carcinoma) JUND	MCF7 (Invasive ductal breast carcinoma)	BTO:0000093	JUND		ENCODE	ENCSR000BSU_MCF-7_JUND_MACS_JUND_MA0491.2.damo.pwm.bed	9818
1	4057	TP63	3.9013	1.74715		59	579	879	1571	1571	1010	363	56624	608676	TP63 HaCaT (keratinocytes) TP63	HaCaT (keratinocytes)	BTO:0000552	TP63	LacZ_TGFB	GEO	GSE60814_tp63_hacat-lacz-tgfb_MACS_TP63_MA0525.2.damo.pwm.bed	12030
1	49	AR	3.89269	2.86577		20	580	356	2740	2740	1230	75	56663	608964	AR LNCaP (prostate carcinoma) AR	LNCaP (prostate carcinoma)	BTO:0001321	AR	siControl	GTRD	EXP036106_LNCaP--prostate-carcinoma-_AR_MACS_AR_MA0007.3.damo.pwm.bed	11234
1	2296	JUN	3.89211	2.17609		33	581	623	2259	2259	1150	163	56650	608876	JUN HAEC (human aortic endothelial cells) JUN	HAEC (human aortic endothelial cells)	NULL	JUN	oxpapc, 4h	GTRD	EXP038044_HAEC--human-aortic-endothelial-cells-_JUN_MACS_JUN_MA0489.1.damo.pwm.bed	8721
1	1776	FOXA1	3.88308	1.3808		160	582	1212	298	1212	697	1246	56523	607793	FOXA1 VCaP (prostate carcinoma) FOXA1	VCaP (prostate carcinoma)	BTO:0003215	FOXA1	R1881	GEO	GSE56086_foxa1_vcap-r1881_MACS_FOXA1_MA0148.4.damo.pwm.bed	206835
1	214	ARNT	3.87162	2.1134		35	583	650	2190	2190	1140	178	56648	608861	ARNT renal tubular cells ARNT	renal tubular cells	NULL	ARNT	1 mM dimethyloxalylglycine	GTRD	EXP036852_renal-tubular-cells_ARNT_MACS_ARNT_MA0004.1.damo.pwm.bed	1903
1	128	AR	3.86785	1.78074		55	584	857	1634	1634	1020	332	56628	608707	AR LNCaP (prostate carcinoma) AR	LNCaP (prostate carcinoma)	BTO:0001321	AR	1F5	GEO	GSE30623_ar_lncap1f5_MACS_AR_MA0007.3.damo.pwm.bed	13151
1	106	AR	3.86386	3.99107		13	585	150	3049	3049	1260	35	56670	609004	AR LNCaP95 AR	LNCaP95	NULL	AR	Treatment: 10nM DHT for 4 hrs Genotype: shARv7 transfection	GTRD	EXP052947_LNCaP95_AR_MACS_AR_MA0007.3.damo.pwm.bed	9986
1	111	AR	3.86386	3.99107		13	585	150	3049	3049	1260	35	56670	609004	AR LNCaP95 AR	LNCaP95	NULL	AR	Treatment: 10 nM ETOH for 4 hrs Genotype: parental (none transfection)	GTRD	EXP052954_LNCaP95_AR_MACS_AR_MA0007.3.damo.pwm.bed	7983
1	255	ATF3	3.8463	1.54059		92	587	1033	1012	1033	877	642	56591	608397	ATF3 K562 (myelogenous leukemia) ATF3	K562 (myelogenous leukemia)	NULL	ATF3		GTRD	EXP040300_K562--myelogenous-leukemia-_ATF3_MACS_ATF3_MA0605.2.damo.pwm.bed	40651
1	141	AR	3.84352	1.59937		79	588	988	1237	1237	938	531	56604	608508	AR LNCaP (prostate carcinoma) AR	LNCaP (prostate carcinoma)	BTO:0001321	AR	DHT	GEO	GSE43720_AR_lncap-dht_MACS_AR_MA0007.3.damo.pwm.bed	27366
1	2023	GATA4	3.84083	1.8089		52	589	830	1718	1718	1050	309	56631	608730	GATA4 BJ (fibroblasts) GATA4	BJ (fibroblasts)	NULL	GATA4	Genotype: Clonal FOXA2 doxycycline inducible cells	GTRD	EXP049376_BJ--fibroblasts-_GATA4_MACS_GATA4_MA0482.2.damo.pwm.bed	116368
1	2230	JUN	3.84055	1.62678		74	590	970	1319	1319	960	489	56609	608550	JUN K562 (myelogenous leukemia) JUN	K562 (myelogenous leukemia)	NULL	JUN		ENCODE	ENCSR000FAH_K562_JUN_MACS_JUN_MA0489.1.damo.pwm.bed	18577
1	1358	ESR1	3.83858	1.78601		54	591	855	1664	1664	1040	325	56629	608714	ESR1 MCF7 (Invasive ductal breast carcinoma) ESR1	MCF7 (Invasive ductal breast carcinoma)	BTO:0000093	ESR1	Treatment: 15 mins of 10nM Estradiol and then 10nM Estradiol + 10 nM Dexamethasone for 60 mins Genotype: ER+/PR+	GTRD	EXP049941_MCF7--Invasive-ductal-breast-carcinoma-_ESR1_MACS_ESR1_MA0112.3.damo.pwm.bed	22831
1	1954	GATA2	3.82365	1.96739		41	592	733	2008	2008	1110	224	56642	608815	GATA2 LNCaP (prostate carcinoma) GATA2	LNCaP (prostate carcinoma)	BTO:0001321	GATA2	CSFCS	GEO	GSE69043_gata2_lncap-csfcs_MACS_GATA2_MA0036.3.damo.pwm.bed	58313
1	1421	ESR1	3.81221	1.51795		97	593	1066	921	1066	860	687	56586	608352	ESR1 MCF7 (Invasive ductal breast carcinoma) ESR1	MCF7 (Invasive ductal breast carcinoma)	BTO:0000093	ESR1		GEO	GSE68355_ESR1_mcf7_MACS_ESR1_MA0112.3.damo.pwm.bed	34340
1	2294	JUN	3.78106	2.27505		29	594	588	2412	2412	1200	137	56654	608902	JUN HAEC (human aortic endothelial cells) JUN	HAEC (human aortic endothelial cells)	NULL	JUN	oxpapc, 4h	GTRD	EXP038044_HAEC--human-aortic-endothelial-cells-_JUN_MACS_JUN_MA0462.2.damo.pwm.bed	8935
1	1598	FOSL2	3.76415	2.50424		24	595	489	2592	2592	1230	103	56659	608936	FOSL2 A549 (lung carcinoma) FOSL2	A549 (lung carcinoma)	BTO:0000018	FOSL2	100nM dexamethasone (CHEBI:41879) for 7 hour	GTRD	EXP039680_A549--lung-carcinoma-_FOSL2_MACS_FOSL2_MA1138.1.damo.pwm.bed	13717
1	1394	ESR1	3.7617	1.55105		87	596	1025	1101	1101	907	603	56596	608436	ESR1 MCF7 (Invasive ductal breast carcinoma) ESR1	MCF7 (Invasive ductal breast carcinoma)	BTO:0000093	ESR1		GEO	GSE45822_esr1_mcf7_MACS_ESR1_MA0112.3.damo.pwm.bed	30934
1	2609	JUND	3.75257	2.62709		22	597	446	2656	2656	1230	90	56661	608949	JUND Calu-3 (lung adenocarcinoma) JUND	Calu-3 (lung adenocarcinoma)	BTO:0002750	JUND		GTRD	EXP037684_Calu-3--lung-adenocarcinoma-_JUND_MACS_JUND_MA1144.1.damo.pwm.bed	7378
1	2154	HNF4G	3.75069	1.7915		52	598	838	1718	1718	1050	312	56631	608727	HNF4G 22RV1 (prostate carcinoma) HNF4G	22RV1 (prostate carcinoma)	BTO:0002999	HNF4G	Treatment: Cells were harvested in log phase growth Genotype: knockdown HNF4G	GTRD	EXP048997_22RV1--prostate-carcinoma-_HNF4G_MACS_HNF4G_MA0484.2.damo.pwm.bed	13939
1	2536	JUNB	3.73524	2.97629		18	599	322	2837	2837	1250	65	56665	608974	JUNB A549 (lung carcinoma) JUNB	A549 (lung carcinoma)	BTO:0000018	JUNB	100nM dexamethasone (CHEBI:41879) for 2 hour	GTRD	EXP039868_A549--lung-carcinoma-_JUNB_MACS_JUNB_MA1132.1.damo.pwm.bed	9974
1	2362	JUN	3.7241	2.68677		21	600	409	2692	2692	1230	84	56662	608955	JUN MCF7 (Invasive ductal breast carcinoma) JUN	MCF7 (Invasive ductal breast carcinoma)	BTO:0000093	JUN	Source: cJun - Tet cells; CellType: ERalpha-positive breast cancer cells; Treatment: ethanol 1hr;	GTRD	EXP047659_MCF7--Invasive-ductal-breast-carcinoma-_JUN_MACS_JUN_MA1130.1.damo.pwm.bed	5750
1	2992	NFE2	3.70684	1.85872		46	601	801	1867	1867	1090	266	56637	608773	NFE2 K562 (myelogenous leukemia) NFE2	K562 (myelogenous leukemia)	NULL	NFE2		GTRD	EXP040018_K562--myelogenous-leukemia-_NFE2_MACS_NFE2_MA0501.1.damo.pwm.bed	31106
1	2517	JUNB	3.70178	2.17779		31	602	621	2330	2330	1180	153	56652	608886	JUNB A549 (lung carcinoma) JUNB	A549 (lung carcinoma)	BTO:0000018	JUNB	100nM dexamethasone (CHEBI:41879) for 12 hour	GTRD	EXP039744_A549--lung-carcinoma-_JUNB_MACS_JUNB_MA1135.1.damo.pwm.bed	21050
1	2519	JUNB	3.70178	2.17779		31	602	621	2330	2330	1180	153	56652	608886	JUNB A549 (lung carcinoma) JUNB	A549 (lung carcinoma)	BTO:0000018	JUNB	100nM dexamethasone (CHEBI:41879) for 12 hour	GTRD	EXP039744_A549--lung-carcinoma-_JUNB_MACS_JUNB_MA1138.1.damo.pwm.bed	21060
1	1373	ESR1	3.69971	1.49525		100	604	1095	881	1095	860	719	56583	608320	ESR1 MCF7 (Invasive ductal breast carcinoma) ESR1	MCF7 (Invasive ductal breast carcinoma)	BTO:0000093	ESR1	Treatment: 10 nM 17-beta-estradiol for 30 mins Genotype: wildtype ER	GTRD	EXP053340_MCF7--Invasive-ductal-breast-carcinoma-_ESR1_MACS_ESR1_MA0112.3.damo.pwm.bed	53628
1	4043	TP63	3.69781	2.42059		25	605	518	2559	2559	1230	111	56658	608928	TP63 EP156T (primary prostate cells) TP63	EP156T (primary prostate cells)	NULL	TP63		GEO	GSE43111_tp63_ep156t_MACS_TP63_MA0525.2.damo.pwm.bed	4469
1	1548	FOS	3.69168	6.6119		8	606	43	3306	3306	1320	13	56675	609026	FOS THP-1 (acute monocytic leukemia) FOS	THP-1 (acute monocytic leukemia)	BTO:0001370	FOS	Treatment: untreated, eGFP(EP mRNA)	GTRD	EXP047823_THP-1--acute-monocytic-leukemia-_FOS_MACS_FOS_MA1134.1.damo.pwm.bed	1395
1	3317	RARG	3.69168	6.6119		8	606	43	3306	3306	1320	13	56675	609026	RARG RWPE1 (prostate epithelial cells) RARG	RWPE1 (prostate epithelial cells)	BTO:0003709	RARG	Treatment: 10 uM CD437 for 2 hr Gender: male Source: non-malignant prostate cell line infected with BAC-RARG-EGFP	GTRD	EXP048632_RWPE1--prostate-epithelial-cells-_RARG_MACS_RARG_MA0859.1.damo.pwm.bed	1102
1	2392	JUN	3.68852	1.99238		38	608	716	2091	2091	1140	205	56645	608834	JUN HUVEC-C (HUVEC, umbilical vein endothelial cells) JUN	HUVEC-C (HUVEC, umbilical vein endothelial cells)	BTO:0001949	JUN	Treatment: agent VEGF, timepoint 1 Passage: P3-6	GTRD	EXP048210_HUVEC-C--HUVEC--umbilical-vein-endothelial-cells-_JUN_MACS_JUN_MA1127.1.damo.pwm.bed	11327
1	1208	ESR1	3.68142	1.46069		111	609	1132	723	1132	821	817	56572	608222	ESR1 MCF7 (Invasive ductal breast carcinoma) ESR1	MCF7 (Invasive ductal breast carcinoma)	BTO:0000093	ESR1	sgRNA_enh588	GTRD	EXP035790_MCF7--Invasive-ductal-breast-carcinoma-_ESR1_MACS_ESR1_MA0112.3.damo.pwm.bed	40909
1	2278	JUN	3.67715	1.5285		90	610	1057	1043	1057	903	633	56593	608406	JUN HAEC (human aortic endothelial cells) JUN	HAEC (human aortic endothelial cells)	NULL	JUN	TNFa, 4h	GTRD	EXP038042_HAEC--human-aortic-endothelial-cells-_JUN_MACS_JUN_MA0462.2.damo.pwm.bed	43381
1	2361	JUN	3.67265	2.52232		23	611	479	2621	2621	1240	98	56660	608941	JUN MCF7 (Invasive ductal breast carcinoma) JUN	MCF7 (Invasive ductal breast carcinoma)	BTO:0000093	JUN	Source: cJun - Tet cells; CellType: ERalpha-positive breast cancer cells; Treatment: ethanol 1hr;	GTRD	EXP047659_MCF7--Invasive-ductal-breast-carcinoma-_JUN_MACS_JUN_MA1128.1.damo.pwm.bed	5627
1	19	AR	3.66623	2.93075		18	612	335	2837	2837	1260	66	56665	608973	AR LNCaP (prostate carcinoma) AR	LNCaP (prostate carcinoma)	BTO:0001321	AR	1000 nM CPA	GTRD	EXP030505_LNCaP--prostate-carcinoma-_AR_MACS_AR_MA0007.3.damo.pwm.bed	3346
1	2331	JUN	3.6647	1.59651		75	613	989	1308	1308	970	505	56608	608534	JUN A549 (lung carcinoma) JUN	A549 (lung carcinoma)	BTO:0000018	JUN	100nM dexamethasone (CHEBI:41879) for 10 minute	GTRD	EXP040248_A549--lung-carcinoma-_JUN_MACS_JUN_MA1128.1.damo.pwm.bed	15925
1	2543	JUNB	3.6642	2.65516		21	614	436	2692	2692	1250	85	56662	608954	JUNB A549 (lung carcinoma) JUNB	A549 (lung carcinoma)	BTO:0000018	JUNB	100nM dexamethasone (CHEBI:41879) for 4 hour	GTRD	EXP039942_A549--lung-carcinoma-_JUNB_MACS_JUNB_MA1132.1.damo.pwm.bed	12505
1	2564	JUNB	3.65995	3.04495		17	615	304	2880	2880	1270	60	56666	608979	JUNB A549 (lung carcinoma) JUNB	A549 (lung carcinoma)	BTO:0000018	JUNB	100nM dexamethasone (CHEBI:41879) for 3 hour	GTRD	EXP040136_A549--lung-carcinoma-_JUNB_MACS_JUNB_MA1132.1.damo.pwm.bed	9304
1	1841	FOXA2	3.65446	1.87663		44	616	782	1926	1926	1110	252	56639	608787	FOXA2 BJ (fibroblasts) FOXA2	BJ (fibroblasts)	NULL	FOXA2	Treatment: to induce FOXA2, doxycycline was added at 5ug/mL Genotype: Mimo FOXA2	GTRD	EXP049306_BJ--fibroblasts-_FOXA2_MACS_FOXA2_MA0047.3.damo.pwm.bed	78132
1	1184	ESR1	3.65272	1.67213		63	617	934	1500	1500	1020	405	56620	608634	ESR1 MCF7 (Invasive ductal breast carcinoma) ESR1	MCF7 (Invasive ductal breast carcinoma)	BTO:0000093	ESR1	E2	GTRD	EXP000882_MCF7--Invasive-ductal-breast-carcinoma-_ESR1_MACS_ESR1_MA0112.3.damo.pwm.bed	15997
1	2623	JUND	3.62754	2.12303		32	618	648	2292	2292	1190	162	56651	608877	JUND HT29 (colon adenocarcinoma) JUND	HT29 (colon adenocarcinoma)	BTO:0000182	JUND	DSMO	GEO	GSE77039_jund_ht29-dsmo_MACS_JUND_MA0491.2.damo.pwm.bed	11616
1	1843	FOXA2	3.62175	1.86922		44	619	788	1926	1926	1110	253	56639	608786	FOXA2 BJ (fibroblasts) FOXA2	BJ (fibroblasts)	NULL	FOXA2	Treatment: addition of 200 uM mimosine over night Genotype: Clonal FOXA2 doxycycline inducible cells	GTRD	EXP049378_BJ--fibroblasts-_FOXA2_MACS_FOXA2_MA0047.3.damo.pwm.bed	77665
1	2529	JUNB	3.61529	2.79709		19	620	374	2792	2792	1260	73	56664	608966	JUNB A549 (lung carcinoma) JUNB	A549 (lung carcinoma)	BTO:0000018	JUNB	100nM dexamethasone (CHEBI:41879) for 7 hour	GTRD	EXP039831_A549--lung-carcinoma-_JUNB_MACS_JUNB_MA1132.1.damo.pwm.bed	9893
1	3041	NR1H2	3.60926	1.57316		78	621	1009	1257	1257	962	533	56605	608506	NR1H2 HT29 (colon adenocarcinoma) NR1H2	HT29 (colon adenocarcinoma)	BTO:0000182	NR1H2	GW3965_48H	GEO	GSE77039_nr1h2_ht29-gw3965-48h_MACS_NR1H2_MA0115.1.damo.pwm.bed	17654
1	4034	TP63	3.5981	1.54361		84	622	1029	1146	1146	932	585	56599	608454	TP63 JHU-029 (laryngeal squamous cell carcinoma) TP63	JHU-029 (laryngeal squamous cell carcinoma)	BTO:0003888	TP63		GTRD	EXP037974_JHU-029--laryngeal-squamous-cell-carcinoma-_TP63_MACS_TP63_MA0525.2.damo.pwm.bed	15762
1	2473	JUN	3.57658	3.67639		13	623	186	3049	3049	1290	38	56670	609001	JUN BT-549 (breast invasive ductal carcinoma) JUN	BT-549 (breast invasive ductal carcinoma)	BTO:0002548	JUN	TNF	GEO	GSE71976_jun_bt549-tnf_MACS_JUN_MA0489.1.damo.pwm.bed	3168
1	60	AR	3.57615	5.37373		9	624	62	3246	3246	1310	18	56674	609021	AR LNCaP (prostate carcinoma) AR	LNCaP (prostate carcinoma)	BTO:0001321	AR	NOV induced	GTRD	EXP037263_LNCaP--prostate-carcinoma-_AR_MACS_AR_MA0007.3.damo.pwm.bed	2249
1	1549	FOS	3.57615	5.37373		9	624	62	3246	3246	1310	18	56674	609021	FOS THP-1 (acute monocytic leukemia) FOS	THP-1 (acute monocytic leukemia)	BTO:0001370	FOS	Treatment: untreated, eGFP(EP mRNA)	GTRD	EXP047823_THP-1--acute-monocytic-leukemia-_FOS_MACS_FOS_MA1141.1.damo.pwm.bed	1415
1	2433	JUN	3.57501	1.80397		48	626	833	1817	1817	1090	286	56635	608753	JUN definitive endoderm from HUES8 JUN	definitive endoderm from HUES8	NULL	JUN	Genotype: SOX17-GFP knockout; Treatment: DMSO;	GTRD	EXP057912_definitive-endoderm-from-HUES8_JUN_MACS_JUN_MA1130.1.damo.pwm.bed	22379
1	1599	FOSL2	3.56425	2.47186		23	627	504	2621	2621	1250	100	56660	608939	FOSL2 A549 (lung carcinoma) FOSL2	A549 (lung carcinoma)	BTO:0000018	FOSL2	100nM dexamethasone (CHEBI:41879) for 7 hour	GTRD	EXP039680_A549--lung-carcinoma-_FOSL2_MACS_FOSL2_MA1144.1.damo.pwm.bed	13355
1	1533	FOS	3.54809	2.22902		28	628	602	2449	2449	1230	135	56655	608904	FOS MCF7 (Invasive ductal breast carcinoma) FOS	MCF7 (Invasive ductal breast carcinoma)	BTO:0000093	FOS	E2	GTRD	EXP000619_MCF7--Invasive-ductal-breast-carcinoma-_FOS_MACS_FOS_MA1141.1.damo.pwm.bed	8340
1	1606	FOSL2	3.51652	2.65357		20	629	437	2740	2740	1270	81	56663	608958	FOSL2 A549 (lung carcinoma) FOSL2	A549 (lung carcinoma)	BTO:0000018	FOSL2	100nM dexamethasone (CHEBI:41879) for 30 minute	GTRD	EXP039757_A549--lung-carcinoma-_FOSL2_MACS_FOSL2_MA1138.1.damo.pwm.bed	10994
1	1607	FOSL2	3.51652	2.65357		20	629	437	2740	2740	1270	81	56663	608958	FOSL2 A549 (lung carcinoma) FOSL2	A549 (lung carcinoma)	BTO:0000018	FOSL2	100nM dexamethasone (CHEBI:41879) for 30 minute	GTRD	EXP039757_A549--lung-carcinoma-_FOSL2_MACS_FOSL2_MA1144.1.damo.pwm.bed	10955
1	1280	ESR1	3.49528	1.63249		65	631	967	1467	1467	1020	428	56618	608611	ESR1 MCF7 (Invasive ductal breast carcinoma) ESR1	MCF7 (Invasive ductal breast carcinoma)	BTO:0000093	ESR1	E2	GTRD	EXP038768_MCF7--Invasive-ductal-breast-carcinoma-_ESR1_MACS_ESR1_MA0112.3.damo.pwm.bed	19301
1	2620	JUND	3.49035	2.56464		21	632	468	2692	2692	1260	88	56662	608951	JUND PC3(bone mets prostate adenocarcinoma) JUND	PC3(bone mets prostate adenocarcinoma)	NULL	JUND		GEO	GSE29808_jund_pc3_MACS_JUND_MA0491.2.damo.pwm.bed	5373
1	2089	HIF1A	3.48954	2.72252		19	633	394	2792	2792	1270	75	56664	608964	HIF1A HepG2 (hepatoblastoma) HIF1A	HepG2 (hepatoblastoma)	BTO:0000599	HIF1A	Treatment: degree of hypoxia 0.5%, duration of hypoxia 16 hours	GTRD	EXP048736_HepG2--hepatoblastoma-_HIF1A_MACS_HIF1A_MA0259.1.damo.pwm.bed	678
1	2531	JUNB	3.48954	2.72252		19	633	394	2792	2792	1270	75	56664	608964	JUNB A549 (lung carcinoma) JUNB	A549 (lung carcinoma)	BTO:0000018	JUNB	100nM dexamethasone (CHEBI:41879) for 7 hour	GTRD	EXP039831_A549--lung-carcinoma-_JUNB_MACS_JUNB_MA1135.1.damo.pwm.bed	9638
1	2547	JUNB	3.47162	2.48881		22	635	495	2656	2656	1260	95	56661	608944	JUNB A549 (lung carcinoma) JUNB	A549 (lung carcinoma)	BTO:0000018	JUNB	100nM dexamethasone (CHEBI:41879) for 4 hour	GTRD	EXP039942_A549--lung-carcinoma-_JUNB_MACS_JUNB_MA1138.1.damo.pwm.bed	13173
1	1162	ESR1	3.4661	1.72633		53	636	896	1687	1687	1070	330	56630	608709	ESR1 MCF7 (Invasive ductal breast carcinoma) ESR1	MCF7 (Invasive ductal breast carcinoma)	BTO:0000093	ESR1	E2	Array Express	ERP000380_esr1_mcf7-e2_MACS_ESR1_MA0112.3.damo.pwm.bed	14114
1	1267	ESR1	3.4565	1.46534		101	637	1127	864	1127	876	741	56582	608298	ESR1 MCF7 (Invasive ductal breast carcinoma) ESR1	MCF7 (Invasive ductal breast carcinoma)	BTO:0000093	ESR1	Doxycycline + E2	GTRD	EXP038380_MCF7--Invasive-ductal-breast-carcinoma-_ESR1_MACS_ESR1_MA0112.3.damo.pwm.bed	39448
1	1274	ESR1	3.45351	1.60651		68	638	983	1412	1412	1010	455	56615	608584	ESR1 MCF7 (Invasive ductal breast carcinoma) ESR1	MCF7 (Invasive ductal breast carcinoma)	BTO:0000093	ESR1	E2	GTRD	EXP038387_MCF7--Invasive-ductal-breast-carcinoma-_ESR1_MACS_ESR1_MA0112.3.damo.pwm.bed	21980
1	1330	ESR1	3.43034	1.45094		105	639	1139	804	1139	861	778	56578	608261	ESR1 MDA-MB-134 (invasive lobular breast carcinoma) ESR1	MDA-MB-134 (invasive lobular breast carcinoma)	NULL	ESR1	Treatment: a cocktail of 10 µM forskolin plus 100 µM 3-isobutyl-1-methylxanthine (FI) for 1hr Passage: between 10 and12 CellType: Epithelial ERalpha positive breast cancer cell line	GTRD	EXP048179_MDA-MB-134--invasive-lobular-breast-carcinoma-_ESR1_MACS_ESR1_MA0112.3.damo.pwm.bed	29685
1	1262	ESR1	3.42921	1.39532		129	640	1191	519	1191	783	994	56554	608045	ESR1 MCF7 (Invasive ductal breast carcinoma) ESR1	MCF7 (Invasive ductal breast carcinoma)	BTO:0000093	ESR1	Doxycycline	GTRD	EXP038375_MCF7--Invasive-ductal-breast-carcinoma-_ESR1_MACS_ESR1_MA0112.3.damo.pwm.bed	58051
1	4047	TP63	3.4284	2.68671		19	641	410	2792	2792	1280	76	56664	608963	TP63 keratinocytes TP63	keratinocytes	NULL	TP63	ADRIA	GEO	GSE56674_tp63_keratinocyte-adria_MACS_TP63_MA0525.2.damo.pwm.bed	4088
1	3318	RARG	3.41822	4.07656		11	642	141	3140	3140	1310	29	56672	609010	RARG RWPE1 (prostate epithelial cells) RARG	RWPE1 (prostate epithelial cells)	BTO:0003709	RARG	Treatment: 10 uM CD437 for 2 hr Gender: male Source: non-malignant prostate cell line infected with BAC-RARG-EGFP	GTRD	EXP048632_RWPE1--prostate-epithelial-cells-_RARG_MACS_RARG_MA0860.1.damo.pwm.bed	1140
1	2432	JUN	3.41606	1.70717		54	643	913	1664	1664	1070	340	56629	608699	JUN definitive endoderm from HUES8 JUN	definitive endoderm from HUES8	NULL	JUN	Genotype: SOX17-GFP knockout; Treatment: DMSO;	GTRD	EXP057912_definitive-endoderm-from-HUES8_JUN_MACS_JUN_MA1128.1.damo.pwm.bed	22637
1	27	AR	3.40756	2.39985		23	644	526	2621	2621	1260	103	56660	608936	AR LNCaP (prostate carcinoma) AR	LNCaP (prostate carcinoma)	BTO:0001321	AR	BICALUTAMIDE	GTRD	EXP032859_LNCaP--prostate-carcinoma-_AR_MACS_AR_MA0007.3.damo.pwm.bed	12995
1	26	AR	3.40358	2.76342		18	645	383	2837	2837	1290	70	56665	608969	AR LNCaP (prostate carcinoma) AR	LNCaP (prostate carcinoma)	BTO:0001321	AR	BICALUTAMIDE	GTRD	EXP032855_LNCaP--prostate-carcinoma-_AR_MACS_AR_MA0007.3.damo.pwm.bed	7677
1	2533	JUNB	3.40358	2.76342		18	645	383	2837	2837	1290	70	56665	608969	JUNB A549 (lung carcinoma) JUNB	A549 (lung carcinoma)	BTO:0000018	JUNB	100nM dexamethasone (CHEBI:41879) for 7 hour	GTRD	EXP039831_A549--lung-carcinoma-_JUNB_MACS_JUNB_MA1138.1.damo.pwm.bed	9448
1	224	ARNT	3.37912	2.50764		21	647	486	2692	2692	1280	90	56662	608949	ARNT HUVEC-C (HUVEC, umbilical vein endothelial cells) ARNT	HUVEC-C (HUVEC, umbilical vein endothelial cells)	BTO:0001949	ARNT	Passage: 4-6	GTRD	EXP049262_HUVEC-C--HUVEC--umbilical-vein-endothelial-cells-_ARNT_MACS_ARNT_MA0006.1.damo.pwm.bed	712
1	1255	ESR1	3.36909	1.90862		38	648	768	2091	2091	1170	214	56645	608825	ESR1 endometrioid adenocarcinoma ESR1	endometrioid adenocarcinoma	NULL	ESR1	Tamoxifen-associated	GTRD	EXP038345_endometrioid-adenocarcinoma_ESR1_MACS_ESR1_MA0112.3.damo.pwm.bed	11177
1	1842	FOXA2	3.3688	1.81198		44	649	829	1926	1926	1130	261	56639	608778	FOXA2 BJ (fibroblasts) FOXA2	BJ (fibroblasts)	NULL	FOXA2	Treatment: to induce FOXA2, doxycycline was added at 5ug/mL Genotype: FOXA2 mimo released	GTRD	EXP049307_BJ--fibroblasts-_FOXA2_MACS_FOXA2_MA0047.3.damo.pwm.bed	79019
1	4040	TP63	3.36867	1.49494		89	650	1097	1055	1097	934	640	56594	608399	TP63 MCF10A (breast epithelial cells) TP63	MCF10A (breast epithelial cells)	BTO:0001939	TP63	Treatment: 5 uM Nutlin3A for 6 hrs;	GTRD	EXP057962_MCF10A--breast-epithelial-cells-_TP63_MACS_TP63_MA0525.2.damo.pwm.bed	35495
1	1308	ESR1	3.36728	1.79806		45	651	836	1893	1893	1130	269	56638	608770	ESR1 MCF7 (Invasive ductal breast carcinoma) ESR1	MCF7 (Invasive ductal breast carcinoma)	BTO:0000093	ESR1	100nm E2 (45 min)	GTRD	EXP040957_MCF7--Invasive-ductal-breast-carcinoma-_ESR1_MACS_ESR1_MA0112.3.damo.pwm.bed	14952
1	139	AR	3.34109	2.72451		18	652	393	2837	2837	1290	71	56665	608968	AR LNCaP C4-2B (prostate carcinoma) AR	LNCaP C4-2B (prostate carcinoma)	BTO:0004959	AR	DHT	GEO	GSE40050_AR_c42b-dht_MACS_AR_MA0007.3.damo.pwm.bed	2350
1	2366	JUN	3.317	1.72807		50	653	893	1771	1771	1110	311	56633	608728	JUN MCF7 (Invasive ductal breast carcinoma) JUN	MCF7 (Invasive ductal breast carcinoma)	BTO:0000093	JUN	Source: cJun - Tet cells; CellType: ERalpha-positive breast cancer cells; Treatment: 17beta estradiol 10nM for 1hr;	GTRD	EXP047660_MCF7--Invasive-ductal-breast-carcinoma-_JUN_MACS_JUN_MA0488.1.damo.pwm.bed	15443
1	1622	FOSL2	3.31438	4.83571		9	654	93	3246	3246	1330	20	56674	609019	FOSL2 A549 (lung carcinoma) FOSL2	A549 (lung carcinoma)	BTO:0000018	FOSL2	100nM dexamethasone (CHEBI:41879) for 2 hour	GTRD	EXP040181_A549--lung-carcinoma-_FOSL2_MACS_FOSL2_MA1138.1.damo.pwm.bed	3683
1	1623	FOSL2	3.31438	4.83571		9	654	93	3246	3246	1330	20	56674	609019	FOSL2 A549 (lung carcinoma) FOSL2	A549 (lung carcinoma)	BTO:0000018	FOSL2	100nM dexamethasone (CHEBI:41879) for 2 hour	GTRD	EXP040181_A549--lung-carcinoma-_FOSL2_MACS_FOSL2_MA1144.1.damo.pwm.bed	3627
1	2452	JUN	3.29823	1.5604		72	656	1016	1353	1353	1010	496	56611	608543	JUN MDA-MB-231p27CK-DD (breast cancer cells, phosphimimetic p27 cell line) JUN	MDA-MB-231p27CK-DD (breast cancer cells, phosphimimetic p27 cell line)	NULL	JUN		GTRD	EXP058065_MDA-MB-231p27CK-DD--breast-cancer-cells--phosphimimetic-p27-cell-line-_JUN_MACS_JUN_MA1132.1.damo.pwm.bed	25269
1	2262	JUN	3.2977	3.20106		14	657	265	3003	3003	1310	47	56669	608992	JUN Calu-3 (lung adenocarcinoma) JUN	Calu-3 (lung adenocarcinoma)	BTO:0002750	JUN		GTRD	EXP037683_Calu-3--lung-adenocarcinoma-_JUN_MACS_JUN_MA0099.3.damo.pwm.bed	5442
1	2268	JUN	3.2977	3.20106		14	657	265	3003	3003	1310	47	56669	608992	JUN Calu-3 (lung adenocarcinoma) JUN	Calu-3 (lung adenocarcinoma)	BTO:0002750	JUN		GTRD	EXP037683_Calu-3--lung-adenocarcinoma-_JUN_MACS_JUN_MA1132.1.damo.pwm.bed	5458
1	2071	GRHL2	3.29443	1.59426		66	659	990	1445	1445	1030	445	56617	608594	GRHL2 HBE GRHL2	HBE	NA	GRHL2		GEO	GSE46194_grhl2_hbe_MACS_GRHL2_MA1105.2.damo.pwm.bed	40252
1	4031	TP63	3.29094	1.99259		33	660	715	2259	2259	1210	178	56650	608861	TP63 HaCaT (keratinocytes) TP63	HaCaT (keratinocytes)	BTO:0000552	TP63	Ad-LacZ and 3 ng/ml of TGF-beta3 for 1.5 hrs	GTRD	EXP033937_HaCaT--keratinocytes-_TP63_MACS_TP63_MA0525.2.damo.pwm.bed	6048
1	4088	USF2	3.27669	1.24393		271	661	1400	43	1400	701	2343	56412	606696	USF2 GM12878 (female B-cells lymphoblastoid cell line) USF2	GM12878 (female B-cells lymphoblastoid cell line)	NULL	USF2		GTRD	EXP038558_GM12878--female-B-cells-_USF2_MACS_USF2_MA0526.3.damo.pwm.bed	36541
1	1376	ESR1	3.26152	1.86292		39	662	797	2059	2059	1170	225	56644	608814	ESR1 MCF7L-P(immortalized breast epithelial cell line) ESR1	MCF7L-P(immortalized breast epithelial cell line)	NULL	ESR1	Treatment: treated with E2 for 1 hr;	GTRD	EXP057859_MCF7L-P-immortalized-breast-epithelial-cell-line-_ESR1_MACS_ESR1_MA0112.3.damo.pwm.bed	12230
1	2110	HMBOX1	3.25794	1.67755		54	663	933	1664	1664	1090	346	56629	608693	HMBOX1 K562 (myelogenous leukemia) HMBOX1	K562 (myelogenous leukemia)	NULL	HMBOX1	NA	ENCODE	ENCSR757IIU_K562_HMBOX1_MACS_HMBOX1_MA0895.1.damo.pwm.bed	35650
1	2358	JUN	3.25763	2.33183		23	664	552	2621	2621	1280	106	56660	608933	JUN MCF7 (Invasive ductal breast carcinoma) JUN	MCF7 (Invasive ductal breast carcinoma)	BTO:0000093	JUN	Source: cJun - Tet cells; CellType: ERalpha-positive breast cancer cells; Treatment: ethanol 1hr;	GTRD	EXP047659_MCF7--Invasive-ductal-breast-carcinoma-_JUN_MACS_JUN_MA0488.1.damo.pwm.bed	6422
1	1943	GATA2	3.24839	1.7717		45	665	861	1893	1893	1140	273	56638	608766	GATA2 endometrial stromal cells GATA2	endometrial stromal cells	NULL	GATA2		GTRD	EXP040835_endometrial-stromal-cells_GATA2_MACS_GATA2_MA0036.3.damo.pwm.bed	52185
1	2277	JUN	3.22371	1.49955		83	666	1090	1162	1162	973	595	56600	608444	JUN HAEC (human aortic endothelial cells) JUN	HAEC (human aortic endothelial cells)	NULL	JUN	TNFa, 4h	GTRD	EXP038042_HAEC--human-aortic-endothelial-cells-_JUN_MACS_JUN_MA0099.3.damo.pwm.bed	44456
1	1594	FOSL2	3.21891	2.42674		21	667	517	2692	2692	1290	93	56662	608946	FOSL2 A549 (lung carcinoma) FOSL2	A549 (lung carcinoma)	BTO:0000018	FOSL2	100nM dexamethasone (CHEBI:41879) for 6 hour	GTRD	EXP039658_A549--lung-carcinoma-_FOSL2_MACS_FOSL2_MA1138.1.damo.pwm.bed	13418
1	2469	JUN	3.21741	1.97045		33	668	729	2259	2259	1220	180	56650	608859	JUN BT-549 (breast invasive ductal carcinoma) JUN	BT-549 (breast invasive ductal carcinoma)	BTO:0002548	JUN		GEO	GSE46166_jun_bt549_MACS_JUN_MA0488.1.damo.pwm.bed	12667
1	1547	FOS	3.20324	8.05919		6	669	26	3429	3429	1370	8	56677	609031	FOS THP-1 (acute monocytic leukemia) FOS	THP-1 (acute monocytic leukemia)	BTO:0001370	FOS	Treatment: untreated, eGFP(EP mRNA)	GTRD	EXP047823_THP-1--acute-monocytic-leukemia-_FOS_MACS_FOS_MA0476.1.damo.pwm.bed	1379
1	2674	MAFF	3.19528	1.73599		47	670	886	1840	1840	1130	291	56636	608748	MAFF K562 (myelogenous leukemia) MAFF	K562 (myelogenous leukemia)	NULL	MAFF	NA	ENCODE	ENCSR000EGI_K562_MAFF_MACS_MAFF_MA0495.3.damo.pwm.bed	24504
1	2097	HIF1A	3.19525	2.04068		30	671	680	2382	2382	1240	158	56653	608881	HIF1A HKC8 (kidney proximal tubule cell line) HIF1A	HKC8 (kidney proximal tubule cell line)	NULL	HIF1A	Treatment: degree of hypoxia 0.5%, duration of hypoxia 16 hours	GTRD	EXP048753_HKC8--kidney-proximal-tubule-cell-line-_HIF1A_MACS_HIF1A_MA0259.1.damo.pwm.bed	1377
1	2357	JUN	3.19208	2.72674		17	672	392	2880	2880	1310	67	56666	608972	JUN MCF7 (Invasive ductal breast carcinoma) JUN	MCF7 (Invasive ductal breast carcinoma)	BTO:0000093	JUN	Source: cJun - Tet cells; CellType: ERalpha-positive breast cancer cells; Treatment: ethanol 1hr;	GTRD	EXP047659_MCF7--Invasive-ductal-breast-carcinoma-_JUN_MACS_JUN_MA0462.2.damo.pwm.bed	5792
1	215	ARNT	3.18119	1.95957		33	673	734	2259	2259	1220	181	56650	608858	ARNT renal tubular cells ARNT	renal tubular cells	NULL	ARNT	1 mM dimethyloxalylglycine	GTRD	EXP036852_renal-tubular-cells_ARNT_MACS_ARNT_MA0006.1.damo.pwm.bed	1976
1	2383	JUN	3.17903	2.16612		26	674	627	2522	2522	1270	129	56657	608910	JUN HUVEC-C (HUVEC, umbilical vein endothelial cells) JUN	HUVEC-C (HUVEC, umbilical vein endothelial cells)	BTO:0001949	JUN	Treatment: agent VEGF, timepoint 0 Passage: P3-6	GTRD	EXP048209_HUVEC-C--HUVEC--umbilical-vein-endothelial-cells-_JUN_MACS_JUN_MA0489.1.damo.pwm.bed	6375
1	4030	TP63	3.17581	2.0071		31	675	706	2330	2330	1240	166	56652	608873	TP63 HaCaT (keratinocytes) TP63	HaCaT (keratinocytes)	BTO:0000552	TP63	Ad-LacZ	GTRD	EXP033936_HaCaT--keratinocytes-_TP63_MACS_TP63_MA0525.2.damo.pwm.bed	5594
1	1839	FOXA2	3.1703	1.59338		63	676	991	1500	1500	1060	425	56620	608614	FOXA2 BJ (fibroblasts) FOXA2	BJ (fibroblasts)	NULL	FOXA2	Treatment: to induce FOXA2, doxycycline was added at 5ug/mL	GTRD	EXP049303_BJ--fibroblasts-_FOXA2_MACS_FOXA2_MA0047.3.damo.pwm.bed	104199
1	1595	FOSL2	3.1672	2.40092		21	677	525	2692	2692	1300	94	56662	608945	FOSL2 A549 (lung carcinoma) FOSL2	A549 (lung carcinoma)	BTO:0000018	FOSL2	100nM dexamethasone (CHEBI:41879) for 6 hour	GTRD	EXP039658_A549--lung-carcinoma-_FOSL2_MACS_FOSL2_MA1144.1.damo.pwm.bed	13481
1	2597	JUND	3.16618	1.3352		152	678	1269	336	1269	761	1224	56531	607815	JUND HepG2 (hepatoblastoma) JUND	HepG2 (hepatoblastoma)	BTO:0000599	JUND		ENCODE	ENCSR000EEI_HepG2_JUND_MACS_JUND_MA0491.2.damo.pwm.bed	75441
1	102	AR	3.16449	21.4924		4	679	3	3573	3573	1420	2	56679	609037	AR R1-AD1 (prostate cancer) AR	R1-AD1 (prostate cancer)	NULL	AR	Treatment: 50 uM VPC14449 + 1 nM ethanol for 4 hrs	GTRD	EXP049664_R1-AD1--prostate-cancer-_AR_MACS_AR_MA0007.3.damo.pwm.bed	254
1	2478	JUNB	3.16183	1.8217		40	680	823	2032	2032	1180	236	56643	608803	JUNB GM12878 (female B-cells lymphoblastoid cell line) JUNB	GM12878 (female B-cells lymphoblastoid cell line)	NULL	JUNB		ENCODE	ENCSR897MMC_GM12878_JUNB_MACS_JUNB_MA0490.2.damo.pwm.bed	34237
1	2789	MYC	3.15032	1.34512		144	681	1243	392	1243	772	1151	56539	607888	MYC MYC	NA	NA	MYC	NA	NA	ENCSR000DOM_MCF_10A_MYC_MACS_MYC_MA0147.3.damo.pwm.bed	12059
1	3739	STAT3	3.14349	1.51851		76	682	1065	1292	1292	1010	538	56607	608501	STAT3 MCF10A-ER-Src STAT3	MCF10A-ER-Src	NULL	STAT3	Genotype: transformed	GTRD	EXP048576_MCF10A-ER-Src_STAT3_MACS_STAT3_MA0144.2.damo.pwm.bed	31673
1	2997	NFE2L2	3.13603	2.14945		26	683	632	2522	2522	1280	130	56657	608909	NFE2L2 A549 (lung carcinoma) NFE2L2	A549 (lung carcinoma)	BTO:0000018	NFE2L2		ENCODE	ENCSR584GHV_A549_NFE2L2_MACS_NFE2L2_MA0150.2.damo.pwm.bed	9049
1	1609	FOSL2	3.12453	2.44247		20	684	510	2740	2740	1310	88	56663	608951	FOSL2 A549 (lung carcinoma) FOSL2	A549 (lung carcinoma)	BTO:0000018	FOSL2	100nM dexamethasone (CHEBI:41879) for 12 hour	GTRD	EXP039800_A549--lung-carcinoma-_FOSL2_MACS_FOSL2_MA1130.1.damo.pwm.bed	7385
1	40	AR	3.11922	1.33396		150	685	1270	354	1270	770	1209	56533	607830	AR CWR22 (prostate carcinoma) AR	CWR22 (prostate carcinoma)	BTO:0004594	AR	DHT	GTRD	EXP034147_CWR22--prostate-carcinoma-_AR_MACS_AR_MA0007.3.damo.pwm.bed	55856
1	1611	FOSL2	3.08639	2.87839		15	686	353	2959	2959	1330	56	56668	608983	FOSL2 A549 (lung carcinoma) FOSL2	A549 (lung carcinoma)	BTO:0000018	FOSL2	100nM dexamethasone (CHEBI:41879) for 12 hour	GTRD	EXP039800_A549--lung-carcinoma-_FOSL2_MACS_FOSL2_MA1144.1.damo.pwm.bed	7471
1	2445	JUN	3.0554	1.51514		74	687	1072	1319	1319	1030	525	56609	608514	JUN MDA-MB-231p27CK-DD (breast cancer cells, phosphimimetic p27 cell line) JUN	MDA-MB-231p27CK-DD (breast cancer cells, phosphimimetic p27 cell line)	NULL	JUN		GTRD	EXP058065_MDA-MB-231p27CK-DD--breast-cancer-cells--phosphimimetic-p27-cell-line-_JUN_MACS_JUN_MA0099.3.damo.pwm.bed	27177
1	4039	TP63	3.05424	1.49725		78	688	1093	1257	1257	1010	560	56605	608479	TP63 MCF10A (breast epithelial cells) TP63	MCF10A (breast epithelial cells)	BTO:0001939	TP63	Treatment: DMSO for 6 hrs;	GTRD	EXP057961_MCF10A--breast-epithelial-cells-_TP63_MACS_TP63_MA0525.2.damo.pwm.bed	26768
1	155	AR	3.04246	2.72925		16	689	390	2917	2917	1330	63	56667	608976	AR LNCaP (prostate carcinoma) AR	LNCaP (prostate carcinoma)	BTO:0001321	AR	SHGATA2	GEO	GSE52725_AR_lncap-shgata2_MACS_AR_MA0007.3.damo.pwm.bed	6072
1	1844	FOXA2	3.02377	1.57548		62	690	1008	1515	1515	1070	423	56621	608616	FOXA2 BJ (fibroblasts) FOXA2	BJ (fibroblasts)	NULL	FOXA2	Treatment: addition of 200 uM mimosine over night Genotype: Clonal FOXA2 doxycycline inducible cells	GTRD	EXP049379_BJ--fibroblasts-_FOXA2_MACS_FOXA2_MA0047.3.damo.pwm.bed	79400
1	2991	NFE2	3.01696	1.55608		65	691	1022	1467	1467	1060	449	56618	608590	NFE2 K562 (myelogenous leukemia) NFE2	K562 (myelogenous leukemia)	NULL	NFE2		ENCODE	ENCSR000FCC_K562_NFE2_MACS_NFE2_MA0841.1.damo.pwm.bed	32173
1	2293	JUN	2.98547	2.16748		24	692	626	2592	2592	1300	119	56659	608920	JUN HAEC (human aortic endothelial cells) JUN	HAEC (human aortic endothelial cells)	NULL	JUN	oxpapc, 4h	GTRD	EXP038044_HAEC--human-aortic-endothelial-cells-_JUN_MACS_JUN_MA0099.3.damo.pwm.bed	8998
1	1297	ESR1	2.97786	1.58069		60	693	1001	1549	1549	1080	408	56623	608631	ESR1 MCF7 (Invasive ductal breast carcinoma) ESR1	MCF7 (Invasive ductal breast carcinoma)	BTO:0000093	ESR1	5 nM E2 for 30 min	GTRD	EXP040892_MCF7--Invasive-ductal-breast-carcinoma-_ESR1_MACS_ESR1_MA0112.3.damo.pwm.bed	20218
1	4032	TP63	2.95404	1.83371		36	694	816	2160	2160	1220	211	56647	608828	TP63 HaCaT (keratinocytes) TP63	HaCaT (keratinocytes)	BTO:0000552	TP63	Ad-caRAS and 3 ng/ml of TGF-beta3 for 1.5 hrs	GTRD	EXP033938_HaCaT--keratinocytes-_TP63_MACS_TP63_MA0525.2.damo.pwm.bed	6684
1	154	AR	2.95132	1.36661		120	695	1226	606	1226	842	944	56563	608095	AR LNCaP (prostate carcinoma) AR	LNCaP (prostate carcinoma)	BTO:0001321	AR	SHCTR	GEO	GSE52725_AR_lncap-shctr_MACS_AR_MA0007.3.damo.pwm.bed	51338
1	2234	JUN	2.94909	1.47079		81	696	1123	1195	1195	1000	592	56602	608447	JUN K562 (myelogenous leukemia) JUN	K562 (myelogenous leukemia)	NULL	JUN	NULL	GTRD	EXP000309_K562--myelogenous-leukemia-_JUN_MACS_JUN_MA0462.2.damo.pwm.bed	26068
1	70	AR	2.94811	3.47667		11	697	214	3140	3140	1350	34	56672	609005	AR LNCaP (prostate carcinoma) AR	LNCaP (prostate carcinoma)	BTO:0001321	AR	Treatment: CaP cells were infected with EZH2 knockdown lentivirus and maintained for 2-3 days before fixation, ethanol, shTRIM24 Genotype: wildtype Source: prostate cancer cells	GTRD	EXP048075_LNCaP--prostate-carcinoma-_AR_MACS_AR_MA0007.3.damo.pwm.bed	2798
1	281	BATF3	2.94811	3.47667		11	697	214	3140	3140	1350	34	56672	609005	BATF3 GM12878 (female B-cells lymphoblastoid cell line) BATF3	GM12878 (female B-cells lymphoblastoid cell line)	NULL	BATF3		GTRD	EXP038551_GM12878--female-B-cells-_BATF3_MACS_BATF3_MA0835.2.damo.pwm.bed	8257
1	2475	JUN	2.94811	3.47667		11	697	214	3140	3140	1350	34	56672	609005	JUN BT-549 (breast invasive ductal carcinoma) JUN	BT-549 (breast invasive ductal carcinoma)	BTO:0002548	JUN		GEO	GSE71976_jun_bt549_MACS_JUN_MA0489.1.damo.pwm.bed	3024
1	2332	JUN	2.93745	1.49801		74	700	1092	1319	1319	1040	531	56609	608508	JUN A549 (lung carcinoma) JUN	A549 (lung carcinoma)	BTO:0000018	JUN	100nM dexamethasone (CHEBI:41879) for 10 minute	GTRD	EXP040248_A549--lung-carcinoma-_JUN_MACS_JUN_MA1130.1.damo.pwm.bed	16703
1	3944	TFEB	2.93203	1.66963		48	701	937	1817	1817	1150	309	56635	608730	TFEB HUVEC-C (HUVEC, umbilical vein endothelial cells) TFEB	HUVEC-C (HUVEC, umbilical vein endothelial cells)	BTO:0001949	TFEB	Strain: endothelial cells from umbilical cords newborn healthy humans	GTRD	EXP053387_HUVEC-C--HUVEC--umbilical-vein-endothelial-cells-_TFEB_MACS_TFEB_MA0692.1.damo.pwm.bed	7688
1	1997	GATA3	2.92879	3.22385		12	702	255	3086	3086	1350	40	56671	608999	GATA3 MCF7 (Invasive ductal breast carcinoma) GATA3	MCF7 (Invasive ductal breast carcinoma)	BTO:0000093	GATA3	E2	GEO	GSE60270_gata3_mcf7-e2_MACS_GATA3_MA0037.3.damo.pwm.bed	12027
1	3297	PPARG	2.92593	1.73621		42	703	885	1979	1979	1190	260	56641	608779	PPARG hASC (preadipocytes) PPARG	hASC (preadipocytes)	NULL	PPARG		GEO	GSE21366_pparg_asc_MACS_PPARG_MA0066.1.damo.pwm.bed	16549
1	1329	ESR1	2.91384	1.42322		94	704	1163	967	1163	945	710	56589	608329	ESR1 MDA-MB-134 (invasive lobular breast carcinoma) ESR1	MDA-MB-134 (invasive lobular breast carcinoma)	NULL	ESR1	Treatment: 100 nM estradiol (E2) for 1hr Passage: between 10 and12 CellType: Epithelial ERalpha positive breast cancer cell line	GTRD	EXP048178_MDA-MB-134--invasive-lobular-breast-carcinoma-_ESR1_MACS_ESR1_MA0112.3.damo.pwm.bed	37017
1	2354	JUN	2.90812	1.50279		72	705	1087	1353	1353	1050	515	56611	608524	JUN A549 (lung carcinoma) JUN	A549 (lung carcinoma)	BTO:0000018	JUN	100nM dexamethasone (CHEBI:41879) for 5 minute	GTRD	EXP040322_A549--lung-carcinoma-_JUN_MACS_JUN_MA1130.1.damo.pwm.bed	17248
1	3361	RELA	2.90736	2.02921		27	706	686	2482	2482	1290	143	56656	608896	RELA HUVEC-C (HUVEC, umbilical vein endothelial cells) RELA	HUVEC-C (HUVEC, umbilical vein endothelial cells)	BTO:0001949	RELA	Treatment: confluent, treated with Scr siRNA Passage: 4	GTRD	EXP049054_HUVEC-C--HUVEC--umbilical-vein-endothelial-cells-_RELA_MACS_RELA_MA0107.1.damo.pwm.bed	13554
1	2348	JUN	2.89355	1.50529		71	707	1084	1366	1366	1050	507	56612	608532	JUN A549 (lung carcinoma) JUN	A549 (lung carcinoma)	BTO:0000018	JUN	100nM dexamethasone (CHEBI:41879) for 20 minute	GTRD	EXP040320_A549--lung-carcinoma-_JUN_MACS_JUN_MA1130.1.damo.pwm.bed	15260
1	1610	FOSL2	2.89215	2.73211		15	708	388	2959	2959	1350	59	56668	608980	FOSL2 A549 (lung carcinoma) FOSL2	A549 (lung carcinoma)	BTO:0000018	FOSL2	100nM dexamethasone (CHEBI:41879) for 12 hour	GTRD	EXP039800_A549--lung-carcinoma-_FOSL2_MACS_FOSL2_MA1138.1.damo.pwm.bed	7303
1	2996	NFE2L2	2.88646	1.91485		31	709	766	2330	2330	1270	174	56652	608865	NFE2L2 HepG2 (hepatoblastoma) NFE2L2	HepG2 (hepatoblastoma)	BTO:0000599	NFE2L2		ENCODE	ENCSR488EES_HepG2_NFE2L2_MACS_NFE2L2_MA0150.2.damo.pwm.bed	10584
1	131	AR	2.88213	2.4486		18	710	509	2837	2837	1350	79	56665	608960	AR VCaP (prostate carcinoma) AR	VCaP (prostate carcinoma)	BTO:0003215	AR	R1881_10C30	GEO	GSE32892_AR_vcap-r1881-10c30_MACS_AR_MA0007.3.damo.pwm.bed	10411
1	1284	ESR1	2.87994	1.55741		61	711	1018	1530	1530	1090	421	56622	608618	ESR1 MCF7 (Invasive ductal breast carcinoma) ESR1	MCF7 (Invasive ductal breast carcinoma)	BTO:0000093	ESR1		GTRD	EXP038775_MCF7--Invasive-ductal-breast-carcinoma-_ESR1_MACS_ESR1_MA0112.3.damo.pwm.bed	16322
1	1756	FOXA1	2.87367	2.25683		21	712	592	2692	2692	1330	100	56662	608939	FOXA1 LNCaP (prostate carcinoma) FOXA1	LNCaP (prostate carcinoma)	BTO:0001321	FOXA1	DHT	GEO	GSE28264_foxa1_lncap-dht_MACS_FOXA1_MA0148.4.damo.pwm.bed	46187
1	1290	ESR1	2.86535	1.43221		89	713	1157	1055	1157	975	668	56594	608371	ESR1 MCF7 (Invasive ductal breast carcinoma) ESR1	MCF7 (Invasive ductal breast carcinoma)	BTO:0000093	ESR1	Tam-Responsive	GTRD	EXP038794_MCF7--Invasive-ductal-breast-carcinoma-_ESR1_MACS_ESR1_MA0112.3.damo.pwm.bed	41609
1	1210	ESR1	2.8461	1.38459		106	714	1206	792	1206	904	823	56577	608216	ESR1 MCF7 (Invasive ductal breast carcinoma) ESR1	MCF7 (Invasive ductal breast carcinoma)	BTO:0000093	ESR1	100nM E2, 120min	GTRD	EXP035984_MCF7--Invasive-ductal-breast-carcinoma-_ESR1_MACS_ESR1_MA0112.3.damo.pwm.bed	45848
1	2022	GATA4	2.83807	1.72809		41	715	891	2008	2008	1200	255	56642	608784	GATA4 BJ (fibroblasts) GATA4	BJ (fibroblasts)	NULL	GATA4	Genotype: V5-untarged	GTRD	EXP049304_BJ--fibroblasts-_GATA4_MACS_GATA4_MA0482.2.damo.pwm.bed	104447
1	2350	JUN	2.82887	1.54263		62	716	1031	1515	1515	1090	432	56621	608607	JUN A549 (lung carcinoma) JUN	A549 (lung carcinoma)	BTO:0000018	JUN	100nM dexamethasone (CHEBI:41879) for 5 minute	GTRD	EXP040322_A549--lung-carcinoma-_JUN_MACS_JUN_MA0462.2.damo.pwm.bed	17349
1	1236	ESR1	2.82395	1.62852		50	717	968	1771	1771	1150	330	56633	608709	ESR1 MCF7 (Invasive ductal breast carcinoma) ESR1	MCF7 (Invasive ductal breast carcinoma)	BTO:0000093	ESR1	siCTCF	GTRD	EXP037655_MCF7--Invasive-ductal-breast-carcinoma-_ESR1_MACS_ESR1_MA0112.3.damo.pwm.bed	16137
1	1413	ESR1	2.79604	1.50979		67	718	1079	1426	1426	1070	477	56616	608562	ESR1 MCF7 (Invasive ductal breast carcinoma) ESR1	MCF7 (Invasive ductal breast carcinoma)	BTO:0000093	ESR1	E2	GEO	GSE60270_esr1_mcf7-e2_MACS_ESR1_MA0112.3.damo.pwm.bed	26490
1	274	BACH2	2.7778	2.3882		18	719	532	2837	2837	1360	81	56665	608958	BACH2 B-cells BACH2	B-cells	NULL	BACH2	siBACH2	GTRD	EXP040450_B-cells_BACH2_MACS_BACH2_MA1470.1.damo.pwm.bed	2802
1	1173	ESR1	2.7699	1.44633		81	720	1143	1195	1195	1020	602	56602	608437	ESR1 MCF7 (Invasive ductal breast carcinoma) ESR1	MCF7 (Invasive ductal breast carcinoma)	BTO:0000093	ESR1	E2	Array Express	ERP000901_esr1_mcf7-e2_MACS_ESR1_MA0112.3.damo.pwm.bed	29112
1	2682	MAFK	2.76627	1.35707		115	721	1235	668	1235	875	911	56568	608128	MAFK IMR90 (lung fibroblasts) MAFK	IMR90 (lung fibroblasts)	NULL	MAFK	NA	ENCODE	ENCSR000EFH_IMR-90_MAFK_MACS_MAFK_MA0496.3.damo.pwm.bed	77567
1	2611	JUND	2.73891	1.52172		63	722	1063	1500	1500	1100	445	56620	608594	JUND liver JUND	liver	BTO:0000759	JUND		GTRD	EXP039345_liver_JUND_MACS_JUND_MA0492.1.damo.pwm.bed	19074
1	2972	NEUROG2	2.73698	2.19105		21	723	615	2692	2692	1340	103	56662	608936	NEUROG2 MRC-5 (fetal lung fibroblasts) NEUROG2	MRC-5 (fetal lung fibroblasts)	BTO:0001590	NEUROG2	1 DPT	GTRD	EXP037149_MRC-5--fetal-lung-fibroblasts-_NEUROG2_MACS_NEUROG2_MA0669.1.damo.pwm.bed	22910
1	2099	HIF1A	2.73129	1.31742		137	724	1300	450	1300	825	1118	56546	607921	HIF1A PC3(bone mets prostate adenocarcinoma) HIF1A	PC3(bone mets prostate adenocarcinoma)	NULL	HIF1A	Treatment: siCtrl;	GTRD	EXP057821_PC3-bone-mets-prostate-adenocarcinoma-_HIF1A_MACS_HIF1A_MA1106.1.damo.pwm.bed	51217
1	223	ARNT	2.72611	2.2942		19	725	580	2792	2792	1370	89	56664	608950	ARNT HUVEC-C (HUVEC, umbilical vein endothelial cells) ARNT	HUVEC-C (HUVEC, umbilical vein endothelial cells)	BTO:0001949	ARNT	Passage: 4-6	GTRD	EXP049262_HUVEC-C--HUVEC--umbilical-vein-endothelial-cells-_ARNT_MACS_ARNT_MA0004.1.damo.pwm.bed	700
1	3577	SMAD3	2.72002	1.37717		103	726	1216	829	1216	924	804	56580	608235	SMAD3 PC3(bone mets prostate adenocarcinoma) SMAD3	PC3(bone mets prostate adenocarcinoma)	NULL	SMAD3	Treatment: hypoxia (0.2% O2);	GTRD	EXP057828_PC3-bone-mets-prostate-adenocarcinoma-_SMAD3_MACS_SMAD3_MA1622.1.damo.pwm.bed	45736
1	2292	JUN	2.71653	1.41029		90	727	1175	1043	1175	982	686	56593	608353	JUN HAEC (human aortic endothelial cells) JUN	HAEC (human aortic endothelial cells)	NULL	JUN	IL1b, 4h	GTRD	EXP038043_HAEC--human-aortic-endothelial-cells-_JUN_MACS_JUN_MA1132.1.damo.pwm.bed	47424
1	4036	TP63	2.71313	1.83909		32	728	811	2292	2292	1280	187	56651	608852	TP63 surface ectoderm cells TP63	surface ectoderm cells	NULL	TP63	Treatment: Doxycycline for 2 days Geenotype: TetO:Tp63+/-	GTRD	EXP053349_surface-ectoderm-cells_TP63_MACS_TP63_MA0525.2.damo.pwm.bed	8660
1	69	AR	2.70502	2.99909		12	729	320	3086	3086	1380	43	56671	608996	AR LNCaP (prostate carcinoma) AR	LNCaP (prostate carcinoma)	BTO:0001321	AR	Treatment: CaP cells were infected with EZH2 knockdown lentivirus and maintained for 2-3 days before fixation , ethanol, knockout control Genotype: wildtype Source: prostate cancer cells	GTRD	EXP048074_LNCaP--prostate-carcinoma-_AR_MACS_AR_MA0007.3.damo.pwm.bed	3986
1	4059	TP63	2.7045	1.6042		50	730	985	1771	1771	1160	335	56633	608704	TP63 keratinocytes TP63	keratinocytes	NULL	TP63	epidermal_KDPAF	GEO	GSE67382_tp63_epidermal-keratinocyte-kdpaf_MACS_TP63_MA0525.2.damo.pwm.bed	13674
1	4062	TP73	2.70111	1.69484		41	731	918	2008	2008	1220	260	56642	608779	TP73 TP73	NA	NA	TP73	NA	GEO	GSE15780_tp73_saos-rep1_MACS_TP73_MA0861.1.damo.pwm.bed	15365
1	2238	JUN	2.68741	1.3982		93	732	1188	989	1188	970	715	56590	608324	JUN K562 (myelogenous leukemia) JUN	K562 (myelogenous leukemia)	NULL	JUN	NULL	GTRD	EXP000309_K562--myelogenous-leukemia-_JUN_MACS_JUN_MA1128.1.damo.pwm.bed	25910
1	2441	JUN	2.6811	1.6781		42	733	932	1979	1979	1210	269	56641	608770	JUN definitive endoderm from HUES8 JUN	definitive endoderm from HUES8	NULL	JUN	Genotype: SOX17-GFP knockout; Treatment: DMSO;	GTRD	EXP057919_definitive-endoderm-from-HUES8_JUN_MACS_JUN_MA1130.1.damo.pwm.bed	17628
1	2428	JUN	2.6811	1.59942		50	734	987	1771	1771	1160	336	56633	608703	JUN definitive endoderm from HUES8 JUN	definitive endoderm from HUES8	NULL	JUN	Genotype: SOX17-GFP knockout; Treatment: DMSO;	GTRD	EXP057912_definitive-endoderm-from-HUES8_JUN_MACS_JUN_MA0462.2.damo.pwm.bed	26333
1	1968	GATA3	2.67907	2.68656		14	735	411	3003	3003	1380	56	56669	608983	GATA3 MCF7 (Invasive ductal breast carcinoma) GATA3	MCF7 (Invasive ductal breast carcinoma)	BTO:0000093	GATA3	E2	GTRD	EXP037456_MCF7--Invasive-ductal-breast-carcinoma-_GATA3_MACS_GATA3_MA0037.3.damo.pwm.bed	22785
1	137	AR	2.67271	7.67529		5	736	34	3495	3495	1420	7	56678	609032	AR LNCaP (prostate carcinoma) AR	LNCaP (prostate carcinoma)	BTO:0001321	AR	SHFOXA1_R1881_HD	GEO	GSE37345_AR_lncap-shfoxa1-r1881-hd_MACS_AR_MA0007.3.damo.pwm.bed	603
1	1195	ESR1	2.66627	1.21223		263	737	1440	47	1440	741	2333	56420	606706	ESR1 MCF10A (breast epithelial cells) ESR1	MCF10A (breast epithelial cells)	BTO:0001939	ESR1		GTRD	EXP033710_MCF10A--breast-epithelial-cells-_ESR1_MACS_ESR1_MA0112.3.damo.pwm.bed	23066
1	270	BACH1	2.6625	2.11099		22	738	651	2656	2656	1350	112	56661	608927	BACH1 BACH1	NA	NA	BACH1	NA	NA	ENCSR699TNT_HepG2_BACH1_MACS_BACH1_MA0591.1.damo.pwm.bed	6555
1	2106	HIF1A	2.65602	2.03093		24	739	685	2592	2592	1340	127	56659	608912	HIF1A macrophages HIF1A	macrophages	NULL	HIF1A	HYPO_IL	GEO	GSE43109_hif1a_macrophage-hypo-il_MACS_HIF1A_MA1106.1.damo.pwm.bed	1143
1	2973	NEUROG2	2.64813	1.80033		33	740	835	2259	2259	1280	197	56650	608842	NEUROG2 MRC-5 (fetal lung fibroblasts) NEUROG2	MRC-5 (fetal lung fibroblasts)	BTO:0001590	NEUROG2	1 DPT	GTRD	EXP037149_MRC-5--fetal-lung-fibroblasts-_NEUROG2_MACS_NEUROG2_MA1642.1.damo.pwm.bed	21813
1	2295	JUN	2.64135	1.69255		40	741	923	2032	2032	1230	254	56643	608785	JUN HAEC (human aortic endothelial cells) JUN	HAEC (human aortic endothelial cells)	NULL	JUN	oxpapc, 4h	GTRD	EXP038044_HAEC--human-aortic-endothelial-cells-_JUN_MACS_JUN_MA0488.1.damo.pwm.bed	10467
1	2285	JUN	2.64057	1.39235		93	742	1195	989	1195	975	718	56590	608321	JUN HAEC (human aortic endothelial cells) JUN	HAEC (human aortic endothelial cells)	NULL	JUN	IL1b, 4h	GTRD	EXP038043_HAEC--human-aortic-endothelial-cells-_JUN_MACS_JUN_MA0099.3.damo.pwm.bed	48638
1	24	AR	2.63622	3.3581		10	743	233	3191	3191	1390	32	56673	609007	AR LNCaP (prostate carcinoma) AR	LNCaP (prostate carcinoma)	BTO:0001321	AR	BICALUTAMIDE	GTRD	EXP032853_LNCaP--prostate-carcinoma-_AR_MACS_AR_MA0007.3.damo.pwm.bed	5030
1	2372	JUN	2.62587	1.72896		37	744	890	2121	2121	1250	230	56646	608809	JUN MCF7 (Invasive ductal breast carcinoma) JUN	MCF7 (Invasive ductal breast carcinoma)	BTO:0000093	JUN	Source: cJun - Tet cells; CellType: ERalpha-positive breast cancer cells; Treatment: tamoxifen 1μM for 1hr;	GTRD	EXP047661_MCF7--Invasive-ductal-breast-carcinoma-_JUN_MACS_JUN_MA0099.3.damo.pwm.bed	17766
1	1526	FOS	2.61221	1.92174		27	745	761	2482	2482	1330	151	56656	608888	FOS K562 (myelogenous leukemia) FOS	K562 (myelogenous leukemia)	NULL	FOS	24 hours following induction with TPA	GTRD	EXP000589_K562--myelogenous-leukemia-_FOS_MACS_FOS_MA0099.3.damo.pwm.bed	13551
1	1989	GATA3	2.5796	2.34207		17	746	549	2880	2880	1390	78	56666	608961	GATA3 MCF7 (Invasive ductal breast carcinoma) GATA3	MCF7 (Invasive ductal breast carcinoma)	BTO:0000093	GATA3	E2	GEO	GSE29073_gata3_mcf7-e2_MACS_GATA3_MA0037.3.damo.pwm.bed	17757
1	253	ATF3	2.56812	1.47793		66	747	1116	1445	1445	1100	480	56617	608559	ATF3 dermal fibroblasts ATF3	dermal fibroblasts	BTO:0004419	ATF3	overexpressed ATF3	GTRD	EXP037426_dermal-fibroblasts_ATF3_MACS_ATF3_MA0605.2.damo.pwm.bed	17378
1	2368	JUN	2.56705	1.61043		46	748	981	1867	1867	1200	307	56637	608732	JUN MCF7 (Invasive ductal breast carcinoma) JUN	MCF7 (Invasive ductal breast carcinoma)	BTO:0000093	JUN	Source: cJun - Tet cells; CellType: ERalpha-positive breast cancer cells; Treatment: 17beta estradiol 10nM for 1hr;	GTRD	EXP047660_MCF7--Invasive-ductal-breast-carcinoma-_JUN_MACS_JUN_MA1127.1.damo.pwm.bed	16150
1	3565	SMAD3	2.56664	2.86551		12	749	357	3086	3086	1400	45	56671	608994	SMAD3 HMLE-Twist-ER (breast cancer) SMAD3	HMLE-Twist-ER (breast cancer)	NULL	SMAD3	Treatment: no CellType: Immortalized human mammary epithelial cells	GTRD	EXP047889_HMLE-Twist-ER--breast-cancer-_SMAD3_MACS_SMAD3_MA1622.1.damo.pwm.bed	2374
1	1302	ESR1	2.56568	1.59229		48	750	993	1817	1817	1190	324	56635	608715	ESR1 MCF7 (Invasive ductal breast carcinoma) ESR1	MCF7 (Invasive ductal breast carcinoma)	BTO:0000093	ESR1	100nm E2 (45 min)	GTRD	EXP040951_MCF7--Invasive-ductal-breast-carcinoma-_ESR1_MACS_ESR1_MA0112.3.damo.pwm.bed	17965
1	1836	FOXA2	2.56549	1.72727		36	751	894	2160	2160	1270	224	56647	608815	FOXA2 BJ (fibroblasts) FOXA2	BJ (fibroblasts)	NULL	FOXA2	Treatment: to induce FOXA2, doxycycline was added at 5ug/mL Genotype: CDT1 mimo FOXA2	GTRD	EXP049298_BJ--fibroblasts-_FOXA2_MACS_FOXA2_MA0047.3.damo.pwm.bed	61484
1	1378	ESR1	2.5636	1.85511		29	752	803	2412	2412	1320	168	56654	608871	ESR1 MCF7L-P(immortalized breast epithelial cell line) ESR1	MCF7L-P(immortalized breast epithelial cell line)	NULL	ESR1	Treatment: treated with E2 for 16 hrs;	GTRD	EXP057863_MCF7L-P-immortalized-breast-epithelial-cell-line-_ESR1_MACS_ESR1_MA0112.3.damo.pwm.bed	7751
1	3491	RUNX1	2.55201	1.92712		26	753	757	2522	2522	1340	145	56657	608894	RUNX1 Kasumi-1 (acute myeloblastic leukemia) RUNX1	Kasumi-1 (acute myeloblastic leukemia)	BTO:0004136	RUNX1		GEO	GSE45738_runx1_kasumi1_MACS_RUNX1_MA0002.2.damo.pwm.bed	12209
1	3989	TP53	2.54166	2.47992		15	754	499	2959	2959	1400	65	56668	608974	TP53 UO31 TP53	UO31	BTO:0004234	TP53	Treatment: 4GY for 2hrs;	GTRD	EXP051015_UO31_TP53_MACS_TP53_MA0106.3.damo.pwm.bed	3050
1	1967	GATA3	2.5415	5.3735		6	755	64	3429	3429	1420	12	56677	609027	GATA3 MCF7 (Invasive ductal breast carcinoma) GATA3	MCF7 (Invasive ductal breast carcinoma)	BTO:0000093	GATA3	ICI	GTRD	EXP037455_MCF7--Invasive-ductal-breast-carcinoma-_GATA3_MACS_GATA3_MA0037.3.damo.pwm.bed	7363
1	3043	NR1H4	2.5415	5.3735		6	755	64	3429	3429	1420	12	56677	609027	NR1H4 NR1H4	NA	NA	NR1H4	NA	GEO	GSE57227_nr1h4_primaryhepatocyte-dmso_MACS_NR1H4_MA1110.1.damo.pwm.bed	764
1	2526	JUNB	2.53257	2.38815		16	757	533	2917	2917	1400	72	56667	608967	JUNB A549 (lung carcinoma) JUNB	A549 (lung carcinoma)	BTO:0000018	JUNB		GTRD	EXP039779_A549--lung-carcinoma-_JUNB_MACS_JUNB_MA1138.1.damo.pwm.bed	11341
1	1314	ESR1	2.53067	1.4718		66	758	1121	1445	1445	1110	482	56617	608557	ESR1 MCF7 (Invasive ductal breast carcinoma) ESR1	MCF7 (Invasive ductal breast carcinoma)	BTO:0000093	ESR1	Source: cJun - Tet cells; CellType: ERalpha-positive breast cancer cells; Treatment: 17beta estradiol 10nM for 1hr;	GTRD	EXP047663_MCF7--Invasive-ductal-breast-carcinoma-_ESR1_MACS_ESR1_MA0112.3.damo.pwm.bed	24013
1	4029	TP63	2.52792	1.82156		30	759	824	2382	2382	1320	177	56653	608862	TP63 neonatal keratinocytes TP63	neonatal keratinocytes	NULL	TP63		GTRD	EXP031101_neonatal-keratinocytes_TP63_MACS_TP63_MA0525.2.damo.pwm.bed	6993
1	3078	NR2F2	2.52761	1.94696		25	760	745	2559	2559	1350	138	56658	608901	NR2F2 uterus NR2F2	uterus	BTO:0001424	NR2F2	STROMA_ENDOMETRIUM	GEO	GSE52008_nr2f2_stroma-endometrium_MACS_NR2F2_MA1111.1.damo.pwm.bed	16401
1	3022	NFKB1	2.50685	1.34217		108	761	1259	757	1259	926	865	56575	608174	NFKB1 MCF10A-ER-Src NFKB1	MCF10A-ER-Src	NULL	NFKB1	Genotype: transformed	GTRD	EXP048574_MCF10A-ER-Src_NFKB1_MACS_NFKB1_MA0105.4.damo.pwm.bed	38428
1	4069	USF1	2.49613	1.24465		188	762	1397	168	1397	776	1624	56495	607415	USF1 HepG2 (hepatoblastoma) USF1	HepG2 (hepatoblastoma)	BTO:0000599	USF1		ENCODE	ENCSR000BGM_HepG2_USF1_MACS_USF1_MA0093.3.damo.pwm.bed	21469
1	2239	JUN	2.49153	1.38957		87	763	1196	1101	1196	1020	673	56596	608366	JUN K562 (myelogenous leukemia) JUN	K562 (myelogenous leukemia)	NULL	JUN	NULL	GTRD	EXP000309_K562--myelogenous-leukemia-_JUN_MACS_JUN_MA1130.1.damo.pwm.bed	26050
1	1265	ESR1	2.47608	1.38751		87	764	1199	1101	1199	1020	674	56596	608365	ESR1 MCF7 (Invasive ductal breast carcinoma) ESR1	MCF7 (Invasive ductal breast carcinoma)	BTO:0000093	ESR1	E2	GTRD	EXP038378_MCF7--Invasive-ductal-breast-carcinoma-_ESR1_MACS_ESR1_MA0112.3.damo.pwm.bed	33120
1	2440	JUN	2.46799	1.52736		54	765	1058	1664	1664	1160	380	56629	608659	JUN definitive endoderm from HUES8 JUN	definitive endoderm from HUES8	NULL	JUN	Genotype: SOX17-GFP knockout; Treatment: DMSO;	GTRD	EXP057919_definitive-endoderm-from-HUES8_JUN_MACS_JUN_MA1128.1.damo.pwm.bed	20286
1	1259	ESR1	2.45334	1.4502		68	766	1140	1412	1412	1110	504	56615	608535	ESR1 MCF7 (Invasive ductal breast carcinoma) ESR1	MCF7 (Invasive ductal breast carcinoma)	BTO:0000093	ESR1	Doxycycline + E2	GTRD	EXP038371_MCF7--Invasive-ductal-breast-carcinoma-_ESR1_MACS_ESR1_MA0112.3.damo.pwm.bed	29876
1	4058	TP63	2.44562	2.50745		14	767	487	3003	3003	1420	60	56669	608979	TP63 TP63	NA	NA	TP63	NA	GEO	GSE64298_tp63_dk_MACS_TP63_MA0525.2.damo.pwm.bed	1822
1	1697	FOXA1	2.43786	3.73756		8	768	176	3306	3306	1420	23	56675	609016	FOXA1 A1A3(breast cancer cells) FOXA1	A1A3(breast cancer cells)	NULL	FOXA1	Treatment: 1hr Dex, PBS 72 hr CellLine: A1A3 from T47D cell line	GTRD	EXP048403_A1A3-breast-cancer-cells-_FOXA1_MACS_FOXA1_MA0148.4.damo.pwm.bed	6924
1	2993	NFE2	2.43528	1.77214		31	769	860	2330	2330	1320	188	56652	608851	NFE2 K562 (myelogenous leukemia) NFE2	K562 (myelogenous leukemia)	NULL	NFE2		GTRD	EXP040018_K562--myelogenous-leukemia-_NFE2_MACS_NFE2_MA0841.1.damo.pwm.bed	23710
1	1944	GATA2	2.43492	2.40589		15	770	524	2959	2959	1420	67	56668	608972	GATA2 HUVEC-C (HUVEC, umbilical vein endothelial cells) GATA2	HUVEC-C (HUVEC, umbilical vein endothelial cells)	BTO:0001949	GATA2	Treatment: agent VEGF, timepoint 0 Passage: P3-6	GTRD	EXP048217_HUVEC-C--HUVEC--umbilical-vein-endothelial-cells-_GATA2_MACS_GATA2_MA0036.3.damo.pwm.bed	6980
1	1856	FOXO1	2.43233	1.41239		77	771	1173	1274	1274	1070	586	56606	608453	FOXO1 hESC-1 (Embryonic stem cells) FOXO1	hESC-1 (Embryonic stem cells)	NULL	FOXO1		GEO	GSE69542_foxo1_hesc_MACS_FOXO1_MA0480.1.damo.pwm.bed	58898
1	1319	ESR1	2.42979	1.56332		48	772	1015	1817	1817	1200	330	56635	608709	ESR1 MCF7 (Invasive ductal breast carcinoma) ESR1	MCF7 (Invasive ductal breast carcinoma)	BTO:0000093	ESR1	Treatment: vehicle(DMSO 2 hr); Passage: p20;	GTRD	EXP047702_MCF7--Invasive-ductal-breast-carcinoma-_ESR1_MACS_ESR1_MA0112.3.damo.pwm.bed	16489
1	1306	ESR1	2.42175	1.70207		35	773	915	2190	2190	1290	221	56648	608818	ESR1 MCF7 (Invasive ductal breast carcinoma) ESR1	MCF7 (Invasive ductal breast carcinoma)	BTO:0000093	ESR1	100nm E2 (90 min)	GTRD	EXP040955_MCF7--Invasive-ductal-breast-carcinoma-_ESR1_MACS_ESR1_MA0112.3.damo.pwm.bed	11485
1	3764	TAL1	2.41573	1.60468		43	774	984	1955	1955	1240	288	56640	608751	TAL1 K562 (myelogenous leukemia) TAL1	K562 (myelogenous leukemia)	NULL	TAL1	NA	ENCODE	ENCSR106FRG_K562_TAL1_MACS_TAL1_MA0140.2.damo.pwm.bed	20262
1	1258	ESR1	2.41529	1.58572		45	775	1000	1893	1893	1220	305	56638	608734	ESR1 MCF7 (Invasive ductal breast carcinoma) ESR1	MCF7 (Invasive ductal breast carcinoma)	BTO:0000093	ESR1	Doxycycline	GTRD	EXP038370_MCF7--Invasive-ductal-breast-carcinoma-_ESR1_MACS_ESR1_MA0112.3.damo.pwm.bed	16403
1	3040	NR1H2	2.40553	1.76276		31	776	871	2330	2330	1330	189	56652	608850	NR1H2 HT29 (colon adenocarcinoma) NR1H2	HT29 (colon adenocarcinoma)	BTO:0000182	NR1H2	GW3965_2H	GEO	GSE77039_nr1h2_ht29-gw3965-2h_MACS_NR1H2_MA0115.1.damo.pwm.bed	9299
1	4018	TP53	2.40553	1.76276		31	776	871	2330	2330	1330	189	56652	608850	TP53 keratinocytes TP53	keratinocytes	NULL	TP53	CISP	GEO	GSE56674_tp53_keratinocyte-cisp_MACS_TP53_MA0106.3.damo.pwm.bed	12610
1	1982	GATA3	2.40498	4.17919		7	778	134	3368	3368	1430	18	56676	609021	GATA3 T47D (invasive ductal carcinoma) GATA3	T47D (invasive ductal carcinoma)	BTO:0001248	GATA3	Passsage: <10	GTRD	EXP049904_T47D--invasive-ductal-carcinoma-_GATA3_MACS_GATA3_MA0037.3.damo.pwm.bed	4722
1	61	AR	2.40205	3.07026		10	779	293	3191	3191	1420	35	56673	609004	AR VCaP (prostate carcinoma) AR	VCaP (prostate carcinoma)	BTO:0003215	AR	dihydrotestosterone (DHT)	GTRD	EXP038188_VCaP--prostate-carcinoma-_AR_MACS_AR_MA0007.3.damo.pwm.bed	2494
1	1675	FOXA1	2.40205	3.07026		10	779	293	3191	3191	1420	35	56673	609004	FOXA1 MCF7 (Invasive ductal breast carcinoma) FOXA1	MCF7 (Invasive ductal breast carcinoma)	BTO:0000093	FOXA1	100 nM 17-beta-estradiol for 3h	GTRD	EXP037654_MCF7--Invasive-ductal-breast-carcinoma-_FOXA1_MACS_FOXA1_MA0148.4.damo.pwm.bed	6237
1	2755	MITF	2.39457	1.28517		137	781	1347	450	1347	859	1146	56546	607893	MITF K562 (myelogenous leukemia) MITF	K562 (myelogenous leukemia)	NULL	MITF		GTRD	EXP040317_K562--myelogenous-leukemia-_MITF_MACS_MITF_MA0620.3.damo.pwm.bed	28681
1	190	AR	2.39068	2.46634		14	782	507	3003	3003	1430	61	56669	608978	AR LNCaP (prostate carcinoma) AR	LNCaP (prostate carcinoma)	BTO:0001321	AR	RPMIFBS	GEO	GSE69043_AR_lncap-rpmifbs_MACS_AR_MA0007.3.damo.pwm.bed	4426
1	1935	GATA2	2.38672	1.89216		25	783	777	2559	2559	1370	142	56658	608897	GATA2 HUVEC-C (HUVEC, umbilical vein endothelial cells) GATA2	HUVEC-C (HUVEC, umbilical vein endothelial cells)	BTO:0001949	GATA2	NULL	GTRD	EXP000673_HUVEC-C--HUVEC--umbilical-vein-endothelial-cells-_GATA2_MACS_GATA2_MA0036.3.damo.pwm.bed	20017
1	4054	TP63	2.38396	1.53113		51	784	1056	1745	1745	1200	358	56632	608681	TP63 HaCaT (keratinocytes) TP63	HaCaT (keratinocytes)	BTO:0000552	TP63	caRAS_TGFB	GEO	GSE60814_tp63_hacat-caras-tgfb_MACS_TP63_MA0525.2.damo.pwm.bed	11712
1	2232	JUN	2.3828	2.29252		16	785	582	2917	2917	1430	75	56667	608964	JUN A549 (lung carcinoma) JUN	A549 (lung carcinoma)	BTO:0000018	JUN		ENCODE	ENCSR996DUT_A549_JUN_MACS_JUN_MA0489.1.damo.pwm.bed	2282
1	2524	JUNB	2.3828	2.29252		16	785	582	2917	2917	1430	75	56667	608964	JUNB A549 (lung carcinoma) JUNB	A549 (lung carcinoma)	BTO:0000018	JUNB		GTRD	EXP039779_A549--lung-carcinoma-_JUNB_MACS_JUNB_MA1135.1.damo.pwm.bed	11498
1	1206	ESR1	2.37233	1.3709		88	787	1221	1081	1221	1030	690	56595	608349	ESR1 MCF7 (Invasive ductal breast carcinoma) ESR1	MCF7 (Invasive ductal breast carcinoma)	BTO:0000093	ESR1		GTRD	EXP035788_MCF7--Invasive-ductal-breast-carcinoma-_ESR1_MACS_ESR1_MA0112.3.damo.pwm.bed	35876
1	4033	TP63	2.363	2.01501		21	788	696	2692	2692	1390	112	56662	608927	TP63 HaCaT (keratinocytes) TP63	HaCaT (keratinocytes)	BTO:0000552	TP63	Ad-dnRAS and 3 ng/ml of TGF-beta3 for 1.5 hrs	GTRD	EXP033939_HaCaT--keratinocytes-_TP63_MACS_TP63_MA0525.2.damo.pwm.bed	3037
1	3549	RXRA	2.35567	1.32119		110	789	1290	742	1290	940	895	56573	608144	RXRA liver RXRA	liver	BTO:0000759	RXRA		GTRD	EXP045021_liver_RXRA_MACS_RXRA_MA1148.1.damo.pwm.bed	44058
1	109	AR	2.34963	2.53999		13	790	473	3049	3049	1440	55	56670	608984	AR LNCaP95 AR	LNCaP95	NULL	AR	Treatment: 10 nM ETOH for 4 hrs Genotype: parental (none transfection)	GTRD	EXP052952_LNCaP95_AR_MACS_AR_MA0007.3.damo.pwm.bed	7515
1	2684	MAFK	2.34712	1.32945		105	791	1278	804	1278	958	849	56578	608190	MAFK A549 (lung carcinoma) MAFK	A549 (lung carcinoma)	BTO:0000018	MAFK	NA	ENCODE	ENCSR541WQI_A549_MAFK_MACS_MAFK_MA0496.3.damo.pwm.bed	78790
1	8	AR	2.34613	3.58189		8	792	195	3306	3306	1430	24	56675	609015	AR VCaP (prostate carcinoma) AR	VCaP (prostate carcinoma)	BTO:0003215	AR	NT	GTRD	EXP000723_VCaP--prostate-carcinoma-_AR_MACS_AR_MA0007.3.damo.pwm.bed	1441
1	1618	FOSL2	2.34189	2.20106		17	793	611	2880	2880	1430	83	56666	608956	FOSL2 A549 (lung carcinoma) FOSL2	A549 (lung carcinoma)	BTO:0000018	FOSL2		GTRD	EXP040159_A549--lung-carcinoma-_FOSL2_MACS_FOSL2_MA1138.1.damo.pwm.bed	12298
1	1659	FOXA1	2.33751	1.37153		86	794	1220	1121	1220	1040	674	56597	608365	FOXA1 LNCaP (prostate carcinoma) FOXA1	LNCaP (prostate carcinoma)	BTO:0001321	FOXA1	10 nm DHT	GTRD	EXP033301_LNCaP--prostate-carcinoma-_FOXA1_MACS_FOXA1_MA0148.4.damo.pwm.bed	187434
1	1550	FOS	2.33487	2.26238		16	795	591	2917	2917	1430	76	56667	608963	FOS THP-1 (acute monocytic leukemia) FOS	THP-1 (acute monocytic leukemia)	BTO:0001370	FOS	Treatment: Pam3csk4 treated 4hr, eGFP(EP mRNA)	GTRD	EXP047824_THP-1--acute-monocytic-leukemia-_FOS_MACS_FOS_MA0099.3.damo.pwm.bed	8181
1	1919	GATA1	2.33281	1.34195		98	796	1260	911	1260	989	785	56585	608254	GATA1 K562 (myelogenous leukemia) GATA1	K562 (myelogenous leukemia)	NULL	GATA1		GTRD	EXP040807_K562--myelogenous-leukemia-_GATA1_MACS_GATA1_MA0140.2.damo.pwm.bed	55620
1	2338	JUN	2.33129	1.43455		67	797	1148	1426	1426	1120	502	56616	608537	JUN A549 (lung carcinoma) JUN	A549 (lung carcinoma)	BTO:0000018	JUN	100nM dexamethasone (CHEBI:41879) for 15 minute	GTRD	EXP040263_A549--lung-carcinoma-_JUN_MACS_JUN_MA1128.1.damo.pwm.bed	13271
1	148	AR	2.33123	8.59622		4	798	22	3573	3573	1460	5	56679	609034	AR DU145 (prostate carcinoma) AR	DU145 (prostate carcinoma)	BTO:0001332	AR	FOXA1_HIGH	GEO	GSE47987_AR_du145-foxa1-high_MACS_AR_MA0007.3.damo.pwm.bed	330
1	3320	RARG	2.32648	3.22373		9	799	256	3246	3246	1430	30	56674	609009	RARG RWPE1 (prostate epithelial cells) RARG	RWPE1 (prostate epithelial cells)	BTO:0003709	RARG	Treatment: 10 uM DMSO for 2 hr Gender: male Source: non-malignant prostate cell line infected with BAC-RARG-EGFP	GTRD	EXP048635_RWPE1--prostate-epithelial-cells-_RARG_MACS_RARG_MA1553.1.damo.pwm.bed	1522
1	1781	FOXA1	2.31441	1.67179		35	800	935	2190	2190	1310	225	56648	608814	FOXA1 LNCaP (prostate carcinoma) FOXA1	LNCaP (prostate carcinoma)	BTO:0001321	FOXA1	ETOH24H	GEO	GSE58428_foxa1_lncap-etoh24h_MACS_FOXA1_MA0148.4.damo.pwm.bed	65389
1	1795	FOXA1	2.30356	2.02767		20	801	687	2740	2740	1410	106	56663	608933	FOXA1 LNCaP (prostate carcinoma) FOXA1	LNCaP (prostate carcinoma)	BTO:0001321	FOXA1		GEO	GSE64656_foxa1_lncap_MACS_FOXA1_MA0148.4.damo.pwm.bed	72532
1	4044	TP63	2.30356	2.02767		20	801	687	2740	2740	1410	106	56663	608933	TP63 HCC95 (squamous cell lung carcinoma) TP63	HCC95 (squamous cell lung carcinoma)	NULL	TP63		GEO	GSE46837_tp63_hcc95_MACS_TP63_MA0525.2.damo.pwm.bed	2893
1	4060	TP63	2.30118	1.5142		51	803	1073	1745	1745	1210	362	56632	608677	TP63 MCF10A (breast epithelial cells) TP63	MCF10A (breast epithelial cells)	BTO:0001939	TP63	DCIS	GEO	GSE72009_tp63_mcf10dcis_MACS_TP63_MA0525.2.damo.pwm.bed	12720
1	1619	FOSL2	2.297	2.17496		17	804	624	2880	2880	1440	84	56666	608955	FOSL2 A549 (lung carcinoma) FOSL2	A549 (lung carcinoma)	BTO:0000018	FOSL2		GTRD	EXP040159_A549--lung-carcinoma-_FOSL2_MACS_FOSL2_MA1144.1.damo.pwm.bed	12590
1	2379	JUN	2.29028	1.62709		38	805	969	2091	2091	1290	251	56645	608788	JUN MCF7 (Invasive ductal breast carcinoma) JUN	MCF7 (Invasive ductal breast carcinoma)	BTO:0000093	JUN	Source: cJun - Tet cells; CellType: ERalpha-positive breast cancer cells; Treatment: tamoxifen 1μM for 1hr;	GTRD	EXP047661_MCF7--Invasive-ductal-breast-carcinoma-_JUN_MACS_JUN_MA1132.1.damo.pwm.bed	18364
1	191	AR	2.28608	4.6053		6	806	105	3429	3429	1450	14	56677	609025	AR LNCaP (prostate carcinoma) AR	LNCaP (prostate carcinoma)	BTO:0001321	AR	SHFOXA1_PHFRPMIFCS	GEO	GSE69043_AR_lncap-shfoxa1-phfrpmifcs_MACS_AR_MA0007.3.damo.pwm.bed	778
1	2735	MEF2B	2.28608	4.6053		6	806	105	3429	3429	1450	14	56677	609025	MEF2B HEK293-A MEF2B	HEK293-A	NULL	MEF2B	Genotype: D83V-MEF2B-V5;	GTRD	EXP055131_HEK293-A_MEF2B_MACS_MEF2B_MA0660.1.damo.pwm.bed	4026
1	1815	FOXA2	2.27024	1.37044		83	808	1222	1162	1222	1060	651	56600	608388	FOXA2 HepG2 (hepatoblastoma) FOXA2	HepG2 (hepatoblastoma)	BTO:0000599	FOXA2		ENCODE	ENCSR000BNI_HepG2_FOXA2_MACS_FOXA2_MA0047.3.damo.pwm.bed	87150
1	3840	TEAD4	2.26733	2.10256		18	809	658	2837	2837	1430	92	56665	608947	TEAD4 MKN28 (gastric tubular adenocarcinoma) TEAD4	MKN28 (gastric tubular adenocarcinoma)	BTO:0002381	TEAD4		GEO	GSE44416_tead4_mkn28_MACS_TEAD4_MA0809.2.damo.pwm.bed	4867
1	1969	GATA3	2.25378	2.57896		12	810	464	3086	3086	1450	50	56671	608989	GATA3 MCF7 (Invasive ductal breast carcinoma) GATA3	MCF7 (Invasive ductal breast carcinoma)	BTO:0000093	GATA3	E2, DEX	GTRD	EXP037457_MCF7--Invasive-ductal-breast-carcinoma-_GATA3_MACS_GATA3_MA0037.3.damo.pwm.bed	18053
1	1733	FOXA1	2.22624	1.99012		20	811	717	2740	2740	1420	108	56663	608931	FOXA1 LNCaP (prostate carcinoma) FOXA1	LNCaP (prostate carcinoma)	BTO:0001321	FOXA1	siOCT1	GTRD	EXP051010_LNCaP--prostate-carcinoma-_FOXA1_MACS_FOXA1_MA0148.4.damo.pwm.bed	37046
1	1817	FOXA2	2.22223	1.5261		47	812	1059	1840	1840	1240	331	56636	608708	FOXA2 FOXA2	NA	NA	FOXA2	NA	Array Express	ERP003828_foxa2_mdamb231_MACS_FOXA2_MA0047.3.damo.pwm.bed	55973
1	85	AR	2.21916	2.68647		11	813	412	3140	3140	1460	44	56672	608995	AR LNCaP (prostate carcinoma) AR	LNCaP (prostate carcinoma)	BTO:0001321	AR	Treatment: Ethanol for 4 hrs	GTRD	EXP049275_LNCaP--prostate-carcinoma-_AR_MACS_AR_MA0007.3.damo.pwm.bed	4164
1	3738	STAT3	2.21255	1.48342		53	814	1109	1687	1687	1200	384	56630	608655	STAT3 MCF10A-ER-Src STAT3	MCF10A-ER-Src	NULL	STAT3	Genotype: non-transformed	GTRD	EXP048575_MCF10A-ER-Src_STAT3_MACS_STAT3_MA0144.2.damo.pwm.bed	17279
1	2360	JUN	2.20463	2.02163		19	815	691	2792	2792	1430	101	56664	608938	JUN MCF7 (Invasive ductal breast carcinoma) JUN	MCF7 (Invasive ductal breast carcinoma)	BTO:0000093	JUN	Source: cJun - Tet cells; CellType: ERalpha-positive breast cancer cells; Treatment: ethanol 1hr;	GTRD	EXP047659_MCF7--Invasive-ductal-breast-carcinoma-_JUN_MACS_JUN_MA1127.1.damo.pwm.bed	6787
1	4056	TP63	2.20463	2.02163		19	815	691	2792	2792	1430	101	56664	608938	TP63 HaCaT (keratinocytes) TP63	HaCaT (keratinocytes)	BTO:0000552	TP63	LacZ	GEO	GSE60814_tp63_hacat-lacz-not_MACS_TP63_MA0525.2.damo.pwm.bed	2691
1	1532	FOS	2.20254	1.90675		22	817	770	2656	2656	1410	124	56661	608915	FOS MCF7 (Invasive ductal breast carcinoma) FOS	MCF7 (Invasive ductal breast carcinoma)	BTO:0000093	FOS	E2	GTRD	EXP000619_MCF7--Invasive-ductal-breast-carcinoma-_FOS_MACS_FOS_MA1134.1.damo.pwm.bed	8615
1	1993	GATA3	2.1918	2.82777		10	818	370	3191	3191	1460	38	56673	609001	GATA3 MCF7 (Invasive ductal breast carcinoma) GATA3	MCF7 (Invasive ductal breast carcinoma)	BTO:0000093	GATA3	E2	GEO	GSE40129_gata3_mcf7-e2_MACS_GATA3_MA0037.3.damo.pwm.bed	23777
1	2411	JUN	2.19091	1.84226		24	819	810	2592	2592	1410	140	56659	608899	JUN HUVEC-C (HUVEC, umbilical vein endothelial cells) JUN	HUVEC-C (HUVEC, umbilical vein endothelial cells)	BTO:0001949	JUN	Treatment: agent VEGF, timepoint 012Passage: P3-6	GTRD	EXP048212_HUVEC-C--HUVEC--umbilical-vein-endothelial-cells-_JUN_MACS_JUN_MA1132.1.damo.pwm.bed	12135
1	2613	JUND	2.18905	1.7693		27	820	864	2482	2482	1390	164	56656	608875	JUND liver JUND	liver	BTO:0000759	JUND		GTRD	EXP039345_liver_JUND_MACS_JUND_MA1142.1.damo.pwm.bed	12884
1	81	AR	2.18793	5.37342		5	821	66	3495	3495	1460	10	56678	609029	AR 22RV1 (prostate carcinoma) AR	22RV1 (prostate carcinoma)	BTO:0002999	AR	Treatment: DHT 100nM 4 hours	GTRD	EXP049020_22RV1--prostate-carcinoma-_AR_MACS_AR_MA0007.3.damo.pwm.bed	1473
1	2588	JUND	2.1837	1.39513		71	822	1192	1366	1366	1130	547	56612	608492	JUND A549 (lung carcinoma) JUND	A549 (lung carcinoma)	BTO:0000018	JUND	1 h with 0.02% Ethanol (Myers)	ENCODE	ENCSR000BRF_A549_JUND_MACS_JUND_MA0491.2.damo.pwm.bed	14874
1	1924	GATA1	2.18335	2.3145		14	823	561	3003	3003	1460	65	56669	608974	GATA1 CD34+ cells GATA1	CD34+ cells	NULL	GATA1	ERYTH_BIO	GEO	GSE29194_gata1_CD34-eryth-bio_MACS_GATA1_MA0035.4.damo.pwm.bed	15915
1	4041	TP63	2.17509	1.50844		48	824	1080	1817	1817	1240	342	56635	608697	TP63 MCF10A (breast epithelial cells) TP63	MCF10A (breast epithelial cells)	BTO:0001939	TP63	Treatment: DMSO for 6 hrs;	GTRD	EXP057966_MCF10A--breast-epithelial-cells-_TP63_MACS_TP63_MA0525.2.damo.pwm.bed	13671
1	1972	GATA3	2.172	4.29844		6	825	128	3429	3429	1460	15	56677	609024	GATA3 WA09 (embryonic stem cells) GATA3	WA09 (embryonic stem cells)	NULL	GATA3	BMP4 for 3 day	GTRD	EXP040702_WA09--embryonic-stem-cells-_GATA3_MACS_GATA3_MA0037.3.damo.pwm.bed	9231
1	1241	ESR1	2.17026	1.36738		79	826	1224	1237	1237	1100	621	56604	608418	ESR1 MCF7 (Invasive ductal breast carcinoma) ESR1	MCF7 (Invasive ductal breast carcinoma)	BTO:0000093	ESR1	White Medium + E2	GTRD	EXP037779_MCF7--Invasive-ductal-breast-carcinoma-_ESR1_MACS_ESR1_MA0112.3.damo.pwm.bed	23102
1	3545	RXRA	2.16488	1.33804		90	827	1264	1043	1264	1040	723	56593	608316	RXRA liver RXRA	liver	BTO:0000759	RXRA		GTRD	EXP045021_liver_RXRA_MACS_RXRA_MA0159.1.damo.pwm.bed	40103
1	2447	JUN	2.15207	1.30258		107	828	1320	776	1320	975	883	56576	608156	JUN MDA-MB-231p27CK-DD (breast cancer cells, phosphimimetic p27 cell line) JUN	MDA-MB-231p27CK-DD (breast cancer cells, phosphimimetic p27 cell line)	NULL	JUN		GTRD	EXP058065_MDA-MB-231p27CK-DD--breast-cancer-cells--phosphimimetic-p27-cell-line-_JUN_MACS_JUN_MA0488.1.damo.pwm.bed	25987
1	4046	TP63	2.14151	1.64955		33	829	957	2259	2259	1350	215	56650	608824	TP63 TT (hereditary thyroid gland medullary carcinoma) TP63	TT (hereditary thyroid gland medullary carcinoma)	BTO:0003074	TP63		GEO	GSE46837_tp63_tt_MACS_TP63_MA0525.2.damo.pwm.bed	6066
1	2090	HIF1A	2.14126	2.20812		15	830	606	2959	2959	1460	73	56668	608966	HIF1A HepG2 (hepatoblastoma) HIF1A	HepG2 (hepatoblastoma)	BTO:0000599	HIF1A	Treatment: degree of hypoxia 0.5%, duration of hypoxia 16 hours	GTRD	EXP048736_HepG2--hepatoblastoma-_HIF1A_MACS_HIF1A_MA1106.1.damo.pwm.bed	597
1	2472	JUN	2.14043	2.47984		12	831	500	3086	3086	1470	52	56671	608987	JUN BT-549 (breast invasive ductal carcinoma) JUN	BT-549 (breast invasive ductal carcinoma)	BTO:0002548	JUN	TNF	GEO	GSE71976_jun_bt549-tnf_MACS_JUN_MA0488.1.damo.pwm.bed	3461
1	2081	HIF1A	2.12868	1.84453		23	832	808	2621	2621	1420	134	56660	608905	HIF1A HKC8 (kidney proximal tubule cell line) HIF1A	HKC8 (kidney proximal tubule cell line)	NULL	HIF1A	Treatment: degree of hypoxia 0.5%, duration of hypoxia 16 hours, HIF2a knockout	GTRD	EXP048717_HKC8--kidney-proximal-tubule-cell-line-_HIF1A_MACS_HIF1A_MA0259.1.damo.pwm.bed	949
1	2404	JUN	2.12868	1.84453		23	832	808	2621	2621	1420	134	56660	608905	JUN HUVEC-C (HUVEC, umbilical vein endothelial cells) JUN	HUVEC-C (HUVEC, umbilical vein endothelial cells)	BTO:0001949	JUN	Treatment: agent VEGF, timepoint 012Passage: P3-6	GTRD	EXP048212_HUVEC-C--HUVEC--umbilical-vein-endothelial-cells-_JUN_MACS_JUN_MA0099.3.damo.pwm.bed	11840
1	2137	HNF4A	2.12808	1.40853		65	834	1176	1467	1467	1160	496	56618	608543	HNF4A liver HNF4A	liver	BTO:0000759	HNF4A		GTRD	EXP039987_liver_HNF4A_MACS_HNF4A_MA1494.1.damo.pwm.bed	47525
1	119	AR	2.12752	1.98238		19	835	723	2792	2792	1450	103	56664	608936	AR primary prostate cancer AR	primary prostate cancer	NULL	AR	Treatment: 2 mM DSG for 25 mins	GTRD	EXP053233_primary-prostate-cancer_AR_MACS_AR_MA0007.3.damo.pwm.bed	4520
1	1752	FOXA1	2.12493	1.37897		73	836	1215	1335	1335	1130	569	56610	608470	FOXA1 22RV1 (prostate carcinoma) FOXA1	22RV1 (prostate carcinoma)	BTO:0002999	FOXA1	Treatment: DHT10 nM for 24 hrs;	GTRD	EXP058393_22RV1--prostate-carcinoma-_FOXA1_MACS_FOXA1_MA0148.4.damo.pwm.bed	166482
1	276	BACH2	2.11477	1.93636		20	837	751	2740	2740	1440	111	56663	608928	BACH2 DOHH2 (diffuse large B-cell lymphoma) BACH2	DOHH2 (diffuse large B-cell lymphoma)	NULL	BACH2		GEO	GSE69558_bach2_dohh2_MACS_BACH2_MA1101.2.damo.pwm.bed	4297
1	1426	ESR1	2.11053	1.59058		37	838	998	2121	2121	1320	250	56646	608789	ESR1 MCF7 (Invasive ductal breast carcinoma) ESR1	MCF7 (Invasive ductal breast carcinoma)	BTO:0000093	ESR1	E2PG	GEO	GSE68356_ESR1_mcf7-e2pg_MACS_ESR1_MA0112.3.damo.pwm.bed	14523
1	268	BACH1	2.10919	2.12271		16	839	649	2917	2917	1470	81	56667	608958	BACH1 BACH1	NA	NA	BACH1	NA	NA	ENCSR043EHG_A549_BACH1_MACS_BACH1_MA0591.1.damo.pwm.bed	4232
1	1407	ESR1	2.10423	1.50727		46	840	1082	1867	1867	1260	328	56637	608711	ESR1 MCF7 (Invasive ductal breast carcinoma) ESR1	MCF7 (Invasive ductal breast carcinoma)	BTO:0000093	ESR1	E2_TNF	GEO	GSE59530_esr1_mcf7-e2-tnf_MACS_ESR1_MA0112.3.damo.pwm.bed	18407
1	1410	ESR1	2.10037	1.7375		27	841	884	2482	2482	1400	167	56656	608872	ESR1 MCF7 (Invasive ductal breast carcinoma) ESR1	MCF7 (Invasive ductal breast carcinoma)	BTO:0000093	ESR1	SHFOXA1_E2_TNF	GEO	GSE59530_esr1_mcf7-shfoxa1-e2-tnf_MACS_ESR1_MA0112.3.damo.pwm.bed	9552
1	2522	JUNB	2.09589	2.17842		15	842	620	2959	2959	1470	74	56668	608965	JUNB A549 (lung carcinoma) JUNB	A549 (lung carcinoma)	BTO:0000018	JUNB		GTRD	EXP039779_A549--lung-carcinoma-_JUNB_MACS_JUNB_MA1132.1.damo.pwm.bed	11162
1	9	AR	2.09569	3.18389		8	843	270	3306	3306	1470	27	56675	609012	AR VCaP (prostate carcinoma) AR	VCaP (prostate carcinoma)	BTO:0003215	AR	siERG	GTRD	EXP000725_VCaP--prostate-carcinoma-_AR_MACS_AR_MA0007.3.damo.pwm.bed	2233
1	2599	JUND	2.08895	1.28853		111	844	1340	723	1340	969	926	56572	608113	JUND K562 (myelogenous leukemia) JUND	K562 (myelogenous leukemia)	NULL	JUND		ENCODE	ENCSR000EGN_K562_JUND_MACS_JUND_MA0491.2.damo.pwm.bed	32242
1	267	BACH1	2.08278	2.32823		13	845	553	3049	3049	1480	60	56670	608979	BACH1 K562 (myelogenous leukemia) BACH1	K562 (myelogenous leukemia)	NULL	BACH1	NA	ENCODE	ENCSR000EGD_K562_BACH1_MACS_BACH1_MA0591.1.damo.pwm.bed	2796
1	1662	FOXA1	2.08084	1.55194		40	846	1024	2032	2032	1300	277	56643	608762	FOXA1 LNCaP (prostate carcinoma) FOXA1	LNCaP (prostate carcinoma)	BTO:0001321	FOXA1	shTET1	GTRD	EXP035558_LNCaP--prostate-carcinoma-_FOXA1_MACS_FOXA1_MA0148.4.damo.pwm.bed	51828
1	2381	JUN	2.07878	1.91908		20	847	762	2740	2740	1450	112	56663	608927	JUN HUVEC-C (HUVEC, umbilical vein endothelial cells) JUN	HUVEC-C (HUVEC, umbilical vein endothelial cells)	BTO:0001949	JUN	Treatment: agent VEGF, timepoint 0 Passage: P3-6	GTRD	EXP048209_HUVEC-C--HUVEC--umbilical-vein-endothelial-cells-_JUN_MACS_JUN_MA0462.2.damo.pwm.bed	6611
1	3974	TP53	2.07878	1.91908		20	847	762	2740	2740	1450	112	56663	608927	TP53 SJSA-1(osteosarcoma) TP53	SJSA-1(osteosarcoma)	BTO:0004216	TP53	Nutlin	GTRD	EXP037751_SJSA-1-osteosarcoma-_TP53_MACS_TP53_MA0106.3.damo.pwm.bed	10647
1	227	ARNTL	2.06668	2.09683		16	849	660	2917	2917	1480	82	56667	608957	ARNTL U2OS (osteosarcoma) ARNTL	U2OS (osteosarcoma)	BTO:0001938	ARNTL	NA	GTRD	EXP035003_U2OS--osteosarcoma-_ARNTL_MACS_ARNTL_MA0603.1.damo.pwm.bed	531
1	273	BACH2	2.06646	1.99419		18	850	714	2837	2837	1470	97	56665	608942	BACH2 B-cells BACH2	B-cells	NULL	BACH2	siBACH2	GTRD	EXP040450_B-cells_BACH2_MACS_BACH2_MA1101.2.damo.pwm.bed	3391
1	188	AR	2.06327	2.68644		10	851	413	3191	3191	1480	40	56673	608999	AR prostate AR	prostate	NULL	AR		GEO	GSE65478_AR_prostate-res_MACS_AR_MA0007.3.damo.pwm.bed	2708
1	2438	JUN	2.05737	1.34778		80	852	1241	1213	1241	1100	638	56603	608401	JUN definitive endoderm from HUES8 JUN	definitive endoderm from HUES8	NULL	JUN	Genotype: SOX17-GFP knockout; Treatment: DMSO;	GTRD	EXP057919_definitive-endoderm-from-HUES8_JUN_MACS_JUN_MA0489.1.damo.pwm.bed	27567
1	3731	STAT3	2.04877	1.28847		108	853	1341	757	1341	984	901	56575	608138	STAT3 STAT3	NA	NA	STAT3	NA	NA	ENCSR000DPB_MCF_10A_STAT3_MACS_STAT3_MA0144.2.damo.pwm.bed	47234
1	277	BACH2	2.04181	2.515		11	854	483	3140	3140	1490	47	56672	608992	BACH2 OCI-LY7 (diffuse large B-cell lymphoma) BACH2	OCI-LY7 (diffuse large B-cell lymphoma)	NULL	BACH2		GEO	GSE69558_bach2_ocily7_MACS_BACH2_MA1101.2.damo.pwm.bed	1889
1	1947	GATA2	2.04181	2.515		11	854	483	3140	3140	1490	47	56672	608992	GATA2 HUVEC-C (HUVEC, umbilical vein endothelial cells) GATA2	HUVEC-C (HUVEC, umbilical vein endothelial cells)	BTO:0001949	GATA2	Treatment: agent VEGF, timepoint 12 Passage: P3-6	GTRD	EXP048220_HUVEC-C--HUVEC--umbilical-vein-endothelial-cells-_GATA2_MACS_GATA2_MA0036.3.damo.pwm.bed	4900
1	1431	ESR1	2.04094	1.57171		37	856	1011	2121	2121	1330	253	56646	608786	ESR1 MCF7 (Invasive ductal breast carcinoma) ESR1	MCF7 (Invasive ductal breast carcinoma)	BTO:0000093	ESR1	E2	GEO	GSE72249_esr1_mcf7-e2_MACS_ESR1_MA0112.3.damo.pwm.bed	14015
1	1164	ESR1	2.02818	1.57916		36	857	1005	2160	2160	1340	245	56647	608794	ESR1 MCF7 (Invasive ductal breast carcinoma) ESR1	MCF7 (Invasive ductal breast carcinoma)	BTO:0000093	ESR1	SHFOXA1_E2	Array Express	ERP000380_esr1_mcf7-shfoxa1-e2_MACS_ESR1_MA0112.3.damo.pwm.bed	14212
1	1177	ESR1	1.9982	1.46974		48	858	1124	1817	1817	1270	351	56635	608688	ESR1 ESR1	NA	NA	ESR1	NA	Array Express	ERP003828_esr1_mcf7_MACS_ESR1_MA0112.3.damo.pwm.bed	24033
1	1266	ESR1	1.99664	1.28695		105	859	1344	804	1344	1000	877	56578	608162	ESR1 MCF7 (Invasive ductal breast carcinoma) ESR1	MCF7 (Invasive ductal breast carcinoma)	BTO:0000093	ESR1	Doxycycline	GTRD	EXP038379_MCF7--Invasive-ductal-breast-carcinoma-_ESR1_MACS_ESR1_MA0112.3.damo.pwm.bed	42927
1	2363	JUN	1.9943	2.18023		14	860	619	3003	3003	1490	69	56669	608970	JUN MCF7 (Invasive ductal breast carcinoma) JUN	MCF7 (Invasive ductal breast carcinoma)	BTO:0000093	JUN	Source: cJun - Tet cells; CellType: ERalpha-positive breast cancer cells; Treatment: ethanol 1hr;	GTRD	EXP047659_MCF7--Invasive-ductal-breast-carcinoma-_JUN_MACS_JUN_MA1132.1.damo.pwm.bed	7029
1	1946	GATA2	1.98615	2.46259		11	861	508	3140	3140	1500	48	56672	608991	GATA2 HUVEC-C (HUVEC, umbilical vein endothelial cells) GATA2	HUVEC-C (HUVEC, umbilical vein endothelial cells)	BTO:0001949	GATA2	Treatment: agent VEGF, timepoint 4 Passage: P3-6	GTRD	EXP048219_HUVEC-C--HUVEC--umbilical-vein-endothelial-cells-_GATA2_MACS_GATA2_MA0036.3.damo.pwm.bed	7114
1	1964	GATA3	1.98415	2.0469		16	862	678	2917	2917	1490	84	56667	608955	GATA3 MDA-MB-231 (breast adenocarcinoma) GATA3	MDA-MB-231 (breast adenocarcinoma)	BTO:0000815	GATA3		GTRD	EXP035434_MDA-MB-231--breast-adenocarcinoma-_GATA3_MACS_GATA3_MA0037.3.damo.pwm.bed	17713
1	3076	NR2F2	1.97035	1.83473		21	863	813	2692	2692	1460	123	56662	608916	NR2F2 liver NR2F2	liver	BTO:0000759	NR2F2		GTRD	EXP040003_liver_NR2F2_MACS_NR2F2_MA1111.1.damo.pwm.bed	16133
1	3961	TP53	1.96927	2.76314		9	864	385	3246	3246	1500	35	56674	609004	TP53 MCF7 (Invasive ductal breast carcinoma) TP53	MCF7 (Invasive ductal breast carcinoma)	BTO:0000093	TP53	irradiation 4h	GTRD	EXP036827_MCF7--Invasive-ductal-breast-carcinoma-_TP53_MACS_TP53_MA0106.3.damo.pwm.bed	3393
1	2304	JUN	1.96464	1.26526		117	865	1367	639	1367	957	994	56566	608045	JUN HAEC (human aortic endothelial cells) JUN	HAEC (human aortic endothelial cells)	NULL	JUN	control, 4h	GTRD	EXP038046_HAEC--human-aortic-endothelial-cells-_JUN_MACS_JUN_MA1127.1.damo.pwm.bed	58529
1	3456	RUNX1	1.96015	1.39493		61	866	1193	1530	1530	1200	470	56622	608569	RUNX1 K562 (myelogenous leukemia) RUNX1	K562 (myelogenous leukemia)	NULL	RUNX1	24 hours following induction with TPA	GTRD	EXP000587_K562--myelogenous-leukemia-_RUNX1_MACS_RUNX1_MA0002.2.damo.pwm.bed	14938
1	1917	GATA1	1.9575	1.26854		114	867	1360	685	1360	971	966	56569	608073	GATA1 CD34+ bone marrow cell-derived erythroid progenitors GATA1	CD34+ bone marrow cell-derived erythroid progenitors	NULL	GATA1		GTRD	EXP038306_CD34--bone-marrow-cell-derived-erythroid-progenitors_GATA1_MACS_GATA1_MA0140.2.damo.pwm.bed	75764
1	1242	ESR1	1.9545	1.42096		55	868	1165	1634	1634	1220	416	56628	608623	ESR1 patient-derived pleaural effusion ESR1	patient-derived pleaural effusion	NULL	ESR1	N/A	GTRD	EXP037780_patient-derived-pleaural-effusion_ESR1_MACS_ESR1_MA0112.3.damo.pwm.bed	16823
1	1305	ESR1	1.93677	1.52413		39	869	1061	2059	2059	1330	275	56644	608764	ESR1 MCF7 (Invasive ductal breast carcinoma) ESR1	MCF7 (Invasive ductal breast carcinoma)	BTO:0000093	ESR1	100nm E2 (45 min)	GTRD	EXP040954_MCF7--Invasive-ductal-breast-carcinoma-_ESR1_MACS_ESR1_MA0112.3.damo.pwm.bed	15558
1	1415	ESR1	1.93212	2.41233		11	870	522	3140	3140	1510	49	56672	608990	ESR1 MCF7 (Invasive ductal breast carcinoma) ESR1	MCF7 (Invasive ductal breast carcinoma)	BTO:0000093	ESR1	SHCTR	GEO	GSE60270_esr1_mcf7-shctr_MACS_ESR1_MA0112.3.damo.pwm.bed	1730
1	4078	USF1	1.92966	1.29585		95	871	1334	950	1334	1050	788	56588	608251	USF1 HCT-116 (colon carcinoma) USF1	HCT-116 (colon carcinoma)	BTO:0001109	USF1		ENCODE	ENCSR000BVK_HCT116_USF1_MACS_USF1_MA0093.3.damo.pwm.bed	10172
1	2382	JUN	1.92022	1.60942		31	872	982	2330	2330	1390	207	56652	608832	JUN HUVEC-C (HUVEC, umbilical vein endothelial cells) JUN	HUVEC-C (HUVEC, umbilical vein endothelial cells)	BTO:0001949	JUN	Treatment: agent VEGF, timepoint 0 Passage: P3-6	GTRD	EXP048209_HUVEC-C--HUVEC--umbilical-vein-endothelial-cells-_JUN_MACS_JUN_MA0488.1.damo.pwm.bed	7141
1	42	AR	1.91708	1.48595		43	873	1107	1955	1955	1310	311	56640	608728	AR CWR22 (prostate carcinoma) AR	CWR22 (prostate carcinoma)	BTO:0004594	AR	DHT+MDV3100	GTRD	EXP034149_CWR22--prostate-carcinoma-_AR_MACS_AR_MA0007.3.damo.pwm.bed	22525
1	1921	GATA1	1.90894	1.75297		23	874	876	2621	2621	1460	141	56660	608898	GATA1 K562 (myelogenous leukemia) GATA1	K562 (myelogenous leukemia)	NULL	GATA1	MYO1D Non-hub KO	GTRD	EXP040809_K562--myelogenous-leukemia-_GATA1_MACS_GATA1_MA0140.2.damo.pwm.bed	7411
1	1929	GATA2	1.90791	1.59212		32	875	994	2292	2292	1390	216	56651	608823	GATA2 K562 (myelogenous leukemia) GATA2	K562 (myelogenous leukemia)	NULL	GATA2		ENCODE	ENCSR000DKA_K562_GATA2_MACS_GATA2_MA0036.3.damo.pwm.bed	26344
1	2082	HIF1A	1.90569	1.8054		21	876	832	2692	2692	1470	125	56662	608914	HIF1A HKC8 (kidney proximal tubule cell line) HIF1A	HKC8 (kidney proximal tubule cell line)	NULL	HIF1A	Treatment: degree of hypoxia 0.5%, duration of hypoxia 16 hours, HIF2a knockout	GTRD	EXP048717_HKC8--kidney-proximal-tubule-cell-line-_HIF1A_MACS_HIF1A_MA1106.1.damo.pwm.bed	849
1	1218	ESR1	1.88589	2.49902		10	877	491	3191	3191	1520	43	56673	608996	ESR1 MCF7 (Invasive ductal breast carcinoma) ESR1	MCF7 (Invasive ductal breast carcinoma)	BTO:0000093	ESR1	E2	GTRD	EXP036388_MCF7--Invasive-ductal-breast-carcinoma-_ESR1_MACS_ESR1_MA0112.3.damo.pwm.bed	1231
1	3000	NFE2L2	1.8749	1.28663		96	878	1345	940	1345	1050	802	56587	608237	NFE2L2 IMR90 (lung fibroblasts) NFE2L2	IMR90 (lung fibroblasts)	NULL	NFE2L2		GTRD	EXP039771_IMR90--lung-fibroblasts-_NFE2L2_MACS_NFE2L2_MA0150.2.damo.pwm.bed	29082
1	2970	NEUROG2	1.87408	1.79106		21	879	839	2692	2692	1470	126	56662	608913	NEUROG2 MRC-5 (fetal lung fibroblasts) NEUROG2	MRC-5 (fetal lung fibroblasts)	BTO:0001590	NEUROG2	1 DPT	GTRD	EXP037148_MRC-5--fetal-lung-fibroblasts-_NEUROG2_MACS_NEUROG2_MA0669.1.damo.pwm.bed	26086
1	1698	FOXA1	1.87321	3.5818		6	880	196	3429	3429	1500	18	56677	609021	FOXA1 A1A3(breast cancer cells) FOXA1	A1A3(breast cancer cells)	NULL	FOXA1	Treatment: 1hr EtOH, Doxycycline 72 hr CellLine: A1A3 from T47D cell line Genotype: Brg1 knockdown	GTRD	EXP048405_A1A3-breast-cancer-cells-_FOXA1_MACS_FOXA1_MA0148.4.damo.pwm.bed	4671
1	3316	RARG	1.87321	3.5818		6	880	196	3429	3429	1500	18	56677	609021	RARG RWPE1 (prostate epithelial cells) RARG	RWPE1 (prostate epithelial cells)	BTO:0003709	RARG	Treatment: 10 uM DMSO for 2 hr Gender: male Source: non-malignant prostate cell line infected with BAC-RARG-EGFP	GTRD	EXP048631_RWPE1--prostate-epithelial-cells-_RARG_MACS_RARG_MA1553.1.damo.pwm.bed	1173
1	2489	JUNB	1.86626	1.97633		16	882	725	2917	2917	1510	87	56667	608952	JUNB A549 (lung carcinoma) JUNB	A549 (lung carcinoma)	BTO:0000018	JUNB	100nM dexamethasone (CHEBI:41879) for 30 minute	GTRD	EXP039331_A549--lung-carcinoma-_JUNB_MACS_JUNB_MA1135.1.damo.pwm.bed	12489
1	2491	JUNB	1.86626	1.97633		16	882	725	2917	2917	1510	87	56667	608952	JUNB A549 (lung carcinoma) JUNB	A549 (lung carcinoma)	BTO:0000018	JUNB	100nM dexamethasone (CHEBI:41879) for 30 minute	GTRD	EXP039331_A549--lung-carcinoma-_JUNB_MACS_JUNB_MA1138.1.damo.pwm.bed	12490
1	1393	ESR1	1.86511	1.48862		41	884	1102	2008	2008	1330	296	56642	608743	ESR1 VCaP (prostate carcinoma) ESR1	VCaP (prostate carcinoma)	BTO:0003215	ESR1	E2_ERA	GEO	GSE43985_esr1_vcap-e2-era_MACS_ESR1_MA0112.3.damo.pwm.bed	12562
1	3838	TEAD4	1.86333	2.08951		14	885	662	3003	3003	1520	72	56669	608967	TEAD4 HCT-116 (colon carcinoma) TEAD4	HCT-116 (colon carcinoma)	BTO:0001109	TEAD4		ENCODE	ENCSR000BVJ_HCT116_TEAD4_MACS_TEAD4_MA0809.2.damo.pwm.bed	4173
1	1775	FOXA1	1.85751	1.21771		151	886	1432	344	1432	887	1333	56532	607706	FOXA1 VCaP (prostate carcinoma) FOXA1	VCaP (prostate carcinoma)	BTO:0003215	FOXA1	ETOH	GEO	GSE56086_foxa1_vcap-etoh_MACS_FOXA1_MA0148.4.damo.pwm.bed	199138
1	2487	JUNB	1.85484	1.92307		17	887	760	2880	2880	1510	95	56666	608944	JUNB A549 (lung carcinoma) JUNB	A549 (lung carcinoma)	BTO:0000018	JUNB	100nM dexamethasone (CHEBI:41879) for 30 minute	GTRD	EXP039331_A549--lung-carcinoma-_JUNB_MACS_JUNB_MA1132.1.damo.pwm.bed	12608
1	1240	ESR1	1.84701	2.14919		13	888	633	3049	3049	1520	65	56670	608974	ESR1 MCF7 (Invasive ductal breast carcinoma) ESR1	MCF7 (Invasive ductal breast carcinoma)	BTO:0000093	ESR1	White Medium	GTRD	EXP037778_MCF7--Invasive-ductal-breast-carcinoma-_ESR1_MACS_ESR1_MA0112.3.damo.pwm.bed	3020
1	1660	FOXA1	1.83749	1.5703		32	889	1013	2292	2292	1400	219	56651	608820	FOXA1 LNCaP (prostate carcinoma) FOXA1	LNCaP (prostate carcinoma)	BTO:0001321	FOXA1		GTRD	EXP035474_LNCaP--prostate-carcinoma-_FOXA1_MACS_FOXA1_MA0148.4.damo.pwm.bed	81709
1	3223	PBX2	1.83189	1.18697		193	890	1482	147	1482	840	1748	56490	607291	PBX2 PBX2	NA	NA	PBX2	NA	NA	ENCSR979UVS_K562_PBX2_MACS_PBX2_MA1113.2.damo.pwm.bed	110496
1	2190	HSF1	1.8271	5.37334		4	891	67	3573	3573	1510	8	56679	609031	HSF1 ZR-75-1 (invasive ductal carcinoma) HSF1	ZR-75-1 (invasive ductal carcinoma)	BTO:0003136	HSF1		GEO	GSE38901_hsf1_zr751_MACS_HSF1_MA0486.2.damo.pwm.bed	795
1	1845	FOXA2	1.82435	1.5789		31	892	1006	2330	2330	1410	211	56652	608828	FOXA2 BJ (fibroblasts) FOXA2	BJ (fibroblasts)	NULL	FOXA2	Genotype: clonal FOXA2 doxycycline inducible cells, OXA2 GATA4 Coexpressing	GTRD	EXP049380_BJ--fibroblasts-_FOXA2_MACS_FOXA2_MA0047.3.damo.pwm.bed	74487
1	294	BHLHE40	1.82219	1.1447		303	893	1543	28	1543	821	2846	56380	606193	BHLHE40 K562 (myelogenous leukemia) BHLHE40	K562 (myelogenous leukemia)	NULL	BHLHE40	NA	ENCODE	ENCSR000EGV_K562_BHLHE40_MACS_BHLHE40_MA0464.2.damo.pwm.bed	24254
1	2976	NEUROG2	1.82107	1.71644		23	894	904	2621	2621	1470	144	56660	608895	NEUROG2 MRC-5 (fetal lung fibroblasts) NEUROG2	MRC-5 (fetal lung fibroblasts)	BTO:0001590	NEUROG2	2 DPT	GTRD	EXP037151_MRC-5--fetal-lung-fibroblasts-_NEUROG2_MACS_NEUROG2_MA0669.1.damo.pwm.bed	26640
1	4081	USF2	1.82026	1.19597		176	895	1452	220	1452	856	1582	56507	607457	USF2 HeLa S3 (cervical adenocarcinoma) USF2	HeLa S3 (cervical adenocarcinoma)	BTO:0000568	USF2		ENCODE	ENCSR000ECW_HeLa-S3_USF2_MACS_USF2_MA0526.3.damo.pwm.bed	19106
1	3063	NR2F1	1.81704	1.44798		45	896	1142	1893	1893	1310	334	56638	608705	NR2F1 cranial neural crest cells NR2F1	cranial neural crest cells	NULL	NR2F1	NA	GTRD	EXP035243_cranial-neural-crest-cells_NR2F1_MACS_NR2F1_MA1537.1.damo.pwm.bed	29739
1	2678	MAFK	1.81691	1.65331		26	897	947	2522	2522	1460	169	56657	608870	MAFK WA01 (H1, human embryonic stem cells) MAFK	WA01 (H1, human embryonic stem cells)	NULL	MAFK	NA	ENCODE	ENCSR000EBS_H1-hESC_MAFK_MACS_MAFK_MA0496.3.damo.pwm.bed	11108
1	2386	JUN	1.81225	1.76307		21	898	870	2692	2692	1490	128	56662	608911	JUN HUVEC-C (HUVEC, umbilical vein endothelial cells) JUN	HUVEC-C (HUVEC, umbilical vein endothelial cells)	BTO:0001949	JUN	Treatment: agent VEGF, timepoint 0 Passage: P3-6	GTRD	EXP048209_HUVEC-C--HUVEC--umbilical-vein-endothelial-cells-_JUN_MACS_JUN_MA1130.1.damo.pwm.bed	6340
1	126	AR	1.81011	2.77301		8	899	379	3306	3306	1530	31	56675	609008	AR VCaP (prostate carcinoma) AR	VCaP (prostate carcinoma)	BTO:0003215	AR		GEO	GSE28950_AR_vcap_MACS_AR_MA0007.3.damo.pwm.bed	3623
1	1818	FOXA2	1.80881	1.30095		84	900	1325	1146	1325	1120	694	56599	608345	FOXA2 pancreatic islets FOXA2	pancreatic islets	NULL	FOXA2		Array Express	ERP004003_foxa2_islet_MACS_FOXA2_MA0047.3.damo.pwm.bed	146564
1	3212	OTX2	1.80364	1.99004		15	901	718	2959	2959	1530	81	56668	608958	OTX2 retina OTX2	retina	BTO:0001175	OTX2	pigment	GEO	GSE60024_otx2_retinal-pigment_MACS_OTX2_MA0712.2.damo.pwm.bed	13696
1	2328	JUN	1.79925	1.34102		68	902	1261	1412	1412	1190	545	56615	608494	JUN A549 (lung carcinoma) JUN	A549 (lung carcinoma)	BTO:0000018	JUN	100nM dexamethasone (CHEBI:41879) for 10 minute	GTRD	EXP040248_A549--lung-carcinoma-_JUN_MACS_JUN_MA0099.3.damo.pwm.bed	17962
1	166	AR	1.7964	1.15976		248	903	1525	57	1525	828	2299	56435	606740	AR prostate AR	prostate	NULL	AR		GEO	GSE56288_AR_prostate-normal_MACS_AR_MA0007.3.damo.pwm.bed	47546
1	1794	FOXA1	1.79291	1.48628		39	904	1106	2059	2059	1360	282	56644	608757	FOXA1 PDAC FOXA1	PDAC	NA	FOXA1	SHCTR	GEO	GSE64557_foxa1_pdac-shctr_MACS_FOXA1_MA0148.4.damo.pwm.bed	35480
1	2374	JUN	1.78858	1.38759		55	905	1198	1634	1634	1250	426	56628	608613	JUN MCF7 (Invasive ductal breast carcinoma) JUN	MCF7 (Invasive ductal breast carcinoma)	BTO:0000093	JUN	Source: cJun - Tet cells; CellType: ERalpha-positive breast cancer cells; Treatment: tamoxifen 1μM for 1hr;	GTRD	EXP047661_MCF7--Invasive-ductal-breast-carcinoma-_JUN_MACS_JUN_MA0488.1.damo.pwm.bed	18791
1	2284	JUN	1.78732	1.28749		89	906	1343	1055	1343	1100	743	56594	608296	JUN HAEC (human aortic endothelial cells) JUN	HAEC (human aortic endothelial cells)	NULL	JUN	TNFa, 4h	GTRD	EXP038042_HAEC--human-aortic-endothelial-cells-_JUN_MACS_JUN_MA1132.1.damo.pwm.bed	49633
1	3159	NR3C1	1.78579	3.39328		6	907	226	3429	3429	1520	19	56677	609020	NR3C1 RS4-11 (adult B acute lymphoblastic leukemia) NR3C1	RS4-11 (adult B acute lymphoblastic leukemia)	BTO:0004505	NR3C1	DEX	GEO	GSE71616_nr3c1_rsa411-dex_MACS_NR3C1_MA0113.3.damo.pwm.bed	879
1	3980	TP53	1.78114	1.6584		25	908	944	2559	2559	1470	162	56658	608877	TP53 PHA-simulated human T-lynphocytes TP53	PHA-simulated human T-lynphocytes	NULL	TP53	Treatment: 0.3 ug/ml Doxorubicin for 24 hrs Source: healthy volunteer #90	GTRD	EXP048270_PHA-simulated-human-T-lynphocytes_TP53_MACS_TP53_MA0106.3.damo.pwm.bed	4034
1	3994	TP53	1.77929	8.05882		3	909	27	3648	3648	1530	4	56680	609035	TP53 UACC62 TP53	UACC62	BTO:0004152	TP53	Treatment: 4GY for 2hrs;	GTRD	EXP051023_UACC62_TP53_MACS_TP53_MA0106.3.damo.pwm.bed	333
1	2698	MAX	1.77707	1.12432		385	910	1589	10	1589	836	3682	56298	605357	MAX K562 (myelogenous leukemia) MAX	K562 (myelogenous leukemia)	NULL	MAX		ENCODE	ENCSR000EFV_K562_MAX_MACS_MAX_MA0058.3.damo.pwm.bed	42500
1	1343	ESR1	1.7769	2.388		10	911	534	3191	3191	1550	45	56673	608994	ESR1 T47D (invasive ductal carcinoma) ESR1	T47D (invasive ductal carcinoma)	BTO:0001248	ESR1	CellSubtype: stable ESR1-PCDH11X fusion expressing model Treatment: Hormone-deprived media using RPMI1640 without phenol red and 10% charcoal-stripped FBS) for 5-7 days	GTRD	EXP048599_T47D--invasive-ductal-carcinoma-_ESR1_MACS_ESR1_MA0112.3.damo.pwm.bed	2300
1	1311	ESR1	1.7657	1.45605		42	912	1136	1979	1979	1340	310	56641	608729	ESR1 MCF7 (Invasive ductal breast carcinoma) ESR1	MCF7 (Invasive ductal breast carcinoma)	BTO:0000093	ESR1	100nm E2 (45 min)	GTRD	EXP040960_MCF7--Invasive-ductal-breast-carcinoma-_ESR1_MACS_ESR1_MA0112.3.damo.pwm.bed	17136
1	2603	JUND	1.7604	2.08503		13	913	663	3049	3049	1540	67	56670	608972	JUND GM12878 (female B-cells lymphoblastoid cell line) JUND	GM12878 (female B-cells lymphoblastoid cell line)	NULL	JUND	NULL	GTRD	EXP000436_GM12878--female-B-cells-_JUND_MACS_JUND_MA1141.1.damo.pwm.bed	8264
1	1323	ESR1	1.75713	1.33367		68	914	1271	1412	1412	1200	548	56615	608491	ESR1 MCF7 (Invasive ductal breast carcinoma) ESR1	MCF7 (Invasive ductal breast carcinoma)	BTO:0000093	ESR1	Treatment: 500nM RAD001 2hr; Passage: p21;	GTRD	EXP047706_MCF7--Invasive-ductal-breast-carcinoma-_ESR1_MACS_ESR1_MA0112.3.damo.pwm.bed	28169
1	1995	GATA3	1.75078	1.61197		27	915	976	2482	2482	1460	180	56656	608859	GATA3 MCF7 (Invasive ductal breast carcinoma) GATA3	MCF7 (Invasive ductal breast carcinoma)	BTO:0000093	GATA3		GEO	GSE51274_gata3_mcf7_MACS_GATA3_MA0037.3.damo.pwm.bed	38880
1	3137	NR3C1	1.74799	1.32057		72	916	1292	1353	1353	1190	586	56611	608453	NR3C1 Ishikawa (endometrial adenocarcinoma) NR3C1	Ishikawa (endometrial adenocarcinoma)	BTO:0003041	NR3C1	Treatment: 100 nM Dexamethasone for 1 hour	GTRD	EXP048234_Ishikawa--endometrial-adenocarcinoma-_NR3C1_MACS_NR3C1_MA0113.3.damo.pwm.bed	10171
1	1425	ESR1	1.74694	1.54212		32	917	1032	2292	2292	1410	223	56651	608816	ESR1 MCF7 (Invasive ductal breast carcinoma) ESR1	MCF7 (Invasive ductal breast carcinoma)	BTO:0000093	ESR1	E2	GEO	GSE68356_ESR1_mcf7-e2_MACS_ESR1_MA0112.3.damo.pwm.bed	11742
1	2980	NEUROG2	1.74619	1.79104		19	918	840	2792	2792	1520	114	56664	608925	NEUROG2 MRC-5 (fetal lung fibroblasts) NEUROG2	MRC-5 (fetal lung fibroblasts)	BTO:0001590	NEUROG2	0.5 DPT	GTRD	EXP037153_MRC-5--fetal-lung-fibroblasts-_NEUROG2_MACS_NEUROG2_MA0669.1.damo.pwm.bed	22655
1	83	AR	1.74082	2.00593		14	919	708	3003	3003	1540	75	56669	608964	AR 22RV1 (prostate carcinoma) AR	22RV1 (prostate carcinoma)	BTO:0002999	AR	Treatment: exclude	GTRD	EXP049187_22RV1--prostate-carcinoma-_AR_MACS_AR_MA0007.3.damo.pwm.bed	6307
1	2228	JUN	1.74082	2.00593		14	919	708	3003	3003	1540	75	56669	608964	JUN K562 (myelogenous leukemia) JUN	K562 (myelogenous leukemia)	NULL	JUN	30 m of Interferon alpha (Snyder)	ENCODE	ENCSR000EGH_K562_JUN_MACS_JUN_MA0489.1.damo.pwm.bed	3867
1	2072	GRHL2	1.73632	1.38591		53	921	1205	1687	1687	1270	411	56630	608628	GRHL2 OVCA429 (ovarian cystadenocarcinoma) GRHL2	OVCA429 (ovarian cystadenocarcinoma)	BTO:0002564	GRHL2		GEO	GSE71018_grhl2_ovca429_MACS_GRHL2_MA1105.2.damo.pwm.bed	25102
1	1642	FOXA1	1.73247	1.54951		31	922	1026	2330	2330	1430	215	56652	608824	FOXA1 MCF7 (Invasive ductal breast carcinoma) FOXA1	MCF7 (Invasive ductal breast carcinoma)	BTO:0000093	FOXA1		Array Express	ERP001226_foxa1_mcf7_MACS_FOXA1_MA0148.4.damo.pwm.bed	62934
1	1161	ESR1	1.73161	1.46217		40	923	1130	2032	2032	1360	294	56643	608745	ESR1 MCF7 (Invasive ductal breast carcinoma) ESR1	MCF7 (Invasive ductal breast carcinoma)	BTO:0000093	ESR1	E2_TAM	Array Express	ERP000380_esr1_mcf7-e2-tam_MACS_ESR1_MA0112.3.damo.pwm.bed	10943
1	242	ATF2	1.72961	1.25012		107	924	1392	776	1392	1030	920	56576	608119	ATF2 K562 (myelogenous leukemia) ATF2	K562 (myelogenous leukemia)	NULL	ATF2	NA	GTRD	EXP039995_K562--myelogenous-leukemia-_ATF2_MACS_ATF2_MA1632.1.damo.pwm.bed	43248
1	1661	FOXA1	1.72762	1.4149		47	925	1170	1840	1840	1310	357	56636	608682	FOXA1 LNCaP (prostate carcinoma) FOXA1	LNCaP (prostate carcinoma)	BTO:0001321	FOXA1	shCtrl	GTRD	EXP035557_LNCaP--prostate-carcinoma-_FOXA1_MACS_FOXA1_MA0148.4.damo.pwm.bed	67734
1	2436	JUN	1.72755	1.43964		43	926	1146	1955	1955	1340	321	56640	608718	JUN definitive endoderm from HUES8 JUN	definitive endoderm from HUES8	NULL	JUN	Genotype: SOX17-GFP knockout; Treatment: DMSO;	GTRD	EXP057919_definitive-endoderm-from-HUES8_JUN_MACS_JUN_MA0462.2.damo.pwm.bed	21661
1	1327	ESR1	1.72062	1.33336		66	927	1272	1445	1445	1210	532	56617	608507	ESR1 MCF7 (Invasive ductal breast carcinoma) ESR1	MCF7 (Invasive ductal breast carcinoma)	BTO:0000093	ESR1	Treatment: 500 nM AZD201 2 hr; Passage: p22;	GTRD	EXP047710_MCF7--Invasive-ductal-breast-carcinoma-_ESR1_MACS_ESR1_MA0112.3.damo.pwm.bed	24135
1	3489	RUNX1	1.71839	1.34617		62	928	1242	1515	1515	1230	495	56621	608544	RUNX1 RUNX1	NA	NA	RUNX1	NA	GEO	GSE42075_runx1_sem_MACS_RUNX1_MA0002.2.damo.pwm.bed	33164
1	140	AR	1.71633	2.89286		7	929	346	3368	3368	1550	26	56676	609013	AR AR	NA	NA	AR	NA	GEO	GSE40050_AR_lncap-dht_MACS_AR_MA0007.3.damo.pwm.bed	1373
1	3283	PPARG	1.71633	2.89286		7	929	346	3368	3368	1550	26	56676	609013	PPARG Simpson Golabi Behmel Syndrome adipocytes PPARG	Simpson Golabi Behmel Syndrome adipocytes	NULL	PPARG	NULL	GTRD	EXP000907_Simpson-Golabi-Behmel-Syndrome-adipocytes_PPARG_MACS_PPARG_MA0065.2.damo.pwm.bed	5143
1	3084	NR2F6	1.71282	1.40057		49	931	1186	1791	1791	1300	376	56634	608663	NR2F6 K562 (myelogenous leukemia) NR2F6	K562 (myelogenous leukemia)	NULL	NR2F6	NA	GTRD	EXP040021_K562--myelogenous-leukemia-_NR2F6_MACS_NR2F6_MA0728.1.damo.pwm.bed	26732
1	2333	JUN	1.71161	1.31991		70	932	1293	1391	1391	1210	570	56613	608469	JUN A549 (lung carcinoma) JUN	A549 (lung carcinoma)	BTO:0000018	JUN	100nM dexamethasone (CHEBI:41879) for 10 minute	GTRD	EXP040248_A549--lung-carcinoma-_JUN_MACS_JUN_MA1132.1.damo.pwm.bed	18233
1	3791	TCF3	1.70813	1.31383		72	933	1307	1353	1353	1200	589	56611	608450	TCF3 Kasumi-1 (acute myeloblastic leukemia) TCF3	Kasumi-1 (acute myeloblastic leukemia)	BTO:0004136	TCF3		GEO	GSE43834_TCF3_kasumi1_MACS_TCF3_MA0522.3.damo.pwm.bed	39831
1	3988	TP53	1.70355	3.22362		6	934	257	3429	3429	1540	20	56677	609019	TP53 LOXIMVI TP53	LOXIMVI	NULL	TP53	Treatment: 4GY for 2hrs;	GTRD	EXP051014_LOXIMVI_TP53_MACS_TP53_MA0106.3.damo.pwm.bed	1322
1	1000	CUX1	1.69722	4.77569		4	935	96	3573	3573	1530	9	56679	609030	CUX1 K562 (myelogenous leukemia) CUX1	K562 (myelogenous leukemia)	NULL	CUX1	NA	GTRD	EXP038273_K562--myelogenous-leukemia-_CUX1_MACS_CUX1_MA0754.1.damo.pwm.bed	1663
1	1546	FOS	1.69722	4.77569		4	935	96	3573	3573	1530	9	56679	609030	FOS THP-1 (acute monocytic leukemia) FOS	THP-1 (acute monocytic leukemia)	BTO:0001370	FOS	Treatment: untreated, eGFP(EP mRNA)	GTRD	EXP047823_THP-1--acute-monocytic-leukemia-_FOS_MACS_FOS_MA0099.3.damo.pwm.bed	1488
1	1636	FOXA1	1.69231	1.64275		24	937	960	2592	2592	1500	157	56659	608882	FOXA1 MCF7 (Invasive ductal breast carcinoma) FOXA1	MCF7 (Invasive ductal breast carcinoma)	BTO:0000093	FOXA1	E2_TAM	Array Express	ERP000380_foxa1_mcf7-e2-tam_MACS_FOXA1_MA0148.4.damo.pwm.bed	47075
1	1212	ESR1	1.69184	1.41824		45	938	1167	1893	1893	1330	341	56638	608698	ESR1 MCF7 (Invasive ductal breast carcinoma) ESR1	MCF7 (Invasive ductal breast carcinoma)	BTO:0000093	ESR1	E2 treatment	GTRD	EXP036168_MCF7--Invasive-ductal-breast-carcinoma-_ESR1_MACS_ESR1_MA0112.3.damo.pwm.bed	18212
1	1317	ESR1	1.69182	1.50365		34	939	1086	2222	2222	1420	243	56649	608796	ESR1 MCF7 (Invasive ductal breast carcinoma) ESR1	MCF7 (Invasive ductal breast carcinoma)	BTO:0000093	ESR1	Treatment: 500nM RAD001 2hr; Passage: p19;	GTRD	EXP047700_MCF7--Invasive-ductal-breast-carcinoma-_ESR1_MACS_ESR1_MA0112.3.damo.pwm.bed	13154
1	2602	JUND	1.69081	1.919		15	940	764	2959	2959	1550	84	56668	608955	JUND GM12878 (female B-cells lymphoblastoid cell line) JUND	GM12878 (female B-cells lymphoblastoid cell line)	NULL	JUND	NULL	GTRD	EXP000436_GM12878--female-B-cells-_JUND_MACS_JUND_MA0491.2.damo.pwm.bed	10418
1	1728	FOXA1	1.68245	1.65883		23	941	943	2621	2621	1500	149	56660	608890	FOXA1 LNCaP (prostate carcinoma) FOXA1	LNCaP (prostate carcinoma)	BTO:0001321	FOXA1	Treatment: treated with 10nM R1881 for 4 hours	GTRD	EXP049579_LNCaP--prostate-carcinoma-_FOXA1_MACS_FOXA1_MA0148.4.damo.pwm.bed	83834
1	1264	ESR1	1.6804	1.23364		115	942	1409	668	1409	1010	1002	56568	608037	ESR1 MCF7 (Invasive ductal breast carcinoma) ESR1	MCF7 (Invasive ductal breast carcinoma)	BTO:0000093	ESR1	Doxycycline + E2	GTRD	EXP038377_MCF7--Invasive-ductal-breast-carcinoma-_ESR1_MACS_ESR1_MA0112.3.damo.pwm.bed	42633
1	2075	HAND2	1.67975	1.39316		49	943	1194	1791	1791	1310	378	56634	608661	HAND2 CLB-Ga (neuroblastoma) HAND2	CLB-Ga (neuroblastoma)	NULL	HAND2	none	GTRD	EXP039006_CLB-Ga--neuroblastoma-_HAND2_MACS_HAND2_MA1638.1.damo.pwm.bed	33850
1	1632	FOXA1	1.65352	1.26615		90	944	1365	1043	1365	1120	764	56593	608275	FOXA1 HepG2 (hepatoblastoma) FOXA1	HepG2 (hepatoblastoma)	BTO:0000599	FOXA1		ENCODE	ENCSR000BLE_HepG2_FOXA1_MACS_FOXA1_MA0148.4.damo.pwm.bed	92811
1	1911	GATA1	1.64071	1.62208		24	945	972	2592	2592	1500	159	56659	608880	GATA1 K562 (myelogenous leukemia) GATA1	K562 (myelogenous leukemia)	NULL	GATA1	bmp	GTRD	EXP000940_K562--myelogenous-leukemia-_GATA1_MACS_GATA1_MA0140.2.damo.pwm.bed	18842
1	1237	ESR1	1.63429	1.49637		33	946	1094	2259	2259	1430	237	56650	608802	ESR1 MCF7 (Invasive ductal breast carcinoma) ESR1	MCF7 (Invasive ductal breast carcinoma)	BTO:0000093	ESR1	siNT	GTRD	EXP037656_MCF7--Invasive-ductal-breast-carcinoma-_ESR1_MACS_ESR1_MA0112.3.damo.pwm.bed	12363
1	20	AR	1.63013	3.58175		5	947	198	3495	3495	1550	15	56678	609024	AR LNCaP (prostate carcinoma) AR	LNCaP (prostate carcinoma)	BTO:0001321	AR	1000 nM RU486	GTRD	EXP030506_LNCaP--prostate-carcinoma-_AR_MACS_AR_MA0007.3.damo.pwm.bed	920
1	3796	TCF4	1.63013	3.58175		5	947	198	3495	3495	1550	15	56678	609024	TCF4 SH-SY5Y (neuroblastoma) TCF4	SH-SY5Y (neuroblastoma)	BTO:0000793	TCF4	Treatment: none	GTRD	EXP049703_SH-SY5Y--neuroblastoma-_TCF4_MACS_TCF4_MA0830.2.damo.pwm.bed	2464
1	1644	FOXA1	1.63011	1.35914		54	949	1234	1664	1664	1280	427	56629	608612	FOXA1 liver FOXA1	liver	BTO:0000759	FOXA1		Array Express	ERP002306_foxa1_liver_MACS_FOXA1_MA0148.4.damo.pwm.bed	37943
1	1821	FOXA2	1.62603	3.07011		6	950	295	3429	3429	1560	21	56677	609018	FOXA2 pancreas FOXA2	pancreas	BTO:0000988	FOXA2	CARN1618	Array Express	ERP008682_foxa2_pancreas-carn1618_MACS_FOXA2_MA0047.3.damo.pwm.bed	4840
1	3960	TP53	1.62584	2.23878		10	951	596	3191	3191	1580	48	56673	608991	TP53 MCF7 (Invasive ductal breast carcinoma) TP53	MCF7 (Invasive ductal breast carcinoma)	BTO:0000093	TP53	irradiation 2.5h	GTRD	EXP036826_MCF7--Invasive-ductal-breast-carcinoma-_TP53_MACS_TP53_MA0106.3.damo.pwm.bed	5089
1	1233	ESR1	1.6193	1.65327		22	952	948	2656	2656	1520	143	56661	608896	ESR1 MCF7 (Invasive ductal breast carcinoma) ESR1	MCF7 (Invasive ductal breast carcinoma)	BTO:0000093	ESR1	E2, DEX	GTRD	EXP037446_MCF7--Invasive-ductal-breast-carcinoma-_ESR1_MACS_ESR1_MA0112.3.damo.pwm.bed	7711
1	1436	ESR1	1.6193	1.65327		22	952	948	2656	2656	1520	143	56661	608896	ESR1 ZR-75-1 (invasive ductal carcinoma) ESR1	ZR-75-1 (invasive ductal carcinoma)	BTO:0003136	ESR1		GEO	GSE72249_esr1_zr751_MACS_ESR1_MA0112.3.damo.pwm.bed	13406
1	2683	MAFK	1.61866	1.35264		55	954	1238	1634	1634	1280	437	56628	608602	MAFK K562 (myelogenous leukemia) MAFK	K562 (myelogenous leukemia)	NULL	MAFK	NA	ENCODE	ENCSR000EGX_K562_MAFK_MACS_MAFK_MA0496.3.damo.pwm.bed	21126
1	1684	FOXA1	1.60987	1.67163		21	955	936	2692	2692	1530	135	56662	608904	FOXA1 MCF7 TamR (invasive ductal breast carcinoma Tamoxifen resistant) FOXA1	MCF7 TamR (invasive ductal breast carcinoma Tamoxifen resistant)	NULL	FOXA1		GTRD	EXP038766_MCF7-TamR--invasive-ductal-breast-carcinoma-Tamoxifen-resistant-_FOXA1_MACS_FOXA1_MA0148.4.damo.pwm.bed	39508
1	1270	ESR1	1.60507	1.36685		51	956	1225	1745	1745	1310	401	56632	608638	ESR1 T47D (invasive ductal carcinoma) ESR1	T47D (invasive ductal carcinoma)	BTO:0001248	ESR1	Doxycycline + E2	GTRD	EXP038383_T47D--invasive-ductal-carcinoma-_ESR1_MACS_ESR1_MA0112.3.damo.pwm.bed	15711
1	1312	ESR1	1.60183	1.50743		31	957	1081	2330	2330	1460	221	56652	608818	ESR1 MCF7 (Invasive ductal breast carcinoma) ESR1	MCF7 (Invasive ductal breast carcinoma)	BTO:0000093	ESR1	100nm E2 (90 min)	GTRD	EXP040961_MCF7--Invasive-ductal-breast-carcinoma-_ESR1_MACS_ESR1_MA0112.3.damo.pwm.bed	12629
1	2223	JUN	1.60149	1.33766		58	958	1265	1586	1586	1270	466	56625	608573	JUN HepG2 (hepatoblastoma) JUN	HepG2 (hepatoblastoma)	BTO:0000599	JUN		ENCODE	ENCSR000EEK_HepG2_JUN_MACS_JUN_MA0489.1.damo.pwm.bed	20528
1	2086	HIF1A	1.59923	1.37496		49	959	1218	1791	1791	1320	383	56634	608656	HIF1A RCC4 (kidney cancer cell line) HIF1A	RCC4 (kidney cancer cell line)	BTO:0005691	HIF1A	Treatment: degree of hypoxia - normoxia	GTRD	EXP048722_RCC4--kidney-cancer-cell-line-_HIF1A_MACS_HIF1A_MA1106.1.damo.pwm.bed	2809
1	2384	JUN	1.59867	1.54307		28	960	1030	2449	2449	1480	195	56655	608844	JUN HUVEC-C (HUVEC, umbilical vein endothelial cells) JUN	HUVEC-C (HUVEC, umbilical vein endothelial cells)	BTO:0001949	JUN	Treatment: agent VEGF, timepoint 0 Passage: P3-6	GTRD	EXP048209_HUVEC-C--HUVEC--umbilical-vein-endothelial-cells-_JUN_MACS_JUN_MA1127.1.damo.pwm.bed	7175
1	2355	JUN	1.59622	1.32958		60	961	1277	1549	1549	1260	485	56623	608554	JUN A549 (lung carcinoma) JUN	A549 (lung carcinoma)	BTO:0000018	JUN	100nM dexamethasone (CHEBI:41879) for 5 minute	GTRD	EXP040322_A549--lung-carcinoma-_JUN_MACS_JUN_MA1132.1.damo.pwm.bed	18172
1	3147	NR3C1	1.59445	2.11077		11	962	652	3140	3140	1580	56	56672	608983	NR3C1 monocytes of peripheral blood NR3C1	monocytes of peripheral blood	NULL	NR3C1	Treatment: treated with 1 micromolar (1uM) TA for 4 hours; Source: Adult Human Peripheral Blood; Donor:Buffycoat 12;	GTRD	EXP057900_monocytes-of-peripheral-blood_NR3C1_MACS_NR3C1_MA0113.3.damo.pwm.bed	1019
1	1200	ESR1	1.59355	1.48384		33	963	1108	2259	2259	1440	239	56650	608800	ESR1 MCF7 (Invasive ductal breast carcinoma) ESR1	MCF7 (Invasive ductal breast carcinoma)	BTO:0000093	ESR1	cells transfected with siNCAPG, and 1hr with 100nM E2, double crosslinked	GTRD	EXP034120_MCF7--Invasive-ductal-breast-carcinoma-_ESR1_MACS_ESR1_MA0112.3.damo.pwm.bed	11536
1	2119	HNF1B	1.5928	1.56969		26	964	1014	2522	2522	1500	178	56657	608861	HNF1B PDAC HNF1B	PDAC	NA	HNF1B	NA	GEO	GSE64557_hnf1b_pdac_MACS_HNF1B_MA0153.2.damo.pwm.bed	24747
1	1303	ESR1	1.59193	1.38866		46	965	1197	1867	1867	1340	356	56637	608683	ESR1 MCF7 (Invasive ductal breast carcinoma) ESR1	MCF7 (Invasive ductal breast carcinoma)	BTO:0000093	ESR1	100nm E2 (90 min)	GTRD	EXP040952_MCF7--Invasive-ductal-breast-carcinoma-_ESR1_MACS_ESR1_MA0112.3.damo.pwm.bed	20150
1	1531	FOS	1.58874	1.7426		18	966	880	2837	2837	1560	111	56665	608928	FOS MCF7 (Invasive ductal breast carcinoma) FOS	MCF7 (Invasive ductal breast carcinoma)	BTO:0000093	FOS	E2	GTRD	EXP000619_MCF7--Invasive-ductal-breast-carcinoma-_FOS_MACS_FOS_MA0476.1.damo.pwm.bed	9079
1	1958	GATA3	1.58641	1.45444		36	967	1137	2160	2160	1420	266	56647	608773	GATA3 MCF7 (Invasive ductal breast carcinoma) GATA3	MCF7 (Invasive ductal breast carcinoma)	BTO:0000093	GATA3		ENCODE	ENCSR000BST_MCF-7_GATA3_MACS_GATA3_MA0037.3.damo.pwm.bed	64723
1	1985	GATA3	1.58373	2.68635		7	968	414	3368	3368	1580	28	56676	609011	GATA3 T47D (invasive ductal carcinoma) GATA3	T47D (invasive ductal carcinoma)	BTO:0001248	GATA3	Passsage: <10 Genotype: wt/R330fs mutant with CRISPR	GTRD	EXP049907_T47D--invasive-ductal-carcinoma-_GATA3_MACS_GATA3_MA0037.3.damo.pwm.bed	6385
1	1987	GATA3	1.58373	2.68635		7	968	414	3368	3368	1580	28	56676	609011	GATA3 MCF7 (Invasive ductal breast carcinoma) GATA3	MCF7 (Invasive ductal breast carcinoma)	BTO:0000093	GATA3	Treatment: with Estrogen;	GTRD	EXP058227_MCF7--Invasive-ductal-breast-carcinoma-_GATA3_MACS_GATA3_MA0037.3.damo.pwm.bed	10636
1	1322	ESR1	1.5823	1.32684		60	970	1282	1549	1549	1270	486	56623	608553	ESR1 MCF7 (Invasive ductal breast carcinoma) ESR1	MCF7 (Invasive ductal breast carcinoma)	BTO:0000093	ESR1	Treatment: vehicle(DMSO 2 hr); Passage: p21;	GTRD	EXP047705_MCF7--Invasive-ductal-breast-carcinoma-_ESR1_MACS_ESR1_MA0112.3.damo.pwm.bed	24114
1	248	ATF3	1.5739	2.01485		12	971	697	3086	3086	1580	64	56671	608975	ATF3 HCT-116 (colon carcinoma) ATF3	HCT-116 (colon carcinoma)	BTO:0001109	ATF3		ENCODE	ENCSR000BUG_HCT116_ATF3_MACS_ATF3_MA0605.2.damo.pwm.bed	2398
1	2356	JUN	1.5739	2.01485		12	971	697	3086	3086	1580	64	56671	608975	JUN MCF7 (Invasive ductal breast carcinoma) JUN	MCF7 (Invasive ductal breast carcinoma)	BTO:0000093	JUN	Source: cJun - Tet cells; CellType: ERalpha-positive breast cancer cells; Treatment: ethanol 1hr;	GTRD	EXP047659_MCF7--Invasive-ductal-breast-carcinoma-_JUN_MACS_JUN_MA0099.3.damo.pwm.bed	6390
1	1356	ESR1	1.56886	2.30259		9	973	567	3246	3246	1600	42	56674	608997	ESR1 MCF7 (Invasive ductal breast carcinoma) ESR1	MCF7 (Invasive ductal breast carcinoma)	BTO:0000093	ESR1	Treatment: Vehicle for 60 mins Genotype: ER+/PR+	GTRD	EXP049938_MCF7--Invasive-ductal-breast-carcinoma-_ESR1_MACS_ESR1_MA0112.3.damo.pwm.bed	2998
1	1960	GATA3	1.56886	2.30259		9	973	567	3246	3246	1600	42	56674	608997	GATA3 MCF7 (Invasive ductal breast carcinoma) GATA3	MCF7 (Invasive ductal breast carcinoma)	BTO:0000093	GATA3		ENCODE	ENCSR000EWS_MCF-7_GATA3_MACS_GATA3_MA0037.3.damo.pwm.bed	10588
1	4000	TP53	1.56886	2.30259		9	973	567	3246	3246	1600	42	56674	608997	TP53 MCF10A (breast epithelial cells) TP53	MCF10A (breast epithelial cells)	BTO:0001939	TP53	Treatment: DMSO for 6 hrs;	GTRD	EXP057963_MCF10A--breast-epithelial-cells-_TP53_MACS_TP53_MA0106.3.damo.pwm.bed	4006
1	2349	JUN	1.56847	1.32412		60	976	1288	1549	1549	1270	487	56623	608552	JUN A549 (lung carcinoma) JUN	A549 (lung carcinoma)	BTO:0000018	JUN	100nM dexamethasone (CHEBI:41879) for 5 minute	GTRD	EXP040322_A549--lung-carcinoma-_JUN_MACS_JUN_MA0099.3.damo.pwm.bed	18128
1	2240	JUN	1.56397	1.26536		83	977	1366	1162	1366	1170	705	56600	608334	JUN K562 (myelogenous leukemia) JUN	K562 (myelogenous leukemia)	NULL	JUN	NULL	GTRD	EXP000309_K562--myelogenous-leukemia-_JUN_MACS_JUN_MA1132.1.damo.pwm.bed	28343
1	271	BACH1	1.55582	1.64722		21	978	958	2692	2692	1540	137	56662	608902	BACH1 K562 (myelogenous leukemia) BACH1	K562 (myelogenous leukemia)	NULL	BACH1	NA	ENCODE	ENCSR740NPG_K562_BACH1_MACS_BACH1_MA0591.1.damo.pwm.bed	6121
1	1959	GATA3	1.55142	1.46154		34	979	1131	2222	2222	1440	250	56649	608789	GATA3 SK-N-SH (neuroblastoma) GATA3	SK-N-SH (neuroblastoma)	BTO:0001620	GATA3		ENCODE	ENCSR000BTH_SK-N-SH_GATA3_MACS_GATA3_MA0037.3.damo.pwm.bed	95522
1	1923	GATA1	1.55102	1.79099		16	980	841	2917	2917	1580	96	56667	608943	GATA1 K562 (myelogenous leukemia) GATA1	K562 (myelogenous leukemia)	NULL	GATA1	MYO1D Hub KO	GTRD	EXP040811_K562--myelogenous-leukemia-_GATA1_MACS_GATA1_MA0140.2.damo.pwm.bed	5256
1	1837	FOXA2	1.55004	1.40773		41	981	1177	2008	2008	1390	313	56642	608726	FOXA2 BJ (fibroblasts) FOXA2	BJ (fibroblasts)	NULL	FOXA2	Treatment: to induce FOXA2, doxycycline was added at 5ug/mL Genotype: FOXA2 mimo	GTRD	EXP049299_BJ--fibroblasts-_FOXA2_MACS_FOXA2_MA0047.3.damo.pwm.bed	117553
1	1681	FOXA1	1.53959	1.48724		31	982	1105	2330	2330	1470	224	56652	608815	FOXA1 MCF7 (Invasive ductal breast carcinoma) FOXA1	MCF7 (Invasive ductal breast carcinoma)	BTO:0000093	FOXA1		GTRD	EXP038763_MCF7--Invasive-ductal-breast-carcinoma-_FOXA1_MACS_FOXA1_MA0148.4.damo.pwm.bed	66240
1	3843	TEAD4	1.52942	1.71176		18	983	910	2837	2837	1580	113	56665	608926	TEAD4 HuCCT1 (intrahepatic cholangiocarcinoma) TEAD4	HuCCT1 (intrahepatic cholangiocarcinoma)	BTO:0003911	TEAD4		GEO	GSE68296_tead4_hucct1_MACS_TEAD4_MA0809.2.damo.pwm.bed	7660
1	256	ATF3	1.52388	1.18791		144	984	1478	392	1478	951	1303	56539	607736	ATF3 HCT-116 (colon carcinoma) ATF3	HCT-116 (colon carcinoma)	BTO:0001109	ATF3	CAMP	GEO	GSE74355_atf3_htc116-camp_MACS_ATF3_MA0605.2.damo.pwm.bed	51889
1	2968	NEUROG2	1.5193	2.24907		9	985	595	3246	3246	1610	43	56674	608996	NEUROG2 MRC-5 (fetal lung fibroblasts) NEUROG2	MRC-5 (fetal lung fibroblasts)	BTO:0001590	NEUROG2	0.5 DPT	GTRD	EXP037147_MRC-5--fetal-lung-fibroblasts-_NEUROG2_MACS_NEUROG2_MA0669.1.damo.pwm.bed	13256
1	1214	ESR1	1.51929	1.48062		31	986	1113	2330	2330	1480	225	56652	608814	ESR1 MCF7 (Invasive ductal breast carcinoma) ESR1	MCF7 (Invasive ductal breast carcinoma)	BTO:0000093	ESR1	E2 treatment	GTRD	EXP036170_MCF7--Invasive-ductal-breast-carcinoma-_ESR1_MACS_ESR1_MA0112.3.damo.pwm.bed	15658
1	1634	FOXA1	1.51748	1.32064		58	987	1291	1586	1586	1290	472	56625	608567	FOXA1 A549 (lung carcinoma) FOXA1	A549 (lung carcinoma)	BTO:0000018	FOXA1	1 h with 100 nM Dexamethasone (Myers)	ENCODE	ENCSR000BPX_A549_FOXA1_MACS_FOXA1_MA0148.4.damo.pwm.bed	52980
1	1232	ESR1	1.50337	1.62351		21	988	971	2692	2692	1550	139	56662	608900	ESR1 MCF7 (Invasive ductal breast carcinoma) ESR1	MCF7 (Invasive ductal breast carcinoma)	BTO:0000093	ESR1	E2	GTRD	EXP037445_MCF7--Invasive-ductal-breast-carcinoma-_ESR1_MACS_ESR1_MA0112.3.damo.pwm.bed	7316
1	2025	GATA4	1.50059	1.28033		71	989	1351	1366	1366	1240	596	56612	608443	GATA4 AGS (gastric adenocarcinoma) GATA4	AGS (gastric adenocarcinoma)	BTO:0001007	GATA4		GEO	GSE51705_gata4_ags_MACS_GATA4_MA0482.2.damo.pwm.bed	59640
1	2229	JUN	1.4983	1.22836		100	990	1417	881	1417	1100	875	56583	608164	JUN K562 (myelogenous leukemia) JUN	K562 (myelogenous leukemia)	NULL	JUN		ENCODE	ENCSR000FAH_K562_JUN_MACS_JUN_MA0488.1.damo.pwm.bed	22725
1	1281	ESR1	1.49732	1.40023		40	991	1187	2032	2032	1400	307	56643	608732	ESR1 MCF7 (Invasive ductal breast carcinoma) ESR1	MCF7 (Invasive ductal breast carcinoma)	BTO:0000093	ESR1		GTRD	EXP038769_MCF7--Invasive-ductal-breast-carcinoma-_ESR1_MACS_ESR1_MA0112.3.damo.pwm.bed	12074
1	1766	FOXA1	1.48818	2.10699		10	992	654	3191	3191	1610	51	56673	608988	FOXA1 LNCaP C4-2B (prostate carcinoma) FOXA1	LNCaP C4-2B (prostate carcinoma)	BTO:0004959	FOXA1		GEO	GSE40050_foxa1_c42b_MACS_FOXA1_MA0148.4.damo.pwm.bed	10874
1	1780	FOXA1	1.48818	2.10699		10	992	654	3191	3191	1610	51	56673	608988	FOXA1 LNCaP (prostate carcinoma) FOXA1	LNCaP (prostate carcinoma)	BTO:0001321	FOXA1	DHT24H	GEO	GSE58428_foxa1_lncap-dht24h_MACS_FOXA1_MA0148.4.damo.pwm.bed	11460
1	1721	FOXA1	1.4856	1.544		25	994	1027	2559	2559	1530	174	56658	608865	FOXA1 22RV1 (prostate carcinoma) FOXA1	22RV1 (prostate carcinoma)	BTO:0002999	FOXA1	Treatment: R1881	GTRD	EXP048915_22RV1--prostate-carcinoma-_FOXA1_MACS_FOXA1_MA0148.4.damo.pwm.bed	34079
1	1971	GATA3	1.4856	1.544		25	994	1027	2559	2559	1530	174	56658	608865	GATA3 MCF7 (Invasive ductal breast carcinoma) GATA3	MCF7 (Invasive ductal breast carcinoma)	BTO:0000093	GATA3		GTRD	EXP039573_MCF7--Invasive-ductal-breast-carcinoma-_GATA3_MACS_GATA3_MA0037.3.damo.pwm.bed	36204
1	1737	FOXA1	1.48487	1.79098		15	996	842	2959	2959	1600	90	56668	608949	FOXA1 LNCaP (prostate carcinoma) FOXA1	LNCaP (prostate carcinoma)	BTO:0001321	FOXA1	Treatment: FA (control)	GTRD	EXP053226_LNCaP--prostate-carcinoma-_FOXA1_MACS_FOXA1_MA0148.4.damo.pwm.bed	31696
1	1406	ESR1	1.48444	1.83463		14	997	814	3003	3003	1600	82	56669	608957	ESR1 MCF7 (Invasive ductal breast carcinoma) ESR1	MCF7 (Invasive ductal breast carcinoma)	BTO:0000093	ESR1	E2_JQ1	GEO	GSE55921_esr1_mcf7-e2-jq1_MACS_ESR1_MA0112.3.damo.pwm.bed	2603
1	3560	SIX2	1.47623	1.41504		37	998	1169	2121	2121	1430	281	56646	608758	SIX2 kidney SIX2	kidney	BTO:0000671	SIX2	fetal_16w	GEO	GSE75948_six2_fetal-kidney-16w_MACS_SIX2_MA1119.1.damo.pwm.bed	22009
1	289	BCL6B	1.47571	3.90699		4	999	158	3573	3573	1580	11	56679	609028	BCL6B HEK293 (embryonic kidney) BCL6B	HEK293 (embryonic kidney)	NULL	BCL6B	NA	GTRD	EXP040074_HEK293--embryonic-kidney-_BCL6B_MACS_BCL6B_MA0731.1.damo.pwm.bed	1777
1	4045	TP63	1.47209	1.68198		18	1000	928	2837	2837	1590	115	56665	608924	TP63 KYSE70 (esophageal squamous carcinoma) TP63	KYSE70 (esophageal squamous carcinoma)	NULL	TP63		GEO	GSE46837_tp63_kyse70_MACS_TP63_MA0525.2.damo.pwm.bed	2712
1	1260	ESR1	1.46834	1.38032		42	1001	1213	1979	1979	1400	327	56641	608712	ESR1 MCF7 (Invasive ductal breast carcinoma) ESR1	MCF7 (Invasive ductal breast carcinoma)	BTO:0000093	ESR1	E2	GTRD	EXP038373_MCF7--Invasive-ductal-breast-carcinoma-_ESR1_MACS_ESR1_MA0112.3.damo.pwm.bed	15427
1	1832	FOXA2	1.46634	1.31694		56	1002	1302	1614	1614	1310	457	56627	608582	FOXA2 KerCT (keratenocytes) FOXA2	KerCT (keratenocytes)	NULL	FOXA2	Treatment: to induce FOXA2, doxycycline was added at 5ug/mL	GTRD	EXP049289_KerCT--keratenocytes-_FOXA2_MACS_FOXA2_MA0047.3.damo.pwm.bed	112221
1	3832	TEAD4	1.46397	1.7073		17	1003	912	2880	2880	1600	107	56666	608932	TEAD4 HepG2 (hepatoblastoma) TEAD4	HepG2 (hepatoblastoma)	BTO:0000599	TEAD4		ENCODE	ENCSR000BRP_HepG2_TEAD4_MACS_TEAD4_MA0809.2.damo.pwm.bed	8413
1	3500	RUNX1	1.46183	1.47211		30	1004	1119	2382	2382	1500	219	56653	608820	RUNX1 Jurkat (T-cells) RUNX1	Jurkat (T-cells)	BTO:0000661	RUNX1		GEO	GSE68976_runx1_jurkat_MACS_RUNX1_MA0002.2.damo.pwm.bed	17007
1	123	AR	1.46158	2.32328		8	1005	556	3306	3306	1620	37	56675	609002	AR LNCaP (prostate carcinoma) AR	LNCaP (prostate carcinoma)	BTO:0001321	AR	Genotype: GREB1 knockout; Treatment: shGREB1;	GTRD	EXP058317_LNCaP--prostate-carcinoma-_AR_MACS_AR_MA0007.3.damo.pwm.bed	2695
1	3981	TP53	1.45759	1.92468		12	1006	758	3086	3086	1620	67	56671	608972	TP53 PHA-simulated human T-lynphocytes TP53	PHA-simulated human T-lynphocytes	NULL	TP53	Treatment: 10 uM Nutlin-3 for 24 hrs Source: healthy volunteer #90	GTRD	EXP048271_PHA-simulated-human-T-lynphocytes_TP53_MACS_TP53_MA0106.3.damo.pwm.bed	3055
1	3459	RUNX1	1.45699	1.43287		34	1007	1149	2222	2222	1460	255	56649	608784	RUNX1 Kasumi-1 (acute myeloblastic leukemia) RUNX1	Kasumi-1 (acute myeloblastic leukemia)	BTO:0004136	RUNX1		GTRD	EXP031176_Kasumi-1--acute-myeloblastic-leukemia-_RUNX1_MACS_RUNX1_MA0002.2.damo.pwm.bed	12688
1	3282	PPARG	1.45515	5.37326		3	1008	68	3648	3648	1570	6	56680	609033	PPARG macrophages PPARG	macrophages	NULL	PPARG		Array Express	ERP008801_pparg_macrophage_MACS_PPARG_MA0066.1.damo.pwm.bed	253
1	2477	JUNB	1.45089	1.81255		14	1009	828	3003	3003	1610	83	56669	608956	JUNB K562 (myelogenous leukemia) JUNB	K562 (myelogenous leukemia)	NULL	JUNB		ENCODE	ENCSR795IYP_K562_JUNB_MACS_JUNB_MA0490.2.damo.pwm.bed	4064
1	2427	JUN	1.4498	1.3544		46	1010	1237	1867	1867	1370	365	56637	608674	JUN definitive endoderm from HUES8 JUN	definitive endoderm from HUES8	NULL	JUN	Genotype: SOX17-GFP knockout; Treatment: DMSO;	GTRD	EXP057912_definitive-endoderm-from-HUES8_JUN_MACS_JUN_MA0099.3.damo.pwm.bed	31142
1	293	BHLHE40	1.44206	1.1359		235	1011	1565	73	1565	883	2224	56448	606815	BHLHE40 HepG2 (hepatoblastoma) BHLHE40	HepG2 (hepatoblastoma)	BTO:0000599	BHLHE40	NA	ENCODE	ENCSR000EDT_HepG2_BHLHE40_MACS_BHLHE40_MA0464.2.damo.pwm.bed	18512
1	3561	SIX2	1.43511	1.29745		60	1012	1330	1549	1549	1300	497	56623	608542	SIX2 kidney SIX2	kidney	BTO:0000671	SIX2	fetal_17w	GEO	GSE75948_six2_fetal-kidney-17w_MACS_SIX2_MA1119.1.damo.pwm.bed	43926
1	1202	ESR1	1.43503	1.51028		26	1013	1078	2522	2522	1540	185	56657	608854	ESR1 MCF7 (Invasive ductal breast carcinoma) ESR1	MCF7 (Invasive ductal breast carcinoma)	BTO:0000093	ESR1	cells transfected with siCTL, and 1hr with 100nM E2, double crosslinked	GTRD	EXP034122_MCF7--Invasive-ductal-breast-carcinoma-_ESR1_MACS_ESR1_MA0112.3.damo.pwm.bed	9993
1	2091	HIF1A	1.43249	1.33655		49	1014	1266	1791	1791	1360	394	56634	608645	HIF1A HepG2 (hepatoblastoma) HIF1A	HepG2 (hepatoblastoma)	BTO:0000599	HIF1A	Treatment: degree of hypoxia 0.5%, duration of hypoxia 16 hours	GTRD	EXP048737_HepG2--hepatoblastoma-_HIF1A_MACS_HIF1A_MA0259.1.damo.pwm.bed	3131
1	2289	JUN	1.4301	1.2186		100	1015	1430	881	1430	1110	882	56583	608157	JUN HAEC (human aortic endothelial cells) JUN	HAEC (human aortic endothelial cells)	NULL	JUN	IL1b, 4h	GTRD	EXP038043_HAEC--human-aortic-endothelial-cells-_JUN_MACS_JUN_MA1127.1.damo.pwm.bed	44588
1	1160	ESR1	1.42867	1.31597		54	1016	1304	1664	1664	1330	441	56629	608598	ESR1 MCF7 (Invasive ductal breast carcinoma) ESR1	MCF7 (Invasive ductal breast carcinoma)	BTO:0000093	ESR1		Array Express	ERP000209_esr1_mcf7_MACS_ESR1_MA0112.3.damo.pwm.bed	15953
1	1996	GATA3	1.42743	1.71934		16	1017	898	2917	2917	1610	100	56667	608939	GATA3 T47D (invasive ductal carcinoma) GATA3	T47D (invasive ductal carcinoma)	BTO:0001248	GATA3		GEO	GSE51274_gata3_t47d_MACS_GATA3_MA0037.3.damo.pwm.bed	27000
1	2085	HIF1A	1.42376	1.34336		47	1018	1244	1840	1840	1370	376	56636	608663	HIF1A RCC4 (kidney cancer cell line) HIF1A	RCC4 (kidney cancer cell line)	BTO:0005691	HIF1A	Treatment: degree of hypoxia - normoxia	GTRD	EXP048722_RCC4--kidney-cancer-cell-line-_HIF1A_MACS_HIF1A_MA0259.1.damo.pwm.bed	3020
1	1848	FOXA3	1.41806	1.30338		57	1019	1319	1601	1601	1310	470	56626	608569	FOXA3 HepG2 (hepatoblastoma) FOXA3	HepG2 (hepatoblastoma)	BTO:0000599	FOXA3	NA	GTRD	EXP039891_HepG2--hepatoblastoma-_FOXA3_MACS_FOXA3_MA1683.1.damo.pwm.bed	45846
1	1530	FOS	1.41805	1.79097		14	1020	843	3003	3003	1620	84	56669	608955	FOS MCF7 (Invasive ductal breast carcinoma) FOS	MCF7 (Invasive ductal breast carcinoma)	BTO:0000093	FOS	E2	GTRD	EXP000619_MCF7--Invasive-ductal-breast-carcinoma-_FOS_MACS_FOS_MA0099.3.damo.pwm.bed	8690
1	1916	GATA1	1.41802	1.33316		49	1021	1273	1791	1791	1360	395	56634	608644	GATA1 CD34+ bone marrow cell-derived erythroid progenitors GATA1	CD34+ bone marrow cell-derived erythroid progenitors	NULL	GATA1		GTRD	EXP038306_CD34--bone-marrow-cell-derived-erythroid-progenitors_GATA1_MACS_GATA1_MA0035.4.damo.pwm.bed	72354
1	4107	VDR	1.41359	1.50216		26	1022	1088	2522	2522	1540	186	56657	608853	VDR LX-2 (hepatic stellate cells) VDR	LX-2 (hepatic stellate cells)	BTO:0003516	VDR	CALCIPOTRIOL_TGFB1	GEO	GSE38103_vdr_lx2-calcipotriol-tgfb1_MACS_VDR_MA0693.2.damo.pwm.bed	16554
1	1984	GATA3	1.4121	10.7451		2	1023	10	3731	3731	1590	2	56681	609037	GATA3 T47D (invasive ductal carcinoma) GATA3	T47D (invasive ductal carcinoma)	BTO:0001248	GATA3	Passsage: <10 Genotype: wt/R330fs mutant with CRISPR	GTRD	EXP049906_T47D--invasive-ductal-carcinoma-_GATA3_MACS_GATA3_MA0037.3.damo.pwm.bed	2260
1	1782	FOXA1	1.40965	1.48794		27	1024	1103	2482	2482	1540	195	56656	608844	FOXA1 VCaP (prostate carcinoma) FOXA1	VCaP (prostate carcinoma)	BTO:0003215	FOXA1	DHT24H	GEO	GSE58428_foxa1_vcap-dht24h_MACS_FOXA1_MA0148.4.damo.pwm.bed	47458
1	2287	JUN	1.40382	1.19426		119	1025	1453	611	1453	1030	1071	56564	607968	JUN HAEC (human aortic endothelial cells) JUN	HAEC (human aortic endothelial cells)	NULL	JUN	IL1b, 4h	GTRD	EXP038043_HAEC--human-aortic-endothelial-cells-_JUN_MACS_JUN_MA0488.1.damo.pwm.bed	47423
1	3959	TP53	1.40312	2.02748		10	1026	689	3191	3191	1640	53	56673	608986	TP53 MCF7 (Invasive ductal breast carcinoma) TP53	MCF7 (Invasive ductal breast carcinoma)	BTO:0000093	TP53	irradiation 1h	GTRD	EXP036825_MCF7--Invasive-ductal-breast-carcinoma-_TP53_MACS_TP53_MA0106.3.damo.pwm.bed	4156
1	2385	JUN	1.40305	1.57808		21	1027	1007	2692	2692	1580	143	56662	608896	JUN HUVEC-C (HUVEC, umbilical vein endothelial cells) JUN	HUVEC-C (HUVEC, umbilical vein endothelial cells)	BTO:0001949	JUN	Treatment: agent VEGF, timepoint 0 Passage: P3-6	GTRD	EXP048209_HUVEC-C--HUVEC--umbilical-vein-endothelial-cells-_JUN_MACS_JUN_MA1128.1.damo.pwm.bed	6447
1	2233	JUN	1.40047	1.2443		80	1028	1398	1213	1398	1210	691	56603	608348	JUN K562 (myelogenous leukemia) JUN	K562 (myelogenous leukemia)	NULL	JUN	NULL	GTRD	EXP000309_K562--myelogenous-leukemia-_JUN_MACS_JUN_MA0099.3.damo.pwm.bed	29110
1	1687	FOXA1	1.39772	1.29591		58	1029	1333	1586	1586	1320	481	56625	608558	FOXA1 MCF7 (Invasive ductal breast carcinoma) FOXA1	MCF7 (Invasive ductal breast carcinoma)	BTO:0000093	FOXA1	Cocktail_90	GTRD	EXP038788_MCF7--Invasive-ductal-breast-carcinoma-_FOXA1_MACS_FOXA1_MA0148.4.damo.pwm.bed	71083
1	1779	FOXA1	1.39243	1.49412		26	1030	1098	2522	2522	1550	187	56657	608852	FOXA1 LNCaP (prostate carcinoma) FOXA1	LNCaP (prostate carcinoma)	BTO:0001321	FOXA1		GEO	GSE56288_foxa1_lncap_MACS_FOXA1_MA0148.4.damo.pwm.bed	22516
1	1269	ESR1	1.39078	1.31493		52	1031	1305	1718	1718	1350	425	56631	608614	ESR1 T47D (invasive ductal carcinoma) ESR1	T47D (invasive ductal carcinoma)	BTO:0001248	ESR1	Doxycycline	GTRD	EXP038382_T47D--invasive-ductal-carcinoma-_ESR1_MACS_ESR1_MA0112.3.damo.pwm.bed	17182
1	198	AR	1.38807	1.30707		54	1032	1311	1664	1664	1340	444	56629	608595	AR AR	NA	NA	AR	NA	GEO	GSE71704_AR_c42_MACS_AR_MA0007.3.damo.pwm.bed	11087
1	1652	FOXA1	1.38591	1.76989		14	1033	863	3003	3003	1630	85	56669	608954	FOXA1 VCaP (prostate carcinoma) FOXA1	VCaP (prostate carcinoma)	BTO:0003215	FOXA1	regular medium	GTRD	EXP000721_VCaP--prostate-carcinoma-_FOXA1_MACS_FOXA1_MA0148.4.damo.pwm.bed	15841
1	1925	GATA1	1.38476	1.86873		12	1034	789	3086	3086	1640	69	56671	608970	GATA1 CD34+ cells GATA1	CD34+ cells	NULL	GATA1	ERYTH_BMP	GEO	GSE29194_gata1_CD34-eryth-bmp_MACS_GATA1_MA0035.4.damo.pwm.bed	17205
1	2136	HNF4A	1.3832	1.43593		31	1035	1147	2330	2330	1500	232	56652	608807	HNF4A liver HNF4A	liver	BTO:0000759	HNF4A		GTRD	EXP039987_liver_HNF4A_MACS_HNF4A_MA0114.4.damo.pwm.bed	36215
1	2965	NEUROD1	1.38026	3.58171		4	1036	200	3573	3573	1600	12	56679	609027	NEUROD1 NCI-H524 (small cell lung carcinoma) NEUROD1	NCI-H524 (small cell lung carcinoma)	BTO:0004825	NEUROD1		GEO	GSE69394_neurod1_h524_MACS_NEUROD1_MA1109.1.damo.pwm.bed	2260
1	3499	RUNX1	1.36906	1.68562		16	1037	926	2917	2917	1630	102	56667	608937	RUNX1 U937 (adult acute monocytic leukemia) RUNX1	U937 (adult acute monocytic leukemia)	BTO:0001412	RUNX1		GEO	GSE65427_runx1_u937_MACS_RUNX1_MA0002.2.damo.pwm.bed	5566
1	1245	ESR1	1.36627	1.34334		44	1038	1245	1926	1926	1400	352	56639	608687	ESR1 MCF7 (Invasive ductal breast carcinoma) ESR1	MCF7 (Invasive ductal breast carcinoma)	BTO:0000093	ESR1	NoTreat	GTRD	EXP038335_MCF7--Invasive-ductal-breast-carcinoma-_ESR1_MACS_ESR1_MA0112.3.damo.pwm.bed	13663
1	4055	TP63	1.36459	1.42977		31	1039	1158	2330	2330	1510	233	56652	608806	TP63 HaCaT (keratinocytes) TP63	HaCaT (keratinocytes)	BTO:0000552	TP63	dnRAS_TGFB	GEO	GSE60814_tp63_hacat-dnras-tgfb_MACS_TP63_MA0525.2.damo.pwm.bed	7195
1	2604	JUND	1.36246	1.98995		10	1040	720	3191	3191	1650	54	56673	608985	JUND GM12878 (female B-cells lymphoblastoid cell line) JUND	GM12878 (female B-cells lymphoblastoid cell line)	NULL	JUND	NULL	GTRD	EXP000436_GM12878--female-B-cells-_JUND_MACS_JUND_MA1142.1.damo.pwm.bed	10087
1	1838	FOXA2	1.36082	1.71475		15	1041	908	2959	2959	1640	94	56668	608945	FOXA2 BJ (fibroblasts) FOXA2	BJ (fibroblasts)	NULL	FOXA2	Treatment: to induce FOXA2, doxycycline was added at 5ug/mL Genotype: FOXA2 unind	GTRD	EXP049302_BJ--fibroblasts-_FOXA2_MACS_FOXA2_MA0047.3.damo.pwm.bed	18617
1	2092	HIF1A	1.35577	1.30341		53	1042	1318	1687	1687	1350	437	56630	608602	HIF1A HepG2 (hepatoblastoma) HIF1A	HepG2 (hepatoblastoma)	BTO:0000599	HIF1A	Treatment: degree of hypoxia 0.5%, duration of hypoxia 16 hours	GTRD	EXP048737_HepG2--hepatoblastoma-_HIF1A_MACS_HIF1A_MA1106.1.damo.pwm.bed	3126
1	3744	STAT3	1.35139	1.33953		44	1043	1262	1926	1926	1410	353	56639	608686	STAT3 SU-DHL-1 (Anaplastic large cell lymphoma) STAT3	SU-DHL-1 (Anaplastic large cell lymphoma)	BTO:0005058	STAT3	Treatment: DMSO for 3 hrs	GTRD	EXP053281_SU-DHL-1--Anaplastic-large-cell-lymphoma-_STAT3_MACS_STAT3_MA0144.2.damo.pwm.bed	13426
1	4017	TP53	1.35049	1.79095		13	1044	844	3049	3049	1650	78	56670	608961	TP53 keratinocytes TP53	keratinocytes	NULL	TP53	ADRIA	GEO	GSE56674_tp53_keratinocyte-adria_MACS_TP53_MA0106.3.damo.pwm.bed	6971
1	2024	GATA4	1.34616	1.3289		46	1045	1279	1867	1867	1400	372	56637	608667	GATA4 BJ (fibroblasts) GATA4	BJ (fibroblasts)	NULL	GATA4	Genotype: Clonal FOXA2 doxycycline inducible cells, FOXA2 and GATA4 coexpressing	GTRD	EXP049377_BJ--fibroblasts-_GATA4_MACS_GATA4_MA0482.2.damo.pwm.bed	53558
1	1957	GATA3	1.34614	1.44278		29	1046	1145	2412	2412	1530	216	56654	608823	GATA3 T47D (invasive ductal carcinoma) GATA3	T47D (invasive ductal carcinoma)	BTO:0001248	GATA3	1 h with 0.02% Dimethyl sufloxide (DMSO) (Myers)	ENCODE	ENCSR000BMX_T47D_GATA3_MACS_GATA3_MA0037.3.damo.pwm.bed	34650
1	3490	RUNX1	1.3407	1.66925		16	1047	938	2917	2917	1630	103	56667	608936	RUNX1 Jurkat (T-cells) RUNX1	Jurkat (T-cells)	BTO:0000661	RUNX1		GEO	GSE42575_runx1_jurkat_MACS_RUNX1_MA0002.2.damo.pwm.bed	3694
1	1932	GATA2	1.34027	1.37585		37	1048	1217	2121	2121	1460	289	56646	608750	GATA2 SH-SY5Y (neuroblastoma) GATA2	SH-SY5Y (neuroblastoma)	BTO:0000793	GATA2		ENCODE	ENCSR000EYB_SH-SY5Y_GATA2_MACS_GATA2_MA0036.3.damo.pwm.bed	44579
1	2300	JUN	1.32868	1.45802		27	1049	1135	2482	2482	1560	199	56656	608840	JUN HAEC (human aortic endothelial cells) JUN	HAEC (human aortic endothelial cells)	NULL	JUN	oxpapc, 4h	GTRD	EXP038044_HAEC--human-aortic-endothelial-cells-_JUN_MACS_JUN_MA1132.1.damo.pwm.bed	12303
1	1220	ESR1	1.32807	4.60511		3	1050	107	3648	3648	1600	7	56680	609032	ESR1 MCF7 (Invasive ductal breast carcinoma) ESR1	MCF7 (Invasive ductal breast carcinoma)	BTO:0000093	ESR1	E2	GTRD	EXP036390_MCF7--Invasive-ductal-breast-carcinoma-_ESR1_MACS_ESR1_MA0112.3.damo.pwm.bed	247
1	1805	FOXA1	1.32366	1.7292		14	1051	889	3003	3003	1650	87	56669	608952	FOXA1 T47D (invasive ductal carcinoma) FOXA1	T47D (invasive ductal carcinoma)	BTO:0001248	FOXA1	E2	GEO	GSE72249_foxa1_t47d-e2_MACS_FOXA1_MA0148.4.damo.pwm.bed	17954
1	1230	ESR1	1.31973	1.23229		79	1052	1411	1237	1411	1230	689	56604	608350	ESR1 MCF7 (Invasive ductal breast carcinoma) ESR1	MCF7 (Invasive ductal breast carcinoma)	BTO:0000093	ESR1	TNFa for 45m	GTRD	EXP036983_MCF7--Invasive-ductal-breast-carcinoma-_ESR1_MACS_ESR1_MA0112.3.damo.pwm.bed	22345
1	2732	MEF2B	1.31814	1.76828		13	1053	865	3049	3049	1660	79	56670	608960	MEF2B HEK293-A MEF2B	HEK293-A	NULL	MEF2B	Genotype: wildtype MEF2B-V5;	GTRD	EXP055128_HEK293-A_MEF2B_MACS_MEF2B_MA0660.1.damo.pwm.bed	16216
1	3797	TCF4	1.31659	1.87612		11	1054	784	3140	3140	1660	63	56672	608976	TCF4 SH-SY5Y (neuroblastoma) TCF4	SH-SY5Y (neuroblastoma)	BTO:0000793	TCF4	Treatment: none	GTRD	EXP049704_SH-SY5Y--neuroblastoma-_TCF4_MACS_TCF4_MA0830.2.damo.pwm.bed	8086
1	1735	FOXA1	1.31607	1.55737		20	1055	1019	2740	2740	1600	138	56663	608901	FOXA1 LNCaP95 FOXA1	LNCaP95	NULL	FOXA1	Treatment: 10 nM ETOH for 4 hrs Genotype: shARv7 transfection	GTRD	EXP052941_LNCaP95_FOXA1_MACS_FOXA1_MA0148.4.damo.pwm.bed	35823
1	283	BATF3	1.31562	2.14909		8	1056	634	3306	3306	1670	40	56675	608999	BATF3 KK1 (Adult T acute lymphoblastic leukemia) BATF3	KK1 (Adult T acute lymphoblastic leukemia)	NULL	BATF3	Treatment: BirA enzyme were transduced with N-terminally tagged BATF3 (pRCMV/TO-flag-BIOTIN-BATF3-puro)	GTRD	EXP049476_KK1--Adult-T-acute-lymphoblastic-leukemia-_BATF3_MACS_BATF3_MA0835.2.damo.pwm.bed	10506
1	1689	FOXA1	1.31546	1.81617		12	1057	827	3086	3086	1660	71	56671	608968	FOXA1 liver FOXA1	liver	BTO:0000759	FOXA1		GTRD	EXP039777_liver_FOXA1_MACS_FOXA1_MA0148.4.damo.pwm.bed	13900
1	4087	USF2	1.3072	1.14079		187	1058	1552	170	1552	927	1762	56496	607277	USF2 HepG2 (hepatoblastoma) USF2	HepG2 (hepatoblastoma)	BTO:0000599	USF2		GTRD	EXP038547_HepG2--hepatoblastoma-_USF2_MACS_USF2_MA0526.3.damo.pwm.bed	23582
1	1316	ESR1	1.30623	1.30668		49	1059	1312	1791	1791	1390	403	56634	608636	ESR1 MCF7 (Invasive ductal breast carcinoma) ESR1	MCF7 (Invasive ductal breast carcinoma)	BTO:0000093	ESR1	Treatment: vehicle(DMSO 2 hr); Passage: p19;	GTRD	EXP047699_MCF7--Invasive-ductal-breast-carcinoma-_ESR1_MACS_ESR1_MA0112.3.damo.pwm.bed	20433
1	2235	JUN	1.30095	1.1661		138	1060	1512	445	1512	1010	1272	56545	607767	JUN K562 (myelogenous leukemia) JUN	K562 (myelogenous leukemia)	NULL	JUN	NULL	GTRD	EXP000309_K562--myelogenous-leukemia-_JUN_MACS_JUN_MA0488.1.damo.pwm.bed	32648
1	201	AR	1.29507	2.0148		9	1061	699	3246	3246	1670	48	56674	608991	AR MDA-MB-453 (breast adenocarcinoma) AR	MDA-MB-453 (breast adenocarcinoma)	BTO:0001908	AR	MPA	GEO	GSE74069_AR_mdamb45-mpa_MACS_AR_MA0007.3.damo.pwm.bed	6213
1	1238	ESR1	1.29274	1.30345		49	1062	1317	1791	1791	1390	404	56634	608635	ESR1 MCF7 (Invasive ductal breast carcinoma) ESR1	MCF7 (Invasive ductal breast carcinoma)	BTO:0000093	ESR1	White Medium + E2	GTRD	EXP037775_MCF7--Invasive-ductal-breast-carcinoma-_ESR1_MACS_ESR1_MA0112.3.damo.pwm.bed	17939
1	2062	GRHL2	1.2831	1.33143		42	1063	1275	1979	1979	1440	339	56641	608700	GRHL2 MCF7 (Invasive ductal breast carcinoma) GRHL2	MCF7 (Invasive ductal breast carcinoma)	BTO:0000093	GRHL2	100nm E2 (45 min)	GTRD	EXP040965_MCF7--Invasive-ductal-breast-carcinoma-_GRHL2_MACS_GRHL2_MA1105.2.damo.pwm.bed	23226
1	2969	NEUROG2	1.27412	1.66171		15	1064	940	2959	2959	1650	97	56668	608942	NEUROG2 MRC-5 (fetal lung fibroblasts) NEUROG2	MRC-5 (fetal lung fibroblasts)	BTO:0001590	NEUROG2	0.5 DPT	GTRD	EXP037147_MRC-5--fetal-lung-fibroblasts-_NEUROG2_MACS_NEUROG2_MA1642.1.damo.pwm.bed	12616
1	3800	TCF4	1.27339	1.16828		130	1065	1505	514	1505	1030	1196	56553	607843	TCF4 TMD8 (diffuse large B-cell lymphoma) TCF4	TMD8 (diffuse large B-cell lymphoma)	NULL	TCF4	Treatment: 60ng/ml Tetracyclin for 24 hrs; Genotype: inducible TCF4 expression;	GTRD	EXP058278_TMD8--diffuse-large-B-cell-lymphoma-_TCF4_MACS_TCF4_MA0830.2.damo.pwm.bed	229894
1	278	BATF	1.27148	1.28764		52	1066	1342	1718	1718	1380	434	56631	608605	BATF GM12878 (female B-cells lymphoblastoid cell line) BATF	GM12878 (female B-cells lymphoblastoid cell line)	NULL	BATF	NA	ENCODE	ENCSR000BGT_GM12878_BATF_MACS_BATF_MA0462.2.damo.pwm.bed	51722
1	1813	FOXA1	1.26577	1.23938		70	1067	1404	1391	1404	1290	607	56613	608432	FOXA1 LNCaP (prostate carcinoma) FOXA1	LNCaP (prostate carcinoma)	BTO:0001321	FOXA1	DMSO	GEO	GSE83860_foxa1_lncap-dmso_MACS_FOXA1_MA0148.4.damo.pwm.bed	177567
1	1201	ESR1	1.26401	1.69033		14	1068	924	3003	3003	1660	89	56669	608950	ESR1 MCF7 (Invasive ductal breast carcinoma) ESR1	MCF7 (Invasive ductal breast carcinoma)	BTO:0000093	ESR1	cells transfected with siNCAPD3 and H2 together, and 1hr with 100nM E2, double crosslinked	GTRD	EXP034121_MCF7--Invasive-ductal-breast-carcinoma-_ESR1_MACS_ESR1_MA0112.3.damo.pwm.bed	4364
1	1768	FOXA1	1.2611	1.26692		58	1069	1361	1586	1586	1340	492	56625	608547	FOXA1 MCF7 (Invasive ductal breast carcinoma) FOXA1	MCF7 (Invasive ductal breast carcinoma)	BTO:0000093	FOXA1	SIGATA	GEO	GSE40129_foxa1_mcf7-sigata_MACS_FOXA1_MA0148.4.damo.pwm.bed	105907
1	1309	ESR1	1.25569	1.47998		23	1070	1114	2621	2621	1600	167	56660	608872	ESR1 MCF7 (Invasive ductal breast carcinoma) ESR1	MCF7 (Invasive ductal breast carcinoma)	BTO:0000093	ESR1	100nm E2 (90 min)	GTRD	EXP040958_MCF7--Invasive-ductal-breast-carcinoma-_ESR1_MACS_ESR1_MA0112.3.damo.pwm.bed	8439
1	68	AR	1.2545	1.97369		9	1071	727	3246	3246	1680	49	56674	608990	AR MCF-7 C4-12 (invasive breast ductal carcinoma) AR	MCF-7 C4-12 (invasive breast ductal carcinoma)	NULL	AR	Female	GTRD	EXP040661_MCF-7-C4-12--invasive-breast-ductal-carcinoma-_AR_MACS_AR_MA0007.3.damo.pwm.bed	1516
1	2999	NFE2L2	1.2545	1.97369		9	1071	727	3246	3246	1680	49	56674	608990	NFE2L2 HAEC (human aortic endothelial cells) NFE2L2	HAEC (human aortic endothelial cells)	NULL	NFE2L2	oxpapc, 4h	GTRD	EXP038047_HAEC--human-aortic-endothelial-cells-_NFE2L2_MACS_NFE2L2_MA0150.2.damo.pwm.bed	2664
1	1408	ESR1	1.25394	1.33902		39	1073	1263	2059	2059	1460	313	56644	608726	ESR1 MCF7 (Invasive ductal breast carcinoma) ESR1	MCF7 (Invasive ductal breast carcinoma)	BTO:0000093	ESR1	E2	GEO	GSE59530_esr1_mcf7-e2_MACS_ESR1_MA0112.3.damo.pwm.bed	21572
1	1909	GATA1	1.25157	1.42928		27	1074	1159	2482	2482	1570	203	56656	608836	GATA1 K562 (myelogenous leukemia) GATA1	K562 (myelogenous leukemia)	NULL	GATA1	bio	GTRD	EXP000939_K562--myelogenous-leukemia-_GATA1_MACS_GATA1_MA0140.2.damo.pwm.bed	22135
1	50	AR	1.25127	2.21227		7	1075	604	3368	3368	1680	34	56676	609005	AR LNCaP (prostate carcinoma) AR	LNCaP (prostate carcinoma)	BTO:0001321	AR	siOCT1	GTRD	EXP036107_LNCaP--prostate-carcinoma-_AR_MACS_AR_MA0007.3.damo.pwm.bed	4993
1	2990	NFE2	1.24949	1.7664		12	1076	866	3086	3086	1680	73	56671	608966	NFE2 K562 (myelogenous leukemia) NFE2	K562 (myelogenous leukemia)	NULL	NFE2		ENCODE	ENCSR000FAF_K562_NFE2_MACS_NFE2_MA0841.1.damo.pwm.bed	4041
1	2185	HSF1	1.24812	2.68629		5	1077	416	3495	3495	1660	20	56678	609019	HSF1 HME1 HSF1	HME1	NA	HSF1	HEAT	GEO	GSE38901_hsf1_hme1-heat_MACS_HSF1_MA0486.2.damo.pwm.bed	2679
1	1962	GATA3	1.24661	1.5885		17	1078	999	2880	2880	1650	115	56666	608924	GATA3 Th1-cells GATA3	Th1-cells	BTO:0001678	GATA3		GTRD	EXP031083_Th1-cells_GATA3_MACS_GATA3_MA0037.3.damo.pwm.bed	14516
1	1244	ESR1	1.24639	1.81848		11	1079	826	3140	3140	1680	65	56672	608974	ESR1 breast tumor xenograft ESR1	breast tumor xenograft	NULL	ESR1	estrogen plus progesterone	GTRD	EXP038286_breast-tumor-xenograft_ESR1_MACS_ESR1_MA0112.3.damo.pwm.bed	4210
1	2666	MAF	1.24636	1.52423		20	1080	1060	2740	2740	1630	141	56663	608898	MAF Th17-cells MAF	Th17-cells	BTO:0005655	MAF	CellType:pool of expanded Th17 clones; Tissue: primary Th17-IL-10+ lymphocytes; ActivationState: recently activeted;Day:5;	GTRD	EXP047557_Th17-cells_MAF_MACS_MAF_MA1520.1.damo.pwm.bed	6100
1	1655	FOXA1	1.24635	1.64475		15	1081	959	2959	2959	1670	98	56668	608941	FOXA1 CyT49-derived endodermal cells FOXA1	CyT49-derived endodermal cells	NULL	FOXA1	none	GTRD	EXP033207_CyT49-derived-endodermal-cells_FOXA1_MACS_FOXA1_MA0148.4.damo.pwm.bed	24003
1	4068	USF1	1.24319	1.17799		113	1082	1491	696	1491	1090	1031	56570	608008	USF1 GM12878 (female B-cells lymphoblastoid cell line) USF1	GM12878 (female B-cells lymphoblastoid cell line)	NULL	USF1		ENCODE	ENCSR000BGI_GM12878_USF1_MACS_USF1_MA0093.3.damo.pwm.bed	8568
1	3841	TEAD4	1.24265	1.38104		32	1083	1211	2292	2292	1530	249	56651	608790	TEAD4 SNU216 (gastric tubular adenocarcinoma) TEAD4	SNU216 (gastric tubular adenocarcinoma)	NULL	TEAD4		GEO	GSE44416_tead4_snu216_MACS_TEAD4_MA0809.2.damo.pwm.bed	21813
1	3075	NR2F2	1.24097	1.27113		55	1084	1356	1634	1634	1360	465	56628	608574	NR2F2 liver NR2F2	liver	BTO:0000759	NR2F2		GTRD	EXP039783_liver_NR2F2_MACS_NR2F2_MA1111.1.damo.pwm.bed	31337
1	3837	TEAD4	1.23236	1.43281		26	1085	1150	2522	2522	1590	195	56657	608844	TEAD4 SK-N-SH (neuroblastoma) TEAD4	SK-N-SH (neuroblastoma)	BTO:0001620	TEAD4		ENCODE	ENCSR000BUQ_SK-N-SH_TEAD4_MACS_TEAD4_MA0809.2.damo.pwm.bed	21714
1	3806	TCF7	1.22957	1.53511		19	1086	1037	2792	2792	1640	133	56664	608906	TCF7 HepG2 (hepatoblastoma) TCF7	HepG2 (hepatoblastoma)	BTO:0000599	TCF7		GTRD	EXP039875_HepG2--hepatoblastoma-_TCF7_MACS_TCF7_MA0769.2.damo.pwm.bed	16021
1	1172	ESR1	1.22923	1.36922		33	1087	1223	2259	2259	1520	259	56650	608780	ESR1 ZR-75-1 (invasive ductal carcinoma) ESR1	ZR-75-1 (invasive ductal carcinoma)	BTO:0003136	ESR1		Array Express	ERP000783_esr1_zr751_MACS_ESR1_MA0112.3.damo.pwm.bed	25666
1	2237	JUN	1.22153	1.16445		126	1088	1518	545	1518	1050	1163	56557	607876	JUN K562 (myelogenous leukemia) JUN	K562 (myelogenous leukemia)	NULL	JUN	NULL	GTRD	EXP000309_K562--myelogenous-leukemia-_JUN_MACS_JUN_MA1127.1.damo.pwm.bed	32543
1	173	AR	1.21744	4.02986		3	1089	145	3648	3648	1630	8	56680	609031	AR VCaP (prostate carcinoma) AR	VCaP (prostate carcinoma)	BTO:0003215	AR	ETOH24H	GEO	GSE58428_AR_vcap-etoh24h_MACS_AR_MA0007.3.damo.pwm.bed	550
1	1127	ERG	1.21744	4.02986		3	1089	145	3648	3648	1630	8	56680	609031	ERG RWPE1 (prostate epithelial cells) ERG	RWPE1 (prostate epithelial cells)	BTO:0003709	ERG		GTRD	EXP037057_RWPE1--prostate-epithelial-cells-_ERG_MACS_ERG_MA0474.2.damo.pwm.bed	300
1	3488	RUNX1	1.21744	4.02986		3	1089	145	3648	3648	1630	8	56680	609031	RUNX1 CCRF-CEM (T acute lymphoblastic leukemia) RUNX1	CCRF-CEM (T acute lymphoblastic leukemia)	BTO:0000736	RUNX1		GEO	GSE33850_runx1_ccrfcem_MACS_RUNX1_MA0002.2.damo.pwm.bed	280
1	177	AR	1.21523	7.16327		2	1092	38	3731	3731	1620	3	56681	609036	AR LNCaP (prostate carcinoma) AR	LNCaP (prostate carcinoma)	BTO:0001321	AR	ETOH_SHCTR	GEO	GSE61268_AR_lncap-etoh-shctr_MACS_AR_MA0007.3.damo.pwm.bed	325
1	211	AR	1.21523	7.16327		2	1092	38	3731	3731	1620	3	56681	609036	AR LNCaP (prostate carcinoma) AR	LNCaP (prostate carcinoma)	BTO:0001321	AR	DMSO	GEO	GSE83860_AR_lncap-dmso_MACS_AR_MA0007.3.damo.pwm.bed	663
1	3955	TP53	1.21523	7.16327		2	1092	38	3731	3731	1620	3	56681	609036	TP53 lymphoblastoid cells TP53	lymphoblastoid cells	NULL	TP53	ionizing radiation	GTRD	EXP030855_lymphoblastoid-cells_TP53_MACS_TP53_MA0106.3.damo.pwm.bed	509
1	3971	TP53	1.21523	7.16327		2	1092	38	3731	3731	1620	3	56681	609036	TP53 MCF7 (Invasive ductal breast carcinoma) TP53	MCF7 (Invasive ductal breast carcinoma)	BTO:0000093	TP53	DMSO	GTRD	EXP037748_MCF7--Invasive-ductal-breast-carcinoma-_TP53_MACS_TP53_MA0106.3.damo.pwm.bed	417
1	1945	GATA2	1.21131	1.85262		10	1096	804	3191	3191	1700	58	56673	608981	GATA2 HUVEC-C (HUVEC, umbilical vein endothelial cells) GATA2	HUVEC-C (HUVEC, umbilical vein endothelial cells)	BTO:0001949	GATA2	Treatment: agent VEGF, timepoint 1 Passage: P3-6	GTRD	EXP048218_HUVEC-C--HUVEC--umbilical-vein-endothelial-cells-_GATA2_MACS_GATA2_MA0036.3.damo.pwm.bed	6477
1	1433	ESR1	1.20684	1.65317		14	1097	950	3003	3003	1680	91	56669	608948	ESR1 T47D (invasive ductal carcinoma) ESR1	T47D (invasive ductal carcinoma)	BTO:0001248	ESR1	E2	GEO	GSE72249_esr1_t47d-e2_MACS_ESR1_MA0112.3.damo.pwm.bed	5326
1	1167	ESR1	1.2038	2.14907		7	1098	635	3368	3368	1700	35	56676	609004	ESR1 MCF7 (Invasive ductal breast carcinoma) ESR1	MCF7 (Invasive ductal breast carcinoma)	BTO:0000093	ESR1	TAMR_TAM	Array Express	ERP000380_esr1_mcf7tamr-tam_MACS_ESR1_MA0112.3.damo.pwm.bed	1838
1	3742	STAT3	1.19299	1.26028		55	1099	1374	1634	1634	1370	469	56628	608570	STAT3 JB6 (Human anaplastic large cell lymphoma) STAT3	JB6 (Human anaplastic large cell lymphoma)	BTO:0004831	STAT3	Treatment: DMSO for 3 hrs	GTRD	EXP053277_JB6--Human-anaplastic-large-cell-lymphoma-_STAT3_MACS_STAT3_MA0144.2.damo.pwm.bed	17784
1	2006	GATA3	1.18789	2.30252		6	1100	570	3429	3429	1700	28	56677	609011	GATA3 CD4 GATA3	CD4	NA	GATA3	TH2	GEO	GSE72266_gata3_cd4-th2_MACS_GATA3_MA0037.3.damo.pwm.bed	4444
1	2189	HSF1	1.18789	2.30252		6	1100	570	3429	3429	1700	28	56677	609011	HSF1 SK-BR-3 (breast adenocarcinoma) HSF1	SK-BR-3 (breast adenocarcinoma)	BTO:0002419	HSF1		GEO	GSE38901_hsf1_skbr3_MACS_HSF1_MA0486.2.damo.pwm.bed	2547
1	2662	LHX9	1.18789	2.30252		6	1100	570	3429	3429	1700	28	56677	609011	LHX9 HCT-116 (colon carcinoma) LHX9	HCT-116 (colon carcinoma)	BTO:0001109	LHX9	Genotype: Expressing LHX9-V5 open reading frame Tissue: colon	GTRD	EXP053273_HCT-116--colon-carcinoma-_LHX9_MACS_LHX9_MA0701.2.damo.pwm.bed	10590
1	1658	FOXA1	1.18746	1.19128		92	1103	1474	1012	1474	1200	830	56591	608209	FOXA1 LNCaP (prostate carcinoma) FOXA1	LNCaP (prostate carcinoma)	BTO:0001321	FOXA1	vehicle, control	GTRD	EXP033300_LNCaP--prostate-carcinoma-_FOXA1_MACS_FOXA1_MA0148.4.damo.pwm.bed	209675
1	3376	RELA	1.18668	1.71929		12	1104	899	3086	3086	1700	75	56671	608964	RELA IMR90 (lung fibroblasts) RELA	IMR90 (lung fibroblasts)	NULL	RELA	TNF	GEO	GSE43070_rela_imr90-tnf_MACS_RELA_MA0107.1.damo.pwm.bed	9008
1	1181	ESR1	1.18566	2.55838		5	1105	469	3495	3495	1690	21	56678	609018	ESR1 MCF7 (Invasive ductal breast carcinoma) ESR1	MCF7 (Invasive ductal breast carcinoma)	BTO:0000093	ESR1	E2	GTRD	EXP000232_MCF7--Invasive-ductal-breast-carcinoma-_ESR1_MACS_ESR1_MA0112.3.damo.pwm.bed	1167
1	3999	TP53	1.18566	2.55838		5	1105	469	3495	3495	1690	21	56678	609018	TP53 foreskin fibroblast TP53	foreskin fibroblast	NULL	TP53	Treatment: 5 uM Nutlin3A for 6 hrs;	GTRD	EXP057960_foreskin-fibroblast_TP53_MACS_TP53_MA0106.3.damo.pwm.bed	2943
1	3559	SIX2	1.1833	1.23143		66	1107	1412	1445	1445	1320	576	56617	608463	SIX2 HEK SIX2	HEK	NA	SIX2		GEO	GSE73865_six2_hek_MACS_SIX2_MA1119.1.damo.pwm.bed	48175
1	3058	NR2F1	1.18271	1.24481		60	1108	1396	1549	1549	1350	518	56623	608521	NR2F1 K562 (myelogenous leukemia) NR2F1	K562 (myelogenous leukemia)	NULL	NR2F1	NA	ENCODE	ENCSR970NKQ_K562_NR2F1_MACS_NR2F1_MA0017.2.damo.pwm.bed	33816
1	1656	FOXA1	1.17982	1.76419		11	1109	868	3140	3140	1710	67	56672	608972	FOXA1 CyT49-derived endodermal cells FOXA1	CyT49-derived endodermal cells	NULL	FOXA1	none	GTRD	EXP033208_CyT49-derived-endodermal-cells_FOXA1_MACS_FOXA1_MA0148.4.damo.pwm.bed	17166
1	3482	RUNX1	1.17982	1.76419		11	1109	868	3140	3140	1710	67	56672	608972	RUNX1 TF-1 (erythroleukemia) RUNX1	TF-1 (erythroleukemia)	BTO:0004760	RUNX1	Genotype: TF-1-RAD21 Q592*; Treatment: DOX for 6 days;	GTRD	EXP055352_TF-1--erythroleukemia-_RUNX1_MACS_RUNX1_MA0002.2.damo.pwm.bed	1827
1	3163	NR4A1	1.1764	1.41109		26	1111	1174	2522	2522	1600	198	56657	608841	NR4A1 Kasumi-1 (acute myeloblastic leukemia) NR4A1	Kasumi-1 (acute myeloblastic leukemia)	BTO:0004136	NR4A1	NA	GEO	GSE79491_nr4a1_kasumi1_MACS_NR4A1_MA1112.2.damo.pwm.bed	15572
1	1772	FOXA1	1.17531	1.45932		22	1112	1133	2656	2656	1630	162	56661	608877	FOXA1 DU145 (prostate carcinoma) FOXA1	DU145 (prostate carcinoma)	BTO:0001332	FOXA1	FOXA1_HIGH	GEO	GSE47987_foxa1_du145-foxa1-high_MACS_FOXA1_MA0148.4.damo.pwm.bed	39567
1	1757	FOXA1	1.17289	1.36529		31	1113	1227	2330	2330	1560	244	56652	608795	FOXA1 LNCaP (prostate carcinoma) FOXA1	LNCaP (prostate carcinoma)	BTO:0001321	FOXA1	ETOH	GEO	GSE28264_foxa1_lncap-etoh_MACS_FOXA1_MA0148.4.damo.pwm.bed	79220
1	1419	ESR1	1.17215	1.13856		159	1114	1557	302	1557	991	1501	56524	607538	ESR1 MCF7 (Invasive ductal breast carcinoma) ESR1	MCF7 (Invasive ductal breast carcinoma)	BTO:0000093	ESR1	PROG	GEO	GSE68355_ESR1_mcf7-prog_MACS_ESR1_MA0112.3.damo.pwm.bed	56671
1	1437	ESR2	1.17005	1.30073		42	1115	1326	1979	1979	1470	347	56641	608692	ESR2 U2OS (osteosarcoma) ESR2	U2OS (osteosarcoma)	BTO:0001938	ESR2	NULL	GTRD	EXP000204_U2OS--osteosarcoma-_ESR2_MACS_ESR2_MA0258.2.damo.pwm.bed	11673
1	1521	FOS	1.16964	1.32538		37	1116	1284	2121	2121	1510	300	56646	608739	FOS K562 (myelogenous leukemia) FOS	K562 (myelogenous leukemia)	NULL	FOS	NULL	GTRD	EXP000310_K562--myelogenous-leukemia-_FOS_MACS_FOS_MA0099.3.damo.pwm.bed	18319
1	2032	GATA6	1.16639	1.52302		18	1117	1062	2837	2837	1670	127	56665	608912	GATA6 WA01 (H1, human embryonic stem cells) GATA6	WA01 (H1, human embryonic stem cells)	NULL	GATA6		GTRD	EXP037214_WA01--H1--human-embryonic-stem-cells-_GATA6_MACS_GATA6_MA1104.2.damo.pwm.bed	70384
1	2297	JUN	1.16511	1.34838		33	1118	1240	2259	2259	1540	263	56650	608776	JUN HAEC (human aortic endothelial cells) JUN	HAEC (human aortic endothelial cells)	NULL	JUN	oxpapc, 4h	GTRD	EXP038044_HAEC--human-aortic-endothelial-cells-_JUN_MACS_JUN_MA1127.1.damo.pwm.bed	10992
1	3736	STAT3	1.16431	1.21445		73	1119	1437	1335	1437	1300	646	56610	608393	STAT3 HCC70 (ductal breast carcinoma) STAT3	HCC70 (ductal breast carcinoma)	NULL	STAT3	ethanol	GTRD	EXP037703_HCC70--ductal-breast-carcinoma-_STAT3_MACS_STAT3_MA0144.2.damo.pwm.bed	28028
1	3765	TAL1	1.16167	1.50124		19	1120	1089	2792	2792	1670	136	56664	608903	TAL1 CHRF28811 TAL1	CHRF28811	NA	TAL1	NA	Array Express	ERP008568_tal1_chrf28811_MACS_TAL1_MA0091.1.damo.pwm.bed	17028
1	3507	RUNX2	1.1566	1.35972		31	1121	1233	2330	2330	1560	245	56652	608794	RUNX2 LNCaP C4-2B (prostate carcinoma) RUNX2	LNCaP C4-2B (prostate carcinoma)	BTO:0004959	RUNX2		GEO	GSE33889_runx2_c42b_MACS_RUNX2_MA0511.2.damo.pwm.bed	36921
1	2974	NEUROG2	1.15206	1.61761		14	1122	973	3003	3003	1700	93	56669	608946	NEUROG2 MRC-5 (fetal lung fibroblasts) NEUROG2	MRC-5 (fetal lung fibroblasts)	BTO:0001590	NEUROG2	2 DPT	GTRD	EXP037150_MRC-5--fetal-lung-fibroblasts-_NEUROG2_MACS_NEUROG2_MA0669.1.damo.pwm.bed	20259
1	2064	GRHL2	1.14957	1.32489		36	1123	1285	2160	2160	1520	292	56647	608747	GRHL2 MCF7 (Invasive ductal breast carcinoma) GRHL2	MCF7 (Invasive ductal breast carcinoma)	BTO:0000093	GRHL2	100nm E2 (45 min)	GTRD	EXP040967_MCF7--Invasive-ductal-breast-carcinoma-_GRHL2_MACS_GRHL2_MA1105.2.damo.pwm.bed	20068
1	1325	ESR1	1.14105	1.25995		51	1124	1376	1745	1745	1420	435	56632	608604	ESR1 MCF7 (Invasive ductal breast carcinoma) ESR1	MCF7 (Invasive ductal breast carcinoma)	BTO:0000093	ESR1	Treatment: vehicle(DMSO 2 hr); Passage: p22;	GTRD	EXP047708_MCF7--Invasive-ductal-breast-carcinoma-_ESR1_MACS_ESR1_MA0112.3.damo.pwm.bed	22985
1	3760	STAT6	1.14037	1.85972		9	1125	799	3246	3246	1720	52	56674	608987	STAT6 monocyte-derived macrophages STAT6	monocyte-derived macrophages	NULL	STAT6	IL-4	GTRD	EXP036840_monocyte-derived-macrophages_STAT6_MACS_STAT6_MA0520.1.damo.pwm.bed	3624
1	3695	SPIB	1.13974	2.86525		4	1126	358	3573	3573	1690	15	56679	609024	SPIB OCI-LY3 (diffuse large B-cell lymphoma) SPIB	OCI-LY3 (diffuse large B-cell lymphoma)	NULL	SPIB	SHSPIB	GEO	GSE56857_spib_ocily3-shspib_MACS_SPIB_MA0081.2.damo.pwm.bed	1930
1	2981	NEUROG2	1.13631	1.36027		30	1127	1232	2382	2382	1580	237	56653	608802	NEUROG2 MRC-5 (fetal lung fibroblasts) NEUROG2	MRC-5 (fetal lung fibroblasts)	BTO:0001590	NEUROG2	0.5 DPT	GTRD	EXP037153_MRC-5--fetal-lung-fibroblasts-_NEUROG2_MACS_NEUROG2_MA1642.1.damo.pwm.bed	21685
1	2339	JUN	1.13395	1.22338		65	1128	1423	1467	1467	1340	571	56618	608468	JUN A549 (lung carcinoma) JUN	A549 (lung carcinoma)	BTO:0000018	JUN	100nM dexamethasone (CHEBI:41879) for 15 minute	GTRD	EXP040263_A549--lung-carcinoma-_JUN_MACS_JUN_MA1130.1.damo.pwm.bed	14014
1	4002	TP53	1.1339	1.21564		69	1129	1435	1406	1435	1320	610	56614	608429	TP53 SaOS2 (osteosarcoma) TP53	SaOS2 (osteosarcoma)	BTO:0000971	TP53		GEO	GSE15780_tp53_saos_MACS_TP53_MA0106.3.damo.pwm.bed	20246
1	1429	ESR1	1.12693	2.44209		5	1130	511	3495	3495	1710	22	56678	609017	ESR1 ESR1	NA	NA	ESR1	NA	GEO	GSE68356_ESR1_t47d-e2pg_MACS_ESR1_MA0112.3.damo.pwm.bed	514
1	3798	TCF4	1.12547	1.38163		27	1131	1209	2482	2482	1610	210	56656	608829	TCF4 Kasumi-1 (acute myeloblastic leukemia) TCF4	Kasumi-1 (acute myeloblastic leukemia)	BTO:0004136	TCF4	Genotype: overexpress E2-2 Source: Myeloblast Cell type: leukemic cell line with an 8;21 chromosome translocation Passage: 4-5	GTRD	EXP053214_Kasumi-1--acute-myeloblastic-leukemia-_TCF4_MACS_TCF4_MA0830.2.damo.pwm.bed	11826
1	1767	FOXA1	1.12462	1.25297		52	1132	1388	1718	1718	1410	446	56631	608593	FOXA1 MCF7 (Invasive ductal breast carcinoma) FOXA1	MCF7 (Invasive ductal breast carcinoma)	BTO:0000093	FOXA1	SICTR	GEO	GSE40129_foxa1_mcf7-sictr_MACS_FOXA1_MA0148.4.damo.pwm.bed	77862
1	1199	ESR1	1.12126	1.4994		18	1133	1091	2837	2837	1690	129	56665	608910	ESR1 MCF7 (Invasive ductal breast carcinoma) ESR1	MCF7 (Invasive ductal breast carcinoma)	BTO:0000093	ESR1	1hr with 100nM E2, crosslinked with 1% formaldehyde	GTRD	EXP034119_MCF7--Invasive-ductal-breast-carcinoma-_ESR1_MACS_ESR1_MA0112.3.damo.pwm.bed	6035
1	3601	SOX2	1.12003	3.58166		3	1134	201	3648	3648	1660	9	56680	609030	SOX2 MRC-5 (fetal lung fibroblasts) SOX2	MRC-5 (fetal lung fibroblasts)	BTO:0001590	SOX2	Treatment: Oct4, Sox2 and Klf4 addition for 5 days Passage: 8	GTRD	EXP048946_MRC-5--fetal-lung-fibroblasts-_SOX2_MACS_SOX2_MA0142.1.damo.pwm.bed	2800
1	2281	JUN	1.11581	1.17511		96	1135	1496	940	1496	1190	878	56587	608161	JUN HAEC (human aortic endothelial cells) JUN	HAEC (human aortic endothelial cells)	NULL	JUN	TNFa, 4h	GTRD	EXP038042_HAEC--human-aortic-endothelial-cells-_JUN_MACS_JUN_MA1127.1.damo.pwm.bed	45422
1	1988	GATA3	1.10561	1.91037		8	1136	767	3306	3306	1740	45	56675	608994	GATA3 MCF7 (Invasive ductal breast carcinoma) GATA3	MCF7 (Invasive ductal breast carcinoma)	BTO:0000093	GATA3	DMSO	GEO	GSE29073_gata3_mcf7-dmso_MACS_GATA3_MA0037.3.damo.pwm.bed	9092
1	2605	JUND	1.1047	1.82468		9	1137	822	3246	3246	1740	53	56674	608986	JUND GM12878 (female B-cells lymphoblastoid cell line) JUND	GM12878 (female B-cells lymphoblastoid cell line)	NULL	JUND	NULL	GTRD	EXP000436_GM12878--female-B-cells-_JUND_MACS_JUND_MA1144.1.damo.pwm.bed	10101
1	352	CEBPB	1.09859	1.26927		45	1138	1359	1893	1893	1460	381	56638	608658	CEBPB HCT-116 (colon carcinoma) CEBPB	HCT-116 (colon carcinoma)	BTO:0001109	CEBPB		ENCODE	ENCSR000BSD_HCT116_CEBPB_MACS_CEBPB_MA0466.2.damo.pwm.bed	15464
1	1324	ESR1	1.09795	1.30365		37	1139	1316	2121	2121	1530	305	56646	608734	ESR1 MCF7 (Invasive ductal breast carcinoma) ESR1	MCF7 (Invasive ductal breast carcinoma)	BTO:0000093	ESR1	Treatment: 500 nM AZD201 2 hr; Passage: p21;	GTRD	EXP047707_MCF7--Invasive-ductal-breast-carcinoma-_ESR1_MACS_ESR1_MA0112.3.damo.pwm.bed	13123
1	2790	MYC	1.09684	1.09055		307	1140	1637	27	1637	935	3026	56376	606013	MYC MYC	NA	NA	MYC	NA	NA	ENCSR000DOS_MCF_10A_MYC_MACS_MYC_MA0147.3.damo.pwm.bed	33013
1	1927	GATA1	1.09404	1.24846		51	1141	1394	1745	1745	1430	439	56632	608600	GATA1 K562 (myelogenous leukemia) GATA1	K562 (myelogenous leukemia)	NULL	GATA1		GEO	GSE70482_gata1_k562_MACS_GATA1_MA0035.4.damo.pwm.bed	96140
1	1645	FOXA1	1.09303	1.22304		61	1142	1424	1530	1530	1370	536	56622	608503	FOXA1 FOXA1	NA	NA	FOXA1	NA	Array Express	ERP003828_foxa1_lncap_MACS_FOXA1_MA0148.4.damo.pwm.bed	132324
1	1448	ESRRA	1.08633	1.68857		11	1143	925	3140	3140	1740	70	56672	608969	ESRRA BT-474 (breast invasive ductal carcinoma) ESRRA	BT-474 (breast invasive ductal carcinoma)	BTO:0001932	ESRRA	EGF	GEO	GSE81651_esrra_bt474-egf_MACS_ESRRA_MA0592.3.damo.pwm.bed	10551
1	1646	FOXA1	1.08575	1.31051		35	1144	1308	2190	2190	1550	287	56648	608752	FOXA1 FOXA1	NA	NA	FOXA1	NA	Array Express	ERP003828_foxa1_mcf7_MACS_FOXA1_MA0148.4.damo.pwm.bed	66695
1	2989	NEUROG2	1.08403	1.29938		37	1145	1327	2121	2121	1530	306	56646	608733	NEUROG2 MRC-5 (fetal lung fibroblasts) NEUROG2	MRC-5 (fetal lung fibroblasts)	BTO:0001590	NEUROG2	2 DPT	GTRD	EXP037157_MRC-5--fetal-lung-fibroblasts-_NEUROG2_MACS_NEUROG2_MA1642.1.damo.pwm.bed	23944
1	2971	NEUROG2	1.0832	1.3277		32	1146	1280	2292	2292	1570	259	56651	608780	NEUROG2 MRC-5 (fetal lung fibroblasts) NEUROG2	MRC-5 (fetal lung fibroblasts)	BTO:0001590	NEUROG2	1 DPT	GTRD	EXP037148_MRC-5--fetal-lung-fibroblasts-_NEUROG2_MACS_NEUROG2_MA1642.1.damo.pwm.bed	25678
1	2435	JUN	1.07979	1.31428		34	1147	1306	2222	2222	1560	278	56649	608761	JUN definitive endoderm from HUES8 JUN	definitive endoderm from HUES8	NULL	JUN	Genotype: SOX17-GFP knockout; Treatment: DMSO;	GTRD	EXP057919_definitive-endoderm-from-HUES8_JUN_MACS_JUN_MA0099.3.damo.pwm.bed	22464
1	3464	RUNX1	1.07766	1.4765		18	1148	1117	2837	2837	1700	131	56665	608908	RUNX1 Kasumi-1 (acute myeloblastic leukemia) RUNX1	Kasumi-1 (acute myeloblastic leukemia)	BTO:0004136	RUNX1		GTRD	EXP036423_Kasumi-1--acute-myeloblastic-leukemia-_RUNX1_MACS_RUNX1_MA0002.2.damo.pwm.bed	3576
1	3774	TBX5	1.07674	1.73313		10	1149	888	3191	3191	1740	62	56673	608977	TBX5 iPSC-derived cardiomyocytes TBX5	iPSC-derived cardiomyocytes	NULL	TBX5		GTRD	EXP037717_iPSC-derived-cardiomyocytes_TBX5_MACS_TBX5_MA0807.1.damo.pwm.bed	9843
1	1300	ESR1	1.0747	1.36216		27	1150	1229	2482	2482	1620	213	56656	608826	ESR1 MCF7 (Invasive ductal breast carcinoma) ESR1	MCF7 (Invasive ductal breast carcinoma)	BTO:0000093	ESR1	E2 for 3h	GTRD	EXP040895_MCF7--Invasive-ductal-breast-carcinoma-_ESR1_MACS_ESR1_MA0112.3.damo.pwm.bed	9309
1	1288	ESR1	1.07393	1.3183		33	1151	1298	2259	2259	1570	269	56650	608770	ESR1 BT-474 (breast invasive ductal carcinoma) ESR1	BT-474 (breast invasive ductal carcinoma)	BTO:0001932	ESR1	Tam-Resist	GTRD	EXP038791_BT-474--breast-invasive-ductal-carcinoma-_ESR1_MACS_ESR1_MA0112.3.damo.pwm.bed	19237
1	2751	MGA	1.07193	1.26949		43	1152	1358	1955	1955	1490	364	56640	608675	MGA K562 (myelogenous leukemia) MGA	K562 (myelogenous leukemia)	NULL	MGA	NA	GTRD	EXP040079_K562--myelogenous-leukemia-_MGA_MACS_MGA_MA0801.1.damo.pwm.bed	5244
1	2179	HSF1	1.0716	2.33581		5	1153	550	3495	3495	1730	23	56678	609016	HSF1 BPE (mammary epithelial cells) HSF1	BPE (mammary epithelial cells)	NULL	HSF1	HEAT	GEO	GSE38901_hsf1_bpe-heat_MACS_HSF1_MA0486.2.damo.pwm.bed	2886
1	4011	TP53	1.0716	2.33581		5	1153	550	3495	3495	1730	23	56678	609016	TP53 U2OS (osteosarcoma) TP53	U2OS (osteosarcoma)	BTO:0001938	TP53	DMSO	GEO	GSE46641_tp53_u2os-dmso_MACS_TP53_MA0106.3.damo.pwm.bed	2016
1	103	AR	1.06984	Inf		1	1155	1	3832	3832	1660	0	56682	609039	AR R1-D567 (prostate cancer) AR	R1-D567 (prostate cancer)	NULL	AR	Treatment: 0.1% DMSO for 4 hrs	GTRD	EXP049665_R1-D567--prostate-cancer-_AR_MACS_AR_MA0007.3.damo.pwm.bed	12
1	145	AR	1.06984	Inf		1	1155	1	3832	3832	1660	0	56682	609039	AR DU145 (prostate carcinoma) AR	DU145 (prostate carcinoma)	BTO:0001332	AR	ARG56W	GEO	GSE47987_AR_du145-arg56w_MACS_AR_MA0007.3.damo.pwm.bed	31
1	1831	FOXA2	1.0682	1.3226		32	1157	1289	2292	2292	1580	260	56651	608779	FOXA2 HepG2 (hepatoblastoma) FOXA2	HepG2 (hepatoblastoma)	BTO:0000599	FOXA2		GTRD	EXP039957_HepG2--hepatoblastoma-_FOXA2_MACS_FOXA2_MA0047.3.damo.pwm.bed	64510
1	1380	ESR1	1.06796	1.86867		8	1158	790	3306	3306	1750	46	56675	608993	ESR1 MCF7L-TamR(immortalized breast epithelial, tamoxifen resistant cell line) E	MCF7L-TamR(immortalized breast epithelial, tamoxifen resistant cell line)	NULL	ESR1		GTRD	EXP057867_MCF7L-TamR-immortalized-breast-epithelial--tamoxifen-resistant-cell-line-_ESR1_MACS_ESR1_MA0112.3.damo.pwm.bed	2344
1	2444	JUN	1.06736	1.23907		52	1159	1405	1718	1718	1430	451	56631	608588	JUN MDA-MB-231 (breast adenocarcinoma) JUN	MDA-MB-231 (breast adenocarcinoma)	BTO:0000815	JUN		GTRD	EXP058063_MDA-MB-231--breast-adenocarcinoma-_JUN_MACS_JUN_MA0462.2.damo.pwm.bed	13780
1	1307	ESR1	1.06392	5.37318		2	1160	69	3731	3731	1650	4	56681	609035	ESR1 MCF7 (Invasive ductal breast carcinoma) ESR1	MCF7 (Invasive ductal breast carcinoma)	BTO:0000093	ESR1	control	GTRD	EXP040956_MCF7--Invasive-ductal-breast-carcinoma-_ESR1_MACS_ESR1_MA0112.3.damo.pwm.bed	231
1	2176	HSF1	1.06392	5.37318		2	1160	69	3731	3731	1650	4	56681	609035	HSF1 K562 (myelogenous leukemia) HSF1	K562 (myelogenous leukemia)	NULL	HSF1	30 min at 42C	GTRD	EXP030798_K562--myelogenous-leukemia-_HSF1_MACS_HSF1_MA0486.2.damo.pwm.bed	700
1	4084	USF2	1.0623	1.18734		78	1162	1480	1257	1480	1300	706	56605	608333	USF2 K562 (myelogenous leukemia) USF2	K562 (myelogenous leukemia)	NULL	USF2		ENCODE	ENCSR359NFW_K562_USF2_MACS_USF2_MA0526.3.damo.pwm.bed	7357
1	254	ATF3	1.06005	1.24898		48	1163	1393	1817	1817	1460	413	56635	608626	ATF3 K562 (myelogenous leukemia) ATF3	K562 (myelogenous leukemia)	NULL	ATF3		GTRD	EXP039361_K562--myelogenous-leukemia-_ATF3_MACS_ATF3_MA0605.2.damo.pwm.bed	20308
1	239	ATF2	1.05661	1.29094		37	1164	1337	2121	2121	1540	308	56646	608731	ATF2 GM12878 (female B-cells lymphoblastoid cell line) ATF2	GM12878 (female B-cells lymphoblastoid cell line)	NULL	ATF2	NA	GTRD	EXP039489_GM12878--female-B-cells-_ATF2_MACS_ATF2_MA1632.1.damo.pwm.bed	12052
1	1213	ESR1	1.05588	1.43276		20	1165	1151	2740	2740	1690	150	56663	608889	ESR1 MCF7 (Invasive ductal breast carcinoma) ESR1	MCF7 (Invasive ductal breast carcinoma)	BTO:0000093	ESR1	Vehicle treatment	GTRD	EXP036169_MCF7--Invasive-ductal-breast-carcinoma-_ESR1_MACS_ESR1_MA0112.3.damo.pwm.bed	9086
1	3553	SCRT1	1.04554	1.20665		64	1166	1447	1484	1484	1370	570	56619	608469	SCRT1 HEK293 (embryonic kidney) SCRT1	HEK293 (embryonic kidney)	NULL	SCRT1	NA	GTRD	EXP035930_HEK293--embryonic-kidney-_SCRT1_MACS_SCRT1_MA0743.2.damo.pwm.bed	91668
1	2105	HIF1A	1.04503	1.26973		41	1167	1357	2008	2008	1510	347	56642	608692	HIF1A HUVEC-C (HUVEC, umbilical vein endothelial cells) HIF1A	HUVEC-C (HUVEC, umbilical vein endothelial cells)	BTO:0001949	HIF1A	HYPOX	GEO	GSE39089_hif1a_huvec-hypox_MACS_HIF1A_MA1106.1.damo.pwm.bed	1890
1	3544	RXRA	1.04322	1.15586		104	1168	1531	817	1531	1170	967	56579	608072	RXRA liver RXRA	liver	BTO:0000759	RXRA		GTRD	EXP045021_liver_RXRA_MACS_RXRA_MA0115.1.damo.pwm.bed	48566
1	3776	TBX5	1.04313	1.52059		15	1169	1064	2959	2959	1730	106	56668	608933	TBX5 iPSC-derived cardiomyocytes TBX5	iPSC-derived cardiomyocytes	NULL	TBX5	G296S mutant	GTRD	EXP037723_iPSC-derived-cardiomyocytes_TBX5_MACS_TBX5_MA0807.1.damo.pwm.bed	17357
1	2003	GATA3	1.04297	2.07972		6	1170	664	3429	3429	1750	31	56677	609008	GATA3 Jurkat (T-cells) GATA3	Jurkat (T-cells)	BTO:0000661	GATA3		GEO	GSE68976_gata3_jurkat_MACS_GATA3_MA0037.3.damo.pwm.bed	6813
1	2147	HNF4A	1.04297	2.07972		6	1170	664	3429	3429	1750	31	56677	609008	HNF4A HCT-116 (colon carcinoma) HNF4A	HCT-116 (colon carcinoma)	BTO:0001109	HNF4A	TCF4	GEO	GSE62890_hnf4a_hct166-tcf4_MACS_HNF4A_MA0114.4.damo.pwm.bed	1987
1	3963	TP53	1.04297	2.07972		6	1170	664	3429	3429	1750	31	56677	609008	TP53 MCF7 (Invasive ductal breast carcinoma) TP53	MCF7 (Invasive ductal breast carcinoma)	BTO:0000093	TP53	irradiation 7.5h	GTRD	EXP036829_MCF7--Invasive-ductal-breast-carcinoma-_TP53_MACS_TP53_MA0106.3.damo.pwm.bed	3579
1	1736	FOXA1	1.03908	1.49503		16	1173	1096	2917	2917	1730	115	56667	608924	FOXA1 LNCaP95 FOXA1	LNCaP95	NULL	FOXA1	Treatment: 10 nM ETOH for 4 hrs Genotype: shARfl transfection	GTRD	EXP052942_LNCaP95_FOXA1_MACS_FOXA1_MA0148.4.damo.pwm.bed	26148
1	4065	TWIST1	1.03633	1.33177		29	1174	1274	2412	2412	1620	234	56654	608805	TWIST1 SHEP-21N TWIST1	SHEP-21N	NA	TWIST1	DOX_0H	GEO	GSE80151_twist1_shep21-dox-0h_MACS_TWIST1_MA1123.2.damo.pwm.bed	17782
1	3079	NR2F6	1.03407	1.23087		52	1175	1415	1718	1718	1440	454	56631	608585	NR2F6 HepG2 (hepatoblastoma) NR2F6	HepG2 (hepatoblastoma)	BTO:0000599	NR2F6	NA	ENCODE	ENCSR518WPL_HepG2_NR2F6_MACS_NR2F6_MA0677.1.damo.pwm.bed	32566
1	1198	ESR1	1.03241	1.92871		7	1176	754	3368	3368	1770	39	56676	609000	ESR1 MCF7 (Invasive ductal breast carcinoma) ESR1	MCF7 (Invasive ductal breast carcinoma)	BTO:0000093	ESR1	1hr with ethanol, crosslinked with 1% formaldehyde	GTRD	EXP034118_MCF7--Invasive-ductal-breast-carcinoma-_ESR1_MACS_ESR1_MA0112.3.damo.pwm.bed	1252
1	2474	JUN	1.03241	1.92871		7	1176	754	3368	3368	1770	39	56676	609000	JUN BT-549 (breast invasive ductal carcinoma) JUN	BT-549 (breast invasive ductal carcinoma)	BTO:0002548	JUN		GEO	GSE71976_jun_bt549_MACS_JUN_MA0488.1.damo.pwm.bed	3138
1	3319	RARG	1.03241	1.92871		7	1176	754	3368	3368	1770	39	56676	609000	RARG RWPE1 (prostate epithelial cells) RARG	RWPE1 (prostate epithelial cells)	BTO:0003709	RARG	Treatment: 10 uM DMSO for 2 hr Gender: male Source: non-malignant prostate cell line infected with BAC-RARG-EGFP	GTRD	EXP048635_RWPE1--prostate-epithelial-cells-_RARG_MACS_RARG_MA0859.1.damo.pwm.bed	1626
1	4019	TP53	1.03161	1.82898		8	1179	818	3306	3306	1770	47	56675	608992	TP53 keratinocytes TP53	keratinocytes	NULL	TP53		GEO	GSE56674_tp53_keratinocyte_MACS_TP53_MA0106.3.damo.pwm.bed	4054
1	3379	RELA	1.02581	1.34324		27	1180	1246	2482	2482	1640	216	56656	608823	RELA HUVEC-C (HUVEC, umbilical vein endothelial cells) RELA	HUVEC-C (HUVEC, umbilical vein endothelial cells)	BTO:0001949	RELA	TNF_JQ1	GEO	GSE53998_rela_huvec-tnf-jq1_MACS_RELA_MA0107.1.damo.pwm.bed	14471
1	1907	GATA1	1.02316	1.22817		52	1181	1418	1718	1718	1440	455	56631	608584	GATA1 CD36+ erythroid cells GATA1	CD36+ erythroid cells	NULL	GATA1	BRG1 KD shLuc control	GTRD	EXP000914_CD36--erythroid-cells_GATA1_MACS_GATA1_MA0140.2.damo.pwm.bed	23405
1	1289	ESR1	1.02097	1.3261		29	1182	1283	2412	2412	1630	235	56654	608804	ESR1 ZR-75-1 (invasive ductal carcinoma) ESR1	ZR-75-1 (invasive ductal carcinoma)	BTO:0003136	ESR1	Tam-Responsive	GTRD	EXP038793_ZR-75-1--invasive-ductal-carcinoma-_ESR1_MACS_ESR1_MA0112.3.damo.pwm.bed	22743
1	2960	MYOD1	1.0207	1.16321		92	1183	1521	1012	1521	1240	850	56591	608189	MYOD1 myoblasts MYOD1	myoblasts	NULL	MYOD1	NA	GEO	GSE50413_myod1_myoblast_MACS_MYOD1_MA0499.2.damo.pwm.bed	44346
1	3326	RBPJ	1.01768	1.24098		47	1184	1401	1840	1840	1480	407	56636	608632	RBPJ NHEK RBPJ	NHEK	NA	RBPJ		GEO	GSE29498_rbpj_NHEK_MACS_RBPJ_MA1116.1.damo.pwm.bed	19869
1	3824	TEAD1	1.0171	1.41391		20	1185	1171	2740	2740	1700	152	56663	608887	TEAD1 SF268 (astrocytoma ) TEAD1	SF268 (astrocytoma )	BTO:0003772	TEAD1		GTRD	EXP034063_SF268--astrocytoma--_TEAD1_MACS_TEAD1_MA0090.3.damo.pwm.bed	23693
1	1664	FOXA1	1.01564	1.42774		19	1186	1160	2792	2792	1710	143	56664	608896	FOXA1 VCaP (prostate carcinoma) FOXA1	VCaP (prostate carcinoma)	BTO:0003215	FOXA1	DHT 10 nM	GTRD	EXP036101_VCaP--prostate-carcinoma-_FOXA1_MACS_FOXA1_MA0148.4.damo.pwm.bed	26826
1	3725	STAT1	1.01505	1.25722		42	1187	1381	1979	1979	1520	359	56641	608680	STAT1 HeLa S3 (cervical adenocarcinoma) STAT1	HeLa S3 (cervical adenocarcinoma)	BTO:0000568	STAT1	IFN gamma	GTRD	EXP000489_HeLa-S3--cervical-adenocarcinoma-_STAT1_MACS_STAT1_MA0517.1.damo.pwm.bed	11729
1	1980	GATA3	1.01502	1.67896		10	1188	930	3191	3191	1770	64	56673	608975	GATA3 T47D (invasive ductal carcinoma) GATA3	T47D (invasive ductal carcinoma)	BTO:0001248	GATA3	Passsage: <10 Genotype: wt/R330fs mutant with CRISPR	GTRD	EXP049898_T47D--invasive-ductal-carcinoma-_GATA3_MACS_GATA3_MA0037.3.damo.pwm.bed	13449
1	1449	ESRRA	1.015	1.44344		18	1189	1144	2837	2837	1720	134	56665	608905	ESRRA SK-BR-3 (breast adenocarcinoma) ESRRA	SK-BR-3 (breast adenocarcinoma)	BTO:0002419	ESRRA	EGF	GEO	GSE81651_esrra_skbr3-egf_MACS_ESRRA_MA0592.3.damo.pwm.bed	14345
1	2704	MAX	1.01462	1.08933		271	1190	1640	43	1640	958	2674	56412	606365	MAX HeLa (cervical adenocarcinoma) MAX	HeLa (cervical adenocarcinoma)	BTO:0000567	MAX		GTRD	EXP031874_HeLa--cervical-adenocarcinoma-_MAX_MACS_MAX_MA0058.3.damo.pwm.bed	30007
1	1723	FOXA1	1.00515	1.26617		39	1191	1364	2059	2059	1540	331	56644	608708	FOXA1 LNCaP (prostate carcinoma) FOXA1	LNCaP (prostate carcinoma)	BTO:0001321	FOXA1	Treatment: Cells were harvested in log phase growth Genotype: HNF4G overexpression	GTRD	EXP048989_LNCaP--prostate-carcinoma-_FOXA1_MACS_FOXA1_MA0148.4.damo.pwm.bed	104307
1	1830	FOXA2	1.0042	1.72693		9	1192	895	3246	3246	1780	56	56674	608983	FOXA2 liver FOXA2	liver	BTO:0000759	FOXA2		GTRD	EXP039928_liver_FOXA2_MACS_FOXA2_MA0047.3.damo.pwm.bed	12337
1	1812	FOXA1	1.00387	1.19407		66	1193	1454	1445	1454	1360	594	56617	608445	FOXA1 LNCaP (prostate carcinoma) FOXA1	LNCaP (prostate carcinoma)	BTO:0001321	FOXA1	DHT	GEO	GSE83860_foxa1_lncap-dht_MACS_FOXA1_MA0148.4.damo.pwm.bed	185046
1	3829	TEAD1	1.0034	1.27438		37	1194	1354	2121	2121	1560	312	56646	608727	TEAD1 HuCCT1 (intrahepatic cholangiocarcinoma) TEAD1	HuCCT1 (intrahepatic cholangiocarcinoma)	BTO:0003911	TEAD1		GEO	GSE68296_tead1_hucct1_MACS_TEAD1_MA0090.3.damo.pwm.bed	28061
1	3564	SMAD3	0.999096	2.01474		6	1195	700	3429	3429	1770	32	56677	609007	SMAD3 HMLE-Twist-ER (breast cancer) SMAD3	HMLE-Twist-ER (breast cancer)	NULL	SMAD3	Treatment: no CellType: Immortalized human mammary epithelial cells	GTRD	EXP047889_HMLE-Twist-ER--breast-cancer-_SMAD3_MACS_SMAD3_MA0795.1.damo.pwm.bed	2749
1	1759	FOXA1	0.99817	1.40466		20	1196	1181	2740	2740	1710	153	56663	608886	FOXA1 LNCaP (prostate carcinoma) FOXA1	LNCaP (prostate carcinoma)	BTO:0001321	FOXA1	1F5	GEO	GSE30623_foxa1_lncap1f5_MACS_FOXA1_MA0148.4.damo.pwm.bed	33623
1	1377	ESR1	0.995135	1.46947		16	1197	1125	2917	2917	1750	117	56667	608922	ESR1 MCF7L-P(immortalized breast epithelial cell line) ESR1	MCF7L-P(immortalized breast epithelial cell line)	NULL	ESR1	Treatment: treated with E2 for 4 hrs;	GTRD	EXP057861_MCF7L-P-immortalized-breast-epithelial-cell-line-_ESR1_MACS_ESR1_MA0112.3.damo.pwm.bed	4050
1	1738	FOXA1	0.994429	1.4498		17	1198	1141	2880	2880	1740	126	56666	608913	FOXA1 LNCaP (prostate carcinoma) FOXA1	LNCaP (prostate carcinoma)	BTO:0001321	FOXA1	Treatment: 2 mM DSG for 25 mins	GTRD	EXP053227_LNCaP--prostate-carcinoma-_FOXA1_MACS_FOXA1_MA0148.4.damo.pwm.bed	56740
1	2334	JUN	0.988386	1.21701		53	1199	1433	1687	1687	1440	468	56630	608571	JUN A549 (lung carcinoma) JUN	A549 (lung carcinoma)	BTO:0000018	JUN	100nM dexamethasone (CHEBI:41879) for 15 minute	GTRD	EXP040263_A549--lung-carcinoma-_JUN_MACS_JUN_MA0099.3.damo.pwm.bed	13892
1	3939	TFAP4	0.982208	1.53506		13	1200	1038	3049	3049	1760	91	56670	608948	TFAP4 Kasumi-1 (acute myeloblastic leukemia) TFAP4	Kasumi-1 (acute myeloblastic leukemia)	BTO:0004136	TFAP4	NA	GEO	GSE45738_tfap4_kasumi1_MACS_TFAP4_MA0691.1.damo.pwm.bed	12054
1	1952	GATA2	0.978287	1.35025		24	1201	1239	2592	2592	1680	191	56659	608848	GATA2 CD34+ cells GATA2	CD34+ cells	NULL	GATA2	ACY957	GEO	GSE60792_gata2_cd34-acy957_MACS_GATA2_MA0036.3.damo.pwm.bed	23910
1	1365	ESR1	0.97758	1.50436		14	1202	1085	3003	3003	1760	100	56669	608939	ESR1 MCF7 (Invasive ductal breast carcinoma) ESR1	MCF7 (Invasive ductal breast carcinoma)	BTO:0000093	ESR1	Treatment: FA (control)	GTRD	EXP053228_MCF7--Invasive-ductal-breast-carcinoma-_ESR1_MACS_ESR1_MA0112.3.damo.pwm.bed	3431
1	3970	TP53	0.974909	1.47873		15	1203	1115	2959	2959	1760	109	56668	608930	TP53 HCT-116 (colon carcinoma) TP53	HCT-116 (colon carcinoma)	BTO:0001109	TP53	Nutlin	GTRD	EXP037747_HCT-116--colon-carcinoma-_TP53_MACS_TP53_MA0106.3.damo.pwm.bed	8401
1	1804	FOXA1	0.963812	1.55354		12	1204	1023	3086	3086	1770	83	56671	608956	FOXA1 T47D (invasive ductal carcinoma) FOXA1	T47D (invasive ductal carcinoma)	BTO:0001248	FOXA1	DEX	GEO	GSE72249_foxa1_t47d-dex_MACS_FOXA1_MA0148.4.damo.pwm.bed	18760
1	1970	GATA3	0.956556	1.83453		7	1205	815	3368	3368	1800	41	56676	608998	GATA3 CLB-Ga (neuroblastoma) GATA3	CLB-Ga (neuroblastoma)	NULL	GATA3	none	GTRD	EXP039005_CLB-Ga--neuroblastoma-_GATA3_MACS_GATA3_MA0037.3.damo.pwm.bed	14910
1	2180	HSF1	0.955949	2.93024		3	1206	336	3648	3648	1730	11	56680	609028	HSF1 BPLER (mammary epithelial cells) HSF1	BPLER (mammary epithelial cells)	NULL	HSF1		GEO	GSE38901_hsf1_bpler_MACS_HSF1_MA0486.2.damo.pwm.bed	939
1	4026	TP53	0.955949	2.93024		3	1206	336	3648	3648	1730	11	56680	609028	TP53 HCT-116 (colon carcinoma) TP53	HCT-116 (colon carcinoma)	BTO:0001109	TP53	DMSO_KOATF3	GEO	GSE74355_tp53_htc116-dmso-koatf3_MACS_TP53_MA0106.3.damo.pwm.bed	821
1	1760	FOXA1	0.955493	1.25104		39	1208	1390	2059	2059	1550	335	56644	608704	FOXA1 LNCaP (prostate carcinoma) FOXA1	LNCaP (prostate carcinoma)	BTO:0001321	FOXA1	SHCTR_R1881	GEO	GSE37345_foxa1_lncap-shctr-r1881_MACS_FOXA1_MA0148.4.damo.pwm.bed	91386
1	2685	MAFK	0.954698	1.48946		14	1209	1101	3003	3003	1770	101	56669	608938	MAFK MCF7 (Invasive ductal breast carcinoma) MAFK	MCF7 (Invasive ductal breast carcinoma)	BTO:0000093	MAFK	NA	ENCODE	ENCSR555PBN_MCF-7_MAFK_MACS_MAFK_MA0496.3.damo.pwm.bed	8728
1	3101	NR3C1	0.942375	4.29821		2	1210	129	3731	3731	1690	5	56681	609034	NR3C1 monocyte-derived macrophages NR3C1	monocyte-derived macrophages	NULL	NR3C1		GTRD	EXP034069_monocyte-derived-macrophages_NR3C1_MACS_NR3C1_MA0113.3.damo.pwm.bed	188
1	4004	TP53	0.942375	4.29821		2	1210	129	3731	3731	1690	5	56681	609034	TP53 U2OS (osteosarcoma) TP53	U2OS (osteosarcoma)	BTO:0001938	TP53	ACTD	GEO	GSE21939_tp53_u2os-actd-ps15_MACS_TP53_MA0106.3.damo.pwm.bed	411
1	4005	TP53	0.942375	4.29821		2	1210	129	3731	3731	1690	5	56681	609034	TP53 U2OS (osteosarcoma) TP53	U2OS (osteosarcoma)	BTO:0001938	TP53	ACTD	GEO	GSE21939_tp53_u2os-actd_MACS_TP53_MA0106.3.damo.pwm.bed	381
1	1205	ESR1	0.940124	1.30253		28	1213	1321	2449	2449	1660	231	56655	608808	ESR1 T47D (invasive ductal carcinoma) ESR1	T47D (invasive ductal carcinoma)	BTO:0001248	ESR1		GTRD	EXP035621_T47D--invasive-ductal-carcinoma-_ESR1_MACS_ESR1_MA0112.3.damo.pwm.bed	9594
1	1638	FOXA1	0.933892	1.41608		17	1214	1168	2880	2880	1750	129	56666	608910	FOXA1 MCF7 (Invasive ductal breast carcinoma) FOXA1	MCF7 (Invasive ductal breast carcinoma)	BTO:0000093	FOXA1	TAMR_E2_TAM	Array Express	ERP000380_foxa1_mcf7tamr-e2-tam_MACS_FOXA1_MA0148.4.damo.pwm.bed	35675
1	1401	ESR1	0.932295	1.47486		14	1215	1118	3003	3003	1780	102	56669	608937	ESR1 MCF7 (Invasive ductal breast carcinoma) ESR1	MCF7 (Invasive ductal breast carcinoma)	BTO:0000093	ESR1	E2_10M	GEO	GSE54855_esr1_mcf7-e2-10m_MACS_ESR1_MA0112.3.damo.pwm.bed	4345
1	1955	GATA2	0.932265	1.43273		16	1216	1152	2917	2917	1760	120	56667	608919	GATA2 LNCaP (prostate carcinoma) GATA2	LNCaP (prostate carcinoma)	BTO:0001321	GATA2	FBS	GEO	GSE69043_gata2_lncap-fbs_MACS_GATA2_MA0036.3.damo.pwm.bed	27170
1	1630	FOXA1	0.929885	1.71924		8	1217	900	3306	3306	1810	50	56675	608989	FOXA1 Ishikawa (endometrial adenocarcinoma) FOXA1	Ishikawa (endometrial adenocarcinoma)	BTO:0003041	FOXA1	1 h with 0.02% Dimethyl sufloxide (DMSO) (Myers)	ENCODE	ENCSR000BKW_Ishikawa_FOXA1_MACS_FOXA1_MA0148.4.damo.pwm.bed	4846
1	3562	SMAD2	0.929885	1.71924		8	1217	900	3306	3306	1810	50	56675	608989	SMAD2 endoderm SMAD2	endoderm	NA	SMAD2	NA	GEO	GSE29422_smad2_endoderm_MACS_SMAD2_MA0513.1.damo.pwm.bed	5064
1	3681	SPI1	0.929738	1.07744		297	1219	1664	31	1664	971	2963	56386	606076	SPI1 macrophages SPI1	macrophages	NULL	SPI1	IL4	GEO	GSE66594_spi1_macrophages-il4_MACS_SPI1_MA0080.5.damo.pwm.bed	169689
1	2316	JUN	0.92534	1.19897		54	1220	1449	1664	1664	1440	484	56629	608555	JUN A549 (lung carcinoma) JUN	A549 (lung carcinoma)	BTO:0000018	JUN	100nM dexamethasone (CHEBI:41879) for 6 hour	GTRD	EXP039496_A549--lung-carcinoma-_JUN_MACS_JUN_MA1128.1.damo.pwm.bed	9870
1	2429	JUN	0.924618	1.14106		98	1221	1551	911	1551	1230	923	56585	608116	JUN definitive endoderm from HUES8 JUN	definitive endoderm from HUES8	NULL	JUN	Genotype: SOX17-GFP knockout; Treatment: DMSO;	GTRD	EXP057912_definitive-endoderm-from-HUES8_JUN_MACS_JUN_MA0488.1.damo.pwm.bed	38816
1	3364	RELA	0.923906	1.33595		23	1222	1267	2621	2621	1700	185	56660	608854	RELA Detroit 562 (Pharyngeal squamous cell carcinoma) RELA	Detroit 562 (Pharyngeal squamous cell carcinoma)	BTO:0000834	RELA	Treatment: LPS	GTRD	EXP049363_Detroit-562--Pharyngeal-squamous-cell-carcinoma-_RELA_MACS_RELA_MA0107.1.damo.pwm.bed	13527
1	29	AR	0.923566	2.06638		5	1223	668	3495	3495	1800	26	56678	609013	AR LNCaP (prostate carcinoma) AR	LNCaP (prostate carcinoma)	BTO:0001321	AR	BICALUTAMIDE	GTRD	EXP032864_LNCaP--prostate-carcinoma-_AR_MACS_AR_MA0007.3.damo.pwm.bed	3028
1	2663	LHX9	0.923566	2.06638		5	1223	668	3495	3495	1800	26	56678	609013	LHX9 HCT-116 (colon carcinoma) LHX9	HCT-116 (colon carcinoma)	BTO:0001109	LHX9	Genotype:Expressing LHX9-V5 open reading frame and shKRAS Tissue: colon	GTRD	EXP053274_HCT-116--colon-carcinoma-_LHX9_MACS_LHX9_MA0701.2.damo.pwm.bed	14265
1	2749	MEIS1	0.923566	2.06638		5	1223	668	3495	3495	1800	26	56678	609013	MEIS1 SEM (childhood B acute lymphoblastic leukemia) MEIS1	SEM (childhood B acute lymphoblastic leukemia)	NULL	MEIS1	NA	GEO	GSE38339_meis1_sem_MACS_MEIS1_MA0498.2.damo.pwm.bed	11850
1	4035	TP63	0.923566	2.06638		5	1223	668	3495	3495	1800	26	56678	609013	TP63 keratinocytes TP63	keratinocytes	NULL	TP63	Genotype: shRNA shSC Cells were harvested by scraping from plates and washed twice in 1× PBS before storage at -80°C.	GTRD	EXP048286_keratinocytes_TP63_MACS_TP63_MA0525.2.damo.pwm.bed	895
1	1633	FOXA1	0.918775	1.1618		76	1227	1522	1292	1522	1350	703	56607	608336	FOXA1 HepG2 (hepatoblastoma) FOXA1	HepG2 (hepatoblastoma)	BTO:0000599	FOXA1		ENCODE	ENCSR000BMO_HepG2_FOXA1_MACS_FOXA1_MA0148.4.damo.pwm.bed	73152
1	3269	POU5F1	0.917221	1.89631		6	1228	772	3429	3429	1810	34	56677	609005	POU5F1 MRC-5 (fetal lung fibroblasts) POU5F1	MRC-5 (fetal lung fibroblasts)	BTO:0001590	POU5F1	Treatment: Oct4, Sox2, Klf4 and Myc addition for 5 days Passage: 8	GTRD	EXP048951_MRC-5--fetal-lung-fibroblasts-_POU5F1_MACS_POU5F1_MA0142.1.damo.pwm.bed	11369
1	3967	TP53	0.917221	1.89631		6	1228	772	3429	3429	1810	34	56677	609005	TP53 MCF-7 C4-12 (invasive breast ductal carcinoma) TP53	MCF-7 C4-12 (invasive breast ductal carcinoma)	NULL	TP53	400 ng/mL neocarzinostatin for 3 h	GTRD	EXP036874_MCF-7-C4-12--invasive-breast-ductal-carcinoma-_TP53_MACS_TP53_MA0106.3.damo.pwm.bed	2695
1	1648	FOXA1	0.914501	1.51699		12	1230	1067	3086	3086	1790	85	56671	608954	FOXA1 MCF7 (Invasive ductal breast carcinoma) FOXA1	MCF7 (Invasive ductal breast carcinoma)	BTO:0000093	FOXA1	E2	GTRD	EXP000617_MCF7--Invasive-ductal-breast-carcinoma-_FOXA1_MACS_FOXA1_MA0148.4.damo.pwm.bed	12259
1	2222	JUN	0.9128	1.19167		56	1231	1472	1614	1614	1440	505	56627	608534	JUN HepG2 (hepatoblastoma) JUN	HepG2 (hepatoblastoma)	BTO:0000599	JUN		ENCODE	ENCSR000EEK_HepG2_JUN_MACS_JUN_MA0488.1.damo.pwm.bed	20853
1	3850	TFAP2A	0.909889	1.13182		107	1232	1571	776	1571	1190	1016	56576	608023	TFAP2A MCF7 (Invasive ductal breast carcinoma) TFAP2A	MCF7 (Invasive ductal breast carcinoma)	BTO:0000093	TFAP2A		GTRD	EXP032577_MCF7--Invasive-ductal-breast-carcinoma-_TFAP2A_MACS_TFAP2A_MA0003.4.damo.pwm.bed	37642
1	2449	JUN	0.907683	1.14224		93	1233	1549	989	1549	1260	875	56590	608164	JUN MDA-MB-231p27CK-DD (breast cancer cells, phosphimimetic p27 cell line) JUN	MDA-MB-231p27CK-DD (breast cancer cells, phosphimimetic p27 cell line)	NULL	JUN		GTRD	EXP058065_MDA-MB-231p27CK-DD--breast-cancer-cells--phosphimimetic-p27-cell-line-_JUN_MACS_JUN_MA1127.1.damo.pwm.bed	26542
1	3080	NR2F6	0.904456	1.19163		55	1234	1473	1634	1634	1450	496	56628	608543	NR2F6 HepG2 (hepatoblastoma) NR2F6	HepG2 (hepatoblastoma)	BTO:0000599	NR2F6	NA	ENCODE	ENCSR518WPL_HepG2_NR2F6_MACS_NR2F6_MA0728.1.damo.pwm.bed	32566
1	1715	FOXA1	0.903012	1.16489		71	1235	1515	1366	1515	1370	655	56612	608384	FOXA1 MCF7 TamR (invasive ductal breast carcinoma Tamoxifen resistant) FOXA1	MCF7 TamR (invasive ductal breast carcinoma Tamoxifen resistant)	NULL	FOXA1	Treatment: 45 min 10^-8 E2	GTRD	EXP048457_MCF7-TamR--invasive-ductal-breast-carcinoma-Tamoxifen-resistant-_FOXA1_MACS_FOXA1_MA0148.4.damo.pwm.bed	100585
1	1315	ESR1	0.902168	1.1871		57	1236	1481	1601	1601	1440	516	56626	608523	ESR1 MCF7 (Invasive ductal breast carcinoma) ESR1	MCF7 (Invasive ductal breast carcinoma)	BTO:0000093	ESR1	Source: cJun - Tet cells; CellType: ERalpha-positive breast cancer cells; Treatment: tamoxifen 1μM for 1hr;	GTRD	EXP047664_MCF7--Invasive-ductal-breast-carcinoma-_ESR1_MACS_ESR1_MA0112.3.damo.pwm.bed	23085
1	2988	NEUROG2	0.901885	1.33562		22	1237	1268	2656	2656	1720	177	56661	608862	NEUROG2 MRC-5 (fetal lung fibroblasts) NEUROG2	MRC-5 (fetal lung fibroblasts)	BTO:0001590	NEUROG2	2 DPT	GTRD	EXP037157_MRC-5--fetal-lung-fibroblasts-_NEUROG2_MACS_NEUROG2_MA0669.1.damo.pwm.bed	25285
1	1910	GATA1	0.901584	1.58018		10	1238	1002	3191	3191	1810	68	56673	608971	GATA1 K562 (myelogenous leukemia) GATA1	K562 (myelogenous leukemia)	NULL	GATA1	bmp	GTRD	EXP000940_K562--myelogenous-leukemia-_GATA1_MACS_GATA1_MA0035.4.damo.pwm.bed	17526
1	62	AR	0.898256	1.68552		8	1239	927	3306	3306	1820	51	56675	608988	AR LNCaP (prostate carcinoma) AR	LNCaP (prostate carcinoma)	BTO:0001321	AR	dihydrotestosterone (DHT)	GTRD	EXP038190_LNCaP--prostate-carcinoma-_AR_MACS_AR_MA0007.3.damo.pwm.bed	3202
1	1774	FOXA1	0.896151	1.3432		21	1240	1247	2692	2692	1730	168	56662	608871	FOXA1 LNCaP (prostate carcinoma) FOXA1	LNCaP (prostate carcinoma)	BTO:0001321	FOXA1		GEO	GSE52725_foxa1_lncap_MACS_FOXA1_MA0148.4.damo.pwm.bed	40719
1	1320	ESR1	0.88781	1.23368		38	1241	1408	2091	2091	1580	331	56645	608708	ESR1 MCF7 (Invasive ductal breast carcinoma) ESR1	MCF7 (Invasive ductal breast carcinoma)	BTO:0000093	ESR1	Treatment: 500nM RAD001 2hr; Passage: p20;	GTRD	EXP047703_MCF7--Invasive-ductal-breast-carcinoma-_ESR1_MACS_ESR1_MA0112.3.damo.pwm.bed	18219
1	1405	ESR1	0.886446	1.74922		7	1242	877	3368	3368	1830	43	56676	608996	ESR1 MCF7 (Invasive ductal breast carcinoma) ESR1	MCF7 (Invasive ductal breast carcinoma)	BTO:0000093	ESR1	E2_5M	GEO	GSE54855_esr1_mcf7-e2-5m_MACS_ESR1_MA0112.3.damo.pwm.bed	1208
1	180	AR	0.886111	2.68623		3	1243	417	3648	3648	1770	12	56680	609027	AR LNCaP (prostate carcinoma) AR	LNCaP (prostate carcinoma)	BTO:0001321	AR	R1881_SHCTR	GEO	GSE61268_AR_lncap-r1881-shctr_MACS_AR_MA0007.3.damo.pwm.bed	1085
1	1699	FOXA1	0.886111	2.68623		3	1243	417	3648	3648	1770	12	56680	609027	FOXA1 A1A3(breast cancer cells) FOXA1	A1A3(breast cancer cells)	NULL	FOXA1	Treatment: 1hr Dex, Doxycycline 72 hr CellLine: A1A3 from T47D cell line Genotype: Brg1 knockdown	GTRD	EXP048407_A1A3-breast-cancer-cells-_FOXA1_MACS_FOXA1_MA0148.4.damo.pwm.bed	5294
1	2624	JUND	0.886111	2.68623		3	1243	417	3648	3648	1770	12	56680	609027	JUND hFOB 1.19 (fetal osteoblast) JUND	hFOB 1.19 (fetal osteoblast)	BTO:0005224	JUND	DIFF	GEO	GSE82295_jund_hfob-diff_MACS_JUND_MA0492.1.damo.pwm.bed	711
1	3969	TP53	0.886111	2.68623		3	1243	417	3648	3648	1770	12	56680	609027	TP53 HCT-116 (colon carcinoma) TP53	HCT-116 (colon carcinoma)	BTO:0001109	TP53	DMSO	GTRD	EXP037746_HCT-116--colon-carcinoma-_TP53_MACS_TP53_MA0106.3.damo.pwm.bed	1588
1	1734	FOXA1	0.884013	1.61178		9	1247	977	3246	3246	1820	60	56674	608979	FOXA1 LNCaP95 FOXA1	LNCaP95	NULL	FOXA1	Treatment: 10 nM ETOH for 4 hrs Genotype: shGFP transfection	GTRD	EXP052940_LNCaP95_FOXA1_MACS_FOXA1_MA0148.4.damo.pwm.bed	17604
1	230	ASCL1	0.880752	1.17478		61	1248	1497	1530	1530	1420	558	56622	608481	ASCL1 fibroblasts ASCL1	fibroblasts	NULL	ASCL1		GTRD	EXP030567_fibroblasts_ASCL1_MACS_ASCL1_MA1631.1.damo.pwm.bed	40642
1	3965	TP53	0.879484	1.98986		5	1249	721	3495	3495	1820	27	56678	609012	TP53 MCF7 (Invasive ductal breast carcinoma) TP53	MCF7 (Invasive ductal breast carcinoma)	BTO:0000093	TP53	400 ng/mL neocarzinostatin for 3 h	GTRD	EXP036872_MCF7--Invasive-ductal-breast-carcinoma-_TP53_MACS_TP53_MA0106.3.damo.pwm.bed	2402
1	80	AR	0.87656	1.38389		17	1250	1207	2880	2880	1780	132	56666	608907	AR 22RV1 (prostate carcinoma) AR	22RV1 (prostate carcinoma)	BTO:0002999	AR	Treatment: Cells were harvested in log phase growth Genotype: wildtype	GTRD	EXP048992_22RV1--prostate-carcinoma-_AR_MACS_AR_MA0007.3.damo.pwm.bed	6850
1	1328	ESR1	0.87656	1.38389		17	1250	1207	2880	2880	1780	132	56666	608907	ESR1 MDA-MB-134 (invasive lobular breast carcinoma) ESR1	MDA-MB-134 (invasive lobular breast carcinoma)	NULL	ESR1	Treatment: DMSO Passage: between 10 and12 CellType: Epithelial ERalpha positive breast cancer cell line	GTRD	EXP048177_MDA-MB-134--invasive-lobular-breast-carcinoma-_ESR1_MACS_ESR1_MA0112.3.damo.pwm.bed	5868
1	1189	ESR1	0.875164	1.55728		10	1252	1020	3191	3191	1820	69	56673	608970	ESR1 H3396 (breast carcinoma) ESR1	H3396 (breast carcinoma)	NULL	ESR1	E2	GTRD	EXP001013_H3396--breast-carcinoma-_ESR1_MACS_ESR1_MA0112.3.damo.pwm.bed	5305
1	3979	TP53	0.875164	1.55728		10	1252	1020	3191	3191	1820	69	56673	608970	TP53 PHA-simulated human T-lynphocytes TP53	PHA-simulated human T-lynphocytes	NULL	TP53	Treatment: 10 uM Nutlin-3 for 24 hrs Source: healthy volunteer #45	GTRD	EXP048268_PHA-simulated-human-T-lynphocytes_TP53_MACS_TP53_MA0106.3.damo.pwm.bed	2351
1	3451	RUNX1	0.872881	1.39778		16	1254	1189	2917	2917	1790	123	56667	608916	RUNX1 K562 (myelogenous leukemia) RUNX1	K562 (myelogenous leukemia)	NULL	RUNX1		ENCODE	ENCSR414TYY_K562_RUNX1_MACS_RUNX1_MA0002.2.damo.pwm.bed	1943
1	1739	FOXA1	0.870013	1.51536		11	1255	1070	3140	3140	1820	78	56672	608961	FOXA1 MCF7 (Invasive ductal breast carcinoma) FOXA1	MCF7 (Invasive ductal breast carcinoma)	BTO:0000093	FOXA1	Treatment: FA (control)	GTRD	EXP053230_MCF7--Invasive-ductal-breast-carcinoma-_FOXA1_MACS_FOXA1_MA0148.4.damo.pwm.bed	12622
1	3777	TBX5	0.870013	1.51536		11	1255	1070	3140	3140	1820	78	56672	608961	TBX5 iPSC-derived cardiomyocytes TBX5	iPSC-derived cardiomyocytes	NULL	TBX5	G296S mutant	GTRD	EXP037725_iPSC-derived-cardiomyocytes_TBX5_MACS_TBX5_MA0807.1.damo.pwm.bed	10937
1	1239	ESR1	0.869921	1.41387		15	1257	1172	2959	2959	1800	114	56668	608925	ESR1 MCF7 TamR (invasive ductal breast carcinoma Tamoxifen resistant) ESR1	MCF7 TamR (invasive ductal breast carcinoma Tamoxifen resistant)	NULL	ESR1	White Medium	GTRD	EXP037776_MCF7-TamR--invasive-ductal-breast-carcinoma-Tamoxifen-resistant-_ESR1_MACS_ESR1_MA0112.3.damo.pwm.bed	7077
1	4072	USF1	0.86941	1.12565		106	1258	1587	792	1587	1210	1012	56577	608027	USF1 A549 (lung carcinoma) USF1	A549 (lung carcinoma)	BTO:0000018	USF1	1 h with 0.02% Ethanol (Myers)	ENCODE	ENCSR000BJB_A549_USF1_MACS_USF1_MA0093.3.damo.pwm.bed	9280
1	3064	NR2F1	0.867774	1.23096		37	1259	1414	2121	2121	1600	323	56646	608716	NR2F1 cranial neural crest cells NR2F1	cranial neural crest cells	NULL	NR2F1	NA	GTRD	EXP035243_cranial-neural-crest-cells_NR2F1_MACS_NR2F1_MA1538.1.damo.pwm.bed	28286
1	1653	FOXA1	0.863797	1.26678		29	1260	1362	2412	2412	1680	246	56654	608793	FOXA1 LNCaP (prostate carcinoma) FOXA1	LNCaP (prostate carcinoma)	BTO:0001321	FOXA1	regular medium	GTRD	EXP000722_LNCaP--prostate-carcinoma-_FOXA1_MACS_FOXA1_MA0148.4.damo.pwm.bed	46078
1	3062	NR2F1	0.863797	1.26678		29	1260	1362	2412	2412	1680	246	56654	608793	NR2F1 cranial neural crest cells NR2F1	cranial neural crest cells	NULL	NR2F1	NA	GTRD	EXP035243_cranial-neural-crest-cells_NR2F1_MACS_NR2F1_MA0017.2.damo.pwm.bed	29539
1	3021	NFKB1	0.853244	1.29596		24	1262	1332	2592	2592	1730	199	56659	608840	NFKB1 MCF10A-ER-Src NFKB1	MCF10A-ER-Src	NULL	NFKB1	Genotype: non-transformed	GTRD	EXP048573_MCF10A-ER-Src_NFKB1_MACS_NFKB1_MA0105.4.damo.pwm.bed	8653
1	1475	ETV1	0.848182	1.17737		55	1263	1493	1634	1634	1460	502	56628	608537	ETV1 A375 (malignant melanoma) ETV1	A375 (malignant melanoma)	BTO:0002806	ETV1	Treatment: cells were harvested in log phase growth	GTRD	EXP048911_A375--malignant-melanoma-_ETV1_MACS_ETV1_MA0761.2.damo.pwm.bed	7705
1	2670	MAF	0.847331	1.31963		21	1264	1294	2692	2692	1750	171	56662	608868	MAF Th17-cells MAF	Th17-cells	BTO:0005655	MAF	CellType:pool of expanded Th17 clones; Tissue: primary Th17-IL-10+ lymphocytes; ActivationState: recently activeted;Day:5;	GTRD	EXP047561_Th17-cells_MAF_MACS_MAF_MA1520.1.damo.pwm.bed	6360
1	2387	JUN	0.847278	1.4192		14	1265	1166	3003	3003	1810	106	56669	608933	JUN HUVEC-C (HUVEC, umbilical vein endothelial cells) JUN	HUVEC-C (HUVEC, umbilical vein endothelial cells)	BTO:0001949	JUN	Treatment: agent VEGF, timepoint 0 Passage: P3-6	GTRD	EXP048209_HUVEC-C--HUVEC--umbilical-vein-endothelial-cells-_JUN_MACS_JUN_MA1132.1.damo.pwm.bed	6727
1	1670	FOXA1	0.846233	1.28537		25	1266	1346	2559	2559	1720	209	56658	608830	FOXA1 MCF7 (Invasive ductal breast carcinoma) FOXA1	MCF7 (Invasive ductal breast carcinoma)	BTO:0000093	FOXA1	No treatment	GTRD	EXP037433_MCF7--Invasive-ductal-breast-carcinoma-_FOXA1_MACS_FOXA1_MA0148.4.damo.pwm.bed	42289
1	89	AR	0.845704	2.14901		4	1267	636	3573	3573	1830	20	56679	609019	AR LNCaP (prostate carcinoma) AR	LNCaP (prostate carcinoma)	BTO:0001321	AR	Treatment: Ethanol for 4 hrs Genotype: Bag-1L knockout and Bag-1L wildtype	GTRD	EXP049281_LNCaP--prostate-carcinoma-_AR_MACS_AR_MA0007.3.damo.pwm.bed	5092
1	1287	ESR1	0.845536	1.16481		62	1268	1516	1515	1516	1430	572	56621	608467	ESR1 MCF7 TamR (invasive ductal breast carcinoma Tamoxifen resistant) ESR1	MCF7 TamR (invasive ductal breast carcinoma Tamoxifen resistant)	NULL	ESR1	Tam-Resist	GTRD	EXP038790_MCF7-TamR--invasive-ductal-breast-carcinoma-Tamoxifen-resistant-_ESR1_MACS_ESR1_MA0112.3.damo.pwm.bed	36346
1	2084	HIF1A	0.844839	1.46527		12	1269	1128	3086	3086	1830	88	56671	608951	HIF1A HKC8 (kidney proximal tubule cell line) HIF1A	HKC8 (kidney proximal tubule cell line)	NULL	HIF1A	Treatment: degree of hypoxia 0.5%, duration of hypoxia 16 hours, HIF2a knockout	GTRD	EXP048721_HKC8--kidney-proximal-tubule-cell-line-_HIF1A_MACS_HIF1A_MA1106.1.damo.pwm.bed	553
1	1686	FOXA1	0.842293	1.23432		34	1270	1407	2222	2222	1630	296	56649	608743	FOXA1 MCF7 (Invasive ductal breast carcinoma) FOXA1	MCF7 (Invasive ductal breast carcinoma)	BTO:0000093	FOXA1	Veh_90	GTRD	EXP038787_MCF7--Invasive-ductal-breast-carcinoma-_FOXA1_MACS_FOXA1_MA0148.4.damo.pwm.bed	50532
1	3605	SOX2	0.841812	3.58162		2	1271	202	3731	3731	1730	6	56681	609033	SOX2 MRC-5 (fetal lung fibroblasts) SOX2	MRC-5 (fetal lung fibroblasts)	BTO:0001590	SOX2	Treatment: Oct4, Sox2-VP16 (strong activator), Klf4 and Myc addition for 5 days Passage: 8	GTRD	EXP048956_MRC-5--fetal-lung-fibroblasts-_SOX2_MACS_SOX2_MA0142.1.damo.pwm.bed	1018
1	2977	NEUROG2	0.841339	1.24764		31	1272	1395	2330	2330	1670	267	56652	608772	NEUROG2 MRC-5 (fetal lung fibroblasts) NEUROG2	MRC-5 (fetal lung fibroblasts)	BTO:0001590	NEUROG2	2 DPT	GTRD	EXP037151_MRC-5--fetal-lung-fibroblasts-_NEUROG2_MACS_NEUROG2_MA1642.1.damo.pwm.bed	25527
1	1724	FOXA1	0.84004	1.36323		17	1273	1228	2880	2880	1790	134	56666	608905	FOXA1 22RV1 (prostate carcinoma) FOXA1	22RV1 (prostate carcinoma)	BTO:0002999	FOXA1	Treatment: Cells were harvested in log phase growth Genotype: wildtype	GTRD	EXP048994_22RV1--prostate-carcinoma-_FOXA1_MACS_FOXA1_MA0148.4.damo.pwm.bed	20773
1	1764	FOXA1	0.839626	1.21476		39	1274	1436	2059	2059	1590	345	56644	608694	FOXA1 NCI-H3122 (lung adenocarcinoma) FOXA1	NCI-H3122 (lung adenocarcinoma)	NULL	FOXA1		GEO	GSE39998_foxa1_ncih3122_MACS_FOXA1_MA0148.4.damo.pwm.bed	43698
1	229	ASCL1	0.837397	1.21081		40	1275	1442	2032	2032	1580	355	56643	608684	ASCL1 fibroblasts ASCL1	fibroblasts	NULL	ASCL1		GTRD	EXP030567_fibroblasts_ASCL1_MACS_ASCL1_MA1100.2.damo.pwm.bed	40741
1	4085	USF2	0.830828	1.12803		93	1276	1584	989	1584	1280	886	56590	608153	USF2 A549 (lung carcinoma) USF2	A549 (lung carcinoma)	BTO:0000018	USF2		ENCODE	ENCSR563FBT_A549_USF2_MACS_USF2_MA0526.3.damo.pwm.bed	8159
1	1901	GATA1	0.829255	1.55978		9	1277	1017	3246	3246	1850	62	56674	608977	GATA1 K562 (myelogenous leukemia) GATA1	K562 (myelogenous leukemia)	NULL	GATA1	24 hours following induction with TPA	GTRD	EXP000588_K562--myelogenous-leukemia-_GATA1_MACS_GATA1_MA0140.2.damo.pwm.bed	3006
1	2877	MYC	0.829204	1.08615		190	1278	1644	159	1644	1030	1880	56493	607159	MYC MCF10A (breast epithelial cells) MYC	MCF10A (breast epithelial cells)	BTO:0001939	MYC	Characteristic: pBABE-hygro-MYC, pMN-IRES-GFP-PI3KH1047R, pLKO-tetON-puro-shSCR;	GTRD	EXP047484_MCF10A--breast-epithelial-cells-_MYC_MACS_MYC_MA0059.1.damo.pwm.bed	18052
1	1741	FOXA1	0.827127	1.40593		14	1279	1179	3003	3003	1820	107	56669	608932	FOXA1 primary prostate cancer FOXA1	primary prostate cancer	NULL	FOXA1	Treatment: 2 mM DSG for 25 mins	GTRD	EXP053235_primary-prostate-cancer_FOXA1_MACS_FOXA1_MA0148.4.damo.pwm.bed	18091
1	3775	TBX5	0.827127	1.40593		14	1279	1179	3003	3003	1820	107	56669	608932	TBX5 iPSC-derived cardiomyocytes TBX5	iPSC-derived cardiomyocytes	NULL	TBX5	G296S mutant	GTRD	EXP037721_iPSC-derived-cardiomyocytes_TBX5_MACS_TBX5_MA0807.1.damo.pwm.bed	14389
1	1165	ESR1	0.824577	1.31847		20	1281	1296	2740	2740	1770	163	56663	608876	ESR1 MCF7 (Invasive ductal breast carcinoma) ESR1	MCF7 (Invasive ductal breast carcinoma)	BTO:0000093	ESR1	TAM	Array Express	ERP000380_esr1_mcf7-tam_MACS_ESR1_MA0112.3.damo.pwm.bed	5899
1	1682	FOXA1	0.824577	1.31847		20	1281	1296	2740	2740	1770	163	56663	608876	FOXA1 ZR-75-1 (invasive ductal carcinoma) FOXA1	ZR-75-1 (invasive ductal carcinoma)	BTO:0003136	FOXA1		GTRD	EXP038764_ZR-75-1--invasive-ductal-carcinoma-_FOXA1_MACS_FOXA1_MA0148.4.damo.pwm.bed	59360
1	2592	JUND	0.824494	1.51341		10	1283	1074	3191	3191	1850	71	56673	608968	JUND T47D (invasive ductal carcinoma) JUND	T47D (invasive ductal carcinoma)	BTO:0001248	JUND		ENCODE	ENCSR000BVO_T47D_JUND_MACS_JUND_MA0491.2.damo.pwm.bed	6114
1	3477	RUNX1	0.824349	1.4254		13	1284	1162	3049	3049	1830	98	56670	608941	RUNX1 NALM-6 (adult B acute lymphoblastic leukemia) RUNX1	NALM-6 (adult B acute lymphoblastic leukemia)	BTO:0003288	RUNX1	Tissue: Peripheral blood	GTRD	EXP048188_NALM-6--adult-B-acute-lymphoblastic-leukemia-_RUNX1_MACS_RUNX1_MA0002.2.damo.pwm.bed	2464
1	2975	NEUROG2	0.823461	1.29892		22	1285	1328	2656	2656	1760	182	56661	608857	NEUROG2 MRC-5 (fetal lung fibroblasts) NEUROG2	MRC-5 (fetal lung fibroblasts)	BTO:0001590	NEUROG2	2 DPT	GTRD	EXP037150_MRC-5--fetal-lung-fibroblasts-_NEUROG2_MACS_NEUROG2_MA1642.1.damo.pwm.bed	19820
1	285	BCL6	0.822851	2.47961		3	1286	501	3648	3648	1810	13	56680	609026	BCL6 OCI-LY1 (diffuse large B-cell lymphoma) BCL6	OCI-LY1 (diffuse large B-cell lymphoma)	NULL	BCL6	UV	GTRD	EXP040596_OCI-LY1--diffuse-large-B-cell-lymphoma-_BCL6_MACS_BCL6_MA0463.2.damo.pwm.bed	8139
1	3126	NR3C1	0.822851	2.47961		3	1286	501	3648	3648	1810	13	56680	609026	NR3C1 MCF10A (breast epithelial cells) NR3C1	MCF10A (breast epithelial cells)	BTO:0001939	NR3C1	Treatment: untreated;	GTRD	EXP047624_MCF10A--breast-epithelial-cells-_NR3C1_MACS_NR3C1_MA0113.3.damo.pwm.bed	4063
1	2059	GRHL2	0.821514	1.19709		43	1288	1450	1955	1955	1560	386	56640	608653	GRHL2 MCF7 (Invasive ductal breast carcinoma) GRHL2	MCF7 (Invasive ductal breast carcinoma)	BTO:0000093	GRHL2	control	GTRD	EXP040962_MCF7--Invasive-ductal-breast-carcinoma-_GRHL2_MACS_GRHL2_MA1105.2.damo.pwm.bed	28418
1	3083	NR2F6	0.821514	1.19709		43	1288	1450	1955	1955	1560	386	56640	608653	NR2F6 K562 (myelogenous leukemia) NR2F6	K562 (myelogenous leukemia)	NULL	NR2F6	NA	GTRD	EXP040021_K562--myelogenous-leukemia-_NR2F6_MACS_NR2F6_MA0677.1.damo.pwm.bed	27787
1	1272	ESR1	0.814352	1.1783		50	1290	1490	1771	1771	1520	456	56633	608583	ESR1 MCF7 (Invasive ductal breast carcinoma) ESR1	MCF7 (Invasive ductal breast carcinoma)	BTO:0000093	ESR1	E2	GTRD	EXP038385_MCF7--Invasive-ductal-breast-carcinoma-_ESR1_MACS_ESR1_MA0112.3.damo.pwm.bed	19528
1	2959	MYOD1	0.811468	1.13734		78	1291	1559	1257	1559	1370	737	56605	608302	MYOD1 rhabdomyosarcoma MYOD1	rhabdomyosarcoma	NULL	MYOD1	NA	GEO	GSE50413_myod1_Rhabdomyosarcoma_MACS_MYOD1_MA0499.2.damo.pwm.bed	57410
1	1424	ESR1	0.809602	1.59187		8	1292	995	3306	3306	1860	54	56675	608985	ESR1 T47D (invasive ductal carcinoma) ESR1	T47D (invasive ductal carcinoma)	BTO:0001248	ESR1		GEO	GSE68355_ESR1_t47d_MACS_ESR1_MA0112.3.damo.pwm.bed	3626
1	3478	RUNX1	0.809602	1.59187		8	1292	995	3306	3306	1860	54	56675	608985	RUNX1 NALM-6 (adult B acute lymphoblastic leukemia) RUNX1	NALM-6 (adult B acute lymphoblastic leukemia)	BTO:0003288	RUNX1	Tissue: Peripheral blood	GTRD	EXP048189_NALM-6--adult-B-acute-lymphoblastic-leukemia-_RUNX1_MACS_RUNX1_MA0002.2.damo.pwm.bed	3423
1	1825	FOXA2	0.803107	1.53502		9	1294	1039	3246	3246	1860	63	56674	608976	FOXA2 endometrioid adenocarcinoma FOXA2	endometrioid adenocarcinoma	NULL	FOXA2	tumor E	GTRD	EXP036414_endometrioid-adenocarcinoma_FOXA2_MACS_FOXA2_MA0047.3.damo.pwm.bed	8621
1	2045	GFI1	0.803107	1.53502		9	1294	1039	3246	3246	1860	63	56674	608976	GFI1 AML (monocytes and acute myeloid leukemia) GFI1	AML (monocytes and acute myeloid leukemia)	NULL	GFI1	Treatment: DMSo vehicle	GTRD	EXP049354_AML--monocytes-and-acute-myeloid-leukemia-_GFI1_MACS_GFI1_MA0038.2.damo.pwm.bed	4911
1	1158	ESR1	0.801079	1.22809		32	1296	1419	2292	2292	1670	280	56651	608759	ESR1 T47D (invasive ductal carcinoma) ESR1	T47D (invasive ductal carcinoma)	BTO:0001248	ESR1	100nM bisphenol A (CHEBI:33216) for 30 minute	ENCODE	ENCSR000BQD_T47D_ESR1_MACS_ESR1_MA0112.3.damo.pwm.bed	12585
1	3729	STAT2	0.8002	1.49239		10	1297	1099	3191	3191	1860	72	56673	608967	STAT2 K562 (myelogenous leukemia) STAT2	K562 (myelogenous leukemia)	NULL	STAT2	Interferon alpha treatment - 6 hours (Snyder)	ENCODE	ENCSR000FBC_K562_STAT2_MACS_STAT2_MA0517.1.damo.pwm.bed	1214
1	1357	ESR1	0.799768	1.45923		11	1298	1134	3140	3140	1860	81	56672	608958	ESR1 MCF7 (Invasive ductal breast carcinoma) ESR1	MCF7 (Invasive ductal breast carcinoma)	BTO:0000093	ESR1	Treatment: 10 nM Dexamethasone for 60 mins Genotype: ER+/PR+	GTRD	EXP049940_MCF7--Invasive-ductal-breast-carcinoma-_ESR1_MACS_ESR1_MA0112.3.damo.pwm.bed	8382
1	4082	USF2	0.799668	1.12065		95	1299	1597	950	1597	1280	911	56588	608128	USF2 HepG2 (hepatoblastoma) USF2	HepG2 (hepatoblastoma)	BTO:0000599	USF2		ENCODE	ENCSR000EEF_HepG2_USF2_MACS_USF2_MA0526.3.damo.pwm.bed	7970
1	1983	GATA3	0.798403	2.04668		4	1300	679	3573	3573	1850	21	56679	609018	GATA3 T47D (invasive ductal carcinoma) GATA3	T47D (invasive ductal carcinoma)	BTO:0001248	GATA3	Passsage: <10	GTRD	EXP049905_T47D--invasive-ductal-carcinoma-_GATA3_MACS_GATA3_MA0037.3.damo.pwm.bed	4076
1	2124	HNF4A	0.794506	1.32478		18	1301	1286	2837	2837	1810	146	56665	608893	HNF4A HepG2 (hepatoblastoma) HNF4A	HepG2 (hepatoblastoma)	BTO:0000599	HNF4A	NULL	GTRD	EXP000306_HepG2--hepatoblastoma-_HNF4A_MACS_HNF4A_MA0114.4.damo.pwm.bed	15842
1	3555	SCRT2	0.794506	1.32478		18	1301	1286	2837	2837	1810	146	56665	608893	SCRT2 HEK293 (embryonic kidney) SCRT2	HEK293 (embryonic kidney)	NULL	SCRT2	NA	GTRD	EXP040055_HEK293--embryonic-kidney-_SCRT2_MACS_SCRT2_MA0744.2.damo.pwm.bed	19475
1	1833	FOXA2	0.792295	1.19084		42	1303	1475	1979	1979	1590	379	56641	608660	FOXA2 KerCT (keratenocytes) FOXA2	KerCT (keratenocytes)	NULL	FOXA2	Treatment: to induce FOXA2, doxycycline was added at 5ug/mL	GTRD	EXP049290_KerCT--keratenocytes-_FOXA2_MACS_FOXA2_MA0047.3.damo.pwm.bed	82979
1	55	AR	0.787704	10.7449		1	1304	11	3832	3832	1720	1	56682	609038	AR R1-D567 (prostate cancer) AR	R1-D567 (prostate cancer)	NULL	AR	radiation	GTRD	EXP036886_R1-D567--prostate-cancer-_AR_MACS_AR_MA0007.3.damo.pwm.bed	28
1	104	AR	0.787704	10.7449		1	1304	11	3832	3832	1720	1	56682	609038	AR R1-D567 (prostate cancer) AR	R1-D567 (prostate cancer)	NULL	AR	Treatment: 50 uM VPC14449 for 4 hrs	GTRD	EXP049666_R1-D567--prostate-cancer-_AR_MACS_AR_MA0007.3.damo.pwm.bed	94
1	1974	GATA3	0.787704	10.7449		1	1304	11	3832	3832	1720	1	56682	609038	GATA3 WA09 (embryonic stem cells) GATA3	WA09 (embryonic stem cells)	NULL	GATA3	BMP4 for 3 day	GTRD	EXP040704_WA09--embryonic-stem-cells-_GATA3_MACS_GATA3_MA0037.3.damo.pwm.bed	488
1	3123	NR3C1	0.787704	10.7449		1	1304	11	3832	3832	1720	1	56682	609038	NR3C1 A549 (lung carcinoma) NR3C1	A549 (lung carcinoma)	BTO:0000018	NR3C1		GTRD	EXP040297_A549--lung-carcinoma-_NR3C1_MACS_NR3C1_MA0113.3.damo.pwm.bed	16
1	3975	TP53	0.787704	10.7449		1	1304	11	3832	3832	1720	1	56682	609038	TP53 MCF7 (Invasive ductal breast carcinoma) TP53	MCF7 (Invasive ductal breast carcinoma)	BTO:0000093	TP53	Treatment: 4GY for 2hrs;	GTRD	EXP047456_MCF7--Invasive-ductal-breast-carcinoma-_TP53_MACS_TP53_MA0106.3.damo.pwm.bed	383
1	4007	TP53	0.787704	10.7449		1	1304	11	3832	3832	1720	1	56682	609038	TP53 U2OS (osteosarcoma) TP53	U2OS (osteosarcoma)	BTO:0001938	TP53	ETO	GEO	GSE21939_tp53_u2os-eto-ps46_MACS_TP53_MA0106.3.damo.pwm.bed	57
1	1949	GATA2	0.785752	1.25285		26	1310	1389	2522	2522	1740	223	56657	608816	GATA2 LNCaP (prostate carcinoma) GATA2	LNCaP (prostate carcinoma)	BTO:0001321	GATA2		GEO	GSE38391_gata2_lncap_MACS_GATA2_MA0036.3.damo.pwm.bed	57820
1	3541	RXRA	0.778588	1.17456		47	1311	1498	1840	1840	1550	430	56636	608609	RXRA JMSU-1 (Bladder carcinoma) RXRA	JMSU-1 (Bladder carcinoma)	NULL	RXRA	genotype: RXRA S427F	GTRD	EXP040816_JMSU-1--Bladder-carcinoma-_RXRA_MACS_RXRA_MA1148.1.damo.pwm.bed	8106
1	1979	GATA3	0.777745	1.51103		9	1312	1076	3246	3246	1880	64	56674	608975	GATA3 T47D (invasive ductal carcinoma) GATA3	T47D (invasive ductal carcinoma)	BTO:0001248	GATA3	Passsage: <10	GTRD	EXP049897_T47D--invasive-ductal-carcinoma-_GATA3_MACS_GATA3_MA0037.3.damo.pwm.bed	16786
1	3990	TP53	0.777745	1.51103		9	1312	1076	3246	3246	1880	64	56674	608975	TP53 A498 TP53	A498	BTO:0003769	TP53	Treatment: 4GY for 2hrs;	GTRD	EXP051016_A498_TP53_MACS_TP53_MA0106.3.damo.pwm.bed	3142
1	1950	GATA2	0.777701	1.23818		28	1314	1406	2449	2449	1720	243	56655	608796	GATA2 LNCaP (prostate carcinoma) GATA2	LNCaP (prostate carcinoma)	BTO:0001321	GATA2		GEO	GSE52725_gata2_lncap_MACS_GATA2_MA0036.3.damo.pwm.bed	59875
1	4093	VDR	0.776575	1.47194		10	1315	1120	3191	3191	1880	73	56673	608966	VDR THP-1 (acute monocytic leukemia) VDR	THP-1 (acute monocytic leukemia)	BTO:0001370	VDR	1α,25(OH)2D3	GTRD	EXP000242_THP-1--acute-monocytic-leukemia-_VDR_MACS_VDR_MA0074.1.damo.pwm.bed	1652
1	2917	MYC	0.776134	1.0806		185	1316	1654	180	1654	1050	1840	56498	607199	MYC BJ (fibroblasts) MYC	BJ (fibroblasts)	NULL	MYC	INDUCED	GEO	GSE36570_myc_bj-induced_MACS_MYC_MA0147.3.damo.pwm.bed	20603
1	1829	FOXA2	0.774959	1.35445		15	1317	1236	2959	2959	1840	119	56668	608920	FOXA2 liver FOXA2	liver	BTO:0000759	FOXA2		GTRD	EXP039847_liver_FOXA2_MACS_FOXA2_MA0047.3.damo.pwm.bed	25199
1	1761	FOXA1	0.773227	1.18755		41	1318	1479	2008	2008	1600	371	56642	608668	FOXA1 LNCaP (prostate carcinoma) FOXA1	LNCaP (prostate carcinoma)	BTO:0001321	FOXA1	SHFOXA1_R1881	GEO	GSE37345_foxa1_lncap-shfoxa1-r1881_MACS_FOXA1_MA0148.4.damo.pwm.bed	74518
1	291	BHLHE40	0.771468	1.18177		43	1319	1487	1955	1955	1590	391	56640	608648	BHLHE40 HepG2 (hepatoblastoma) BHLHE40	HepG2 (hepatoblastoma)	BTO:0000599	BHLHE40	NA	ENCODE	ENCSR000BID_HepG2_BHLHE40_MACS_BHLHE40_MA0464.2.damo.pwm.bed	3107
1	1981	GATA3	0.770876	1.28213		21	1320	1350	2692	2692	1790	176	56662	608863	GATA3 T47D (invasive ductal carcinoma) GATA3	T47D (invasive ductal carcinoma)	BTO:0001248	GATA3	Passsage: <10 Genotype: wt/R330fs mutant with CRISPR	GTRD	EXP049899_T47D--invasive-ductal-carcinoma-_GATA3_MACS_GATA3_MA0037.3.damo.pwm.bed	36388
1	3851	TFAP2A	0.770329	1.11713		92	1321	1601	1012	1601	1310	885	56591	608154	TFAP2A MCF7 (Invasive ductal breast carcinoma) TFAP2A	MCF7 (Invasive ductal breast carcinoma)	BTO:0000093	TFAP2A		GTRD	EXP032577_MCF7--Invasive-ductal-breast-carcinoma-_TFAP2A_MACS_TFAP2A_MA0810.1.damo.pwm.bed	36549
1	403	CEBPB	0.769578	1.10809		106	1322	1614	792	1614	1240	1028	56577	608011	CEBPB hMSC CEBPB	hMSC	NA	CEBPB	DMI_HI	GEO	GSE68864_cebpb_hmsc-dmi-hi_MACS_CEBPB_MA0466.2.damo.pwm.bed	64807
1	1685	FOXA1	0.768583	1.15826		54	1323	1527	1664	1664	1500	501	56629	608538	FOXA1 MCF7 (Invasive ductal breast carcinoma) FOXA1	MCF7 (Invasive ductal breast carcinoma)	BTO:0000093	FOXA1		GTRD	EXP038772_MCF7--Invasive-ductal-breast-carcinoma-_FOXA1_MACS_FOXA1_MA0148.4.damo.pwm.bed	65377
1	3803	TCF7	0.76529	2.30245		3	1324	573	3648	3648	1850	14	56680	609025	TCF7 DLD-1 (colon adenocarcinoma) TCF7	DLD-1 (colon adenocarcinoma)	BTO:0000391	TCF7	1 ug/mL Doxycycline	GTRD	EXP033179_DLD-1--colon-adenocarcinoma-_TCF7_MACS_TCF7_MA0769.2.damo.pwm.bed	1959
1	1691	FOXA1	0.761468	1.60033		7	1325	986	3368	3368	1890	47	56676	608992	FOXA1 liver FOXA1	liver	BTO:0000759	FOXA1		GTRD	EXP039865_liver_FOXA1_MACS_FOXA1_MA0148.4.damo.pwm.bed	7027
1	1487	FLI1	0.760257	1.08573		157	1326	1645	314	1645	1100	1554	56526	607485	FLI1 HUVEC-C (HUVEC, umbilical vein endothelial cells) FLI1	HUVEC-C (HUVEC, umbilical vein endothelial cells)	BTO:0001949	FLI1	NULL	GTRD	EXP000132_HUVEC-C--HUVEC--umbilical-vein-endothelial-cells-_FLI1_MACS_FLI1_MA0475.2.damo.pwm.bed	63010
1	1963	GATA3	0.759431	1.40155		12	1327	1182	3086	3086	1860	92	56671	608947	GATA3 Th2-cells GATA3	Th2-cells	BTO:0001679	GATA3		GTRD	EXP031084_Th2-cells_GATA3_MACS_GATA3_MA0037.3.damo.pwm.bed	13453
1	1965	GATA3	0.759349	1.2211		30	1328	1426	2382	2382	1710	264	56653	608775	GATA3 MDA-MB-231 (breast adenocarcinoma) GATA3	MDA-MB-231 (breast adenocarcinoma)	BTO:0000815	GATA3		GTRD	EXP035435_MDA-MB-231--breast-adenocarcinoma-_GATA3_MACS_GATA3_MA0037.3.damo.pwm.bed	103007
1	77	AR	0.756836	3.06996		2	1329	296	3731	3731	1790	7	56681	609032	AR 22RV1 (prostate carcinoma) AR	22RV1 (prostate carcinoma)	BTO:0002999	AR	Treatment: targeting AR exon 7 siARFL+ ethanol	GTRD	EXP048922_22RV1--prostate-carcinoma-_AR_MACS_AR_MA0007.3.damo.pwm.bed	1070
1	1823	FOXA2	0.756836	3.06996		2	1329	296	3731	3731	1790	7	56681	609032	FOXA2 endometrioid adenocarcinoma FOXA2	endometrioid adenocarcinoma	NULL	FOXA2	tumor A	GTRD	EXP036409_endometrioid-adenocarcinoma_FOXA2_MACS_FOXA2_MA0047.3.damo.pwm.bed	1480
1	2188	HSF1	0.756836	3.06996		2	1329	296	3731	3731	1790	7	56681	609032	HSF1 NCI-H441 (squamous cell lung carcinoma ) HSF1	NCI-H441 (squamous cell lung carcinoma )	BTO:0001910	HSF1		GEO	GSE38901_hsf1_ncih441_MACS_HSF1_MA0486.2.damo.pwm.bed	861
1	1370	ESR1	0.755312	1.53501		8	1332	1041	3306	3306	1890	56	56675	608983	ESR1 MCF7 (Invasive ductal breast carcinoma) ESR1	MCF7 (Invasive ductal breast carcinoma)	BTO:0000093	ESR1	Treatment: 10 nM 17-beta-estradiol for 30 mins Genotype: pS118-ER	GTRD	EXP053336_MCF7--Invasive-ductal-breast-carcinoma-_ESR1_MACS_ESR1_MA0112.3.damo.pwm.bed	2817
1	2661	LHX2	0.755312	1.53501		8	1332	1041	3306	3306	1890	56	56675	608983	LHX2 retina LHX2	retina	BTO:0001175	LHX2	pigment	GEO	GSE60024_lhx2_retinal-pigment_MACS_LHX2_MA0700.2.damo.pwm.bed	16574
1	1679	FOXA1	0.754694	1.13201		71	1334	1570	1366	1570	1420	674	56612	608365	FOXA1 VCaP (prostate carcinoma) FOXA1	VCaP (prostate carcinoma)	BTO:0003215	FOXA1	siCtl	GTRD	EXP038435_VCaP--prostate-carcinoma-_FOXA1_MACS_FOXA1_MA0148.4.damo.pwm.bed	140998
1	1375	ESR1	0.754395	1.29217		19	1335	1336	2792	2792	1820	158	56664	608881	ESR1 MCF7L-P(immortalized breast epithelial cell line) ESR1	MCF7L-P(immortalized breast epithelial cell line)	NULL	ESR1	Treatment: untreated;	GTRD	EXP057857_MCF7L-P-immortalized-breast-epithelial-cell-line-_ESR1_MACS_ESR1_MA0112.3.damo.pwm.bed	6875
1	4012	TP53	0.754146	1.95369		4	1336	738	3573	3573	1880	22	56679	609017	TP53 U2OS (osteosarcoma) TP53	U2OS (osteosarcoma)	BTO:0001938	TP53	DXR	GEO	GSE46641_tp53_u2os-dxr_MACS_TP53_MA0106.3.damo.pwm.bed	1938
1	1751	FOXA1	0.753326	1.18118		41	1337	1488	2008	2008	1610	373	56642	608666	FOXA1 ZR-75-1 (invasive ductal carcinoma) FOXA1	ZR-75-1 (invasive ductal carcinoma)	BTO:0003136	FOXA1	Treatment: hormone-deprived cells treated with 10 nM estrogen for 45 mins;	GTRD	EXP058106_ZR-75-1--invasive-ductal-carcinoma-_FOXA1_MACS_FOXA1_MA0148.4.damo.pwm.bed	82035
1	377	CEBPB	0.750447	1.13661		66	1338	1561	1445	1561	1450	624	56617	608415	CEBPB A549 (lung carcinoma) CEBPB	A549 (lung carcinoma)	BTO:0000018	CEBPB	100nM dexamethasone (CHEBI:41879) for 7 hour	GTRD	EXP039871_A549--lung-carcinoma-_CEBPB_MACS_CEBPB_MA0466.2.damo.pwm.bed	22591
1	1379	ESR1	0.747744	1.27922		20	1339	1352	2740	2740	1810	168	56663	608871	ESR1 MCF7L-P(immortalized breast epithelial cell line) ESR1	MCF7L-P(immortalized breast epithelial cell line)	NULL	ESR1	Treatment: treated with E2 for 24 hrs;	GTRD	EXP057865_MCF7L-P-immortalized-breast-epithelial-cell-line-_ESR1_MACS_ESR1_MA0112.3.damo.pwm.bed	6601
1	3914	TFAP2C	0.746347	1.0874		145	1340	1642	390	1642	1120	1433	56538	607606	TFAP2C MCF7 (Invasive ductal breast carcinoma) TFAP2C	MCF7 (Invasive ductal breast carcinoma)	BTO:0000093	TFAP2C		GEO	GSE21234_tfap2c_mcf7_MACS_TFAP2C_MA0815.1.damo.pwm.bed	71805
1	3013	NFIC	0.743732	1.22937		27	1341	1416	2482	2482	1750	236	56656	608803	NFIC K562 (myelogenous leukemia) NFIC	K562 (myelogenous leukemia)	NULL	NFIC	NA	GTRD	EXP039955_K562--myelogenous-leukemia-_NFIC_MACS_NFIC_MA0119.1.damo.pwm.bed	21273
1	1865	FOXP1	0.742068	1.65308		6	1342	951	3429	3429	1910	39	56677	609000	FOXP1 LNCaP (prostate carcinoma) FOXP1	LNCaP (prostate carcinoma)	BTO:0001321	FOXP1	NA	GEO	GSE62492_foxp1_lncap-dht_MACS_FOXP1_MA0481.3.damo.pwm.bed	6538
1	2317	JUN	0.741879	1.16583		46	1343	1513	1867	1867	1570	424	56637	608615	JUN A549 (lung carcinoma) JUN	A549 (lung carcinoma)	BTO:0000018	JUN	100nM dexamethasone (CHEBI:41879) for 6 hour	GTRD	EXP039496_A549--lung-carcinoma-_JUN_MACS_JUN_MA1130.1.damo.pwm.bed	9886
1	1293	ESR1	0.738291	1.07021		212	1344	1681	111	1681	1050	2129	56471	606910	ESR1 MCF10A (breast epithelial cells) ESR1	MCF10A (breast epithelial cells)	BTO:0001939	ESR1	Cells were lentivirally transduced with MYC-ERVD and stable pools were treated with 100nM 4-OHT for 24h.	GTRD	EXP038958_MCF10A--breast-epithelial-cells-_ESR1_MACS_ESR1_MA0112.3.damo.pwm.bed	16931
1	1296	ESR1	0.73817	1.3048		17	1345	1315	2880	2880	1850	140	56666	608899	ESR1 MCF7 (Invasive ductal breast carcinoma) ESR1	MCF7 (Invasive ductal breast carcinoma)	BTO:0000093	ESR1	100 nM ICI for 30 min	GTRD	EXP040889_MCF7--Invasive-ductal-breast-carcinoma-_ESR1_MACS_ESR1_MA0112.3.damo.pwm.bed	4537
1	4070	USF1	0.737294	1.10114		108	1346	1623	757	1623	1240	1054	56575	607985	USF1 A549 (lung carcinoma) USF1	A549 (lung carcinoma)	BTO:0000018	USF1	1 h with 100 nM Dexamethasone (Myers)	ENCODE	ENCSR000BHX_A549_USF1_MACS_USF1_MA0093.3.damo.pwm.bed	8112
1	1771	FOXA1	0.73686	1.25745		22	1347	1380	2656	2656	1790	188	56661	608851	FOXA1 DU145 (prostate carcinoma) FOXA1	DU145 (prostate carcinoma)	BTO:0001332	FOXA1	FOXA1_ARQ6540X	GEO	GSE47987_foxa1_du145-foxa1-arq6540x_MACS_FOXA1_MA0148.4.damo.pwm.bed	50677
1	1765	FOXA1	0.734751	1.40711		11	1348	1178	3140	3140	1890	84	56672	608955	FOXA1 LNCaP C4-2B (prostate carcinoma) FOXA1	LNCaP C4-2B (prostate carcinoma)	BTO:0004959	FOXA1	DHT	GEO	GSE40050_foxa1_c42b-dht_MACS_FOXA1_MA0148.4.damo.pwm.bed	17925
1	1640	FOXA1	0.730711	1.28945		18	1349	1338	2837	2837	1840	150	56665	608889	FOXA1 ZR-75-1 (invasive ductal carcinoma) FOXA1	ZR-75-1 (invasive ductal carcinoma)	BTO:0003136	FOXA1	E2_TAM	Array Express	ERP000380_foxa1_zr751-e2-tam_MACS_FOXA1_MA0148.4.damo.pwm.bed	50437
1	1635	FOXA1	0.728192	1.19019		35	1350	1476	2190	2190	1670	316	56648	608723	FOXA1 A549 (lung carcinoma) FOXA1	A549 (lung carcinoma)	BTO:0000018	FOXA1	1 h with 0.02% Ethanol (Myers)	ENCODE	ENCSR000BRD_A549_FOXA1_MACS_FOXA1_MA0148.4.damo.pwm.bed	35292
1	2074	GRHL2	0.725629	1.18017		38	1351	1489	2091	2091	1640	346	56645	608693	GRHL2 PEO1 (ovarian cystadenocarcinoma) GRHL2	PEO1 (ovarian cystadenocarcinoma)	NULL	GRHL2		GEO	GSE71018_grhl2_peo1_MACS_GRHL2_MA1105.2.damo.pwm.bed	16801
1	3740	STAT3	0.725104	1.15135		51	1352	1535	1745	1745	1540	476	56632	608563	STAT3 NCI-H358 (human nnon small cell lung cancer cell line) STAT3	NCI-H358 (human nnon small cell lung cancer cell line)	BTO:0002835	STAT3		GTRD	EXP048895_NCI-H358--human-nnon-small-cell-lung-cancer-cell-line-_STAT3_MACS_STAT3_MA0144.2.damo.pwm.bed	18073
1	1363	ESR1	0.724285	1.27602		19	1353	1353	2792	2792	1830	160	56664	608879	ESR1 MCF7 (Invasive ductal breast carcinoma) ESR1	MCF7 (Invasive ductal breast carcinoma)	BTO:0000093	ESR1	Treatment: 10 nM E2 + 10 nM R5020 for45 mins Genotype: ER+/PR+	GTRD	EXP049948_MCF7--Invasive-ductal-breast-carcinoma-_ESR1_MACS_ESR1_MA0112.3.damo.pwm.bed	4653
1	2041	GATA6	0.723183	1.2508		22	1354	1391	2656	2656	1800	189	56661	608850	GATA6 AGS (gastric adenocarcinoma) GATA6	AGS (gastric adenocarcinoma)	BTO:0001007	GATA6		GEO	GSE51705_gata6_ags_MACS_GATA6_MA1104.2.damo.pwm.bed	24307
1	3852	TFAP2A	0.722639	1.10162		102	1355	1621	847	1621	1270	995	56581	608044	TFAP2A MCF7 (Invasive ductal breast carcinoma) TFAP2A	MCF7 (Invasive ductal breast carcinoma)	BTO:0000093	TFAP2A		GTRD	EXP032577_MCF7--Invasive-ductal-breast-carcinoma-_TFAP2A_MACS_TFAP2A_MA0872.1.damo.pwm.bed	39514
1	1417	ESR1	0.719708	1.37173		12	1356	1219	3086	3086	1890	94	56671	608945	ESR1 MCF7 (Invasive ductal breast carcinoma) ESR1	MCF7 (Invasive ductal breast carcinoma)	BTO:0000093	ESR1	SHGATA3_E2	GEO	GSE60270_esr1_mcf7-shgata3-e2_MACS_ESR1_MA0112.3.damo.pwm.bed	2489
1	1647	FOXA1	0.718842	1.12366		71	1357	1593	1366	1593	1440	679	56612	608360	FOXA1 FOXA1	NA	NA	FOXA1	NA	Array Express	ERP003828_foxa1_zr751_MACS_FOXA1_MA0148.4.damo.pwm.bed	148244
1	3221	PAX6	0.713906	1.25363		21	1358	1383	2692	2692	1810	180	56662	608859	PAX6 EndoC-betaH2 (immortalized pancreatic beta cells) PAX6	EndoC-betaH2 (immortalized pancreatic beta cells)	NULL	PAX6	NA	GTRD	EXP037896_EndoC-betaH2--immortalized-pancreatic-beta-cells-_PAX6_MACS_PAX6_MA0069.1.damo.pwm.bed	5528
1	1389	ESR1	0.71271	2.14899		3	1359	637	3648	3648	1880	15	56680	609024	ESR1 ZR-75-1 (invasive ductal carcinoma) ESR1	ZR-75-1 (invasive ductal carcinoma)	BTO:0003136	ESR1	SICTR_E2	GEO	GSE40129_esr1_zr751-sictr-e2_MACS_ESR1_MA0112.3.damo.pwm.bed	548
1	1362	ESR1	0.712675	1.86861		4	1360	791	3573	3573	1910	23	56679	609016	ESR1 MCF7 (Invasive ductal breast carcinoma) ESR1	MCF7 (Invasive ductal breast carcinoma)	BTO:0000093	ESR1	Treatment: 10 nM R5020 for45 mins Genotype: ER+/PR+	GTRD	EXP049947_MCF7--Invasive-ductal-breast-carcinoma-_ESR1_MACS_ESR1_MA0112.3.damo.pwm.bed	611
1	3044	NR1H4	0.712675	1.86861		4	1360	791	3573	3573	1910	23	56679	609016	NR1H4 NR1H4	NA	NA	NR1H4	NA	GEO	GSE57227_nr1h4_primaryhepatocyte-gw4064_MACS_NR1H4_MA1110.1.damo.pwm.bed	2031
1	3957	TP53	0.712675	1.86861		4	1360	791	3573	3573	1910	23	56679	609016	TP53 BJ (fibroblasts) TP53	BJ (fibroblasts)	NULL	TP53	ionizing radiation	GTRD	EXP032954_BJ--fibroblasts-_TP53_MACS_TP53_MA0106.3.damo.pwm.bed	1723
1	3962	TP53	0.712675	1.86861		4	1360	791	3573	3573	1910	23	56679	609016	TP53 MCF7 (Invasive ductal breast carcinoma) TP53	MCF7 (Invasive ductal breast carcinoma)	BTO:0000093	TP53	irradiation 5h	GTRD	EXP036828_MCF7--Invasive-ductal-breast-carcinoma-_TP53_MACS_TP53_MA0106.3.damo.pwm.bed	1991
1	1814	FOXA1	0.712396	1.11666		77	1364	1604	1274	1604	1410	741	56606	608298	FOXA1 LNCaP (prostate carcinoma) FOXA1	LNCaP (prostate carcinoma)	BTO:0001321	FOXA1	TNFA	GEO	GSE83860_foxa1_lncap-tnfa_MACS_FOXA1_MA0148.4.damo.pwm.bed	221475
1	1347	ESR1	0.711415	1.61175		6	1365	978	3429	3429	1920	40	56677	608999	ESR1 MCF7 (Invasive ductal breast carcinoma) ESR1	MCF7 (Invasive ductal breast carcinoma)	BTO:0000093	ESR1	Treatment: DMSO for 45 min Genotype: TET2 knockout Passage: 6-10	GTRD	EXP048687_MCF7--Invasive-ductal-breast-carcinoma-_ESR1_MACS_ESR1_MA0112.3.damo.pwm.bed	1026
1	1180	ESR1	0.710366	1.19396		32	1366	1455	2292	2292	1700	288	56651	608751	ESR1 MCF7 (Invasive ductal breast carcinoma) ESR1	MCF7 (Invasive ductal breast carcinoma)	BTO:0000093	ESR1	hormone starved for 3 days, treated with 10 nM β-estradiol for 45 minutes	GTRD	EXP000178_MCF7--Invasive-ductal-breast-carcinoma-_ESR1_MACS_ESR1_MA0112.3.damo.pwm.bed	10444
1	1115	EOMES	0.709715	1.24421		22	1367	1399	2656	2656	1810	190	56661	608849	EOMES hESC-1 (Embryonic stem cells) EOMES	hESC-1 (Embryonic stem cells)	NULL	EOMES	NA	GEO	GSE26097_eomes_esc_MACS_EOMES_MA0800.1.damo.pwm.bed	31879
1	380	CEBPB	0.708335	1.12419		68	1368	1590	1412	1590	1460	650	56615	608389	CEBPB A549 (lung carcinoma) CEBPB	A549 (lung carcinoma)	BTO:0000018	CEBPB	100nM dexamethasone (CHEBI:41879) for 10 hour	GTRD	EXP040158_A549--lung-carcinoma-_CEBPB_MACS_CEBPB_MA0466.2.damo.pwm.bed	24104
1	2986	NEUROG2	0.707438	1.21393		27	1369	1438	2482	2482	1760	239	56656	608800	NEUROG2 MRC-5 (fetal lung fibroblasts) NEUROG2	MRC-5 (fetal lung fibroblasts)	BTO:0001590	NEUROG2	2 DPT	GTRD	EXP037156_MRC-5--fetal-lung-fibroblasts-_NEUROG2_MACS_NEUROG2_MA0669.1.damo.pwm.bed	35358
1	1432	ESR1	0.705746	1.535		7	1370	1043	3368	3368	1930	49	56676	608990	ESR1 MCF7 (Invasive ductal breast carcinoma) ESR1	MCF7 (Invasive ductal breast carcinoma)	BTO:0000093	ESR1		GEO	GSE72249_esr1_mcf7_MACS_ESR1_MA0112.3.damo.pwm.bed	2755
1	1434	ESR1	0.704548	1.48208		8	1371	1110	3306	3306	1930	58	56675	608981	ESR1 T47D (invasive ductal carcinoma) ESR1	T47D (invasive ductal carcinoma)	BTO:0001248	ESR1		GEO	GSE72249_esr1_t47d_MACS_ESR1_MA0112.3.damo.pwm.bed	3248
1	2669	MAF	0.700469	1.27248		18	1372	1355	2837	2837	1850	152	56665	608887	MAF Th17-cells MAF	Th17-cells	BTO:0005655	MAF	CellType:pool of expanded Th17 clones; Tissue: primary Th17-IL-10+ lymphocytes; ActivationState: recently activeted;Day:5;	GTRD	EXP047561_Th17-cells_MAF_MACS_MAF_MA0501.1.damo.pwm.bed	6191
1	1816	FOXA2	0.700348	1.10127		95	1373	1622	950	1622	1320	927	56588	608112	FOXA2 A549 (lung carcinoma) FOXA2	A549 (lung carcinoma)	BTO:0000018	FOXA2	1 h with 0.02% Ethanol (Myers)	ENCODE	ENCSR000BRE_A549_FOXA2_MACS_FOXA2_MA0047.3.damo.pwm.bed	69545
1	1926	GATA1	0.698771	1.10405		90	1374	1620	1043	1620	1350	876	56593	608163	GATA1 CD34+ cells GATA1	CD34+ cells	NULL	GATA1		GEO	GSE52924_gata1_cd34_MACS_GATA1_MA0035.4.damo.pwm.bed	167676
1	2034	GATA6	0.696001	1.16736		39	1375	1510	2059	2059	1650	359	56644	608680	GATA6 definitive endoderm from HUES8 GATA6	definitive endoderm from HUES8	NULL	GATA6	Genotype: SOX17-GFP knockout; Treatment: JNKi;	GTRD	EXP057915_definitive-endoderm-from-HUES8_GATA6_MACS_GATA6_MA1104.2.damo.pwm.bed	76992
1	2013	GATA4	0.695187	1.26026		19	1376	1375	2792	2792	1850	162	56664	608877	GATA4 HUES64 (embryonic stem cells) GATA4	HUES64 (embryonic stem cells)	NULL	GATA4	shGATA4	GTRD	EXP036792_HUES64--embryonic-stem-cells-_GATA4_MACS_GATA4_MA0482.2.damo.pwm.bed	24476
1	1416	ESR1	0.691057	1.6789		5	1377	931	3495	3495	1930	32	56678	609007	ESR1 MCF7 (Invasive ductal breast carcinoma) ESR1	MCF7 (Invasive ductal breast carcinoma)	BTO:0000093	ESR1	SHFOXA1_E2	GEO	GSE60270_esr1_mcf7-shfoxa1-e2_MACS_ESR1_MA0112.3.damo.pwm.bed	1039
1	3015	NFIC	0.689924	1.18969		31	1378	1477	2330	2330	1730	280	56652	608759	NFIC K562 (myelogenous leukemia) NFIC	K562 (myelogenous leukemia)	NULL	NFIC	NA	GTRD	EXP039955_K562--myelogenous-leukemia-_NFIC_MACS_NFIC_MA1527.1.damo.pwm.bed	21290
1	2000	GATA3	0.689519	1.33036		13	1379	1276	3049	3049	1900	105	56670	608934	GATA3 Kelly (neuroblastoma) GATA3	Kelly (neuroblastoma)	NULL	GATA3		GEO	GSE65664_gata3_kelly_MACS_GATA3_MA0037.3.damo.pwm.bed	23550
1	1711	FOXA1	0.689006	1.18572		32	1380	1484	2292	2292	1720	290	56651	608749	FOXA1 MCF7 WS8 cells FOXA1	MCF7 WS8 cells	NULL	FOXA1	Treatment: 45 min 10^-8 E2	GTRD	EXP048450_MCF7-WS8-cells_FOXA1_MACS_FOXA1_MA0148.4.damo.pwm.bed	45540
1	1649	FOXA1	0.688384	1.39547		10	1381	1190	3191	3191	1920	77	56673	608962	FOXA1 MCF7 (Invasive ductal breast carcinoma) FOXA1	MCF7 (Invasive ductal breast carcinoma)	BTO:0000093	FOXA1	NULL	GTRD	EXP000618_MCF7--Invasive-ductal-breast-carcinoma-_FOXA1_MACS_FOXA1_MA0148.4.damo.pwm.bed	8401
1	2192	HSF1	0.683888	2.6862		2	1382	421	3731	3731	1840	8	56681	609031	HSF1 MCF7 (Invasive ductal breast carcinoma) HSF1	MCF7 (Invasive ductal breast carcinoma)	BTO:0000093	HSF1		GEO	GSE45852_hsf1_mcf7_MACS_HSF1_MA0486.2.damo.pwm.bed	574
1	3723	STAT1	0.683888	2.6862		2	1382	421	3731	3731	1840	8	56681	609031	STAT1 K562 (myelogenous leukemia) STAT1	K562 (myelogenous leukemia)	NULL	STAT1	30 m of Interferon alpha (Snyder)	ENCODE	ENCSR000FAV_K562_STAT1_MACS_STAT1_MA0137.3.damo.pwm.bed	273
1	4003	TP53	0.683888	2.6862		2	1382	421	3731	3731	1840	8	56681	609031	TP53 U2OS (osteosarcoma) TP53	U2OS (osteosarcoma)	BTO:0001938	TP53	ETO	GEO	GSE21939_tp53_ps15-u2os-eto_MACS_TP53_MA0106.3.damo.pwm.bed	480
1	4006	TP53	0.683888	2.6862		2	1382	421	3731	3731	1840	8	56681	609031	TP53 U2OS (osteosarcoma) TP53	U2OS (osteosarcoma)	BTO:0001938	TP53	ETO	GEO	GSE21939_tp53_u2os-eto-ps15_MACS_TP53_MA0106.3.damo.pwm.bed	435
1	3349	RELA	0.68366	1.42214		9	1386	1164	3246	3246	1930	68	56674	608971	RELA BEAS-2B (bronchial epithelium) RELA	BEAS-2B (bronchial epithelium)	NULL	RELA	TNF	GTRD	EXP036256_BEAS-2B--bronchial-epithelium-_RELA_MACS_RELA_MA0107.1.damo.pwm.bed	4845
1	3768	TAL1	0.682052	1.57243		6	1387	1010	3429	3429	1940	41	56677	608998	TAL1 RPMI-8402 (T acute lymphoblastic leukemia) TAL1	RPMI-8402 (T acute lymphoblastic leukemia)	BTO:0001880	TAL1	NA	GEO	GSE39179_tal1_rpmi8402_MACS_TAL1_MA0091.1.damo.pwm.bed	3589
1	2351	JUN	0.680415	1.09246		104	1388	1633	817	1633	1280	1023	56579	608016	JUN A549 (lung carcinoma) JUN	A549 (lung carcinoma)	BTO:0000018	JUN	100nM dexamethasone (CHEBI:41879) for 5 minute	GTRD	EXP040322_A549--lung-carcinoma-_JUN_MACS_JUN_MA0489.1.damo.pwm.bed	22918
1	1318	ESR1	0.677061	1.16871		36	1389	1504	2160	2160	1680	331	56647	608708	ESR1 MCF7 (Invasive ductal breast carcinoma) ESR1	MCF7 (Invasive ductal breast carcinoma)	BTO:0000093	ESR1	Treatment: 500 nM AZD201 2 hr; Passage: p19;	GTRD	EXP047701_MCF7--Invasive-ductal-breast-carcinoma-_ESR1_MACS_ESR1_MA0112.3.damo.pwm.bed	16665
1	3270	POU5F1	0.673763	1.79083		4	1390	845	3573	3573	1940	24	56679	609015	POU5F1 MRC-5 (fetal lung fibroblasts) POU5F1	MRC-5 (fetal lung fibroblasts)	BTO:0001590	POU5F1	Treatment: Oct4, Sox2, Klf4 and Myc addition for 5 days Passage: 8	GTRD	EXP048951_MRC-5--fetal-lung-fibroblasts-_POU5F1_MACS_POU5F1_MA1115.1.damo.pwm.bed	10333
1	3995	TP53	0.673763	1.79083		4	1390	845	3573	3573	1940	24	56679	609015	TP53 UACC257 TP53	UACC257	BTO:0004233	TP53	Treatment: 4GY for 2hrs;	GTRD	EXP051025_UACC257_TP53_MACS_TP53_MA0106.3.damo.pwm.bed	1484
1	1354	ESR1	0.673497	1.23308		21	1392	1410	2692	2692	1830	183	56662	608856	ESR1 T47D (invasive ductal carcinoma) ESR1	T47D (invasive ductal carcinoma)	BTO:0001248	ESR1	Passsage: <10 Genotype: wt/R330fs mutant with CRISPR	GTRD	EXP049894_T47D--invasive-ductal-carcinoma-_ESR1_MACS_ESR1_MA0112.3.damo.pwm.bed	5860
1	1186	ESR1	0.671942	1.31781		13	1393	1299	3049	3049	1910	106	56670	608933	ESR1 T47D (invasive ductal carcinoma) ESR1	T47D (invasive ductal carcinoma)	BTO:0001248	ESR1	ETOH (ethanol)	GTRD	EXP000884_T47D--invasive-ductal-carcinoma-_ESR1_MACS_ESR1_MA0112.3.damo.pwm.bed	3683
1	1641	FOXA1	0.670613	1.11689		66	1394	1603	1445	1603	1480	635	56617	608404	FOXA1 LNCaP (prostate carcinoma) FOXA1	LNCaP (prostate carcinoma)	BTO:0001321	FOXA1		Array Express	ERP001226_foxa1_lncap_MACS_FOXA1_MA0148.4.damo.pwm.bed	93742
1	2434	JUN	0.666574	1.13591		50	1395	1564	1771	1771	1580	473	56633	608566	JUN definitive endoderm from HUES8 JUN	definitive endoderm from HUES8	NULL	JUN	Genotype: SOX17-GFP knockout; Treatment: DMSO;	GTRD	EXP057912_definitive-endoderm-from-HUES8_JUN_MACS_JUN_MA1132.1.damo.pwm.bed	34315
1	284	BCL6	0.664517	2.01469		3	1396	701	3648	3648	1920	16	56680	609023	BCL6 OCI-LY1 (diffuse large B-cell lymphoma) BCL6	OCI-LY1 (diffuse large B-cell lymphoma)	NULL	BCL6		GTRD	EXP040595_OCI-LY1--diffuse-large-B-cell-lymphoma-_BCL6_MACS_BCL6_MA0463.2.damo.pwm.bed	618
1	3551	RXRA	0.664517	2.01469		3	1396	701	3648	3648	1920	16	56680	609023	RXRA MCF7 (Invasive ductal breast carcinoma) RXRA	MCF7 (Invasive ductal breast carcinoma)	BTO:0000093	RXRA	Treatment: none;	GTRD	EXP054366_MCF7--Invasive-ductal-breast-carcinoma-_RXRA_MACS_RXRA_MA0115.1.damo.pwm.bed	35916
1	3547	RXRA	0.6632	1.09262		97	1398	1632	921	1632	1320	954	56586	608085	RXRA liver RXRA	liver	BTO:0000759	RXRA		GTRD	EXP045021_liver_RXRA_MACS_RXRA_MA1146.1.damo.pwm.bed	47674
1	2216	ISL1	0.661865	1.40153		9	1399	1183	3246	3246	1940	69	56674	608970	ISL1 BE2C ISL1	BE2C	NULL	ISL1	Treatment: untreated	GTRD	EXP049483_BE2C_ISL1_MACS_ISL1_MA1608.1.damo.pwm.bed	33509
1	2431	JUN	0.660524	1.10797		73	1400	1615	1335	1615	1450	708	56610	608331	JUN definitive endoderm from HUES8 JUN	definitive endoderm from HUES8	NULL	JUN	Genotype: SOX17-GFP knockout; Treatment: DMSO;	GTRD	EXP057912_definitive-endoderm-from-HUES8_JUN_MACS_JUN_MA1127.1.damo.pwm.bed	33132
1	1643	FOXA1	0.65887	1.12387		57	1401	1592	1601	1601	1530	545	56626	608494	FOXA1 MDA-MB-453 (breast adenocarcinoma) FOXA1	MDA-MB-453 (breast adenocarcinoma)	BTO:0001908	FOXA1		Array Express	ERP001226_foxa1_mdamb453_MACS_FOXA1_MA0148.4.damo.pwm.bed	121163
1	3444	RFX5	0.657063	1.43267		8	1402	1153	3306	3306	1950	60	56675	608979	RFX5 WA01 (H1, human embryonic stem cells) RFX5	WA01 (H1, human embryonic stem cells)	NULL	RFX5	NA	ENCODE	ENCSR000ECF_H1-hESC_RFX5_MACS_RFX5_MA0510.2.damo.pwm.bed	1046
1	1806	FOXA1	0.65476	1.30549		13	1403	1314	3049	3049	1920	107	56670	608932	FOXA1 T47D (invasive ductal carcinoma) FOXA1	T47D (invasive ductal carcinoma)	BTO:0001248	FOXA1		GEO	GSE72249_foxa1_t47d_MACS_FOXA1_MA0148.4.damo.pwm.bed	24079
1	2619	JUND	0.651121	1.19394		26	1404	1456	2522	2522	1790	234	56657	608805	JUND liver JUND	liver	BTO:0000759	JUND		GTRD	EXP040078_liver_JUND_MACS_JUND_MA1144.1.damo.pwm.bed	8423
1	1192	ESR1	0.65108	1.11597		62	1405	1605	1515	1605	1510	597	56621	608442	ESR1 MCF7 (Invasive ductal breast carcinoma) ESR1	MCF7 (Invasive ductal breast carcinoma)	BTO:0000093	ESR1	vehicle	GTRD	EXP030929_MCF7--Invasive-ductal-breast-carcinoma-_ESR1_MACS_ESR1_MA0112.3.damo.pwm.bed	20054
1	1680	FOXA1	0.649174	1.10443		74	1406	1619	1319	1619	1450	720	56609	608319	FOXA1 VCaP (prostate carcinoma) FOXA1	VCaP (prostate carcinoma)	BTO:0003215	FOXA1	siERG	GTRD	EXP038436_VCaP--prostate-carcinoma-_FOXA1_MACS_FOXA1_MA0148.4.damo.pwm.bed	151036
1	382	CEBPB	0.648786	1.09651		85	1407	1629	1133	1629	1390	833	56598	608206	CEBPB A549 (lung carcinoma) CEBPB	A549 (lung carcinoma)	BTO:0000018	CEBPB	100nM dexamethasone (CHEBI:41879) for 6 hour	GTRD	EXP040190_A549--lung-carcinoma-_CEBPB_MACS_CEBPB_MA0466.2.damo.pwm.bed	36053
1	4067	TWIST1	0.648252	1.17651		30	1408	1494	2382	2382	1760	274	56653	608765	TWIST1 SHEP-21N TWIST1	SHEP-21N	NA	TWIST1		GEO	GSE80151_twist1_shep21_MACS_TWIST1_MA1123.2.damo.pwm.bed	19284
1	1669	FOXA1	0.645495	1.13778		45	1409	1558	1893	1893	1620	425	56638	608614	FOXA1 MCF7 TamR (invasive ductal breast carcinoma Tamoxifen resistant) FOXA1	MCF7 TamR (invasive ductal breast carcinoma Tamoxifen resistant)	NULL	FOXA1	tamoxifen	GTRD	EXP037126_MCF7-TamR--invasive-ductal-breast-carcinoma-_FOXA1_MACS_FOXA1_MA0148.4.damo.pwm.bed	68491
1	296	BHLHE40	0.640991	1.05399		239	1410	1707	66	1707	1060	2437	56444	606602	BHLHE40 GM12878 (female B-cells lymphoblastoid cell line) BHLHE40	GM12878 (female B-cells lymphoblastoid cell line)	NULL	BHLHE40	NA	GTRD	EXP039562_GM12878--female-B-cells-_BHLHE40_MACS_BHLHE40_MA0464.2.damo.pwm.bed	28305
1	2195	HSF1	0.64072	1.38151		9	1411	1210	3246	3246	1960	70	56674	608969	HSF1 U2OS (osteosarcoma) HSF1	U2OS (osteosarcoma)	BTO:0001938	HSF1	HEAT	GEO	GSE60984_hsf1_u2os-heat_MACS_HSF1_MA0486.2.damo.pwm.bed	7517
1	2279	JUN	0.639415	1.08141		111	1412	1652	723	1652	1260	1103	56572	607936	JUN HAEC (human aortic endothelial cells) JUN	HAEC (human aortic endothelial cells)	NULL	JUN	TNFa, 4h	GTRD	EXP038042_HAEC--human-aortic-endothelial-cells-_JUN_MACS_JUN_MA0488.1.damo.pwm.bed	48726
1	1938	GATA2	0.637221	1.22106		20	1413	1427	2740	2740	1860	176	56663	608863	GATA2 CD34+ hematopoietic stem cells GATA2	CD34+ hematopoietic stem cells	NULL	GATA2		GTRD	EXP031975_CD34--hematopoietic-stem-cells_GATA2_MACS_GATA2_MA0036.3.damo.pwm.bed	15505
1	1956	GATA2	0.637221	1.22106		20	1413	1427	2740	2740	1860	176	56663	608863	GATA2 TF-1 (erythroleukemia) GATA2	TF-1 (erythroleukemia)	BTO:0004760	GATA2		GEO	GSE73207_gata2_tf1_MACS_GATA2_MA0036.3.damo.pwm.bed	50857
1	1176	ESR1	0.637209	1.71919		4	1415	902	3573	3573	1960	25	56679	609014	ESR1 MCF7 (Invasive ductal breast carcinoma) ESR1	MCF7 (Invasive ductal breast carcinoma)	BTO:0000093	ESR1	MRNAHIST	Array Express	ERP002305_esr1_mcf7-mrnahist_MACS_ESR1_MA0112.3.damo.pwm.bed	988
1	3306	PRDM1	0.637209	1.71919		4	1415	902	3573	3573	1960	25	56679	609014	PRDM1 U266 (plasma cell myeloma) PRDM1	U266 (plasma cell myeloma)	BTO:0001594	PRDM1		GTRD	EXP040447_U266--plasma-cell-myeloma-_PRDM1_MACS_PRDM1_MA0508.3.damo.pwm.bed	2632
1	56	AR	0.63022	5.3731		1	1417	71	3832	3832	1770	2	56682	609037	AR R1-D567 (prostate cancer) AR	R1-D567 (prostate cancer)	NULL	AR		GTRD	EXP036887_R1-D567--prostate-cancer-_AR_MACS_AR_MA0007.3.damo.pwm.bed	228
1	1368	ESR1	0.63022	5.3731		1	1417	71	3832	3832	1770	2	56682	609037	ESR1 primary endometrium cancer ESR1	primary endometrium cancer	NULL	ESR1	Treatment: FA (control)	GTRD	EXP053240_primary-endometrium-cancer_ESR1_MACS_ESR1_MA0112.3.damo.pwm.bed	171
1	1486	ETV6	0.63022	5.3731		1	1417	71	3832	3832	1770	2	56682	609037	ETV6 Reh (ATCC CRL-8286) ETV6	Reh (ATCC CRL-8286)	BTO:0001163	ETV6	Positive IP/test condition	GTRD	EXP040493_Reh--ATCC-CRL-8286-_ETV6_MACS_ETV6_MA0645.1.damo.pwm.bed	737
1	1973	GATA3	0.63022	5.3731		1	1417	71	3832	3832	1770	2	56682	609037	GATA3 WA09 (embryonic stem cells) GATA3	WA09 (embryonic stem cells)	NULL	GATA3	BMP4 for 3 day	GTRD	EXP040703_WA09--embryonic-stem-cells-_GATA3_MACS_GATA3_MA0037.3.damo.pwm.bed	2418
1	2193	HSF1	0.63022	5.3731		1	1417	71	3832	3832	1770	2	56682	609037	HSF1 HCT-116 (colon carcinoma) HSF1	HCT-116 (colon carcinoma)	BTO:0001109	HSF1	KOFBXW7	GEO	GSE57398_hsf1_hct166-kofbxw7-heat_MACS_HSF1_MA0486.2.damo.pwm.bed	164
1	2736	MEF2B	0.63022	5.3731		1	1417	71	3832	3832	1770	2	56682	609037	MEF2B HEK293-A MEF2B	HEK293-A	NULL	MEF2B	Genotype: D83V-MEF2B-V5;	GTRD	EXP055132_HEK293-A_MEF2B_MACS_MEF2B_MA0660.1.damo.pwm.bed	473
1	1858	FOXP1	0.628385	1.34313		10	1423	1248	3191	3191	1950	80	56673	608959	FOXP1 SU-DHL-6 (diffuse large B-cell lymphoma) FOXP1	SU-DHL-6 (diffuse large B-cell lymphoma)	NULL	FOXP1	NA	Array Express	ERP010999_foxp1_sudhl6_MACS_FOXP1_MA0481.3.damo.pwm.bed	13126
1	1137	ERG	0.628222	1.58013		5	1424	1003	3495	3495	1970	34	56678	609005	ERG RWPE1 (prostate epithelial cells) ERG	RWPE1 (prostate epithelial cells)	BTO:0003709	ERG	Treatment: no Genotype: expressing point-mutant(S96E) of ERF	GTRD	EXP049001_RWPE1--prostate-epithelial-cells-_ERG_MACS_ERG_MA0474.2.damo.pwm.bed	749
1	3578	SMAD4	0.628222	1.58013		5	1424	1003	3495	3495	1970	34	56678	609005	SMAD4 endoderm SMAD4	endoderm	NA	SMAD4	NA	GEO	GSE29422_smad4_endoderm_MACS_SMAD4_MA1153.1.damo.pwm.bed	4723
1	1170	ESR1	0.626675	1.22252		19	1426	1425	2792	2792	1880	167	56664	608872	ESR1 ZR-75-1 (invasive ductal carcinoma) ESR1	ZR-75-1 (invasive ductal carcinoma)	BTO:0003136	ESR1	E2_TAM	Array Express	ERP000380_esr1_zr751-e2-tam_MACS_ESR1_MA0112.3.damo.pwm.bed	6017
1	1729	FOXA1	0.626474	1.25921		15	1427	1377	2959	2959	1920	128	56668	608911	FOXA1 T47D (invasive ductal carcinoma) FOXA1	T47D (invasive ductal carcinoma)	BTO:0001248	FOXA1	Passsage: <10	GTRD	EXP049900_T47D--invasive-ductal-carcinoma-_FOXA1_MACS_FOXA1_MA0148.4.damo.pwm.bed	21773
1	1918	GATA1	0.622067	1.14378		38	1428	1544	2091	2091	1690	357	56645	608682	GATA1 K562 (myelogenous leukemia) GATA1	K562 (myelogenous leukemia)	NULL	GATA1		GTRD	EXP040807_K562--myelogenous-leukemia-_GATA1_MACS_GATA1_MA0035.4.damo.pwm.bed	55554
1	1747	FOXA1	0.620916	1.12979		45	1429	1580	1893	1893	1630	428	56638	608611	FOXA1 MCF7 (Invasive ductal breast carcinoma) FOXA1	MCF7 (Invasive ductal breast carcinoma)	BTO:0000093	FOXA1	Treatment: hormone-deprived cells treated with 10 nM estrogen for 45 mins;	GTRD	EXP058102_MCF7--Invasive-ductal-breast-carcinoma-_FOXA1_MACS_FOXA1_MA0148.4.damo.pwm.bed	100880
1	1002	DUX4	0.620489	2.38781		2	1430	535	3731	3731	1900	9	56681	609030	DUX4 LHCN-M2 (myoblasts) DUX4	LHCN-M2 (myoblasts)	BTO:0005046	DUX4	250 ng/ml doxycycline 6hrs	GTRD	EXP036164_LHCN-M2--myoblasts-_DUX4_MACS_DUX4_MA0468.1.damo.pwm.bed	9681
1	3997	TP53	0.620203	1.36205		9	1431	1230	3246	3246	1970	71	56674	608968	TP53 IMR90 (lung fibroblasts) TP53	IMR90 (lung fibroblasts)	NULL	TP53	Treatment: nutlin3a (5uM final) for 6hrs; Passage: 30-35;	GTRD	EXP054820_IMR90--lung-fibroblasts-_TP53_MACS_TP53_MA0106.3.damo.pwm.bed	4223
1	3535	RXRA	0.617426	1.16711		29	1432	1511	2412	2412	1780	267	56654	608772	RXRA JMSU-1 (Bladder carcinoma) RXRA	JMSU-1 (Bladder carcinoma)	NULL	RXRA	genotype: RXRA S427F	GTRD	EXP040816_JMSU-1--Bladder-carcinoma-_RXRA_MACS_RXRA_MA0065.2.damo.pwm.bed	7123
1	3735	STAT3	0.614277	1.09742		72	1433	1627	1353	1627	1470	705	56611	608334	STAT3 MDA-MB-231 (breast adenocarcinoma) STAT3	MDA-MB-231 (breast adenocarcinoma)	BTO:0000815	STAT3	ethanol	GTRD	EXP037701_MDA-MB-231--breast-adenocarcinoma-_STAT3_MACS_STAT3_MA0144.2.damo.pwm.bed	18234
1	2985	NEUROG2	0.614233	1.13879		39	1434	1556	2059	2059	1680	368	56644	608671	NEUROG2 MRC-5 (fetal lung fibroblasts) NEUROG2	MRC-5 (fetal lung fibroblasts)	BTO:0001590	NEUROG2	1 DPT	GTRD	EXP037155_MRC-5--fetal-lung-fibroblasts-_NEUROG2_MACS_NEUROG2_MA1642.1.damo.pwm.bed	28138
1	1953	GATA2	0.612632	1.38645		8	1435	1200	3306	3306	1980	62	56675	608977	GATA2 CD34+ cells GATA2	CD34+ cells	NULL	GATA2	DMSO	GEO	GSE60792_gata2_cd34-dmso_MACS_GATA2_MA0036.3.damo.pwm.bed	5479
1	2958	MYOD1	0.612632	1.38645		8	1435	1200	3306	3306	1980	62	56675	608977	MYOD1 dermal fibroblasts MYOD1	dermal fibroblasts	BTO:0004419	MYOD1	NA	GTRD	EXP038296_dermal-fibroblasts_MYOD1_MACS_MYOD1_MA0499.2.damo.pwm.bed	3957
1	3284	PPARG	0.61165	1.10837		59	1437	1613	1571	1613	1540	572	56624	608467	PPARG hMADS-3 (adipose-derived stem cells) PPARG	hMADS-3 (adipose-derived stem cells)	NULL	PPARG	differentiaiton inductors	GTRD	EXP033780_hMADS-3--adipose-derived-stem-cells-_PPARG_MACS_PPARG_MA0065.2.damo.pwm.bed	60933
1	3509	RXRA	0.610622	1.14662		35	1438	1540	2190	2190	1720	328	56648	608711	RXRA HepG2 (hepatoblastoma) RXRA	HepG2 (hepatoblastoma)	BTO:0000599	RXRA		ENCODE	ENCSR000BHU_HepG2_RXRA_MACS_RXRA_MA0512.2.damo.pwm.bed	19422
1	2376	JUN	0.610348	1.12972		43	1439	1581	1955	1955	1660	409	56640	608630	JUN MCF7 (Invasive ductal breast carcinoma) JUN	MCF7 (Invasive ductal breast carcinoma)	BTO:0000093	JUN	Source: cJun - Tet cells; CellType: ERalpha-positive breast cancer cells; Treatment: tamoxifen 1μM for 1hr;	GTRD	EXP047661_MCF7--Invasive-ductal-breast-carcinoma-_JUN_MACS_JUN_MA1127.1.damo.pwm.bed	19436
1	1222	ESR1	0.608035	1.15663		31	1440	1530	2330	2330	1770	288	56652	608751	ESR1 endometrioid adenocarcinoma ESR1	endometrioid adenocarcinoma	NULL	ESR1	tumor C	GTRD	EXP036410_endometrioid-adenocarcinoma_ESR1_MACS_ESR1_MA0112.3.damo.pwm.bed	8146
1	3384	RELA	0.607923	1.13256		41	1441	1569	2008	2008	1670	389	56642	608650	RELA SGBS (Simpson Golabi Behmel syndrome type 1 adipocytes) RELA	SGBS (Simpson Golabi Behmel syndrome type 1 adipocytes)	NULL	RELA	TNF	GEO	GSE64233_rela_sgbs-tnf_MACS_RELA_MA0107.1.damo.pwm.bed	41020
1	1745	FOXA1	0.607687	1.18297		24	1442	1486	2592	2592	1840	218	56659	608821	FOXA1 MCF7 (Invasive ductal breast carcinoma) FOXA1	MCF7 (Invasive ductal breast carcinoma)	BTO:0000093	FOXA1	Treatment: hormone-deprived cells treated with 10 nM estrogen for 45 mins;	GTRD	EXP058100_MCF7--Invasive-ductal-breast-carcinoma-_FOXA1_MACS_FOXA1_MA0148.4.damo.pwm.bed	47742
1	4077	USF1	0.607173	1.08009		99	1443	1658	898	1658	1330	985	56584	608054	USF1 SK-N-SH (neuroblastoma) USF1	SK-N-SH (neuroblastoma)	BTO:0001620	USF1		ENCODE	ENCSR000BTZ_SK-N-SH_USF1_MACS_USF1_MA0093.3.damo.pwm.bed	10024
1	3546	RXRA	0.606547	1.08935		81	1444	1639	1195	1639	1430	799	56602	608240	RXRA liver RXRA	liver	BTO:0000759	RXRA		GTRD	EXP045021_liver_RXRA_MACS_RXRA_MA0512.2.damo.pwm.bed	50608
1	197	AR	0.603665	1.09954		66	1445	1624	1445	1624	1500	645	56617	608394	AR AR	NA	NA	AR	NA	GEO	GSE71704_AR_c42-shpsa_MACS_AR_MA0007.3.damo.pwm.bed	14077
1	3973	TP53	0.602832	1.65306		4	1446	952	3573	3573	1990	26	56679	609013	TP53 SJSA-1(osteosarcoma) TP53	SJSA-1(osteosarcoma)	BTO:0004216	TP53	DMSO	GTRD	EXP037750_SJSA-1-osteosarcoma-_TP53_MACS_TP53_MA0106.3.damo.pwm.bed	2229
1	3162	NR3C1	0.601238	1.29886		11	1447	1329	3140	3140	1970	91	56672	608948	NR3C1 ZR-75-1 (invasive ductal carcinoma) NR3C1	ZR-75-1 (invasive ductal carcinoma)	BTO:0003136	NR3C1	DEX	GEO	GSE72249_nr3c1_zr751-dex_MACS_NR3C1_MA0113.3.damo.pwm.bed	15313
1	1742	FOXA1	0.600789	1.2536		14	1448	1384	3003	3003	1940	120	56669	608919	FOXA1 primary breast cancer FOXA1	primary breast cancer	NULL	FOXA1	Treatment: 2 mM DSG for 25 mins	GTRD	EXP053239_primary-breast-cancer_FOXA1_MACS_FOXA1_MA0148.4.damo.pwm.bed	22286
1	2058	GRHL2	0.599129	1.09013		77	1449	1638	1274	1638	1450	759	56606	608280	GRHL2 MCF7 (Invasive ductal breast carcinoma) GRHL2	MCF7 (Invasive ductal breast carcinoma)	BTO:0000093	GRHL2	No treatment	GTRD	EXP037435_MCF7--Invasive-ductal-breast-carcinoma-_GRHL2_MACS_GRHL2_MA1105.2.damo.pwm.bed	59389
1	2731	MEF2B	0.599073	1.53498		5	1450	1044	3495	3495	2000	35	56678	609004	MEF2B HEK293-A MEF2B	HEK293-A	NULL	MEF2B	Genotype: wildtype MEF2B-V5;	GTRD	EXP055127_HEK293-A_MEF2B_MACS_MEF2B_MA0660.1.damo.pwm.bed	6120
1	3622	SOX6	0.597761	1.15542		30	1451	1532	2382	2382	1790	279	56653	608760	SOX6 K562 (myelogenous leukemia) SOX6	K562 (myelogenous leukemia)	NULL	SOX6	NA	ENCODE	ENCSR788RSW_K562_SOX6_MACS_SOX6_MA0515.1.damo.pwm.bed	23105
1	404	CEBPB	0.596584	1.07272		112	1452	1679	708	1679	1280	1122	56571	607917	CEBPB hMSC CEBPB	hMSC	NA	CEBPB	DMI_LOW	GEO	GSE68864_cebpb_hmsc-dmi-low_MACS_CEBPB_MA0466.2.damo.pwm.bed	68585
1	1671	FOXA1	0.596405	1.16895		26	1453	1503	2522	2522	1830	239	56657	608800	FOXA1 MCF7 (Invasive ductal breast carcinoma) FOXA1	MCF7 (Invasive ductal breast carcinoma)	BTO:0000093	FOXA1	Nonspecific siRNA	GTRD	EXP037434_MCF7--Invasive-ductal-breast-carcinoma-_FOXA1_MACS_FOXA1_MA0148.4.damo.pwm.bed	43842
1	1744	FOXA1	0.596398	1.17307		25	1454	1499	2559	2559	1840	229	56658	608810	FOXA1 MCF7 (Invasive ductal breast carcinoma) FOXA1	MCF7 (Invasive ductal breast carcinoma)	BTO:0000093	FOXA1	Treatment: hormone-deprived cells treated with vehicle;	GTRD	EXP058099_MCF7--Invasive-ductal-breast-carcinoma-_FOXA1_MACS_FOXA1_MA0148.4.damo.pwm.bed	52782
1	1769	FOXA1	0.593065	1.07463		105	1455	1667	804	1667	1310	1050	56578	607989	FOXA1 MDA-MB-453 (breast adenocarcinoma) FOXA1	MDA-MB-453 (breast adenocarcinoma)	BTO:0001908	FOXA1	DHT	GEO	GSE45201_foxa1_mdamb453-dht_MACS_FOXA1_MA0148.4.damo.pwm.bed	61439
1	1695	FOXA1	0.591075	1.31038		10	1456	1309	3191	3191	1990	82	56673	608957	FOXA1 breast tumor FOXA1	breast tumor	NULL	FOXA1	Male	GTRD	EXP040666_breast-tumor_FOXA1_MACS_FOXA1_MA0148.4.damo.pwm.bed	15158
1	2030	GATA6	0.589813	1.25844		13	1457	1378	3049	3049	1960	111	56670	608928	GATA6 HUES64 (embryonic stem cells) GATA6	HUES64 (embryonic stem cells)	NULL	GATA6		GTRD	EXP036793_HUES64--embryonic-stem-cells-_GATA6_MACS_GATA6_MA1104.2.damo.pwm.bed	24536
1	3842	TEAD4	0.588336	1.20094		19	1458	1448	2792	2792	1900	170	56664	608869	TEAD4 MDA-MB-231 (breast adenocarcinoma) TEAD4	MDA-MB-231 (breast adenocarcinoma)	BTO:0000815	TEAD4		GEO	GSE66081_tead4_mdamb231_MACS_TEAD4_MA0809.2.damo.pwm.bed	11914
1	1897	GATA1	0.587364	1.15413		29	1459	1533	2412	2412	1800	270	56654	608769	GATA1 megakaryocytes GATA1	megakaryocytes	NULL	GATA1	NULL	GTRD	EXP000351_megakaryocytes_GATA1_MACS_GATA1_MA0140.2.damo.pwm.bed	9298
1	1755	FOXA1	0.586773	1.15719		28	1460	1529	2449	2449	1810	260	56655	608779	FOXA1 MCF7 (Invasive ductal breast carcinoma) FOXA1	MCF7 (Invasive ductal breast carcinoma)	BTO:0000093	FOXA1	ETOH	GEO	GSE23852_foxa1_mcf7-etoh_MACS_FOXA1_MA0148.4.damo.pwm.bed	50862
1	2337	JUN	0.582793	1.07948		89	1461	1660	1055	1660	1390	886	56594	608153	JUN A549 (lung carcinoma) JUN	A549 (lung carcinoma)	BTO:0000018	JUN	100nM dexamethasone (CHEBI:41879) for 15 minute	GTRD	EXP040263_A549--lung-carcinoma-_JUN_MACS_JUN_MA1127.1.damo.pwm.bed	16827
1	2879	MYC	0.580762	1.0509		199	1462	1712	130	1712	1100	2035	56484	607004	MYC MCF10A (breast epithelial cells) MYC	MCF10A (breast epithelial cells)	BTO:0001939	MYC	Characteristic: pBABE-hygro-MYC, pMN-IRES-GFP-PI3KH1047R, pLKO-tetON-puro-shSCR;	GTRD	EXP047485_MCF10A--breast-epithelial-cells-_MYC_MACS_MYC_MA0059.1.damo.pwm.bed	20193
1	1313	ESR1	0.580326	1.21931		16	1463	1429	2917	2917	1940	141	56667	608898	ESR1 MCF7 (Invasive ductal breast carcinoma) ESR1	MCF7 (Invasive ductal breast carcinoma)	BTO:0000093	ESR1	Source: cJun - Tet cells; CellType: ERalpha-positive breast cancer cells; Treatment: ethanol 1hr;	GTRD	EXP047662_MCF7--Invasive-ductal-breast-carcinoma-_ESR1_MACS_ESR1_MA0112.3.damo.pwm.bed	6903
1	1331	ESR1	0.579943	1.11772		44	1464	1600	1926	1926	1660	423	56639	608616	ESR1 Ishikawa (endometrial adenocarcinoma) ESR1	Ishikawa (endometrial adenocarcinoma)	BTO:0003041	ESR1	Treatment: 100 nM Dexamethasone and 10 nM Estradiol for 1 hour	GTRD	EXP048231_Ishikawa--endometrial-adenocarcinoma-_ESR1_MACS_ESR1_MA0112.3.damo.pwm.bed	14110
1	2380	JUN	0.57866	1.26413		12	1465	1368	3086	3086	1970	102	56671	608937	JUN HUVEC-C (HUVEC, umbilical vein endothelial cells) JUN	HUVEC-C (HUVEC, umbilical vein endothelial cells)	BTO:0001949	JUN	Treatment: agent VEGF, timepoint 0 Passage: P3-6	GTRD	EXP048209_HUVEC-C--HUVEC--umbilical-vein-endothelial-cells-_JUN_MACS_JUN_MA0099.3.damo.pwm.bed	6534
1	1748	FOXA1	0.578451	1.20972		17	1466	1444	2880	2880	1930	151	56666	608888	FOXA1 ZR-75-1 (invasive ductal carcinoma) FOXA1	ZR-75-1 (invasive ductal carcinoma)	BTO:0003136	FOXA1	Treatment: hormone-deprived cells treated with 10 nM estrogen for 45 mins;	GTRD	EXP058103_ZR-75-1--invasive-ductal-carcinoma-_FOXA1_MACS_FOXA1_MA0148.4.damo.pwm.bed	36354
1	2987	NEUROG2	0.577291	1.11241		47	1467	1609	1840	1840	1640	454	56636	608585	NEUROG2 MRC-5 (fetal lung fibroblasts) NEUROG2	MRC-5 (fetal lung fibroblasts)	BTO:0001590	NEUROG2	2 DPT	GTRD	EXP037156_MRC-5--fetal-lung-fibroblasts-_NEUROG2_MACS_NEUROG2_MA1642.1.damo.pwm.bed	34688
1	1793	FOXA1	0.574636	1.1761		22	1468	1495	2656	2656	1870	201	56661	608838	FOXA1 PDAC FOXA1	PDAC	NA	FOXA1	KOKLF5	GEO	GSE64557_foxa1_pdac-koklf5_MACS_FOXA1_MA0148.4.damo.pwm.bed	30749
1	143	AR	0.572506	1.06963		107	1469	1682	776	1682	1310	1075	56576	607964	AR AR	NA	NA	AR	NA	GEO	GSE45201_AR_mdamb453-dht_MACS_AR_MA0007.3.damo.pwm.bed	21220
1	1190	ESR1	0.572138	1.12351		39	1470	1594	2059	2059	1710	373	56644	608666	ESR1 H3396 (breast carcinoma) ESR1	H3396 (breast carcinoma)	NULL	ESR1	E2	GTRD	EXP001016_H3396--breast-carcinoma-_ESR1_MACS_ESR1_MA0112.3.damo.pwm.bed	18111
1	1978	GATA3	0.571321	1.49234		5	1471	1100	3495	3495	2020	36	56678	609003	GATA3 T47D (invasive ductal carcinoma) GATA3	T47D (invasive ductal carcinoma)	BTO:0001248	GATA3	Passsage: <10	GTRD	EXP049896_T47D--invasive-ductal-carcinoma-_GATA3_MACS_GATA3_MA0037.3.damo.pwm.bed	13101
1	2150	HNF4G	0.571047	1.34312		8	1472	1249	3306	3306	2010	64	56675	608975	HNF4G liver HNF4G	liver	BTO:0000759	HNF4G		GTRD	EXP039746_liver_HNF4G_MACS_HNF4G_MA0484.2.damo.pwm.bed	10104
1	3219	PAX5	0.571047	1.34312		8	1472	1249	3306	3306	2010	64	56675	608975	PAX5 DOHH2 (diffuse large B-cell lymphoma) PAX5	DOHH2 (diffuse large B-cell lymphoma)	NULL	PAX5		GEO	GSE69558_pax5_dohh2_MACS_PAX5_MA0014.3.damo.pwm.bed	787
1	2633	KLF4	0.570472	1.59183		4	1474	997	3573	3573	2010	27	56679	609012	KLF4 U87 (glioblastoma) KLF4	U87 (glioblastoma)	NULL	KLF4		GTRD	EXP038480_U87--glioblastoma-_KLF4_MACS_KLF4_MA0039.4.damo.pwm.bed	314
1	3505	RUNX2	0.570078	1.14078		31	1475	1553	2330	2330	1790	292	56652	608747	RUNX2 SaOS2 (osteosarcoma) RUNX2	SaOS2 (osteosarcoma)	BTO:0000971	RUNX2		GTRD	EXP037204_SaOS2--osteosarcoma-_RUNX2_MACS_RUNX2_MA0511.2.damo.pwm.bed	10625
1	381	CEBPB	0.569856	1.10487		51	1476	1617	1745	1745	1610	496	56632	608543	CEBPB A549 (lung carcinoma) CEBPB	A549 (lung carcinoma)	BTO:0000018	CEBPB	1 h with 100 nM Dexamethasone (Myers)	GTRD	EXP040177_A549--lung-carcinoma-_CEBPB_MACS_CEBPB_MA0466.2.damo.pwm.bed	17090
1	1506	FLI1	0.568897	1.11709		42	1477	1602	1979	1979	1690	404	56641	608635	FLI1 NB4 (acute promyelocytic leukemia ) FLI1	NB4 (acute promyelocytic leukemia )	NULL	FLI1		GEO	GSE23730_fli1_nb4_MACS_FLI1_MA0475.2.damo.pwm.bed	15455
1	1704	FOXA1	0.564859	1.13109		34	1478	1572	2222	2222	1760	323	56649	608716	FOXA1 MCF7 TamR (invasive ductal breast carcinoma Tamoxifen resistant) FOXA1	MCF7 TamR (invasive ductal breast carcinoma Tamoxifen resistant)	NULL	FOXA1	Treatment: 45 min ethanol	GTRD	EXP048440_MCF7-TamR--invasive-ductal-breast-carcinoma-Tamoxifen-resistant-_FOXA1_MACS_FOXA1_MA0148.4.damo.pwm.bed	50876
1	3487	RUNX1	0.563745	1.16576		23	1479	1514	2621	2621	1870	212	56660	608827	RUNX1 Jurkat (T-cells) RUNX1	Jurkat (T-cells)	BTO:0000661	RUNX1		GEO	GSE29180_runx1_jurkat_MACS_RUNX1_MA0002.2.damo.pwm.bed	6978
1	2978	NEUROG2	0.56348	1.17027		22	1480	1501	2656	2656	1880	202	56661	608837	NEUROG2 MRC-5 (fetal lung fibroblasts) NEUROG2	MRC-5 (fetal lung fibroblasts)	BTO:0001590	NEUROG2	0.5 DPT	GTRD	EXP037152_MRC-5--fetal-lung-fibroblasts-_NEUROG2_MACS_NEUROG2_MA0669.1.damo.pwm.bed	26855
1	2984	NEUROG2	0.56348	1.17027		22	1480	1501	2656	2656	1880	202	56661	608837	NEUROG2 MRC-5 (fetal lung fibroblasts) NEUROG2	MRC-5 (fetal lung fibroblasts)	BTO:0001590	NEUROG2	1 DPT	GTRD	EXP037155_MRC-5--fetal-lung-fibroblasts-_NEUROG2_MACS_NEUROG2_MA0669.1.damo.pwm.bed	28932
1	3534	RXRA	0.558859	1.10903		45	1482	1611	1893	1893	1660	436	56638	608603	RXRA JMSU-1 (Bladder carcinoma) RXRA	JMSU-1 (Bladder carcinoma)	NULL	RXRA	genotype: RXRA WT	GTRD	EXP040815_JMSU-1--Bladder-carcinoma-_RXRA_MACS_RXRA_MA1148.1.damo.pwm.bed	9911
1	1275	ESR1	0.556023	1.07727		81	1483	1666	1195	1666	1450	808	56602	608231	ESR1 MCF7 (Invasive ductal breast carcinoma) ESR1	MCF7 (Invasive ductal breast carcinoma)	BTO:0000093	ESR1	E2	GTRD	EXP038388_MCF7--Invasive-ductal-breast-carcinoma-_ESR1_MACS_ESR1_MA0112.3.damo.pwm.bed	24996
1	1789	FOXA1	0.55508	1.21186		15	1484	1441	2959	2959	1960	133	56668	608906	FOXA1 MCF7 (Invasive ductal breast carcinoma) FOXA1	MCF7 (Invasive ductal breast carcinoma)	BTO:0000093	FOXA1		GEO	GSE60270_foxa1_mcf7_MACS_FOXA1_MA0148.4.damo.pwm.bed	19430
1	2329	JUN	0.553751	1.0682		100	1485	1684	881	1684	1350	1006	56583	608033	JUN A549 (lung carcinoma) JUN	A549 (lung carcinoma)	BTO:0000018	JUN	100nM dexamethasone (CHEBI:41879) for 10 minute	GTRD	EXP040248_A549--lung-carcinoma-_JUN_MACS_JUN_MA0489.1.damo.pwm.bed	22511
1	3807	TCF7L1	0.552522	1.40151		6	1486	1184	3429	3429	2030	46	56677	608993	TCF7L1 HCT-116 (colon carcinoma) TCF7L1	HCT-116 (colon carcinoma)	BTO:0001109	TCF7L1	NA	GTRD	EXP036153_HCT-116--colon-carcinoma-_TCF7L1_MACS_TCF7L1_MA1421.1.damo.pwm.bed	3794
1	1847	FOXA2	0.552502	1.16451		22	1487	1517	2656	2656	1890	203	56661	608836	FOXA2 Caco-2 (colon adenocarcinoma) FOXA2	Caco-2 (colon adenocarcinoma)	BTO:0000195	FOXA2		GEO	GSE66218_foxa2_caco2_MACS_FOXA2_MA0047.3.damo.pwm.bed	35643
1	2010	GATA4	0.549101	1.13728		29	1488	1560	2412	2412	1820	274	56654	608765	GATA4 HUES64 (embryonic stem cells) GATA4	HUES64 (embryonic stem cells)	NULL	GATA4		GTRD	EXP036789_HUES64--embryonic-stem-cells-_GATA4_MACS_GATA4_MA0482.2.damo.pwm.bed	33448
1	2353	JUN	0.547651	1.068		97	1489	1685	921	1685	1360	976	56586	608063	JUN A549 (lung carcinoma) JUN	A549 (lung carcinoma)	BTO:0000018	JUN	100nM dexamethasone (CHEBI:41879) for 5 minute	GTRD	EXP040322_A549--lung-carcinoma-_JUN_MACS_JUN_MA1128.1.damo.pwm.bed	23068
1	3085	NR2F6	0.547603	1.12412		34	1490	1591	2222	2222	1770	325	56649	608714	NR2F6 K562 (myelogenous leukemia) NR2F6	K562 (myelogenous leukemia)	NULL	NR2F6	NA	GTRD	EXP040021_K562--myelogenous-leukemia-_NR2F6_MACS_NR2F6_MA1539.1.damo.pwm.bed	22272
1	1404	ESR1	0.547468	1.23982		12	1491	1402	3086	3086	1990	104	56671	608935	ESR1 MCF7 (Invasive ductal breast carcinoma) ESR1	MCF7 (Invasive ductal breast carcinoma)	BTO:0000093	ESR1	E2_40M	GEO	GSE54855_esr1_mcf7-e2-40m_MACS_ESR1_MA0112.3.damo.pwm.bed	4274
1	2782	MYBL2	0.544888	1.45201		5	1492	1138	3495	3495	2040	37	56678	609002	MYBL2 K562 (myelogenous leukemia) MYBL2	K562 (myelogenous leukemia)	NULL	MYBL2	NA	GTRD	EXP039755_K562--myelogenous-leukemia-_MYBL2_MACS_MYBL2_MA0777.1.damo.pwm.bed	633
1	995	CUX1	0.54405	1.2894		9	1493	1339	3246	3246	2030	75	56674	608964	CUX1 K562 (myelogenous leukemia) CUX1	K562 (myelogenous leukemia)	NULL	CUX1	NA	ENCODE	ENCSR000EFO_K562_CUX1_MACS_CUX1_MA0754.1.damo.pwm.bed	3142
1	378	CEBPB	0.543669	1.0924		55	1494	1634	1634	1634	1590	541	56628	608498	CEBPB A549 (lung carcinoma) CEBPB	A549 (lung carcinoma)	BTO:0000018	CEBPB	100nM dexamethasone (CHEBI:41879) for 12 hour	GTRD	EXP039935_A549--lung-carcinoma-_CEBPB_MACS_CEBPB_MA0466.2.damo.pwm.bed	19276
1	3299	PRDM1	0.541663	1.69655		3	1495	916	3648	3648	2020	19	56680	609020	PRDM1 HeLa S3 (cervical adenocarcinoma) PRDM1	HeLa S3 (cervical adenocarcinoma)	BTO:0000568	PRDM1		ENCODE	ENCSR000ECY_HeLa-S3_PRDM1_MACS_PRDM1_MA0508.3.damo.pwm.bed	3577
1	3993	TP53	0.541663	1.69655		3	1495	916	3648	3648	2020	19	56680	609020	TP53 HCT-116 (colon carcinoma) TP53	HCT-116 (colon carcinoma)	BTO:0001109	TP53	Treatment: 4GY for 2hrs;	GTRD	EXP051022_HCT-116--colon-carcinoma-_TP53_MACS_TP53_MA0106.3.damo.pwm.bed	1307
1	3522	RXRA	0.541479	1.06779		94	1497	1686	967	1686	1380	946	56589	608093	RXRA liver RXRA	liver	BTO:0000759	RXRA		GTRD	EXP040231_liver_RXRA_MACS_RXRA_MA0115.1.damo.pwm.bed	41077
1	1299	ESR1	0.540341	1.18615		17	1498	1483	2880	2880	1950	154	56666	608885	ESR1 MCF7 (Invasive ductal breast carcinoma) ESR1	MCF7 (Invasive ductal breast carcinoma)	BTO:0000093	ESR1	ICI for 3h	GTRD	EXP040894_MCF7--Invasive-ductal-breast-carcinoma-_ESR1_MACS_ESR1_MA0112.3.damo.pwm.bed	5952
1	1403	ESR1	0.539981	1.53497		4	1499	1045	3573	3573	2040	28	56679	609011	ESR1 MCF7 (Invasive ductal breast carcinoma) ESR1	MCF7 (Invasive ductal breast carcinoma)	BTO:0000093	ESR1	E2_2M	GEO	GSE54855_esr1_mcf7-e2-2m_MACS_ESR1_MA0112.3.damo.pwm.bed	779
1	3763	TAL1	0.535027	1.09068		54	1500	1636	1664	1664	1600	532	56629	608507	TAL1 K562 (myelogenous leukemia) TAL1	K562 (myelogenous leukemia)	NULL	TAL1	NA	ENCODE	ENCSR000EHB_K562_TAL1_MACS_TAL1_MA0140.2.damo.pwm.bed	29369
1	1902	GATA1	0.534408	1.14311		25	1501	1545	2559	2559	1870	235	56658	608804	GATA1 primary erythroblasts GATA1	primary erythroblasts	NULL	GATA1	NULL	GTRD	EXP000701_primary-erythroblasts_GATA1_MACS_GATA1_MA0035.4.damo.pwm.bed	25151
1	3913	TFAP2C	0.534383	1.04826		167	1502	1722	253	1722	1160	1712	56516	607327	TFAP2C MCF7 (Invasive ductal breast carcinoma) TFAP2C	MCF7 (Invasive ductal breast carcinoma)	BTO:0000093	TFAP2C		GEO	GSE21234_tfap2c_mcf7_MACS_TFAP2C_MA0814.2.damo.pwm.bed	74777
1	2673	MAFF	0.53293	1.07767		70	1503	1662	1391	1662	1520	698	56613	608341	MAFF HepG2 (hepatoblastoma) MAFF	HepG2 (hepatoblastoma)	BTO:0000599	MAFF	NA	ENCODE	ENCSR000EEC_HepG2_MAFF_MACS_MAFF_MA0495.3.damo.pwm.bed	70406
1	1298	ESR1	0.532433	1.22801		12	1504	1420	3086	3086	2000	105	56671	608934	ESR1 MCF7 (Invasive ductal breast carcinoma) ESR1	MCF7 (Invasive ductal breast carcinoma)	BTO:0000093	ESR1	vehicle for 3h	GTRD	EXP040893_MCF7--Invasive-ductal-breast-carcinoma-_ESR1_MACS_ESR1_MA0112.3.damo.pwm.bed	4250
1	1807	FOXA1	0.527575	1.13328		27	1505	1568	2482	2482	1850	256	56656	608783	FOXA1 ZR-75-1 (invasive ductal carcinoma) FOXA1	ZR-75-1 (invasive ductal carcinoma)	BTO:0003136	FOXA1	DEX	GEO	GSE72249_foxa1_zr751-dex_MACS_FOXA1_MA0148.4.damo.pwm.bed	72458
1	1304	ESR1	0.523604	3.58157		1	1506	203	3832	3832	1850	3	56682	609036	ESR1 MCF7 (Invasive ductal breast carcinoma) ESR1	MCF7 (Invasive ductal breast carcinoma)	BTO:0000093	ESR1	control	GTRD	EXP040953_MCF7--Invasive-ductal-breast-carcinoma-_ESR1_MACS_ESR1_MA0112.3.damo.pwm.bed	186
1	1961	GATA3	0.523604	3.58157		1	1506	203	3832	3832	1850	3	56682	609036	GATA3 MCF7 (Invasive ductal breast carcinoma) GATA3	MCF7 (Invasive ductal breast carcinoma)	BTO:0000093	GATA3		ENCODE	ENCSR000EWV_MCF-7_GATA3_MACS_GATA3_MA0037.3.damo.pwm.bed	3208
1	3161	NR3C1	0.523604	3.58157		1	1506	203	3832	3832	1850	3	56682	609036	NR3C1 T47D (invasive ductal carcinoma) NR3C1	T47D (invasive ductal carcinoma)	BTO:0001248	NR3C1	DEX	GEO	GSE72249_nr3c1_t47d-dex_MACS_NR3C1_MA0113.3.damo.pwm.bed	265
1	4112	VDR	0.523604	3.58157		1	1506	203	3832	3832	1850	3	56682	609036	VDR THP-1 (acute monocytic leukemia) VDR	THP-1 (acute monocytic leukemia)	BTO:0001370	VDR	CAL	GEO	GSE53041_vdr_thp1-cal_MACS_VDR_MA0693.2.damo.pwm.bed	590
1	2442	JUN	0.520546	1.11506		33	1510	1606	2259	2259	1790	318	56650	608721	JUN definitive endoderm from HUES8 JUN	definitive endoderm from HUES8	NULL	JUN	Genotype: SOX17-GFP knockout; Treatment: DMSO;	GTRD	EXP057919_definitive-endoderm-from-HUES8_JUN_MACS_JUN_MA1132.1.damo.pwm.bed	22477
1	1279	ESR1	0.520021	1.31956		7	1511	1295	3368	3368	2060	57	56676	608982	ESR1 MCF7 TamR (invasive ductal breast carcinoma Tamoxifen resistant) ESR1	MCF7 TamR (invasive ductal breast carcinoma Tamoxifen resistant)	NULL	ESR1	vehicle	GTRD	EXP038761_MCF7-TamR--invasive-ductal-breast-carcinoma-Tamoxifen-resistant-_ESR1_MACS_ESR1_MA0112.3.damo.pwm.bed	4048
1	1678	FOXA1	0.51998	1.12683		28	1512	1585	2449	2449	1850	267	56655	608772	FOXA1 22RV1 (prostate carcinoma) FOXA1	22RV1 (prostate carcinoma)	BTO:0002999	FOXA1		GTRD	EXP038434_22RV1--prostate-carcinoma-_FOXA1_MACS_FOXA1_MA0148.4.damo.pwm.bed	41798
1	1418	ESR1	0.519633	1.2312		11	1513	1413	3140	3140	2020	96	56672	608943	ESR1 MCF7 (Invasive ductal breast carcinoma) ESR1	MCF7 (Invasive ductal breast carcinoma)	BTO:0000093	ESR1		GEO	GSE60270_esr1_mcf7_MACS_ESR1_MA0112.3.damo.pwm.bed	4935
1	2057	GRHL2	0.515671	1.18512		15	1514	1485	2959	2959	1990	136	56668	608903	GRHL2 LNCaP (prostate carcinoma) GRHL2	LNCaP (prostate carcinoma)	BTO:0001321	GRHL2		GTRD	EXP037342_LNCaP--prostate-carcinoma-_GRHL2_MACS_GRHL2_MA1105.2.damo.pwm.bed	10213
1	1629	FOSL2	0.515625	1.95365		2	1515	739	3731	3731	2000	11	56681	609028	FOSL2 hFOB 1.19 (fetal osteoblast) FOSL2	hFOB 1.19 (fetal osteoblast)	BTO:0005224	FOSL2	DIFF	GEO	GSE82295_fosl2_hfob-diff_MACS_FOSL2_MA0478.1.damo.pwm.bed	1464
1	2730	MEF2B	0.515625	1.95365		2	1515	739	3731	3731	2000	11	56681	609028	MEF2B SU-DHL-10 (diffuse large B-cell lymphoma) MEF2B	SU-DHL-10 (diffuse large B-cell lymphoma)	NULL	MEF2B	Genotype: MEF2B- D83V mutant with flag and HA	GTRD	EXP048302_SU-DHL-10--diffuse-large-B-cell-lymphoma-_MEF2B_MACS_MEF2B_MA0660.1.damo.pwm.bed	1153
1	3298	PPARG	0.515625	1.95365		2	1515	739	3731	3731	2000	11	56681	609028	PPARG THP-1 (acute monocytic leukemia) PPARG	THP-1 (acute monocytic leukemia)	BTO:0001370	PPARG	DIFF	GEO	GSE25426_pparg_thp1-diff_MACS_PPARG_MA0066.1.damo.pwm.bed	565
1	3324	RBPJ	0.515625	1.95365		2	1515	739	3731	3731	2000	11	56681	609028	RBPJ SP-49 (Mantle cell lymphoma) RBPJ	SP-49 (Mantle cell lymphoma)	NULL	RBPJ	Treatment: untreated	GTRD	EXP049779_SP-49--Mantle-cell-lymphoma-_RBPJ_MACS_RBPJ_MA1116.1.damo.pwm.bed	377
1	4008	TP53	0.515625	1.95365		2	1515	739	3731	3731	2000	11	56681	609028	TP53 U2OS (osteosarcoma) TP53	U2OS (osteosarcoma)	BTO:0001938	TP53	ETO	GEO	GSE21939_tp53_u2os-eto_MACS_TP53_MA0106.3.damo.pwm.bed	840
1	34	AR	0.514939	1.13346		25	1520	1567	2559	2559	1880	237	56658	608802	AR LNCaP (prostate carcinoma) AR	LNCaP (prostate carcinoma)	BTO:0001321	AR	Bicalutamide	GTRD	EXP033082_LNCaP--prostate-carcinoma-_AR_MACS_AR_MA0007.3.damo.pwm.bed	42973
1	3799	TCF4	0.513778	1.06669		81	1521	1691	1195	1691	1470	816	56602	608223	TCF4 SU-DHL-2 (anaplastic large cell lymphoma) TCF4	SU-DHL-2 (anaplastic large cell lymphoma)	NULL	TCF4	Treatment: 60 ng/ml Tetracyclin for 24 hrs; Genotype: inducible TCF4 expression;	GTRD	EXP058276_SU-DHL-2--anaplastic-large-cell-lymphoma-_TCF4_MACS_TCF4_MA0830.2.damo.pwm.bed	216932
1	2213	IRF4	0.513598	1.28298		8	1522	1348	3306	3306	2060	67	56675	608972	IRF4 OCI-LY3 (diffuse large B-cell lymphoma) IRF4	OCI-LY3 (diffuse large B-cell lymphoma)	NULL	IRF4	SHCTR	GEO	GSE56857_irf4_ocily3-shctr_MACS_IRF4_MA1419.1.damo.pwm.bed	5190
1	2966	NEUROG2	0.513598	1.28298		8	1522	1348	3306	3306	2060	67	56675	608972	NEUROG2 MRC-5 (fetal lung fibroblasts) NEUROG2	MRC-5 (fetal lung fibroblasts)	BTO:0001590	NEUROG2	0.5 DPT	GTRD	EXP037146_MRC-5--fetal-lung-fibroblasts-_NEUROG2_MACS_NEUROG2_MA0669.1.damo.pwm.bed	15009
1	3167	NR5A2	0.513343	1.13605		24	1524	1563	2592	2592	1890	227	56659	608812	NR5A2 MCF7 (Invasive ductal breast carcinoma) NR5A2	MCF7 (Invasive ductal breast carcinoma)	BTO:0000093	NR5A2	NA	GTRD	EXP032283_MCF7--Invasive-ductal-breast-carcinoma-_NR5A2_MACS_NR5A2_MA0505.1.damo.pwm.bed	13855
1	1169	ESR1	0.51123	1.48204		4	1525	1111	3573	3573	2070	29	56679	609010	ESR1 T47D (invasive ductal carcinoma) ESR1	T47D (invasive ductal carcinoma)	BTO:0001248	ESR1	E2_TAM	Array Express	ERP000380_esr1_t47d-e2-tam_MACS_ESR1_MA0112.3.damo.pwm.bed	655
1	1562	FOS	0.51123	1.48204		4	1525	1111	3573	3573	2070	29	56679	609010	FOS MV-4-11 (Childhood acute monocytic leukemia) FOS	MV-4-11 (Childhood acute monocytic leukemia)	BTO:0004479	FOS		GEO	GSE64862_fos_mv411_MACS_FOS_MA0476.1.damo.pwm.bed	4941
1	3771	TBX21	0.51032	1.142		22	1527	1550	2656	2656	1910	207	56661	608832	TBX21 Th1-cells TBX21	Th1-cells	BTO:0001678	TBX21		GTRD	EXP031082_Th1-cells_TBX21_MACS_TBX21_MA0690.1.damo.pwm.bed	13777
[truncated: 2,639 more rows]
